# Supplementary material for: Adaptive Responses of Citrus grandis Leaves to Copper Toxicity Revealed by RNA-Seq and Physiology
Source: Int J Mol Sci. 2021 Nov 6;22(21):12023. doi: 10.3390/ijms222112023 (PMC8585100; doi:10.3390/ijms222112023)
Supplement: Supplementary file 1 [file ijms-22-12023-s001.zip]

Archive with 10 entries (9 files):
- 2012WUIJMSSupplementaryData/
- 2012WUIJMSSupplementaryData/2021WuIJMSFigure S1.pdf
- 2012WUIJMSSupplementaryData/2021WuIJMSTables S1-S2.pdf
- 2012WUIJMSSupplementaryData/2021WuIJMSTables S9-S18.pdf
- 2012WUIJMSSupplementaryData/Table S3. List of genes annotated in C. grandis leaves.xlsx
- 2012WUIJMSSupplementaryData/Table S4 List of novel genes identified in C. grandis leaves.xlsx
- 2012WUIJMSSupplementaryData/Table S5. List of DEGs identified in Cu-treated C. grandis leaves.xlsx
- 2012WUIJMSSupplementaryData/Table S6. List of differentially expressed TFs in Cu-treated C. grandis leaves.xlsx
- 2012WUIJMSSupplementaryData/Table S7. List of enriched KEGG pathways for DEGs identified in Cu-treated C. grandis leaves.xlsx
- 2012WUIJMSSupplementaryData/Table S8. List of enriched GO terms for DEGs identified in Cu-treated C. grandis leaves.xlsx
