# Supplementary material for: Adaptive Responses of Citrus grandis Leaves to Copper Toxicity Revealed by RNA-Seq and Physiology
Source: Int J Mol Sci. 2021 Nov 6;22(21):12023. doi: 10.3390/ijms222112023 (PMC8585100; doi:10.3390/ijms222112023)
Supplement: Supplementary file 1 [file ijms-22-12023-s001.zip › 2012WUIJMSSupplementaryData/Table S3. List of genes annotated in C. grandis leaves.xlsx]

## Sheet: Sheet1
Table S3. List of genes annotated in C. grandis leaves
ID	Control-1_fpkm	Control-2_fpkm	Control-3_fpkm	Cu-toxicity-1_fpkm	Cu-toxicity-2_fpkm	Cu-toxicity-3_fpkm	Control-1_count	Control-2_count	Control-3_count	Cu-toxicity-1_count	Cu-toxicity-2_count	Cu-toxicity-3_count	FoldChange	log2FoldChange	pvalue	padj	regulated	gene_name	gene_description	KEGG	NR	Swissprot	Tremble	KOG	GO	Pfam
Cg1g000330	28.87	33.84	34.72	25.03	26.8	25.92	1979	2646	2441	1914	53936214	51150060 (94.83%)	49625548 (92.01%)	2257448 (2.83%)	24911486 (46.19%)	24714062 (45.82%)	24784662(45.95%)	24840886(46.06%)	--	K04460 serine/threonine-protein phosphatase 5 [EC:3.1.3.16] | (RefSeq) hypothetical protein (A)	hypothetical protein CISIN_1g013063mg [Citrus sinensis]	RecName: Full=Serine/threonine-protein phosphatase 7; EC=3.1.3.16;	RecName: Full=Serine/threonine-protein phosphatase {ECO:0000256|RuleBase:RU004273}; EC=3.1.3.16 {ECO:0000256|RuleBase:RU004273};	Serine-threonine phosphatase 2A, catalytic subunit	GO:0005654,nucleoplasm; GO:0005634,nucleus; GO:0046872,metal ion binding; GO:0004722,protein serine/threonine phosphatase activity; GO:0009785,blue light signaling pathway; GO:0009408,response to heat	Calcineurin-like phosphoesterase
Cg1g000340	29.27	30.6	23.27	30.46	34.53	29.37	2877	3430	2346	3340	3955	3420	1.114	0.155	0.330112	0.685116	false	--	--	K11446 histone demethylase JARID1 [EC:1.14.11.-] | (RefSeq) JmjN/JmjC protein (A)	hypothetical protein CICLE_v10025351mg [Citrus clementina]	RecName: Full=AT-rich interactive domain-containing protein 3; Short=ARID domain-containing protein 3;	SubName: Full=Uncharacterized protein {ECO:0000313|EMBL:KDO71608.1};	DNA-binding proteins Bright/BRCAA1/RBP1 and related proteins containing BRIGHT domain	GO:0005634,nucleus; GO:0003700,DNA-binding transcription factor activity; GO:0000977,RNA polymerase II regulatory region sequence-specific DNA binding; GO:0001228,DNA-binding transcription activator activity, RNA polymerase II-specific; GO:0006355,regulation of transcription, DNA-templated	Hsp20/alpha crystallin family
Cg1g000350	3.79	2.06	3.16	3.55	4.4	3.39	342	212	293	357	463	363	1.22	0.287	0.373216	0.722032	false	--	--	K15333 tRNA guanosine-2'-O-methyltransferase [EC:2.1.1.34] | (RefSeq) uncharacterized protein LOC104224633 (A)	hypothetical protein CICLE_v10024941mg [Citrus clementina]	RecName: Full=Subtilisin-like protease SBT3.6 {ECO:0000303|PubMed:16193095}; EC=3.4.21.- {ECO:0000255|PROSITE-ProRule:PRU10082}; AltName: Full=Subtilase subfamily 3 member 6 {ECO:0000303|PubMed:16193095}; Short=AtSBT3.6 {ECO:0000303|PubMed:16193095}; Flags: Precursor;	SubName: Full=Uncharacterized protein {ECO:0000313|EMBL:ESR38456.1};	--	GO:0005576,extracellular region; GO:0004252,serine-type endopeptidase activity	PA domain
Cg1g000360	26.41	44.06	23.56	27.9	25.01	26.2	976	1857	893	1150	1077	1147	0.833	-0.264	0.320869	0.677301	false	--	--	--	hypothetical protein CICLE_v10026700mg [Citrus clementina]	--	SubName: Full=Uncharacterized protein {ECO:0000313|EMBL:ESR38457.1};	--	--	--
Cg1g000370	7.72	7.87	6.41	8.2	10.87	6.83	1127	1312	960	1337	1851	1182	1.151	0.203	0.366569	0.717073	false	--	--	K10406 kinesin family member C2/C3 | (RefSeq) hypothetical protein (A)	PREDICTED: kinesin-like calmodulin-binding protein isoform X1 [Citrus sinensis]	RecName: Full=Kinesin-like protein KIN-14E {ECO:0000305}; AltName: Full=Kinesin-like calmodulin-binding protein {ECO:0000303|PubMed:8636137, ECO:0000303|PubMed:9434184}; AltName: Full=Protein ZWICHEL {ECO:0000303|PubMed:9177205};	SubName: Full=Uncharacterized protein {ECO:0000313|EMBL:KDO71603.1};	Myosin VII, myosin IXB and related myosins	GO:0055028,cortical microtubule; GO:0005856,cytoskeleton; GO:0005871,kinesin complex; GO:0072686,mitotic spindle; GO:0009524,phragmoplast; GO:0051015,actin filament binding; GO:0043531,ADP binding; GO:0005524,ATP binding; GO:0008569,ATP-dependent microtubule motor activity, minus-end-directed; GO:0016887,ATPase activity; GO:0005509,calcium ion binding; GO:0005516,calmodulin binding; GO:0008017,mi…	FERM N-terminal domain
Cg1g000380	0	0.26	0.11	0	0.2	0.1	0	10	4	0	8	4	0.795	-0.331	0.865482	0.962935	false	--	--	--	hypothetical protein CISIN_1g043132mg [Citrus sinensis]	--	SubName: Full=Uncharacterized protein {ECO:0000313|EMBL:KDO71601.1};	--	--	--
Cg1g000390	35.91	37.13	24.55	27.62	38.45	24.91	2330	2748	1634	1999	2907	1915	0.915	-0.128	0.60132	0.863814	false	--	--	K00384 thioredoxin reductase (NADPH) [EC:1.8.1.9] | (RefSeq) hypothetical protein (A)	hypothetical protein CISIN_1g016820mg [Citrus sinensis]	RecName: Full=Thioredoxin reductase 1, mitochondrial; EC=1.8.1.9; AltName: Full=NADPH-dependent thioredoxin reductase 1; Short=NTR1; AltName: Full=NADPH-dependent thioredoxin reductase B; Short=AtNTRB; Flags: Precursor;	RecName: Full=Thioredoxin reductase {ECO:0000256|RuleBase:RU003881}; EC=1.8.1.9 {ECO:0000256|RuleBase:RU003881};	Thioredoxin reductase	GO:0009941,chloroplast envelope; GO:0005829,cytosol; GO:0005739,mitochondrion; GO:0004791,thioredoxin-disulfide reductase activity; GO:0051781,positive regulation of cell division; GO:0019430,removal of superoxide radicals	FAD binding domain
Cg1g000400	27.3	28.66	28.25	28.88	31.17	27.62	4572	5475	4853	5395	6082	5479	1.016	0.022	0.879725	0.967406	false	--	--	K20308 trafficking protein particle complex subunit 11 | (RefSeq) uncharacterized LOC102618464 (A)	hypothetical protein CISIN_1g040980mg [Citrus sinensis]	RecName: Full=Probable RNA-binding protein ARP1; AltName: Full=ABA-regulated RNA-binding protein 1 {ECO:0000303|PubMed:23040517};	SubName: Full=Uncharacterized protein {ECO:0000313|EMBL:KDO71597.1};	Uncharacterized conserved protein	GO:0005634,nucleus; GO:0003729,mRNA binding; GO:0010029,regulation of seed germination; GO:0009737,response to abscisic acid; GO:0009651,response to salt stress; GO:0009414,response to water deprivation	Gryzun, putative Golgi trafficking
Cg1g000410	35.95	44.76	36.07	34.23	30.88	33.87	5089	7228	5238	5405	5095	5680	0.832	-0.265	0.110641	0.390912	false	--	--	--	hypothetical protein CISIN_1g004283mg [Citrus sinensis]	RecName: Full=Protein MICRORCHIDIA 7 {ECO:0000303|PubMed:24799676}; Short=AtMORC7 {ECO:0000303|PubMed:24799676}; EC=3.6.-.-; AltName: Full=Protein CRT1-homolog 3 {ECO:0000303|PubMed:19704828}; Short=CRT1-h3 {ECO:0000303|PubMed:19704828};	SubName: Full=Uncharacterized protein {ECO:0000313|EMBL:KDO71583.1};	MORC family ATPases	GO:0016020,membrane; GO:0016604,nuclear body; GO:0005654,nucleoplasm; GO:0005634,nucleus; GO:0005524,ATP binding; GO:0016887,ATPase activity; GO:0003677,DNA binding; GO:0004519,endonuclease activity; GO:0016301,kinase activity; GO:0043621,protein self-association; GO:0003723,RNA binding; GO:0016569,covalent chromatin modification; GO:0006952,defense response; GO:0006281,DNA repair; GO:0031047,gen…	Histidine kinase-, DNA gyrase B-, and HSP90-like ATPase
Cg1g000420	27.14	26.14	21.66	35.09	37.28	31.86	1578	1734	1292	2276	2526	2195	1.363	0.446	0.00440833	0.0470613	false	--	--	K15216 RNA polymerase I-specific transcription initiation factor RRN3 | (RefSeq) RNA polymerase I-specific transcription initiation factor RRN3-like (A)	hypothetical protein CISIN_1g019716mg [Citrus sinensis]	RecName: Full=AT-hook motif nuclear-localized protein 10 {ECO:0000312|EMBL:FAA00281.1}; AltName: Full=AT-hook protein 1 {ECO:0000312|EMBL:CAA10857.1};	SubName: Full=Uncharacterized protein {ECO:0000313|EMBL:KDO71568.1};	--	GO:0005829,cytosol; GO:0005634,nucleus; GO:0003677,DNA binding; GO:0006355,regulation of transcription, DNA-templated; GO:0006351,transcription, DNA-templated	RFX5 DNA-binding domain
Cg1g000430	11.62	12.5	9.34	16.74	19.1	15.74	593	728	489	953	1136	952	1.512	0.597	0.000922461	0.0139637	false	--	--	K15216 RNA polymerase I-specific transcription initiation factor RRN3 | (RefSeq) RNA polymerase I-specific transcription initiation factor RRN3-like (A)	hypothetical protein CUMW_194510 [Citrus unshiu]	--	SubName: Full=Uncharacterized protein {ECO:0000313|EMBL:GAY59440.1};	RNA polymerase I transcription factor	--	RNA polymerase I specific transcription initiation factor RRN3
Cg1g000440	9.77	8.71	12.3	17.1	25.39	23.68	813	827	1050	1588	2463	2335	2.083	1.058	0.000143928	0.00321501	up	--	--	K19613 leucine-rich repeat protein SHOC2 | (RefSeq) predicted protein (A)	hypothetical protein CUMW_194500 [Citrus unshiu]	RecName: Full=Plant intracellular Ras-group-related LRR protein 4;	SubName: Full=Uncharacterized protein {ECO:0000313|EMBL:GAY59439.1};	FOG: Leucine rich repeat	GO:0005886,plasma membrane; GO:0007165,signal transduction	Leucine Rich Repeat
Cg1g000450	54.5	47.28	49.47	43.19	44.48	44.78	2887	2857	2688	2552	2746	2810	0.855	-0.226	0.173131	0.496734	false	--	--	K03264 translation initiation factor 6 | (RefSeq) eukaryotic translation initiation factor 6-2 (A)	hypothetical protein CISIN_1g0259812mg [Citrus sinensis]	RecName: Full=Eukaryotic translation initiation factor 6-2 {ECO:0000255|HAMAP-Rule:MF_03132}; Short=AteIF-6;2;	RecName: Full=Eukaryotic translation initiation factor 6 {ECO:0000256|HAMAP-Rule:MF_03132}; Short=eIF-6 {ECO:0000256|HAMAP-Rule:MF_03132};	Translation initiation factor 6 (eIF-6)	GO:0005829,cytosol; GO:0005730,nucleolus; GO:0005634,nucleus; GO:0030687,preribosome, large subunit precursor; GO:0043023,ribosomal large subunit binding; GO:0043022,ribosome binding; GO:0003743,translation initiation factor activity; GO:1902626,assembly of large subunit precursor of preribosome; GO:0071215,cellular response to abscisic acid stimulus; GO:0009793,embryo development ending in seed …	eIF-6 family
Cg1g000460	7	5.89	1.63	9.21	6.02	4.84	435	417	104	638	436	356	1.378	0.463	0.361469	0.713739	false	--	--	K15102 solute carrier family 25 (mitochondrial phosphate transporter), member 3 | (RefSeq) mitochondrial phosphate carrier protein 1, mitochondrial-like (A)	hypothetical protein CISIN_1g020995mg [Citrus sinensis]	RecName: Full=Mitochondrial phosphate carrier protein 1, mitochondrial; AltName: Full=Mitochondrial phosphate transporter 1; Short=MPT1; AltName: Full=Phosphate transporter 3;3;	SubName: Full=Uncharacterized protein {ECO:0000313|EMBL:KDO71555.1};	Mitochondrial phosphate carrier protein	GO:0016021,integral component of membrane; GO:0005743,mitochondrial inner membrane; GO:0015114,phosphate ion transmembrane transporter activity; GO:0006839,mitochondrial transport; GO:0009651,response to salt stress	Mitochondrial carrier protein
Cg1g000470	58.17	60.46	51.8	61.93	57.2	60.02	4293	5089	3921	5098	4919	5247	1.031	0.043	0.757301	0.92552	false	--	--	--	hypothetical protein CUMW_194460 [Citrus unshiu]	RecName: Full=GTP-binding protein yptV3;	SubName: Full=Uncharacterized protein {ECO:0000313|EMBL:GAY59433.1};	Uncharacterized conserved protein	GO:0005886,plasma membrane; GO:0005525,GTP binding; GO:0003924,GTPase activity; GO:0015031,protein transport	Ras of Complex, Roc, domain of DAPkinase
Cg1g000480	21.5	24.78	16.21	19.9	21.41	19.55	1695	2228	1311	1750	1967	1826	0.959	-0.06	0.748502	0.922261	false	--	--	K08472 mlo protein | (RefSeq) MLO-like protein 10 (A)	hypothetical protein CUMW_194450 [Citrus unshiu]	RecName: Full=MLO-like protein 8; Short=AtMlo8;	SubName: Full=Uncharacterized protein {ECO:0000313|EMBL:GAY59431.1};	--	GO:0016021,integral component of membrane; GO:0005886,plasma membrane; GO:0005516,calmodulin binding; GO:0006952,defense response; GO:0009607,response to biotic stimulus	Mlo family
Cg1g000490	15.21	19	14.41	32.7	60.97	34.71	942	1342	915	2259	4400	2546	2.579	1.367	2.25183e-06	9.6267e-05	up	--	--	K07088 uncharacterized protein | (RefSeq) uncharacterized transporter C5D6.04 (A)	hypothetical protein CISIN_1g013221mg [Citrus sinensis]	RecName: Full=Protein PIN-LIKES 5 {ECO:0000303|PubMed:22504182}; AltName: Full=Auxin efflux carrier-like protein 5 {ECO:0000303|PubMed:22504182};	SubName: Full=Uncharacterized protein {ECO:0000313|EMBL:KDO71534.1};	Predicted membrane protein	GO:0005789,endoplasmic reticulum membrane; GO:0016021,integral component of membrane; GO:0010329,auxin efflux transmembrane transporter activity; GO:0010252,auxin homeostasis; GO:0009734,auxin-activated signaling pathway; GO:0010311,lateral root formation; GO:0040009,regulation of growth rate; GO:0009733,response to auxin	Membrane transport protein
Cg1g000500	29.75	28.56	30.68	28.95	33.39	24.68	3033	3321	3208	3292	3967	2981	0.951	-0.073	0.70214	0.905017	false	--	--	K12585 exosome complex exonuclease DIS3/RRP44 [EC:3.1.13.-] | (RefSeq) exosome complex exonuclease RRP44 homolog A (A)	hypothetical protein CUMW_194430 [Citrus unshiu]	RecName: Full=Exosome complex exonuclease RRP44 homolog A {ECO:0000305}; Short=RRP44 homolog A {ECO:0000305}; EC=3.1.13.-; EC=3.1.26.-; AltName: Full=Protein EMBRYO DEFECTIVE 2763 {ECO:0000305}; AltName: Full=Ribosomal RNA-processing protein 44A {ECO:0000305}; Short=AtRRP44A {ECO:0000303|PubMed:24244451};	SubName: Full=Uncharacterized protein {ECO:0000313|EMBL:GAY59423.1};	Exosomal 3'-5' exoribonuclease complex, subunit Rrp44/Dis3	GO:0000178,exosome (RNase complex); GO:0005634,nucleus; GO:0004519,endonuclease activity; GO:0004527,exonuclease activity; GO:0046872,metal ion binding; GO:0003723,RNA binding; GO:0006364,rRNA processing	Cold shock domain
Cg1g000510	18.54	23.12	13.64	20.26	20.81	17.88	1790	2546	1351	2182	2341	2045	1.051	0.072	0.737411	0.918014	false	--	--	K08852 serine/threonine-protein kinase/endoribonuclease IRE1 [EC:2.7.11.1 3.1.26.-] | (RefSeq) serine/threonine-protein kinase/endoribonuclease IRE1a (A)	PREDICTED: serine/threonine-protein kinase/endoribonuclease IRE1a isoform X2 [Citrus sinensis]	RecName: Full=Serine/threonine-protein kinase/endoribonuclease IRE1a; AltName: Full=Endoplasmic reticulum-to-nucleus signaling 1-2; AltName: Full=Inositol-requiring protein 1-2; Short=AtIRE1-2; AltName: Full=Serine/threonine-protein kinase/endoribonuclease IRE1-2; Includes: RecName: Full=Serine/threonine-protein kinase; EC=2.7.11.1; Includes: RecName: Full=Endoribonuclease; EC=3.1.26.-; Flags: Pr…	SubName: Full=Uncharacterized protein {ECO:0000313|EMBL:ESR38496.1}; Flags: Fragment;	Serine/threonine protein kinase and endoribonuclease ERN1/IRE1, sensor of the unfolded protein response pathway	GO:0005783,endoplasmic reticulum; GO:0042406,extrinsic component of endoplasmic reticulum membrane; GO:0016021,integral component of membrane; GO:0005524,ATP binding; GO:0004521,endoribonuclease activity; GO:0046872,metal ion binding; GO:0004674,protein serine/threonine kinase activity; GO:0006987,NA; GO:0009816,defense response to bacterium, incompatible interaction; GO:0030968,endoplasmic retic…	Fungal protein kinase
Cg1g000520	44.39	39.31	39.16	40.13	38.08	35.53	6378	6442	5771	6432	6376	6048	0.904	-0.145	0.354221	0.706175	false	--	--	K05387 glutamate receptor, ionotropic, plant | (RefSeq) hypothetical protein (A)	hypothetical protein CISIN_1g002301mg [Citrus sinensis]	RecName: Full=Glutamate receptor 3.6; AltName: Full=Ligand-gated ion channel 3.6; Flags: Precursor;	RecName: Full=Glutamate receptor {ECO:0000256|PIRNR:PIRNR037090};	Glutamate-gated kainate-type ion channel receptor subunit GluR5 and related subunits	GO:0016021,integral component of membrane; GO:0005622,intracellular; GO:0005886,plasma membrane; GO:0005262,calcium channel activity; GO:0008066,glutamate receptor activity; GO:0004970,ionotropic glutamate receptor activity; GO:0006816,calcium ion transport; GO:0019722,calcium-mediated signaling; GO:0007267,cell-cell signaling; GO:0071230,cellular response to amino acid stimulus; GO:0009864,induc…	Ligated ion channel L-glutamate- and glycine-binding site
Cg1g000530	6.47	8.83	0.68	5.59	10.69	1.95	1205	1876	129	1161	2320	430	1.14	0.189	0.856666	0.960438	false	--	--	K05387 glutamate receptor, ionotropic, plant | (RefSeq) glutamate receptor 3.6-like (A)	hypothetical protein CUMW_194380 [Citrus unshiu]	RecName: Full=Glutamate receptor 3.6; AltName: Full=Ligand-gated ion channel 3.6; Flags: Precursor;	SubName: Full=Uncharacterized protein {ECO:0000313|EMBL:GAY59416.1};	Glutamate-gated kainate-type ion channel receptor subunit GluR5 and related subunits	GO:0016021,integral component of membrane; GO:0005622,intracellular; GO:0005886,plasma membrane; GO:0005262,calcium channel activity; GO:0008066,glutamate receptor activity; GO:0004970,ionotropic glutamate receptor activity; GO:0006816,calcium ion transport; GO:0019722,calcium-mediated signaling; GO:0007267,cell-cell signaling; GO:0071230,cellular response to amino acid stimulus; GO:0009864,induc…	Ligated ion channel L-glutamate- and glycine-binding site
Cg1g000540	0.03	0.03	0	0.03	0.08	0	2	2	0	2	6	0	1.823	0.866	0.704045	NA	false	--	--	K14803 protein phosphatase PTC2/3 [EC:3.1.3.16] | (RefSeq) probable protein phosphatase 2C 47 (A)	PREDICTED: probable protein phosphatase 2C 47 [Citrus sinensis]	RecName: Full=Probable protein phosphatase 2C 47; Short=AtPP2C47; EC=3.1.3.16;	SubName: Full=Uncharacterized protein {ECO:0000313|EMBL:GAY59413.1};	Serine/threonine protein phosphatase	GO:0046872,metal ion binding; GO:0004722,protein serine/threonine phosphatase activity	Protein phosphatase 2C
Cg1g000550	6.44	9.89	4.5	8.99	13.94	8.88	170	298	122	265	429	278	1.508	0.593	0.0948466	0.357064	false	--	--	K02867 large subunit ribosomal protein L11 | (RefSeq) hypothetical protein (A)	hypothetical protein CISIN_1g031693mg [Citrus sinensis]	RecName: Full=50S ribosomal protein L11, chloroplastic {ECO:0000255|HAMAP-Rule:MF_00736};	SubName: Full=Uncharacterized protein {ECO:0000313|EMBL:KDO71512.1};	Mitochondrial/chloroplast ribosomal protein L11	GO:0009507,chloroplast; GO:0005840,ribosome; GO:0019843,rRNA binding; GO:0003735,structural constituent of ribosome; GO:0006412,translation	Ribosomal protein L11, N-terminal domain
Cg1g000560	1.54	2.38	2.67	1.78	2.12	1.69	125	220	222	161	200	162	0.822	-0.283	0.390904	0.736746	false	--	--	K17964 leucine-rich PPR motif-containing protein, mitochondrial | (RefSeq) hypothetical protein (A)	PREDICTED: pentatricopeptide repeat-containing protein At2g17525, mitochondrial isoform X2 [Citrus sinensis]	RecName: Full=Pentatricopeptide repeat-containing protein At2g17525, mitochondrial; Flags: Precursor;	SubName: Full=Uncharacterized protein {ECO:0000313|EMBL:ESR38509.1};	FOG: PPR repeat	GO:0043231,intracellular membrane-bounded organelle; GO:0005739,mitochondrion; GO:0004519,endonuclease activity; GO:0003723,RNA binding; GO:0009451,RNA modification	Mitochondrial ATPase expression
Cg1g000570	86.19	87.73	54.26	78.07	89.6	64.71	5812	6748	3753	5873	7041	5170	1.002	0.004	0.987948	0.998006	false	--	--	K14209 solute carrier family 36 (proton-coupled amino acid transporter) | (RefSeq) hypothetical protein (A)	hypothetical protein CUMW_194330 [Citrus unshiu]	RecName: Full=Amino acid transporter AVT3C {ECO:0000305}; Short=AtAvt3C {ECO:0000303|PubMed:27925655}; AltName: Full=Aromatic and neutral amino acid transporter-like protein 2 {ECO:0000305};	SubName: Full=Uncharacterized protein {ECO:0000313|EMBL:GAY59409.1};	Amino acid transporters	GO:0016021,integral component of membrane; GO:0005774,vacuolar membrane; GO:0015171,amino acid transmembrane transporter activity; GO:0015175,neutral amino acid transmembrane transporter activity; GO:0003333,amino acid transmembrane transport; GO:0015804,neutral amino acid transport	Transmembrane amino acid transporter protein
Cg1g000580	25.73	27.46	27.81	31.7	34.51	24.53	4079	4966	4522	5607	6376	4607	1.09	0.124	0.525952	0.827457	false	--	--	K12472 epidermal growth factor receptor substrate 15 | (RefSeq) epidermal growth factor receptor substrate 15-like 1 isoform X1 (A)	hypothetical protein CISIN_1g000940mg [Citrus sinensis]	RecName: Full=EH domain-containing protein 2 {ECO:0000303|PubMed:18547399}; Short=AtEHD2 {ECO:0000303|PubMed:18547399}; EC=3.6.5.2 {ECO:0000255|PROSITE-ProRule:PRU00758};	SubName: Full=Uncharacterized protein {ECO:0000313|EMBL:KDO71505.1};	Synaptic vesicle protein EHS-1 and related EH domain proteins	GO:0005737,cytoplasm; GO:0010008,endosome membrane; GO:0043231,intracellular membrane-bounded organelle; GO:0016020,membrane; GO:0005634,nucleus; GO:0005886,plasma membrane; GO:0009506,plasmodesma; GO:0005509,calcium ion binding; GO:0005525,GTP binding; GO:0016787,hydrolase activity; GO:0006897,endocytosis; GO:0051260,protein homooligomerization; GO:0032956,regulation of actin cytoskeleton organi…	EF-hand domain pair
Cg1g000590	28.57	33.46	24.17	44.17	45.75	56.15	1975	2639	1714	3407	3686	4599	1.67	0.74	0.000267431	0.00525196	false	--	--	K08832 serine/threonine-protein kinase SRPK3 [EC:2.7.11.1] | (RefSeq) hypothetical protein (A)	hypothetical protein CICLE_v10025598mg [Citrus clementina]	RecName: Full=Serine/threonine-protein kinase AFC3; EC=2.7.12.1;	SubName: Full=Uncharacterized protein {ECO:0000313|EMBL:GAY59407.1};	Serine/threonine protein kinase	GO:0005524,ATP binding; GO:0004674,protein serine/threonine kinase activity; GO:0004712,protein serine/threonine/tyrosine kinase activity; GO:0046777,protein autophosphorylation	Protein tyrosine kinase
Cg1g000600	41.02	47.38	29.36	46.75	45.56	42.63	2223	2929	1632	2826	2877	2737	1.13	0.176	0.379708	0.728096	false	--	--	--	PREDICTED: uncharacterized protein LOC102608953 [Citrus sinensis]	--	SubName: Full=Uncharacterized protein {ECO:0000313|EMBL:GAY59406.1};	--	--	--
Cg1g000610	9.68	10.58	7.2	13.66	16.56	7.77	1687	2102	1286	2655	3361	1604	1.354	0.437	0.153054	0.463166	false	--	--	K08739 DNA mismatch repair protein MLH3 | (RefSeq) hypothetical protein (A)	hypothetical protein CICLE_v10024702mg [Citrus clementina]	RecName: Full=DNA mismatch repair protein MLH3; AltName: Full=MutL protein homolog 3;	SubName: Full=Uncharacterized protein {ECO:0000313|EMBL:ESR38514.1};	DNA mismatch repair protein - MLH3 family	GO:0005712,chiasma; GO:0005694,chromosome; GO:0032300,mismatch repair complex; GO:0000795,synaptonemal complex; GO:0005524,ATP binding; GO:0016887,ATPase activity; GO:0030983,mismatched DNA binding; GO:0003697,single-stranded DNA binding; GO:0006298,mismatch repair; GO:0007131,reciprocal meiotic recombination	Histidine kinase-, DNA gyrase B-, and HSP90-like ATPase
Cg1g000620	36.71	36.2	47.35	27.74	28.22	31.64	2075	2334	2745	1749	1859	2119	0.707	-0.499	0.0334354	0.189753	false	--	--	K18490 homeobox protein OTX2 | (RefSeq) WUSCHEL-related homeobox 13-like (A)	PREDICTED: WUSCHEL-related homeobox 13 isoform X1 [Citrus sinensis]	RecName: Full=WUSCHEL-related homeobox 13;	SubName: Full=Uncharacterized protein {ECO:0000313|EMBL:GAY59400.1};	--	GO:0005634,nucleus; GO:0003677,DNA binding; GO:0003700,DNA-binding transcription factor activity; GO:0007275,multicellular organism development; GO:0006351,transcription, DNA-templated	Homeodomain
Cg1g000630	11.95	9.92	12.46	14.4	16.19	13.17	1573	1490	1683	2116	2484	2054	1.237	0.307	0.147226	0.454727	false	--	--	--	hypothetical protein CUMW_194240 [Citrus unshiu]	--	SubName: Full=Uncharacterized protein {ECO:0000313|EMBL:GAY59399.1};	--	--	DUF761-associated sequence motif
Cg1g000640	7.96	7.7	7.15	10.18	9.42	6.38	1095	1207	1009	1561	1510	1040	1.111	0.151	0.513125	0.820233	false	--	--	K08518 syntaxin-binding protein 5 | (Kazusa) Lj2g3v1613100.1; - (A)	hypothetical protein CISIN_1g001628mg [Citrus sinensis]	--	SubName: Full=Uncharacterized protein {ECO:0000313|EMBL:KDO71481.1};	Tomosyn and related SNARE-interacting proteins	--	TUP1-like enhancer of split
Cg1g000650	3.67	4.18	5.94	4.36	3.64	6.3	293	381	487	389	339	597	1.009	0.013	0.97075	0.993112	false	--	--	K06928 nucleoside-triphosphatase [EC:3.6.1.15] | (RefSeq) hypothetical protein (A)	hypothetical protein CICLE_v10026547mg [Citrus clementina]	--	SubName: Full=Uncharacterized protein {ECO:0000313|EMBL:ESR38521.1};	--	GO:0098519,nucleotide phosphatase activity, acting on free nucleotides	AAA domain
Cg1g000660	144.75	151.72	104.93	155.53	142.38	163.99	6800	8130	5056	8151	7795	9127	1.135	0.183	0.338751	0.692301	false	--	--	K11296 high mobility group protein B3 | (RefSeq) hypothetical protein (A)	hypothetical protein CISIN_1g031973mg [Citrus sinensis]	RecName: Full=High mobility group B protein 4; AltName: Full=High mobility group protein G; Short=AtHMGgamma; Short=HMG gamma; AltName: Full=Nucleosome/chromatin assembly factor group D 04; Short=Nucleosome/chromatin assembly factor group D 4;	SubName: Full=Uncharacterized protein {ECO:0000313|EMBL:KDO71477.1};	HMG box-containing protein	GO:0000785,chromatin; GO:0005737,cytoplasm; GO:0005829,cytosol; GO:0005634,nucleus; GO:0003682,chromatin binding; GO:0003677,DNA binding; GO:0003700,DNA-binding transcription factor activity; GO:0030527,structural constituent of chromatin; GO:0006333,chromatin assembly or disassembly	Protamine and protamine like
Cg1g000670	18.93	23.37	17.08	17.41	20.32	17.35	1945	2739	1800	1996	2433	2112	0.911	-0.135	0.434466	0.770231	false	--	--	K17255 Rab GDP dissociation inhibitor | (RefSeq) rab proteins geranylgeranyltransferase component A 2-like (A)	hypothetical protein CISIN_1g009240mg [Citrus sinensis]	RecName: Full=Rab escort protein 1 {ECO:0000305}; Short=AthREP {ECO:0000303|PubMed:15854662};	SubName: Full=Uncharacterized protein {ECO:0000313|EMBL:KDO71473.1};	GDP dissociation inhibitor	GO:0005737,cytoplasm; GO:0005829,cytosol; GO:0005968,Rab-protein geranylgeranyltransferase complex; GO:0005092,GDP-dissociation inhibitor activity; GO:0005096,GTPase activator activity; GO:0017137,Rab GTPase binding; GO:0006886,intracellular protein transport; GO:2000541,positive regulation of protein geranylgeranylation; GO:0018344,protein geranylgeranylation; GO:0007264,small GTPase mediated si…	GDP dissociation inhibitor
Cg1g000680	1.6	1.38	1.47	0.74	1	0.46	70	69	66	36	51	24	0.48	-1.06	0.0170051	0.121993	false	--	--	K03028 26S proteasome regulatory subunit N1 | (RefSeq) LOW QUALITY PROTEIN: protein NLP2-like (A)	PREDICTED: protein RKD5 [Citrus sinensis]	RecName: Full=Protein RKD5; Short=AtRKD5; AltName: Full=RWP-RK domain-containing protein 5;	SubName: Full=Uncharacterized protein {ECO:0000313|EMBL:GAY59391.1};	--	GO:0005634,nucleus; GO:0003677,DNA binding; GO:0003700,DNA-binding transcription factor activity; GO:0006355,regulation of transcription, DNA-templated; GO:0006351,transcription, DNA-templated	RWP-RK domain
Cg1g000690	8.52	10.83	4	6.35	7.39	5.91	583	845	281	485	589	479	0.837	-0.257	0.465018	0.788437	false	--	--	K04733 interleukin-1 receptor-associated kinase 4 [EC:2.7.11.1] | (RefSeq) probable serine/threonine-protein kinase PIX13 (A)	hypothetical protein CUMW_194180 [Citrus unshiu]	RecName: Full=Probable serine/threonine-protein kinase PIX13 {ECO:0000305}; EC=2.7.11.1 {ECO:0000305};	SubName: Full=Uncharacterized protein {ECO:0000313|EMBL:GAY59390.1};	Serine/threonine protein kinase	GO:0005634,nucleus; GO:0005886,plasma membrane; GO:0005524,ATP binding; GO:0004675,transmembrane receptor protein serine/threonine kinase activity; GO:0007166,cell surface receptor signaling pathway; GO:0006952,defense response; GO:0006468,protein phosphorylation	Protein kinase domain
Cg1g000700	24.78	29.1	20.34	23.13	18.9	21.77	1694	2269	1426	1764	1506	1763	0.847	-0.239	0.223719	0.566976	false	--	--	K11778 ditrans,polycis-polyprenyl diphosphate synthase [EC:2.5.1.87] | (RefSeq) hypothetical protein (A)	hypothetical protein CISIN_1g017611mg [Citrus sinensis]	RecName: Full=Dehydrodolichyl diphosphate synthase 6; Short=Dedol-PP synthase 6; EC=2.5.1.-;	RecName: Full=Alkyl transferase {ECO:0000256|RuleBase:RU363018}; EC=2.5.1.- {ECO:0000256|RuleBase:RU363018};	Cis-prenyltransferase	GO:0002094,polyprenyltransferase activity; GO:0016094,polyprenol biosynthetic process; GO:0006486,protein glycosylation	Putative undecaprenyl diphosphate synthase
Cg1g000710	0.17	0	0	0	0	0.14	2	0	0	0	0	2	0.866	-0.208	0.95842	NA	false	--	--	K11778 ditrans,polycis-polyprenyl diphosphate synthase [EC:2.5.1.87] | (RefSeq) dehydrodolichyl diphosphate synthase 6-like isoform X1 (A)	hypothetical protein CISIN_1g039384mg [Citrus sinensis]	RecName: Full=Dehydrodolichyl diphosphate synthase 6; Short=Dedol-PP synthase 6; EC=2.5.1.-;	SubName: Full=Uncharacterized protein {ECO:0000313|EMBL:KDO71462.1};	Cis-prenyltransferase	GO:0002094,polyprenyltransferase activity; GO:0016094,polyprenol biosynthetic process; GO:0006486,protein glycosylation	Putative undecaprenyl diphosphate synthase
Cg1g000720	21.38	21.13	17.84	23.17	26.24	22.73	1970	2221	1686	2382	2818	2481	1.171	0.227	0.127985	0.420968	false	--	--	K21797 phosphatidylinositol 4-phosphatase [EC:3.1.3.-] | (RefSeq) phosphoinositide phosphatase SAC6 (A)	hypothetical protein CICLE_v10025215mg [Citrus clementina]	RecName: Full=Phosphoinositide phosphatase SAC6; Short=AtSAC6; EC=3.1.3.-; AltName: Full=Protein IMPAIRED IN BABA-INDUCED STERILITY 2; AltName: Full=Protein SUPPRESSOR OF ACTIN 1B; Short=AtSAC1b; AltName: Full=Protein SUPPRESSOR OF ACTIN 6; AltName: Full=SAC domain protein 6; AltName: Full=SAC1-like protein AtSAC1b;	SubName: Full=Uncharacterized protein {ECO:0000313|EMBL:ESR38537.1};	Putative phosphoinositide phosphatase	GO:0005783,endoplasmic reticulum; GO:0005789,endoplasmic reticulum membrane; GO:0016021,integral component of membrane; GO:0052866,phosphatidylinositol phosphate phosphatase activity; GO:0009651,response to salt stress	SacI homology domain
Cg1g000750	139.5	131.35	115.75	136.7	134.55	120.11	12663	13600	10777	13843	14234	12917	0.991	-0.013	0.927233	0.979919	false	--	--	K04523 ubiquilin | (RefSeq) ubiquitin domain-containing protein DSK2b-like (A)	PREDICTED: ubiquitin domain-containing protein DSK2b-like [Citrus sinensis]	RecName: Full=Ubiquitin domain-containing protein DSK2b;	SubName: Full=Uncharacterized protein {ECO:0000313|EMBL:GAY59384.1};	Ubiquitin-like protein	GO:0005829,cytosol; GO:0005634,nucleus; GO:0031593,polyubiquitin modification-dependent protein binding	Ubiquitin-2 like Rad60 SUMO-like
Cg1g000760	11.26	10.85	12.06	11.37	12.31	12.7	965	1061	1060	1087	1230	1290	1.038	0.054	0.774525	0.931154	false	--	--	--	hypothetical protein CISIN_1g005593mg [Citrus sinensis]	--	SubName: Full=Uncharacterized protein {ECO:0000313|EMBL:KDO71447.1};	tRNA nucleotidyltransferase/poly(A) polymerase	GO:0016779,nucleotidyltransferase activity; GO:0003723,RNA binding; GO:0006396,RNA processing	Probable RNA and SrmB- binding site of polymerase A
Cg1g000770	0.06	0	0.04	0.31	0.1	0.26	3	0	2	18	6	16	6.938	2.795	0.0322697	0.185735	false	--	--	K21777 G2/mitotic-specific cyclin-B, other | (RefSeq) G2/mitotic-specific cyclin-1-like (A)	PREDICTED: G2/mitotic-specific cyclin-2-like isoform X1 [Citrus sinensis]	RecName: Full=G2/mitotic-specific cyclin-1; AltName: Full=B-like cyclin; AltName: Full=CycMs1;	SubName: Full=Uncharacterized protein {ECO:0000313|EMBL:ESR38542.1};	Cyclin B and related kinase-activating proteins	GO:0005634,nucleus; GO:0007049,cell cycle; GO:0051301,cell division	Cyclin, C-terminal domain
Cg1g000780	83.75	88.6	49.76	83.78	74.33	80.93	5093	6146	3104	5684	5268	5831	1.065	0.091	0.704651	0.906234	false	--	--	K00831 phosphoserine aminotransferase [EC:2.6.1.52] | (RefSeq) phosphoserine aminotransferase 2, chloroplastic-like (A)	hypothetical protein CISIN_1g043610mg [Citrus sinensis]	RecName: Full=Phosphoserine aminotransferase 2, chloroplastic; Short=AtPSAT2; EC=2.6.1.52; Flags: Precursor;	RecName: Full=Phosphoserine aminotransferase {ECO:0000256|RuleBase:RU004505}; EC=2.6.1.52 {ECO:0000256|RuleBase:RU004505};	Phosphoserine aminotransferase	GO:0009507,chloroplast; GO:0009570,chloroplast stroma; GO:0009534,chloroplast thylakoid; GO:0004648,O-phospho-L-serine:2-oxoglutarate aminotransferase activity; GO:0006564,L-serine biosynthetic process; GO:0046686,response to cadmium ion	Aminotransferase class-V
Cg1g000790	24.36	24.67	9.21	22.16	18.95	20.29	1579	1824	612	1602	1431	1558	1.051	0.071	0.843225	0.95526	false	--	--	K00030 isocitrate dehydrogenase (NAD+) [EC:1.1.1.41] | (RefSeq) isocitrate dehydrogenase [NAD] regulatory subunit 1, mitochondrial (A)	PREDICTED: isocitrate dehydrogenase [NAD]	RecName: Full=Isocitrate dehydrogenase [NAD] regulatory subunit 1, mitochondrial; EC=1.1.1.41; AltName: Full=IDH-I; AltName: Full=Isocitric dehydrogenase 1; AltName: Full=NAD(+)-specific ICDH 1; Flags: Precursor;	SubName: Full=Uncharacterized protein {ECO:0000313|EMBL:ESR38546.1};	Isocitrate dehydrogenase, gamma subunit	GO:0005739,mitochondrion; GO:0004449,isocitrate dehydrogenase (NAD+) activity; GO:0008270,zinc ion binding; GO:0006102,isocitrate metabolic process; GO:0006099,tricarboxylic acid cycle	Isocitrate/isopropylmalate dehydrogenase
Cg1g000800	0.64	1.68	1.63	0.21	0.68	0.27	8	24	21	3	10	4	0.286	-1.805	0.0491544	0.242975	false	--	--	--	hypothetical protein CUMW_194070 [Citrus unshiu]	--	SubName: Full=Uncharacterized protein {ECO:0000313|EMBL:GAY59378.1};	--	--	--
Cg1g000810	38.4	28.93	27.15	30.02	25.43	26.14	3903	3354	2831	3404	3012	3148	0.846	-0.241	0.252451	0.602942	false	--	--	K21407 adipocyte plasma membrane-associated protein | (RefSeq) protein STRICTOSIDINE SYNTHASE-LIKE 6-like (A)	PREDICTED: protein STRICTOSIDINE SYNTHASE-LIKE 7 [Citrus sinensis]	RecName: Full=Protein STRICTOSIDINE SYNTHASE-LIKE 5 {ECO:0000303|PubMed:10777701}; Short=AtSSL5 {ECO:0000303|PubMed:10777701}; AltName: Full=Protein YELLOW-LEAF-SPECIFIC GENE 2 {ECO:0000303|PubMed:11230571}; Flags: Precursor;	SubName: Full=Uncharacterized protein {ECO:0000313|EMBL:KDO71440.1};	Predicted alkaloid synthase/Surface mucin Hemomucin	GO:0005783,endoplasmic reticulum; GO:0016020,membrane; GO:0005773,vacuole; GO:0016788,hydrolase activity, acting on ester bonds; GO:0009058,biosynthetic process; GO:0009723,response to ethylene; GO:0009620,response to fungus; GO:0009753,response to jasmonic acid; GO:0009751,response to salicylic acid; GO:0009615,response to virus	SMP-30/Gluconolactonase/LRE-like region
Cg1g000820	4.16	2.94	5.54	3.44	3.24	3.71	401	323	548	370	364	424	0.794	-0.333	0.318807	0.675105	false	--	--	K00666 fatty-acyl-CoA synthase [EC:6.2.1.-] | (RefSeq) probable acyl-activating enzyme 1, peroxisomal (A)	hypothetical protein CUMW_194060 [Citrus unshiu]	RecName: Full=Probable acyl-activating enzyme 2; EC=6.2.1.-; AltName: Full=AMP-binding protein 2; Short=AtAMPBP2;	SubName: Full=Uncharacterized protein {ECO:0000313|EMBL:GAY59375.1};	Acyl-CoA synthetase	GO:0016874,ligase activity; GO:0006631,fatty acid metabolic process	AMP-binding enzyme C-terminal domain
Cg1g000830	10.03	12.31	13.18	13.61	16.08	16.62	1013	1418	1366	1534	1893	1989	1.271	0.345	0.121949	0.410406	false	--	--	K20456 oxysterol-binding protein 1 | (RefSeq) hypothetical protein (A)	PREDICTED: protein DETOXIFICATION 45, chloroplastic-like isoform X1 [Citrus sinensis]	RecName: Full=Protein DETOXIFICATION 45, chloroplastic {ECO:0000303|PubMed:11739388}; Short=AtDTX45 {ECO:0000303|PubMed:11739388}; AltName: Full=Multidrug and toxic compound extrusion protein 45 {ECO:0000305}; Short=MATE protein 45 {ECO:0000305}; Flags: Precursor;	RecName: Full=Protein DETOXIFICATION {ECO:0000256|RuleBase:RU004914}; AltName: Full=Multidrug and toxic compound extrusion protein {ECO:0000256|RuleBase:RU004914};	Uncharacterized membrane protein, predicted efflux pump	GO:0009507,chloroplast; GO:0031969,chloroplast membrane; GO:0016021,integral component of membrane; GO:0015297,antiporter activity; GO:0015238,drug transmembrane transporter activity	Polysaccharide biosynthesis C-terminal domain
Cg1g000840	1.19	2.52	0.14	0.34	0.51	0.02	82	198	10	26	41	2	0.227	-2.139	0.0448241	0.227781	false	--	--	K00666 fatty-acyl-CoA synthase [EC:6.2.1.-] | (RefSeq) POPTRDRAFT_208301; hypothetical protein (A)	hypothetical protein CUMW_194030 [Citrus unshiu]	RecName: Full=Probable acyl-activating enzyme 1, peroxisomal; EC=6.2.1.-; AltName: Full=AMP-binding protein 1; Short=AtAMPBP1;	SubName: Full=Uncharacterized protein {ECO:0000313|EMBL:GAY59370.1};	Acyl-CoA synthetase	GO:0005777,peroxisome; GO:0016874,ligase activity; GO:0006631,fatty acid metabolic process	AMP-binding enzyme C-terminal domain
Cg1g000850	1.27	8.76	0.03	0.44	0.17	0.11	77	604	2	30	12	8	0.074	-3.753	0.0019678	0.0256648	down	--	--	K20547 basic endochitinase B [EC:3.2.1.14] | (RefSeq) hypothetical protein (A)	hypothetical protein CUMW_194000 [Citrus unshiu]	RecName: Full=Basic endochitinase; EC=3.2.1.14; Flags: Precursor;	SubName: Full=Uncharacterized protein {ECO:0000313|EMBL:GAY59367.1};	Predicted chitinase	GO:0008061,chitin binding; GO:0004568,chitinase activity; GO:0016998,cell wall macromolecule catabolic process; GO:0006032,chitin catabolic process; GO:0006952,defense response; GO:0000272,polysaccharide catabolic process	Chitin recognition protein
Cg1g000860	16.73	18.62	16.99	20.9	20.08	17.86	1423	1806	1482	1983	1990	1799	1.099	0.136	0.384757	0.732487	false	--	--	K17964 leucine-rich PPR motif-containing protein, mitochondrial | (RefSeq) hypothetical protein (A)	hypothetical protein CUMW_193990 [Citrus unshiu]	RecName: Full=Pentatricopeptide repeat-containing protein At2g17670;	SubName: Full=Uncharacterized protein {ECO:0000313|EMBL:GAY59366.1};	FOG: PPR repeat	GO:0043231,intracellular membrane-bounded organelle; GO:0004519,endonuclease activity; GO:0003723,RNA binding; GO:0009451,RNA modification	Mitochondrial 28S ribosomal protein S27
Cg1g000890	0	0	0	0	0.21	0.1	0	0	0	0	8	4	18.98	4.246	0.200949	NA	false	--	--	K04421 mitogen-activated protein kinase kinase kinase 3 [EC:2.7.11.25] | (RefSeq) mitogen-activated protein kinase kinase kinase A (A)	hypothetical protein CUMW_152220 [Citrus unshiu]	--	SubName: Full=Uncharacterized protein {ECO:0000313|EMBL:GAY53859.1};	--	--	Protein BYPASS1-related
Cg1g000900	0	0.25	0	0	0	0	0	10	0	0	0	0	0.056	-4.15	0.291815	NA	false	--	--	K04421 mitogen-activated protein kinase kinase kinase 3 [EC:2.7.11.25] | (RefSeq) mitogen-activated protein kinase kinase kinase A (A)	hypothetical protein CISIN_1g044762mg [Citrus sinensis]	--	SubName: Full=Uncharacterized protein {ECO:0000313|EMBL:KDO71428.1};	--	--	Protein BYPASS1-related
Cg1g000910	3.72	3.11	5.38	4.08	3.56	6.98	239	228	355	293	267	532	1.164	0.219	0.591249	0.860761	false	--	--	K19476 vacuolar protein sorting-associated protein IST1 | (RefSeq) IST1-like protein (A)	hypothetical protein CUMW_152200 [Citrus unshiu]	--	SubName: Full=Uncharacterized protein {ECO:0000313|EMBL:GAY53857.1};	Spindle pole body protein	--	Regulator of Vps4 activity in the MVB pathway
Cg1g000920	8.94	9.72	8.05	8.48	9.57	9.58	512	635	473	542	639	650	1.015	0.021	0.90515	0.975856	false	--	--	K18932 palmitoyltransferase [EC:2.3.1.225] | (RefSeq) protein S-acyltransferase 10 (A)	hypothetical protein CISIN_1g018884mg [Citrus sinensis]	RecName: Full=Protein S-acyltransferase 10; EC=2.3.1.225; AltName: Full=Probable palmitoyltransferase At3g51390; AltName: Full=Zinc finger DHHC domain-containing protein At3g51390;	RecName: Full=S-acyltransferase {ECO:0000256|RuleBase:RU079119}; EC=2.3.1.225 {ECO:0000256|RuleBase:RU079119}; AltName: Full=Palmitoyltransferase {ECO:0000256|RuleBase:RU079119};	--	GO:0016021,integral component of membrane; GO:0009705,plant-type vacuole membrane; GO:0005774,vacuolar membrane; GO:0019706,protein-cysteine S-palmitoyltransferase activity; GO:0099402,plant organ development; GO:0009651,response to salt stress	DHHC palmitoyltransferase
Cg1g000960	19.44	17.68	19.14	18.34	22.67	24.68	730	757	737	768	992	1098	1.14	0.19	0.389545	0.735734	false	--	--	--	PREDICTED: UPF0548 protein At2g17695 [Citrus sinensis]	RecName: Full=UPF0548 protein At2g17695;	SubName: Full=Uncharacterized protein {ECO:0000313|EMBL:GAY53852.1};	--	GO:0009507,chloroplast; GO:0009941,chloroplast envelope	Domain of unknown function (DUF1990)
Cg1g000970	21.66	25.66	23.61	27.34	24.42	27.14	2016	2724	2254	2839	2649	2993	1.089	0.123	0.477425	0.797386	false	--	--	K10901 bloom syndrome protein [EC:3.6.4.12] | (RefSeq) ATP-dependent DNA helicase Q-like 3 (A)	PREDICTED: ATP-dependent DNA helicase Q-like 3 isoform X2 [Citrus sinensis]	RecName: Full=ATP-dependent DNA helicase Q-like 3; EC=3.6.4.12; AltName: Full=RecQ-like protein 3; Short=AtRecQ3; Short=AtRecQl3;	SubName: Full=Uncharacterized protein {ECO:0000313|EMBL:GAY53850.1};	ATP-dependent DNA helicase	GO:0005694,chromosome; GO:0005737,cytoplasm; GO:0005634,nucleus; GO:0043138,3'-5' DNA helicase activity; GO:0036310,annealing helicase activity; GO:0005524,ATP binding; GO:0043140,ATP-dependent 3'-5' DNA helicase activity; GO:0008026,ATP-dependent helicase activity; GO:0003677,DNA binding; GO:0009378,four-way junction helicase activity; GO:0046872,metal ion binding; GO:0006310,DNA recombination; …	RecQ zinc-binding
Cg1g000980	125.64	100.25	45.53	166.13	142.32	146.55	6567	5977	2441	9687	8669	9075	1.665	0.736	0.0338906	0.191643	false	--	--	K18470 Rho GTPase-activating protein 1 | (RefSeq) protein GDAP2 homolog (A)	hypothetical protein CICLE_v10026500mg [Citrus clementina]	--	SubName: Full=Uncharacterized protein {ECO:0000313|EMBL:ESR38568.1};	Hismacro and SEC14 domain-containing proteins	GO:0016021,integral component of membrane	Divergent CRAL/TRIO domain
Cg1g000990	21.98	22.14	28.99	24.28	25.1	26.52	2390	2746	3233	2945	3180	3416	1.007	0.011	0.963214	0.991121	false	--	--	K19861 benzyl alcohol O-benzoyltransferase [EC:2.3.1.196 2.3.1.232] | (RefSeq) methanol O-anthraniloyltransferase-like (A)	hypothetical protein CISIN_1g017385mg [Citrus sinensis]	RecName: Full=Thiol-disulfide oxidoreductase LTO1 {ECO:0000303|PubMed:22209765}; EC=1.1.4.- {ECO:0000305}; AltName: Full=Protein LUMEN THIOL OXIDOREDUCTASE 1 {ECO:0000303|PubMed:22209765}; AltName: Full=Vitamin K reductase {ECO:0000303|PubMed:20626653}; Flags: Precursor;	SubName: Full=Uncharacterized protein {ECO:0000313|EMBL:KDO71388.1};	--	GO:0009507,chloroplast; GO:0009535,chloroplast thylakoid membrane; GO:0016021,integral component of membrane; GO:0009536,plastid; GO:0003955,NAD(P)H dehydrogenase (quinone) activity; GO:0048038,quinone binding; GO:0010207,photosystem II assembly	Vitamin K epoxide reductase family
Cg1g001000	36.65	14.58	55.51	16.2	15.9	20.08	1505	683	2338	742	761	977	0.467	-1.099	0.0217347	0.143979	false	--	--	K01013 thiosulfate:glutathione sulfurtransferase [EC:2.8.1.-] | (RefSeq) LOW QUALITY PROTEIN: thiosulfate sulfurtransferase 16, chloroplastic-like (A)	hypothetical protein CISIN_1g029759mg [Citrus sinensis]	RecName: Full=Rhodanese-like domain-containing protein 15, chloroplastic; AltName: Full=Protein DARK INDUCIBLE 1; AltName: Full=Senescence-associated protein 1; Short=AtSEN1; AltName: Full=Sulfurtransferase 15; Short=AtStr15; Flags: Precursor;	SubName: Full=Uncharacterized protein {ECO:0000313|EMBL:KDO71383.1};	Rhodanese-related sulfurtransferase	GO:0009507,chloroplast; GO:0009579,thylakoid; GO:0007568,aging; GO:0009753,response to jasmonic acid; GO:0006979,response to oxidative stress; GO:0009611,response to wounding	Rhodanese-like domain
Cg1g001010	0	0	0	0.05	0.05	0.32	0	0	0	1	1	7	14.588	3.867	0.18691	NA	false	--	--	K14411 RNA-binding protein Musashi | (RefSeq) protein gar2 (A)	hypothetical protein CISIN_1g043949mg [Citrus sinensis]	RecName: Full=Protein IQ-DOMAIN 14;	SubName: Full=Uncharacterized protein {ECO:0000313|EMBL:KDO71376.1};	--	--	IQ calmodulin-binding motif
Cg1g001020	31.72	32.03	48.27	25.41	18.72	23.03	2728	3142	4258	2438	1876	2347	0.58	-0.785	0.00739096	0.0681378	false	--	--	K04365 B-Raf proto-oncogene serine/threonine-protein kinase [EC:2.7.11.1] | (RefSeq) serine/threonine-protein kinase STY46 (A)	hypothetical protein CICLE_v10025256mg [Citrus clementina]	RecName: Full=Serine/threonine-protein kinase STY17 {ECO:0000305}; EC=2.7.11.1 {ECO:0000269|PubMed:17090544}; AltName: Full=Serine/threonine/tyrosine-protein kinase 17 {ECO:0000303|PubMed:16429265};	SubName: Full=Uncharacterized protein {ECO:0000313|EMBL:ESR38580.1};	Tyrosine kinase specific for activated (GTP-bound) p21cdc42Hs	GO:0005829,cytosol; GO:0005524,ATP binding; GO:0004674,protein serine/threonine kinase activity; GO:0004712,protein serine/threonine/tyrosine kinase activity; GO:0004871,NA; GO:0009658,chloroplast organization; GO:0035556,intracellular signal transduction	Haspin like kinase domain
Cg1g001040	7.67	11.2	4.22	7.35	10.34	6.78	462	770	261	494	726	484	1.051	0.072	0.84252	0.955029	false	--	--	K08999 uncharacterized protein | (RefSeq) hypothetical protein (A)	hypothetical protein CICLE_v10026059mg [Citrus clementina]	RecName: Full=Bifunctional nuclease 2; Short=AtBBD2; EC=3.1.-.-;	SubName: Full=Uncharacterized protein {ECO:0000313|EMBL:ESR38583.1};	--	GO:0005634,nucleus; GO:0004518,nuclease activity	Pseudomurein endo-isopeptidase Pei
Cg1g001050	15.17	13.63	14.84	14.61	18.4	15.32	1323	1356	1327	1421	1870	1582	1.078	0.109	0.569647	0.849356	false	--	--	K12897 transformer-2 protein | (RefSeq) ankyrin repeat domain-containing protein, chloroplastic (A)	hypothetical protein CUMW_152090 [Citrus unshiu]	RecName: Full=Ankyrin repeat domain-containing protein, chloroplastic; Short=AKRP; AltName: Full=Protein EMBRYO DEFECTIVE 2036; Flags: Precursor;	SubName: Full=Uncharacterized protein {ECO:0000313|EMBL:GAY53838.1};	FOG: Ankyrin repeat	GO:0009507,chloroplast	Ankyrin repeat
Cg1g001060	66.6	67.49	56.75	75.86	73.71	77.05	2944	3403	2573	3741	3797	4035	1.165	0.22	0.122077	0.410678	false	--	--	K12897 transformer-2 protein | (RefSeq) hypothetical protein (A)	hypothetical protein CISIN_1g026421mg [Citrus sinensis]	RecName: Full=Serine/arginine-rich splicing factor SR45a; Short=At-SR45A; Short=AtSR45a; AltName: Full=Protein TRANSFORMER2-like; Short=atTra2;	SubName: Full=Uncharacterized protein {ECO:0000313|EMBL:KDO71363.1};	Hsp27-ERE-TATA-binding protein/Scaffold attachment factor (SAF-B)	GO:0016607,nuclear speck; GO:0005681,spliceosomal complex; GO:0003676,nucleic acid binding; GO:0006397,mRNA processing; GO:0043484,regulation of RNA splicing; GO:0009644,response to high light intensity; GO:0008380,RNA splicing	RNA recognition motif. (a.k.a. RRM, RBD, or RNP domain)
Cg1g001070	30.93	32.61	45.74	33.12	37.96	36.6	4959	5964	7521	5923	7092	6951	0.953	-0.069	0.787377	0.935572	false	--	--	K01115 phospholipase D1/2 [EC:3.1.4.4] | (RefSeq) phospholipase D delta (A)	hypothetical protein CISIN_1g002960mg [Citrus sinensis]	RecName: Full=Phospholipase D delta {ECO:0000303|PubMed:11891260}; Short=AtPLDdelta {ECO:0000303|PubMed:11891260}; Short=PLD delta {ECO:0000303|PubMed:11891260}; EC=3.1.4.4 {ECO:0000269|PubMed:11706190, ECO:0000269|PubMed:12397060};	RecName: Full=Phospholipase D {ECO:0000256|PIRNR:PIRNR036470}; EC=3.1.4.4 {ECO:0000256|PIRNR:PIRNR036470};	Phospholipase D1	GO:0016020,membrane; GO:0005886,plasma membrane; GO:0009506,plasmodesma; GO:0005773,vacuole; GO:0005509,calcium ion binding; GO:0070290,N-acylphosphatidylethanolamine-specific phospholipase D activity; GO:0004630,phospholipase D activity; GO:0016042,lipid catabolic process; GO:0046473,phosphatidic acid metabolic process; GO:0046470,phosphatidylcholine metabolic process; GO:0009789,positive regula…	PLD-like domain
Cg1g001080	0	0	0	0	0	0.29	0	0	0	0	0	8	12.982	3.698	0.347867	NA	false	--	--	--	hypothetical protein CUMW_152050 [Citrus unshiu]	--	SubName: Full=Uncharacterized protein {ECO:0000313|EMBL:GAY53831.1};	--	--	--
Cg1g001090	0	0	0	0.65	0.24	0.28	0	0	0	13	5	6	39.219	5.293	0.00870245	0.076775	false	--	--	--	PREDICTED: uncharacterized protein LOC107174322 [Citrus sinensis]	--	SubName: Full=Uncharacterized protein {ECO:0000313|EMBL:OAY22573.1};	--	--	--
Cg1g001100	26.78	24.63	28.49	32.56	34.98	20.97	5909	6197	6446	8014	8994	5481	1.074	0.102	0.684272	0.89746	false	--	--	K03006 DNA-directed RNA polymerase II subunit RPB1 [EC:2.7.7.6] | (RefSeq) hypothetical protein (A)	hypothetical protein CICLE_v10024686mg [Citrus clementina]	RecName: Full=DNA-directed RNA polymerase II subunit 1; AltName: Full=DNA-directed RNA polymerase II subunit RPB1; Short=DNA polymerase II subunit B1; EC=2.7.7.6; AltName: Full=DNA-directed RNA polymerase III largest subunit;	RecName: Full=DNA-directed RNA polymerase subunit {ECO:0000256|RuleBase:RU004279}; EC=2.7.7.6 {ECO:0000256|RuleBase:RU004279};	RNA polymerase II, large subunit	GO:0009507,chloroplast; GO:0005665,RNA polymerase II, core complex; GO:0009506,plasmodesma; GO:0005773,vacuole; GO:0003677,DNA binding; GO:0003899,DNA-directed 5'-3' RNA polymerase activity; GO:0046872,metal ion binding; GO:0006366,transcription by RNA polymerase II	RNA polymerase Rpb1 C-terminal repeat
Cg1g001110	26.06	30.8	80.91	15.82	11.76	45.18	772	1041	2459	523	406	1586	0.509	-0.975	0.114936	0.398913	false	--	--	K07305 peptide-methionine (R)-S-oxide reductase [EC:1.8.4.12] | (RefSeq) uncharacterized protein At4g08330, chloroplastic (A)	PREDICTED: uncharacterized protein At4g08330, chloroplastic [Citrus sinensis]	RecName: Full=Uncharacterized protein At4g08330, chloroplastic; Flags: Precursor;	SubName: Full=Uncharacterized protein {ECO:0000313|EMBL:GAY53826.1};	--	GO:0009507,chloroplast; GO:0005886,plasma membrane	zinc-ribbon domain
Cg1g001120	0	0	0	0.1	0.05	0.14	0	0	0	4	2	6	19.528	4.287	0.0853211	NA	false	--	--	--	hypothetical protein CUMW_152000 [Citrus unshiu]	--	SubName: Full=Uncharacterized protein {ECO:0000313|EMBL:GAY53825.1};	--	--	--
Cg1g001130	22.32	22.39	16.3	25.49	24.36	21.93	1736	1987	1301	2212	2208	2021	1.156	0.209	0.242573	0.591362	false	--	--	K00472 prolyl 4-hydroxylase [EC:1.14.11.2] | (RefSeq) probable prolyl 4-hydroxylase 10 (A)	hypothetical protein CICLE_v10026208mg [Citrus clementina]	RecName: Full=Probable prolyl 4-hydroxylase 10 {ECO:0000305}; Short=AtP4H10 {ECO:0000303|Ref.3}; EC=1.14.11.2 {ECO:0000305};	SubName: Full=Uncharacterized protein {ECO:0000313|EMBL:ESR38603.1};	Prolyl 4-hydroxylase alpha subunit	GO:0005789,endoplasmic reticulum membrane; GO:0016021,integral component of membrane; GO:0005506,iron ion binding; GO:0031418,L-ascorbic acid binding; GO:0004656,procollagen-proline 4-dioxygenase activity	2OG-Fe(II) oxygenase superfamily
Cg1g001140	74.72	67.46	38.84	69.49	77.93	62.66	8148	8391	4344	8453	9904	8095	1.145	0.196	0.452087	0.781271	false	--	--	K01681 aconitate hydratase [EC:4.2.1.3] | (RefSeq) aconitate hydratase 1 (A)	hypothetical protein CISIN_1g002610mg [Citrus sinensis]	RecName: Full=Aconitate hydratase 1 {ECO:0000303|PubMed:25061985}; Short=Aconitase 1 {ECO:0000303|PubMed:25061985}; EC=4.2.1.3 {ECO:0000250|UniProtKB:P19414}; AltName: Full=Citrate hydro-lyase 1 {ECO:0000303|PubMed:25061985};	RecName: Full=Aconitate hydratase {ECO:0000256|RuleBase:RU361275}; Short=Aconitase {ECO:0000256|RuleBase:RU361275}; EC=4.2.1.3 {ECO:0000256|RuleBase:RU361275};	RNA-binding translational regulator IRP (aconitase superfamily)	GO:0048046,apoplast; GO:0005829,cytosol; GO:0005739,mitochondrion; GO:0005886,plasma membrane; GO:0009506,plasmodesma; GO:0005773,vacuole; GO:0051539,4 iron, 4 sulfur cluster binding; GO:0003994,aconitate hydratase activity; GO:0005507,copper ion binding; GO:0048027,mRNA 5'-UTR binding; GO:0006101,citrate metabolic process; GO:0006102,isocitrate metabolic process; GO:1990641,response to iron ion …	Aconitase C-terminal domain
Cg1g001150	27.87	31.16	13.46	28.64	23.84	20.69	1304	1663	646	1495	1300	1147	1.002	0.003	0.993622	0.999149	false	--	--	K11982 E3 ubiquitin-protein ligase RNF115/126 [EC:2.3.2.27] | (RefSeq) NEP1-interacting protein 1 (A)	PREDICTED: NEP1-interacting protein-like 1 [Citrus sinensis]	RecName: Full=NEP1-interacting protein 1; AltName: Full=RING-H2 finger protein ATL26;	SubName: Full=Uncharacterized protein {ECO:0000313|EMBL:GAY53820.1};	FOG: Predicted E3 ubiquitin ligase	GO:0009535,chloroplast thylakoid membrane; GO:0016021,integral component of membrane; GO:0046872,metal ion binding; GO:0061630,ubiquitin protein ligase activity; GO:0043161,proteasome-mediated ubiquitin-dependent protein catabolic process	Anaphase-promoting complex subunit 11 RING-H2 finger
Cg1g001160	0.3	0.25	0.19	0.07	0	0.3	16	15	10	4	0	19	0.508	-0.978	0.4576	0.78447	false	--	--	K04733 interleukin-1 receptor-associated kinase 4 [EC:2.7.11.1] | (RefSeq) probable serine/threonine-protein kinase PBL7 (A)	hypothetical protein CUMW_151960 [Citrus unshiu]	RecName: Full=Probable LRR receptor-like serine/threonine-protein kinase At1g51880; EC=2.7.11.1; Flags: Precursor;	SubName: Full=Uncharacterized protein {ECO:0000313|EMBL:GAY53819.1};	--	GO:0016021,integral component of membrane; GO:0005524,ATP binding; GO:0004674,protein serine/threonine kinase activity	Phosphotransferase enzyme family
Cg1g001180	50.79	62.43	48	58.86	61.44	55.6	3887	5450	3768	5025	5480	5041	1.07	0.098	0.5198	0.823465	false	--	--	K01102 pyruvate dehydrogenase phosphatase [EC:3.1.3.43] | (RefSeq) probable protein phosphatase 2C 60 (A)	PREDICTED: probable protein phosphatase 2C 60 [Citrus sinensis]	RecName: Full=Probable protein phosphatase 2C 60; Short=OsPP2C60; EC=3.1.3.16;	SubName: Full=Uncharacterized protein {ECO:0000313|EMBL:GAY53815.1};	Protein phosphatase 2C/pyruvate dehydrogenase (lipoamide) phosphatase	GO:0016021,integral component of membrane; GO:0046872,metal ion binding; GO:0004722,protein serine/threonine phosphatase activity	Protein phosphatase 2C
Cg1g001190	9.57	10.41	7.53	11.03	11.87	11.51	997	1237	805	1282	1441	1421	1.23	0.299	0.0811341	0.325659	false	--	--	K21989 calcium permeable stress-gated cation channel | (RefSeq) CSC1-like protein At4g35870 (A)	PREDICTED: CSC1-like protein At4g35870 [Citrus sinensis]	RecName: Full=CSC1-like protein At4g35870;	SubName: Full=Uncharacterized protein {ECO:0000313|EMBL:GAY53814.1};	Uncharacterized conserved protein	GO:0016021,integral component of membrane; GO:0005622,intracellular; GO:0006811,ion transport; GO:0006623,protein targeting to vacuole	Calcium-activated chloride channel
Cg1g001200	1.01	1.87	2.01	3.03	2.37	2.72	26	55	53	87	71	83	1.615	0.692	0.118597	0.405023	false	--	--	K01381 saccharopepsin [EC:3.4.23.25] | (RefSeq) aspartic proteinase-like protein 1 (A)	hypothetical protein CICLE_v10026734mg [Citrus clementina]	RecName: Full=Aspartyl protease family protein 1 {ECO:0000305}; EC=3.4.23.- {ECO:0000305}; Flags: Precursor;	SubName: Full=Uncharacterized protein {ECO:0000313|EMBL:GAY53813.1};	Aspartyl protease	GO:0031225,anchored component of membrane; GO:0005886,plasma membrane; GO:0004190,aspartic-type endopeptidase activity; GO:0030163,protein catabolic process; GO:0006508,proteolysis	--
Cg1g001210	6.19	4.81	4.83	7.56	7.66	7.92	302	268	242	412	436	458	1.431	0.517	0.0195529	0.13434	false	--	--	K01381 saccharopepsin [EC:3.4.23.25] | (RefSeq) aspartic proteinase-like protein 1 (A)	PREDICTED: aspartic proteinase-like protein 1 isoform X2 [Citrus sinensis]	RecName: Full=Aspartyl protease family protein 1 {ECO:0000305}; EC=3.4.23.- {ECO:0000305}; Flags: Precursor;	SubName: Full=Uncharacterized protein {ECO:0000313|EMBL:ESR38616.1};	Aspartyl protease	GO:0031225,anchored component of membrane; GO:0005886,plasma membrane; GO:0004190,aspartic-type endopeptidase activity; GO:0030163,protein catabolic process; GO:0006508,proteolysis	Eukaryotic aspartyl protease
Cg1g001220	20.61	23.09	16.02	38.62	46.11	40.07	2270	2900	1809	4744	5917	5228	2.055	1.039	6.9988e-09	6.4365e-07	up	--	--	K01381 saccharopepsin [EC:3.4.23.25] | (RefSeq) aspartic proteinase-like protein 1 (A)	hypothetical protein CUMW_151880 [Citrus unshiu]	RecName: Full=Aspartyl protease family protein 1 {ECO:0000305}; EC=3.4.23.- {ECO:0000305}; Flags: Precursor;	SubName: Full=Uncharacterized protein {ECO:0000313|EMBL:GAY53809.1};	Aspartyl protease	GO:0031225,anchored component of membrane; GO:0005886,plasma membrane; GO:0004190,aspartic-type endopeptidase activity; GO:0030163,protein catabolic process; GO:0006508,proteolysis	Xylanase inhibitor C-terminal
Cg1g001230	20.16	23.37	10.13	19.31	24.64	11.31	2170	2870	1119	2319	3091	1442	1.016	0.023	0.949968	0.986763	false	--	--	--	hypothetical protein CISIN_1g005276mg [Citrus sinensis]	--	SubName: Full=Uncharacterized protein {ECO:0000313|EMBL:KDO71324.1};	Uncharacterized conserved protein	GO:0005634,nucleus	NUC153 domain
Cg1g001240	0.73	0.48	0.41	1.22	1.14	1.28	24	18	14	45	44	50	2.216	1.148	0.0216432	0.143453	false	--	--	K00430 peroxidase [EC:1.11.1.7] | (RefSeq) peroxidase 64-like (A)	hypothetical protein CUMW_151860 [Citrus unshiu]	RecName: Full=Peroxidase 64; Short=Atperox P64; EC=1.11.1.7; AltName: Full=ATP17a; AltName: Full=PRXR4; Flags: Precursor;	SubName: Full=Uncharacterized protein {ECO:0000313|EMBL:GAY53807.1};	--	GO:0005576,extracellular region; GO:0009505,plant-type cell wall; GO:0009506,plasmodesma; GO:0020037,heme binding; GO:0046872,metal ion binding; GO:0004601,peroxidase activity; GO:0042744,hydrogen peroxide catabolic process; GO:0009664,plant-type cell wall organization; GO:0006979,response to oxidative stress	Peroxidase
Cg1g001250	45.13	63.42	82.28	63.39	49.13	91.46	1247	1999	2332	1954	1582	2994	1.041	0.058	0.872819	0.965363	false	--	--	K22696 protein-lysine N-methyltransferase EEF2KMT [EC:2.1.1.-] | (RefSeq) hypothetical protein (A)	hypothetical protein CICLE_v10026368mg [Citrus clementina]	--	SubName: Full=Uncharacterized protein {ECO:0000313|EMBL:ESR38624.1};	Putative N2,N2-dimethylguanosine tRNA methyltransferase	--	Lysine methyltransferase
Cg1g001260	21.98	23.46	18.56	21.7	22.69	17.71	2036	2479	1763	2242	2449	1943	0.95	-0.074	0.666021	0.889523	false	--	--	K18757 la-related protein 1 | (RefSeq) la-related protein 1C (A)	hypothetical protein CUMW_151830 [Citrus unshiu]	RecName: Full=La-related protein 1C; Short=AtLARP1c;	SubName: Full=Uncharacterized protein {ECO:0000313|EMBL:GAY53804.1};	RNA-binding protein LARP/SRO9 and related La domain proteins	GO:0005737,cytoplasm; GO:0005844,polysome; GO:0003729,mRNA binding; GO:0009738,abscisic acid-activated signaling pathway; GO:0010150,leaf senescence; GO:0009737,response to abscisic acid; GO:0009753,response to jasmonic acid; GO:0009751,response to salicylic acid	La domain
Cg1g001290	23.2	27.17	30.56	20.29	20.54	25.12	980	1309	1324	956	1011	1257	0.794	-0.332	0.16351	0.48144	false	--	--	--	hypothetical protein CICLE_v10026827mg [Citrus clementina]	--	SubName: Full=Uncharacterized protein {ECO:0000313|EMBL:ESR38629.1};	--	--	Trm112p-like protein
Cg1g001300	3.28	1.99	1.5	1.82	1.9	1.44	278	192	130	172	188	145	0.751	-0.413	0.253564	0.604119	false	--	--	K03452 magnesium/proton exchanger | (RefSeq) pentatricopeptide repeat-containing protein At3g62890-like (A)	hypothetical protein CUMW_151790 [Citrus unshiu]	RecName: Full=Pentatricopeptide repeat-containing protein At3g51320;	SubName: Full=Uncharacterized protein {ECO:0000313|EMBL:GAY53800.1};	FOG: PPR repeat	GO:0043231,intracellular membrane-bounded organelle; GO:0004519,endonuclease activity; GO:0003723,RNA binding; GO:0009451,RNA modification	Pentatricopeptide repeat domain
Cg1g001310	1.12	1.28	0.25	0.38	0.66	0.65	13	17	3	5	9	9	0.643	-0.638	0.506486	0.816477	false	--	--	K03094 S-phase kinase-associated protein 1 | (RefSeq) SKP1-like protein 1A (A)	--	RecName: Full=SKP1-like protein 11; Short=AtSK11;	SubName: Full=Skp1, putative {ECO:0000313|EMBL:JAE10124.1};	SCF ubiquitin ligase, Skp1 component	GO:0005634,nucleus; GO:0016567,protein ubiquitination; GO:0006511,ubiquitin-dependent protein catabolic process	--
Cg1g001320	169.15	198.12	147.49	182.84	166.95	238.4	6163	8234	5512	7432	7089	10291	1.127	0.173	0.443541	0.776135	false	--	--	K03094 S-phase kinase-associated protein 1 | (RefSeq) hypothetical protein (A)	hypothetical protein CISIN_1g030962mg [Citrus sinensis]	RecName: Full=SKP1-like protein 1A {ECO:0000303|PubMed:10778750}; Short=SKP1-like 1 {ECO:0000303|PubMed:10778750}; AltName: Full=UFO-binding protein 1 {ECO:0000303|PubMed:10607296};	SubName: Full=Uncharacterized protein {ECO:0000313|EMBL:KDO71310.1};	SCF ubiquitin ligase, Skp1 component	GO:0005829,cytosol; GO:0005634,nucleus; GO:0009524,phragmoplast; GO:0005886,plasma membrane; GO:0005819,spindle; GO:0009734,auxin-activated signaling pathway; GO:0007059,chromosome segregation; GO:0009873,ethylene-activated signaling pathway; GO:0000226,microtubule cytoskeleton organization; GO:0007275,multicellular organism development; GO:0045910,negative regulation of DNA recombination; GO:001…	Skp1 family, dimerisation domain
Cg1g001330	2.34	3.03	2.67	1.79	1.69	1.47	259	382	303	220	218	192	0.6	-0.737	0.00142675	0.0199101	false	--	--	K04733 interleukin-1 receptor-associated kinase 4 [EC:2.7.11.1] | (RefSeq) IDP2408; uncharacterized protein LOC100272597 isoform X1 (A)	hypothetical protein CISIN_1g014734mg [Citrus sinensis]	RecName: Full=Protein MID1-COMPLEMENTING ACTIVITY 1;	SubName: Full=Uncharacterized protein {ECO:0000313|EMBL:KDO71305.1};	--	GO:0005887,integral component of plasma membrane; GO:0005262,calcium channel activity; GO:0006816,calcium ion transport; GO:0033500,carbohydrate homeostasis; GO:0007638,mechanosensory behavior; GO:0007231,osmosensory signaling pathway	PLAC8 family
Cg1g001340	26.33	32.18	10.63	19.11	58.58	26.08	1198	1670	496	970	3106	1406	1.486	0.572	0.24512	0.594306	false	--	--	K00679 phospholipid:diacylglycerol acyltransferase [EC:2.3.1.158] | (RefSeq) hypothetical protein (A)	hypothetical protein CUMW_151720 [Citrus unshiu]	RecName: Full=GDSL esterase/lipase EXL3; EC=3.1.1.-; AltName: Full=Family II extracellular lipase 3; Short=Family II lipase EXL3; Flags: Precursor;	SubName: Full=Uncharacterized protein {ECO:0000313|EMBL:GAY53788.1};	--	GO:0005576,extracellular region; GO:0016298,lipase activity; GO:0016042,lipid catabolic process	GDSL-like Lipase/Acylhydrolase
Cg1g001350	0.11	0	0	2.24	0.88	6.6	2	0	0	44	18	138	88.875	6.474	4.14736e-06	0.000164265	up	--	--	K10752 histone-binding protein RBBP4 | (RefSeq) heavy metal-associated isoprenylated plant protein 26-like (A)	hypothetical protein CISIN_1g045611mg, partial [Citrus sinensis]	RecName: Full=Heavy metal-associated isoprenylated plant protein 27 {ECO:0000303|PubMed:21072340, ECO:0000303|PubMed:23368984}; Short=AtHIP27 {ECO:0000303|PubMed:23368984}; Short=AtHIPP27 {ECO:0000303|PubMed:21072340, ECO:0000303|PubMed:23368984}; Flags: Precursor;	SubName: Full=Uncharacterized protein {ECO:0000313|EMBL:KDO71301.1}; Flags: Fragment;	Copper chaperone	GO:0005737,cytoplasm; GO:0005886,plasma membrane; GO:0046914,transition metal ion binding; GO:0046916,cellular transition metal ion homeostasis; GO:0030001,metal ion transport	Heavy-metal-associated domain
Cg1g001360	16.5	15.53	22.43	15.11	16.93	17.41	1527	1640	2129	1560	1826	1909	0.879	-0.186	0.4703	0.792834	false	--	--	--	hypothetical protein CUMW_151700 [Citrus unshiu]	--	SubName: Full=Uncharacterized protein {ECO:0000313|EMBL:GAY53786.1};	--	--	--
Cg1g001370	34.17	37.54	32.23	37.08	38.31	30.66	4488	5624	4342	5434	5864	4772	0.998	-0.003	0.983569	0.997079	false	--	--	K18468 vacuolar protein sorting-associated protein 35 | (RefSeq) hypothetical protein (A)	hypothetical protein CISIN_1g003856mg [Citrus sinensis]	RecName: Full=Vacuolar protein sorting-associated protein 35A; AltName: Full=Protein ZIG SUPPRESSOR 3; AltName: Full=Vesicle protein sorting 35A;	RecName: Full=Vacuolar protein sorting-associated protein 35 {ECO:0000256|PIRNR:PIRNR009375};	Membrane coat complex Retromer, subunit VPS35	GO:0005829,cytosol; GO:0010008,endosome membrane; GO:0005794,Golgi apparatus; GO:0005770,late endosome; GO:0031902,late endosome membrane; GO:0030904,retromer complex; GO:0030906,retromer, cargo-selective complex; GO:0008565,protein transporter activity; GO:0042147,retrograde transport, endosome to Golgi	Vacuolar protein sorting-associated protein 35
Cg1g001380	0.24	0.8	0.83	0.6	0.62	0.26	4	15	14	11	12	5	0.763	-0.391	0.672513	0.892005	false	--	--	K06689 ubiquitin-conjugating enzyme E2 D [EC:2.3.2.23] | (RefSeq) ubiquitin-conjugating enzyme E2 10-like (A)	hypothetical protein CUMW_151690 [Citrus unshiu]	RecName: Full=Ubiquitin-conjugating enzyme E2-17 kDa; EC=2.3.2.23; AltName: Full=E2 ubiquitin-conjugating enzyme; AltName: Full=Ubiquitin carrier protein; AltName: Full=Ubiquitin-protein ligase;	SubName: Full=Uncharacterized protein {ECO:0000313|EMBL:GAY53783.1};	Ubiquitin-protein ligase	GO:0005524,ATP binding; GO:0016740,transferase activity; GO:0016567,protein ubiquitination	RWD domain
Cg1g001390	56.9	62.38	52.87	51.76	50.08	54.83	2528	3161	2409	2565	2593	2886	0.893	-0.164	0.277376	0.631553	false	--	--	K04392 Ras-related C3 botulinum toxin substrate 1 | (RefSeq) hypothetical protein (A)	hypothetical protein CICLE_v10026539mg [Citrus clementina]	RecName: Full=Rac-like GTP-binding protein RHO1; AltName: Full=RHO1Bv; Flags: Precursor;	SubName: Full=Uncharacterized protein {ECO:0000313|EMBL:KDO71287.1};	Ras-related small GTPase, Rho type	GO:0005737,cytoplasm; GO:0016020,membrane; GO:0005525,GTP binding; GO:0003924,GTPase activity; GO:0007264,small GTPase mediated signal transduction	ADP-ribosylation factor family
Cg1g001400	0.02	0	0	0	0.02	0.02	2	0	0	0	2	2	1.704	0.769	0.814421	NA	false	--	--	K12309 beta-galactosidase [EC:3.2.1.23] | (RefSeq) BGAL2; beta-galactosidase 2 (A)	hypothetical protein CISIN_1g045037mg [Citrus sinensis]	RecName: Full=Beta-galactosidase 13; Short=Lactase 13; EC=3.2.1.23; Flags: Precursor;	RecName: Full=Beta-galactosidase {ECO:0000256|RuleBase:RU000675}; EC=3.2.1.23 {ECO:0000256|RuleBase:RU000675};	Beta-galactosidase	GO:0048046,apoplast; GO:0005618,cell wall; GO:0005773,vacuole; GO:0004565,beta-galactosidase activity; GO:0030246,carbohydrate binding; GO:0005975,carbohydrate metabolic process	Beta-galactosidase jelly roll domain
Cg1g001410	46.75	41.48	39	39.28	40.21	35.48	3303	3343	2826	3096	3311	2970	0.883	-0.179	0.251094	0.601478	false	--	--	K01735 3-dehydroquinate synthase [EC:4.2.3.4] | (RefSeq) 3-dehydroquinate synthase, chloroplastic (A)	hypothetical protein CISIN_1g013271mg [Citrus sinensis]	RecName: Full=3-dehydroquinate synthase, chloroplastic; EC=4.2.3.4; Flags: Precursor;	SubName: Full=Uncharacterized protein {ECO:0000313|EMBL:KDO71282.1};	Pentafunctional AROM protein	GO:0009507,chloroplast; GO:0003856,3-dehydroquinate synthase activity; GO:0042802,identical protein binding; GO:0046872,metal ion binding; GO:0051287,NAD binding; GO:0009073,aromatic amino acid family biosynthetic process; GO:0009423,chorismate biosynthetic process; GO:0033587,shikimate biosynthetic process	Iron-containing alcohol dehydrogenase
Cg1g001420	8	5.99	16.73	10.79	8.22	13.44	970	829	2082	1460	1162	1932	1.011	0.016	0.971855	0.993112	false	--	--	K06662 cell cycle checkpoint protein | (RefSeq) cell cycle checkpoint protein RAD17 (A)	PREDICTED: cell cycle checkpoint protein RAD17 isoform X1 [Citrus sinensis]	RecName: Full=Cell cycle checkpoint protein RAD17 {ECO:0000303|Ref.1}; Short=AtRAD17 {ECO:0000303|Ref.1}; AltName: Full=Radiation-sensitive protein 17 {ECO:0000303|Ref.1};	SubName: Full=Uncharacterized protein {ECO:0000313|EMBL:GAY53780.1};	Checkpoint RAD17-RFC complex, RAD17/RAD24 component	GO:0000790,nuclear chromatin; GO:0005524,ATP binding; GO:0003682,chromatin binding; GO:0006952,defense response; GO:0000077,DNA damage checkpoint; GO:0006281,DNA repair; GO:0033314,mitotic DNA replication checkpoint; GO:0031347,regulation of defense response; GO:0006282,regulation of DNA repair	ATPase domain predominantly from Archaea
Cg1g001430	0.33	0	0	0	0	0	2	0	0	0	0	0	0.238	-2.071	0.607753	NA	false	--	--	--	hypothetical protein CISIN_1g0402292mg, partial [Citrus sinensis]	--	SubName: Full=Uncharacterized protein {ECO:0000313|EMBL:KDO71278.1}; Flags: Fragment;	--	--	--
Cg1g001440	0.08	0.05	0.14	0.06	0.05	0	8	6	14	6	6	0	0.37	-1.435	0.274113	0.628562	false	--	--	K03029 26S proteasome regulatory subunit N10 | (RefSeq) 26S proteasome non-ATPase regulatory subunit 4 homolog (A)	hypothetical protein CICLE_v10025182mg [Citrus clementina]	RecName: Full=Nitrate regulatory gene2 protein {ECO:0000303|PubMed:26744214}; Short=NRG2 protein {ECO:0000303|PubMed:26744214};	SubName: Full=Uncharacterized protein {ECO:0000313|EMBL:ESR38653.1};	--	GO:0005634,nucleus; GO:0071249,cellular response to nitrate; GO:0015706,nitrate transport; GO:0071705,nitrogen compound transport; GO:0006355,regulation of transcription, DNA-templated; GO:0010167,response to nitrate; GO:1901698,response to nitrogen compound; GO:0006351,transcription, DNA-templated	Kinetochore complex Fta4 of Sim4 subunit, or CENP-50
Cg1g001450	13.88	9.24	9.6	16.09	12.83	16.26	495	376	351	640	533	687	1.354	0.437	0.106474	0.382545	false	--	--	K00434 L-ascorbate peroxidase [EC:1.11.1.11] | (RefSeq) hypothetical protein (A)	hypothetical protein CUMW_151640 [Citrus unshiu]	RecName: Full=L-ascorbate peroxidase 3; Short=AtAPx03; EC=1.11.1.11;	SubName: Full=Uncharacterized protein {ECO:0000313|EMBL:GAY53777.1};	--	GO:0009507,chloroplast; GO:0009941,chloroplast envelope; GO:0046861,glyoxysomal membrane; GO:0016021,integral component of membrane; GO:0005739,mitochondrion; GO:0005778,peroxisomal membrane; GO:0005777,peroxisome; GO:0009506,plasmodesma; GO:0009536,plastid; GO:0005774,vacuolar membrane; GO:0005773,vacuole; GO:0004130,cytochrome-c peroxidase activity; GO:0020037,heme binding; GO:0016688,L-ascorba…	Peroxidase
Cg1g001460	0	0	0.06	0.05	0.08	0.19	0	0	4	4	6	15	5.175	2.372	0.188381	0.518776	false	--	--	--	PREDICTED: protein POLLENLESS 3-LIKE 2 [Citrus sinensis]	RecName: Full=Protein POLLENLESS 3-LIKE 2 {ECO:0000303|Ref.5};	SubName: Full=Uncharacterized protein {ECO:0000313|EMBL:KDO71272.1};	--	GO:0005634,nucleus; GO:0007049,cell cycle; GO:0051301,cell division	Tetratricopeptide repeat
Cg1g001470	1.29	0.5	5.84	0.39	0	0.65	27	12	125	9	0	16	0.128	-2.966	0.0179322	0.126572	false	--	--	K09422 transcription factor MYB, plant | (RefSeq) transcription factor MYB32-like (A)	PREDICTED: transcription factor MYB32-like [Citrus sinensis]	RecName: Full=Transcription repressor MYB4; AltName: Full=Myb-related protein 4; Short=AtMYB4;	SubName: Full=Uncharacterized protein {ECO:0000313|EMBL:GAY34845.1};	Transcription factor, Myb superfamily	GO:0005634,nucleus; GO:0003677,DNA binding; GO:0003700,DNA-binding transcription factor activity; GO:0000981,DNA-binding transcription factor activity, RNA polymerase II-specific; GO:0043565,sequence-specific DNA binding; GO:0001135,RNA polymerase II transcription regulator recruiting activity; GO:0044212,transcription regulatory region DNA binding; GO:0030154,cell differentiation; GO:1903086,neg…	Myb-like DNA-binding domain
Cg1g001480	11.39	13.06	10.5	16.11	18.25	24.69	533	697	504	841	995	1369	1.663	0.734	0.00331999	0.0380265	false	--	--	K19366 spartin | (RefSeq) hypothetical protein (A)	hypothetical protein CICLE_v10026855mg [Citrus clementina]	--	SubName: Full=Uncharacterized protein {ECO:0000313|EMBL:ESR38658.1};	--	--	--
Cg1g001490	3.77	4.54	3.15	6.87	4.44	6.58	56	77	48	114	77	116	1.541	0.623	0.0928572	0.352596	false	--	--	K09422 transcription factor MYB, plant | (RefSeq) hypothetical protein (A)	hypothetical protein CUMW_151610 [Citrus unshiu]	RecName: Full=Transcription factor MYB80 {ECO:0000305}; AltName: Full=MYB-related protein 103 {ECO:0000303|PubMed:10353220}; Short=AtMYB103 {ECO:0000303|PubMed:10353220}; AltName: Full=Myb-related protein 80 {ECO:0000305}; Short=AtMYB80 {ECO:0000303|PubMed:11597504}; AltName: Full=Protein MALE STERILE 188 {ECO:0000303|PubMed:17727613};	SubName: Full=Uncharacterized protein {ECO:0000313|EMBL:GAY53774.1};	Transcription factor, Myb superfamily	GO:0005634,nucleus; GO:0003682,chromatin binding; GO:0003700,DNA-binding transcription factor activity; GO:0000981,DNA-binding transcription factor activity, RNA polymerase II-specific; GO:0043565,sequence-specific DNA binding; GO:0001135,RNA polymerase II transcription regulator recruiting activity; GO:0044212,transcription regulatory region DNA binding; GO:0048658,anther wall tapetum developmen…	Myb-like DNA-binding domain
Cg1g001500	100.94	87.55	52.19	85.34	90.57	84.13	5261	5205	2790	4962	5501	5195	1.067	0.094	0.713543	0.909919	false	--	--	K02731 20S proteasome subunit alpha 4 [EC:3.4.25.1] | (RefSeq) hypothetical protein (A)	PREDICTED: proteasome subunit alpha type-7 [Citrus sinensis]	RecName: Full=Proteasome subunit alpha type-7-B; EC=3.4.25.1; AltName: Full=20S proteasome alpha subunit D-2; AltName: Full=Proteasome component 6B; AltName: Full=Proteasome component 6C; AltName: Full=Proteasome subunit alpha type-4;	SubName: Full=Uncharacterized protein {ECO:0000313|EMBL:GAY53771.1};	20S proteasome, regulatory subunit alpha type PSMA7/PRE6	GO:0009507,chloroplast; GO:0005634,nucleus; GO:0000502,proteasome complex; GO:0019773,proteasome core complex, alpha-subunit complex; GO:0005773,vacuole; GO:0004298,threonine-type endopeptidase activity; GO:0006511,ubiquitin-dependent protein catabolic process	Proteasome subunit A N-terminal signature
Cg1g001510	0.05	0.06	0	0.35	0.78	0.25	2	3	0	16	37	12	11.882	3.571	0.00210556	0.0268944	up	--	--	K19691 osomolarity two-component system, sensor histidine kinase NIK1 [EC:2.7.13.3] | (RefSeq) PRR3; pseudo response regulator (A)	hypothetical protein CICLE_v10026413mg [Citrus clementina]	RecName: Full=Histidine kinase 1; EC=2.7.13.3; AltName: Full=Arabidopsis histidine kinase 1; Short=AtHK1; AltName: Full=Protein AUTHENTIC HIS-KINASE 1;	SubName: Full=Uncharacterized protein {ECO:0000313|EMBL:ESR38661.1};	Sensory transduction histidine kinase	GO:0016021,integral component of membrane; GO:0005622,intracellular; GO:0005886,plasma membrane; GO:0009927,histidine phosphotransfer kinase activity; GO:0005034,osmosensor activity; GO:0000155,phosphorelay sensor kinase activity; GO:0009738,abscisic acid-activated signaling pathway; GO:0006970,response to osmotic stress; GO:0009414,response to water deprivation; GO:0010431,seed maturation; GO:00…	Response regulator receiver domain
Cg1g001540	3.01	3.12	4.69	3.31	3.37	3.33	438	517	699	536	571	574	0.894	-0.162	0.576441	0.852759	false	--	--	K14489 arabidopsis histidine kinase 2/3/4 (cytokinin receptor) [EC:2.7.13.3] | (RefSeq) histidine kinase 3-like (A)	hypothetical protein CISIN_1g001044mg [Citrus sinensis]	RecName: Full=Histidine kinase 1; EC=2.7.13.3; AltName: Full=Arabidopsis histidine kinase 1; Short=AtHK1; AltName: Full=Protein AUTHENTIC HIS-KINASE 1;	SubName: Full=Uncharacterized protein {ECO:0000313|EMBL:KDO71261.1};	Sensory transduction histidine kinase	GO:0016021,integral component of membrane; GO:0005622,intracellular; GO:0005886,plasma membrane; GO:0009927,histidine phosphotransfer kinase activity; GO:0005034,osmosensor activity; GO:0000155,phosphorelay sensor kinase activity; GO:0009738,abscisic acid-activated signaling pathway; GO:0006970,response to osmotic stress; GO:0009414,response to water deprivation; GO:0010431,seed maturation; GO:00…	Cache domain
Cg1g001550	6.83	7.49	2.49	5.03	5.04	4.54	478	598	179	393	411	377	0.867	-0.207	0.598934	0.863072	false	--	--	K19366 spartin | (RefSeq) hypothetical protein (A)	hypothetical protein CICLE_v10025594mg [Citrus clementina]	RecName: Full=Protein EARLY-RESPONSIVE TO DEHYDRATION 7, chloroplastic {ECO:0000303|PubMed:8075396}; Flags: Precursor;	SubName: Full=Uncharacterized protein {ECO:0000313|EMBL:ESR38669.1};	--	GO:0009507,chloroplast; GO:0005886,plasma membrane; GO:0007623,circadian rhythm; GO:0009737,response to abscisic acid; GO:0009409,response to cold; GO:0009644,response to high light intensity; GO:0009651,response to salt stress; GO:0009414,response to water deprivation	Senescence-associated protein
Cg1g001560	6.75	9.44	5.46	6.83	4.05	4.17	823	1312	682	929	575	602	0.687	-0.542	0.0804025	0.324033	false	--	--	K01191 alpha-mannosidase [EC:3.2.1.24] | (RefSeq) alpha-mannosidase (A)	hypothetical protein CISIN_1g001850mg [Citrus sinensis]	RecName: Full=Alpha-mannosidase {ECO:0000303|PubMed:4973951}; Short=JBM {ECO:0000303|PubMed:24295789}; Short=Jbalpha-man {ECO:0000303|PubMed:21924285}; EC=3.2.1.24 {ECO:0000269|PubMed:1156387, ECO:0000269|PubMed:12325362, ECO:0000269|PubMed:4973951, ECO:0000269|PubMed:5145}; Contains: RecName: Full=Alpha-mannosidase, heavy subunit {ECO:0000303|PubMed:24221485}; Contains: RecName: Full=Alpha-manno…	RecName: Full=Alpha-mannosidase {ECO:0000256|RuleBase:RU361199}; EC=3.2.1.- {ECO:0000256|RuleBase:RU361199};	Glycosyl hydrolase, family 38 - alpha-mannosidase	GO:0000326,protein storage vacuole; GO:0004559,alpha-mannosidase activity; GO:0030246,carbohydrate binding; GO:0046872,metal ion binding; GO:0006013,mannose metabolic process	Glycosyl hydrolases family 38 C-terminal beta sandwich domain
Cg1g001570	51.15	53.67	41.78	52.04	54.52	48.84	3659	4380	3066	4153	4545	4139	1.04	0.057	0.697113	0.90232	false	--	--	K03029 26S proteasome regulatory subunit N10 | (RefSeq) hypothetical protein (A)	hypothetical protein CICLE_v10025759mg [Citrus clementina]	RecName: Full=26S proteasome non-ATPase regulatory subunit 4 homolog; AltName: Full=26S proteasome regulatory subunit RPN10; Short=AtRPN10; AltName: Full=26S proteasome regulatory subunit S5A homolog; AltName: Full=Multiubiquitin chain-binding protein 1; Short=AtMCB1;	SubName: Full=Uncharacterized protein {ECO:0000313|EMBL:ESR38672.1};	26S proteasome regulatory complex, subunit RPN10/PSMD4	GO:0005829,cytosol; GO:0016020,membrane; GO:0005634,nucleus; GO:0000502,proteasome complex; GO:0001653,peptide receptor activity; GO:0031593,polyubiquitin modification-dependent protein binding; GO:0006974,cellular response to DNA damage stimulus; GO:0048366,leaf development; GO:0010150,leaf senescence; GO:0009555,pollen development; GO:0048528,post-embryonic root development; GO:0043248,proteaso…	Ubiquitin interaction motif
Cg1g001580	2.06	2.91	4.72	3.64	3.44	5.29	158	255	372	312	308	481	1.234	0.303	0.466119	0.789248	false	--	--	K08472 mlo protein | (RefSeq) hypothetical protein (A)	hypothetical protein CICLE_v10025325mg [Citrus clementina]	RecName: Full=MLO-like protein 4; Short=AtMlo4;	RecName: Full=MLO-like protein {ECO:0000256|RuleBase:RU280816};	--	GO:0016021,integral component of membrane; GO:0005886,plasma membrane; GO:0005516,calmodulin binding; GO:0006952,defense response; GO:0009607,response to biotic stimulus	Rhodanese-like domain
Cg1g001590	15.98	23.42	21.71	13.59	17.33	17.07	899	1503	1253	853	1136	1138	0.767	-0.383	0.117275	0.403261	false	--	--	K15692 E3 ubiquitin-protein ligase RNF13 [EC:2.3.2.27] | (RefSeq) uncharacterized protein LOC102624933 (A)	hypothetical protein CUMW_151500 [Citrus unshiu]	RecName: Full=Receptor homology region, transmembrane domain- and RING domain-containing protein 1; Short=AtRMR1; AltName: Full=ReMembR-H2 protein JR700; Flags: Precursor;	SubName: Full=Uncharacterized protein {ECO:0000313|EMBL:GAY53761.1};	Predicted E3 ubiquitin ligase	GO:0005783,endoplasmic reticulum; GO:0000306,extrinsic component of vacuolar membrane; GO:0000139,Golgi membrane; GO:0016021,integral component of membrane; GO:0031902,late endosome membrane; GO:0032586,protein storage vacuole membrane; GO:0046872,metal ion binding; GO:0043621,protein self-association; GO:0006886,intracellular protein transport	Prokaryotic RING finger family 4
Cg1g001600	14.8	15.99	14.69	13.28	12.88	14.37	960	1183	977	961	973	1104	0.873	-0.197	0.242484	0.591362	false	--	--	K21971 methyltransferase NSUN6 [EC:2.1.1.-] | (RefSeq) hypothetical protein (A)	hypothetical protein CICLE_v10025798mg [Citrus clementina]	--	SubName: Full=Uncharacterized protein {ECO:0000313|EMBL:ESR38682.1};	tRNA cytosine-5-methylases and related enzymes of the NOL1/NOP2/sun superfamily	GO:0008168,methyltransferase activity; GO:0003723,RNA binding	Fibrillarin
Cg1g001610	0.1	0.14	0.13	0	0.08	0.16	6	10	8	0	6	12	0.669	-0.579	0.66471	0.888988	false	--	--	K14794 ribosomal RNA-processing protein 12 | (RefSeq) hypothetical protein (A)	hypothetical protein CUMW_151480 [Citrus unshiu]	RecName: Full=Protein NUCLEAR FUSION DEFECTIVE 4 {ECO:0000303|PubMed:16698901};	SubName: Full=Uncharacterized protein {ECO:0000313|EMBL:GAY53759.1};	--	GO:0016021,integral component of membrane; GO:0000741,karyogamy; GO:0010197,polar nucleus fusion; GO:0009651,response to salt stress	Nodulin-like
Cg1g001620	6.51	8.84	6.62	6.75	5.65	5.76	543	841	567	628	549	569	0.811	-0.302	0.153409	0.463498	false	--	--	K00025 malate dehydrogenase [EC:1.1.1.37] | (RefSeq) malate dehydrogenase, cytoplasmic-like (A)	hypothetical protein CICLE_v10024968mg [Citrus clementina]	RecName: Full=Oligopeptide transporter 7; Short=AtOPT7;	SubName: Full=Uncharacterized protein {ECO:0000313|EMBL:ESR38685.1};	Sexual differentiation process protein ISP4	GO:0005887,integral component of plasma membrane; GO:0016020,membrane; GO:0035673,oligopeptide transmembrane transporter activity; GO:0015031,protein transport	OPT oligopeptide transporter protein
Cg1g001630	21.82	27.58	19.53	18.46	22.21	18.04	586	845	538	553	695	574	0.836	-0.259	0.20093	0.537323	false	--	--	K18826 calmodulin-lysine N-methyltransferase [EC:2.1.1.60] | (RefSeq) hypothetical protein (A)	hypothetical protein CUMW_151460 [Citrus unshiu]	--	SubName: Full=Uncharacterized protein {ECO:0000313|EMBL:GAY53754.1};	Uncharacterized conserved protein	--	Methyltransferase domain
Cg1g001640	11.1	7.32	49.52	35.21	31.18	79.02	573	431	2621	2027	1875	4831	2.018	1.013	0.147835	0.455711	false	--	--	K04733 interleukin-1 receptor-associated kinase 4 [EC:2.7.11.1] | (RefSeq) G-type lectin S-receptor-like serine/threonine-protein kinase At1g67520 (A)	PREDICTED: pathogenesis-related protein 5-like isoform X1 [Citrus sinensis]	RecName: Full=Thaumatin-like protein 1 {ECO:0000303|PubMed:15988566}; Short=AtTLP1 {ECO:0000303|PubMed:15988566}; Flags: Precursor;	SubName: Full=Uncharacterized protein {ECO:0000313|EMBL:ESR38688.1};	--	GO:0009682,induced systemic resistance; GO:0009617,response to bacterium; GO:0009723,response to ethylene	Beta-1,3-glucanase
Cg1g001650	0.88	1.18	29.89	13.2	7.17	35.4	49	75	1707	820	465	2335	1.62	0.696	0.64852	0.8836	false	--	--	K04733 interleukin-1 receptor-associated kinase 4 [EC:2.7.11.1] | (RefSeq) LEAF RUST 10 DISEASE-RESISTANCE LOCUS RECEPTOR-LIKE PROTEIN KINASE-like 2.4 (A)	PREDICTED: thaumatin-like protein 1b [Citrus sinensis]	RecName: Full=Thaumatin-like protein 1 {ECO:0000303|PubMed:15988566}; Short=AtTLP1 {ECO:0000303|PubMed:15988566}; Flags: Precursor;	SubName: Full=Uncharacterized protein {ECO:0000313|EMBL:ESR38690.1};	--	GO:0009682,induced systemic resistance; GO:0009617,response to bacterium; GO:0009723,response to ethylene	Beta-1,3-glucanase
Cg1g001660	12.64	13.26	6.8	15.76	21.42	18.13	603	722	333	839	1191	1025	1.673	0.742	0.0101463	0.0858396	false	--	--	K09250 cellular nucleic acid-binding protein | (RefSeq) cold shock protein 1 (A)	PREDICTED: cold shock protein 1 [Citrus sinensis]	RecName: Full=Cold shock domain-containing protein 3; Short=AtCSP3;	SubName: Full=Uncharacterized protein {ECO:0000313|EMBL:KDO71231.1};	Predicted RNA-binding protein containing PIN domain and invovled in translation or RNA processing	GO:0005737,cytoplasm; GO:0005634,nucleus; GO:0003677,DNA binding; GO:0003729,mRNA binding; GO:0008270,zinc ion binding; GO:0009631,cold acclimation; GO:0032508,DNA duplex unwinding; GO:0006355,regulation of transcription, DNA-templated; GO:0009409,response to cold; GO:0009826,unidimensional cell growth	Ribonuclease B OB domain
Cg1g001670	298.97	217.49	654.41	196.89	218.69	219.42	19663	16316	44147	14446	16762	17097	0.516	-0.955	0.0281442	0.170997	false	--	--	K02641 ferredoxin--NADP+ reductase [EC:1.18.1.2] | (RefSeq) hypothetical protein (A)	hypothetical protein CUMW_151400 [Citrus unshiu]	RecName: Full=Ferredoxin--NADP reductase, leaf-type isozyme, chloroplastic; Short=FNR; EC=1.18.1.2; Flags: Precursor;	SubName: Full=Uncharacterized protein {ECO:0000313|EMBL:GAY53745.1};	NADP/FAD dependent oxidoreductase	GO:0009570,chloroplast stroma; GO:0009535,chloroplast thylakoid membrane; GO:0004324,ferredoxin-NADP+ reductase activity; GO:0015979,photosynthesis	FAD binding domain
Cg1g001680	3.92	6.75	6.73	2.3	2.8	3.07	388	762	684	254	323	360	0.458	-1.127	0.000347199	0.00653267	down	--	--	K04733 interleukin-1 receptor-associated kinase 4 [EC:2.7.11.1] | (RefSeq) uncharacterized protein LOC105629380 (A)	hypothetical protein CISIN_1g037612mg [Citrus sinensis]	--	SubName: Full=Uncharacterized protein {ECO:0000313|EMBL:KDO71228.1};	--	--	Armadillo/beta-catenin-like repeat
Cg1g001690	0	0	0	0.11	0.13	0.48	0	0	0	7	8	31	74.473	6.219	0.000634616	0.0104584	up	--	--	K07437 cytochrome P450 family 26 subfamily A | (RefSeq) cytochrome P450 90A1 (A)	hypothetical protein CUMW_151380 [Citrus unshiu]	RecName: Full=Abscisic acid 8'-hydroxylase 1; Short=ABA 8'-hydroxylase 1; EC=1.14.13.93; AltName: Full=Cytochrome P450 707A1;	SubName: Full=Uncharacterized protein {ECO:0000313|EMBL:GAY53743.1};	Cytochrome P450 CYP4/CYP19/CYP26 subfamilies	GO:0016021,integral component of membrane; GO:0010295,(+)-abscisic acid 8'-hydroxylase activity; GO:0020037,heme binding; GO:0005506,iron ion binding; GO:0046345,abscisic acid catabolic process; GO:0016132,brassinosteroid biosynthetic process; GO:0010268,brassinosteroid homeostasis; GO:0016125,sterol metabolic process	Cytochrome P450
Cg1g001700	36.93	57.05	26.72	25.27	28.84	16.44	1090	1921	809	832	992	575	0.577	-0.793	0.0156739	0.115746	false	--	--	K03686 molecular chaperone DnaJ | (RefSeq) uncharacterized protein LOC112275213 isoform X1 (A)	hypothetical protein CICLE_v10026825mg [Citrus clementina]	RecName: Full=Chaperone protein dnaJ 11, chloroplastic; Short=AtDjC11; Short=AtJ11; Flags: Precursor;	SubName: Full=Uncharacterized protein {ECO:0000313|EMBL:GAY53742.1};	Molecular chaperone (DnaJ superfamily)	GO:0009507,chloroplast; GO:0009570,chloroplast stroma; GO:0005634,nucleus; GO:0009536,plastid	DnaJ domain
Cg1g001850	8.11	10.2	7.26	10.83	10.64	10.96	893	1281	820	1330	1366	1430	1.248	0.319	0.0742789	0.310093	false	--	--	K10772 AP endonuclease 2 [EC:4.2.99.18] | (RefSeq) DNA-(apurinic or apyrimidinic site) lyase 2 (A)	PREDICTED: DNA-(apurinic or apyrimidinic site) lyase 2 isoform X1 [Citrus sinensis]	RecName: Full=DNA-(apurinic or apyrimidinic site) lyase 2 {ECO:0000303|PubMed:19172180}; EC=4.2.99.18 {ECO:0000269|PubMed:25569774}; AltName: Full=Apurinic-apyrimidinic endonuclease 2;	RecName: Full=DNA-(apurinic or apyrimidinic site) lyase {ECO:0000256|RuleBase:RU362131}; EC=4.2.99.18 {ECO:0000256|RuleBase:RU362131};	Apurinic/apyrimidinic endonuclease and related enzymes	GO:0005634,nucleus; GO:0140078,class I DNA-(apurinic or apyrimidinic site) endonuclease activity; GO:0140080,class III/IV DNA-(apurinic or apyrimidinic site) endonuclease activity; GO:0003906,DNA-(apurinic or apyrimidinic site) endonuclease activity; GO:0008311,double-stranded DNA 3'-5' exodeoxyribonuclease activity; GO:0004519,endonuclease activity; GO:0008270,zinc ion binding; GO:0006284,base-e…	GRF zinc finger
Cg1g001860	38.71	44.33	33.41	36.65	32.64	27.31	4157	5430	3680	4391	4085	3474	0.814	-0.297	0.107433	0.384405	false	--	--	K13412 calcium-dependent protein kinase [EC:2.7.11.1] | (RefSeq) calcium-dependent protein kinase 28-like (A)	hypothetical protein CISIN_1g008127mg [Citrus sinensis]	RecName: Full=Calcium-dependent protein kinase 16; EC=2.7.11.1;	SubName: Full=Uncharacterized protein {ECO:0000313|EMBL:KDO71196.1};	Ca2+/calmodulin-dependent protein kinase, EF-Hand protein superfamily	GO:0005737,cytoplasm; GO:0005634,nucleus; GO:0005886,plasma membrane; GO:0005524,ATP binding; GO:0005509,calcium ion binding; GO:0009931,calcium-dependent protein serine/threonine kinase activity; GO:0005516,calmodulin binding; GO:0004683,calmodulin-dependent protein kinase activity; GO:0004672,protein kinase activity; GO:0009738,abscisic acid-activated signaling pathway; GO:0035556,intracellular…	Phosphotransferase enzyme family
Cg1g002040	17.06	17.29	21.65	19.44	23.64	11.99	7461	8626	9712	9486	12049	6210	0.949	-0.076	0.800333	0.941158	false	--	--	K08874 transformation/transcription domain-associated protein | (RefSeq) transformation/transcription domain-associated protein (A)	PREDICTED: transformation/transcription domain-associated protein [Citrus sinensis]	RecName: Full=Serine/threonine-protein kinase ATR; EC=2.7.11.1;	SubName: Full=Uncharacterized protein {ECO:0000313|EMBL:ESR38737.1};	Histone acetyltransferase SAGA, TRRAP/TRA1 component, PI-3 kinase superfamily	GO:0005634,nucleus; GO:0005524,ATP binding; GO:0004674,protein serine/threonine kinase activity; GO:0007049,cell cycle; GO:0006281,DNA repair	FATC domain
Cg1g002050	0.33	0.64	1.32	1.05	0.57	1.91	15	33	61	53	30	102	1.488	0.573	0.431037	0.767433	false	--	--	--	hypothetical protein CISIN_1g018356mg [Citrus sinensis]	--	SubName: Full=Uncharacterized protein {ECO:0000313|EMBL:KDO71177.1};	--	--	--
Cg1g002060	2.26	2.34	2.31	1.3	1.97	2.7	133	157	139	85	135	188	0.847	-0.239	0.518855	0.822866	false	--	--	K00475 naringenin 3-dioxygenase [EC:1.14.11.9] | (RefSeq) hypothetical protein (A)	flavanone 3-hydroxylase [Citrus maxima]	RecName: Full=Naringenin,2-oxoglutarate 3-dioxygenase; EC=1.14.11.9 {ECO:0000250|UniProtKB:Q7XZQ7}; AltName: Full=FHT; AltName: Full=Flavanone-3-hydroxylase; Short=F3H; Flags: Fragment;	SubName: Full=Flavanone 3-hydroxylase {ECO:0000313|EMBL:ADB92595.1};	Iron/ascorbate family oxidoreductases	GO:0031418,L-ascorbic acid binding; GO:0046872,metal ion binding; GO:0045486,naringenin 3-dioxygenase activity; GO:0009813,flavonoid biosynthetic process	non-haem dioxygenase in morphine synthesis N-terminal
Cg1g002080	0	0	0	0	0.03	0	0	0	0	0	1	0	1.738	0.797	0.845098	NA	false	--	--	K10268 F-box and leucine-rich repeat protein 2/20 | (Kazusa) Lj0g3v0059869.1; - (A)	hypothetical protein CISIN_1g039096mg, partial [Citrus sinensis]	RecName: Full=F-box/LRR-repeat MAX2 homolog; AltName: Full=F-box and leucine-rich repeat MAX2 homolog; AltName: Full=Protein DWARF 3;	SubName: Full=Uncharacterized protein {ECO:0000313|EMBL:KDO71172.1}; Flags: Fragment;	--	GO:0005634,nucleus; GO:0009926,auxin polar transport; GO:0042335,cuticle development; GO:0007275,multicellular organism development; GO:0010187,negative regulation of seed germination; GO:1902584,positive regulation of response to water deprivation; GO:0009934,regulation of meristem structural organization; GO:0009416,response to light stimulus; GO:0009414,response to water deprivation; GO:001001…	--
Cg1g002100	17.04	16.19	16.41	17.72	17.44	18.87	1575	1706	1555	1827	1878	2066	1.064	0.09	0.586671	0.858536	false	--	--	K10767 mRNA N6-methyladenine demethylase [EC:1.14.11.53] | (RefSeq) uncharacterized LOC102630212 (A)	hypothetical protein CICLE_v10025381mg [Citrus clementina]	--	SubName: Full=Uncharacterized protein {ECO:0000313|EMBL:ESR38743.1};	Uncharacterized conserved protein	GO:0016491,oxidoreductase activity	2OG-Fe(II) oxygenase superfamily
Cg1g002120	10.97	14.97	8.91	12.83	13.69	10.01	1010	1573	842	1318	1470	1092	1.032	0.045	0.849901	0.957469	false	--	--	K13811 3'-phosphoadenosine 5'-phosphosulfate synthase [EC:2.7.7.4 2.7.1.25] | (RefSeq) ATP sulfurylase 2 (A)	hypothetical protein CUMW_182210 [Citrus unshiu]	--	SubName: Full=Uncharacterized protein {ECO:0000313|EMBL:GAY57800.1};	RNA-binding Ran Zn-finger protein and related proteins	--	Double zinc ribbon
Cg1g002130	27.34	34.89	24.98	25.48	25.62	25.92	2146	3124	2011	2231	2344	2410	0.869	-0.203	0.237837	0.585906	false	--	--	K11341 YEATS domain-containing protein 4 | (RefSeq) uncharacterized LOC101302782 (A)	hypothetical protein CISIN_1g019249mg [Citrus sinensis]	--	SubName: Full=Uncharacterized protein {ECO:0000313|EMBL:KDO71158.1};	--	--	--
Cg1g002140	10.92	12.9	11.09	17.87	20.93	19.39	463	624	482	845	1034	974	1.632	0.706	6.34422e-05	0.00165432	false	--	--	K11341 YEATS domain-containing protein 4 | (RefSeq) hypothetical protein (A)	hypothetical protein CICLE_v10026276mg [Citrus clementina]	RecName: Full=Transcription initiation factor TFIID subunit 14b {ECO:0000303|PubMed:15527982}; AltName: Full=GAS 41-like protein {ECO:0000303|PubMed:10913114}; AltName: Full=Protein AF-9 homolog a {ECO:0000303|PubMed:23017898}; AltName: Full=TBP-associated factor 14b {ECO:0000303|PubMed:15527982}; Short=AtTAF14b {ECO:0000303|PubMed:15527982};	SubName: Full=Uncharacterized protein {ECO:0000313|EMBL:GAY57798.1};	Transcription initiation factor IIF, auxiliary subunit	GO:0005737,cytoplasm; GO:0035267,NuA4 histone acetyltransferase complex; GO:0005634,nucleus; GO:0030154,cell differentiation; GO:0006281,DNA repair; GO:0009908,flower development; GO:0043981,histone H4-K5 acetylation; GO:0009909,regulation of flower development; GO:0090239,regulation of histone H4 acetylation; GO:2000028,regulation of photoperiodism, flowering; GO:0048510,regulation of timing of …	YEATS family
Cg1g002150	347.73	432.26	250.77	295.42	276.53	256.35	14715	20865	10885	13946	13637	12852	0.794	-0.334	0.121017	0.408555	false	--	--	K02938 large subunit ribosomal protein L8e | (RefSeq) hypothetical protein (A)	hypothetical protein CICLE_v10026308mg [Citrus clementina]	RecName: Full=60S ribosomal protein L8-1; AltName: Full=60S ribosomal protein L2; AltName: Full=Protein EMBRYO DEFECTIVE 2296;	SubName: Full=Uncharacterized protein {ECO:0000313|EMBL:GAY32618.1};	60s ribosomal protein L2/L8	GO:0009507,chloroplast; GO:0005829,cytosol; GO:0022625,cytosolic large ribosomal subunit; GO:0022626,cytosolic ribosome; GO:0005730,nucleolus; GO:0005886,plasma membrane; GO:0042788,polysomal ribosome; GO:0005774,vacuolar membrane; GO:0005773,vacuole; GO:0003729,mRNA binding; GO:0003735,structural constituent of ribosome; GO:0002181,cytoplasmic translation	Ribosomal Proteins L2, RNA binding domain
Cg1g002160	13.81	15.86	13.35	15.72	15.56	15.65	698	914	692	886	916	937	1.069	0.096	0.544015	0.835865	false	--	--	K07304 peptide-methionine (S)-S-oxide reductase [EC:1.8.4.11] | (RefSeq) peptide methionine sulfoxide reductase A5 (A)	hypothetical protein CICLE_v10026355mg [Citrus clementina]	RecName: Full=Peptide methionine sulfoxide reductase A5; Short=AtMSRA5; EC=1.8.4.11; AltName: Full=Peptide-methionine (S)-S-oxide reductase; Short=Peptide Met(O) reductase; AltName: Full=Protein-methionine-S-oxide reductase; Flags: Precursor;	SubName: Full=Uncharacterized protein {ECO:0000313|EMBL:ESR38755.1};	Peptide methionine sulfoxide reductase	GO:0008113,peptide-methionine (S)-S-oxide reductase activity	Peptide methionine sulfoxide reductase
Cg1g002170	113.27	134.42	97.18	125.12	126.52	139.48	4060	5496	3573	5003	5285	5923	1.116	0.159	0.357818	0.7098	false	--	--	K09578 peptidyl-prolyl cis-trans isomerase NIMA-interacting 1 [EC:5.2.1.8] | (RefSeq) hypothetical protein (A)	hypothetical protein CICLE_v10026785mg [Citrus clementina]	RecName: Full=Peptidyl-prolyl cis-trans isomerase Pin1; Short=PPIase Pin1; EC=5.2.1.8; AltName: Full=MdPin1; AltName: Full=Rotamase Pin1;	SubName: Full=Uncharacterized protein {ECO:0000313|EMBL:GAY57795.1};	Peptidyl-prolyl cis-trans isomerase	GO:0003755,peptidyl-prolyl cis-trans isomerase activity	PPIC-type PPIASE domain
Cg1g002180	0.31	0.42	0.47	2.25	0.58	1.45	11	17	17	89	24	61	3.495	1.805	0.00742526	0.0683204	false	--	--	--	hypothetical protein CISIN_1g026615mg [Citrus sinensis]	--	SubName: Full=Uncharacterized protein {ECO:0000313|EMBL:KDO71148.1};	--	--	--
Cg1g002190	0.05	0	0.15	1.56	0.38	1.39	1	0	3	35	9	33	16.658	4.058	0.00114309	0.0166158	up	--	--	--	hypothetical protein CUMW_182150 [Citrus unshiu]	--	SubName: Full=Uncharacterized protein {ECO:0000313|EMBL:GAY57794.1};	--	--	--
Cg1g002210	17.99	16.23	17.85	13.26	17.03	17.3	1237	1273	1259	1017	1365	1409	0.891	-0.166	0.436083	0.77139	false	--	--	K01711 GDPmannose 4,6-dehydratase [EC:4.2.1.47] | (RefSeq) GDP-mannose 4,6 dehydratase 1 (A)	PREDICTED: GDP-mannose 4,6 dehydratase 1 [Citrus sinensis]	RecName: Full=GDP-mannose 4,6 dehydratase 2; EC=4.2.1.47; AltName: Full=GDP-D-mannose dehydratase 2; Short=GMD 2;	SubName: Full=Uncharacterized protein {ECO:0000313|EMBL:GAY57792.1};	GDP-mannose 4,6 dehydratase	GO:0005829,cytosol; GO:0008446,GDP-mannose 4,6-dehydratase activity; GO:0005525,GTP binding; GO:0042351,'de novo' GDP-L-fucose biosynthetic process; GO:0019673,GDP-mannose metabolic process; GO:0009826,unidimensional cell growth	Polysaccharide biosynthesis protein
Cg1g002220	11.98	15.75	17.54	14.44	16.77	15.71	502	753	754	675	819	780	1.008	0.011	0.965148	0.991291	false	--	--	K18681 DIS3-like exonuclease 1 [EC:3.1.13.-] | (RefSeq) hypothetical protein (A)	hypothetical protein CUMW_182130 [Citrus unshiu]	--	SubName: Full=Uncharacterized protein {ECO:0000313|EMBL:GAY57791.1};	--	--	Tumour suppressor protein
Cg1g002230	34.73	30.79	45.41	34.89	37.46	30.21	7463	7548	10011	8366	9381	7692	0.893	-0.164	0.51615	0.821249	false	--	--	K13161 heterogeneous nuclear ribonucleoprotein R | (RefSeq) heterogeneous nuclear ribonucleoprotein Q-like (A)	PREDICTED: nucleolin-like [Citrus sinensis]	RecName: Full=Heterogeneous nuclear ribonucleoprotein Q {ECO:0000305}; Short=hnRNP Q {ECO:0000305}; AltName: Full=Protein LHP1-INTERACTING FACTOR 2 {ECO:0000303|PubMed:21304947};	SubName: Full=Uncharacterized protein {ECO:0000313|EMBL:ESR38761.1};	Heterogeneous nuclear ribonucleoprotein R (RRM superfamily)	GO:0005737,cytoplasm; GO:0005829,cytosol; GO:0005783,endoplasmic reticulum; GO:0005634,nucleus; GO:0003682,chromatin binding; GO:0003729,mRNA binding; GO:0043565,sequence-specific DNA binding; GO:0071395,cellular response to jasmonic acid stimulus; GO:0042742,defense response to bacterium; GO:0050832,defense response to fungus; GO:0045087,innate immune response; GO:0007275,multicellular organism …	Limkain b1
Cg1g002240	216.05	241.47	257.35	193.36	149.2	222.83	8815	11238	10770	8801	7094	10771	0.773	-0.371	0.128827	0.422176	false	--	--	K11275 histone H1/5 | (RefSeq) hypothetical protein (A)	hypothetical protein CUMW_182110 [Citrus unshiu]	RecName: Full=Histone H1;	SubName: Full=Uncharacterized protein {ECO:0000313|EMBL:GAY57789.1};	--	GO:0000786,nucleosome; GO:0005634,nucleus; GO:0003677,DNA binding; GO:0006334,nucleosome assembly	linker histone H1 and H5 family
Cg1g002250	31.56	30.37	16.35	26.4	30.14	22.47	913	1002	485	852	1016	770	0.996	-0.005	0.985397	0.997483	false	--	--	K11253 histone H3 | (RefSeq) histone H3.3-like (A)	hypothetical protein CICLE_v10026741mg [Citrus clementina]	RecName: Full=Histone H3.3;	RecName: Full=Histone H3 {ECO:0000256|RuleBase:RU004471};	Histones H3 and H4	GO:0000786,nucleosome; GO:0005634,nucleus; GO:0003677,DNA binding; GO:0046982,protein heterodimerization activity	CENP-S protein
Cg1g002260	0.53	0.6	0.15	0.41	0.26	0.1	28	36	8	24	16	6	0.594	-0.753	0.370584	0.719904	false	--	--	K00521 ferric-chelate reductase [EC:1.16.1.7] | (RefSeq) ferric reduction oxidase 7, chloroplastic-like (A)	hypothetical protein CISIN_1g021187mg [Citrus sinensis]	RecName: Full=NAC domain-containing protein 37 {ECO:0000303|PubMed:15029955}; Short=ANAC037 {ECO:0000303|PubMed:15029955}; AltName: Full=Protein VASCULAR RELATED NAC-DOMAIN 1 {ECO:0000303|PubMed:16103214};	SubName: Full=Uncharacterized protein {ECO:0000313|EMBL:ESR38766.1};	--	GO:0005634,nucleus; GO:0003700,DNA-binding transcription factor activity; GO:0043565,sequence-specific DNA binding; GO:0044212,transcription regulatory region DNA binding; GO:1990110,callus formation; GO:0071555,cell wall organization; GO:0007275,multicellular organism development; GO:1901348,positive regulation of secondary cell wall biogenesis; GO:0006355,regulation of transcription, DNA-templa…	No apical meristem (NAM) protein
Cg1g002290	59.72	57.83	51.74	59.42	60.45	60.51	2399	2650	2132	2663	2830	2880	1.044	0.062	0.66021	0.887901	false	--	--	K02155 V-type H+-transporting ATPase 16kDa proteolipid subunit | (RefSeq) V-type proton ATPase 16 kDa proteolipid subunit-like (A)	Vacuolar H+-ATPase V0 sector, subunits c/c' [Handroanthus impetiginosus]	RecName: Full=V-type proton ATPase 16 kDa proteolipid subunit; Short=V-ATPase 16 kDa proteolipid subunit; AltName: Full=V-type H(+)-ATPase 16 kDa subunit; AltName: Full=Vacuolar proton pump 16 kDa proteolipid subunit;	RecName: Full=V-type proton ATPase proteolipid subunit {ECO:0000256|RuleBase:RU363060};	Vacuolar H+-ATPase V0 sector, subunits c/c'	GO:0016021,integral component of membrane; GO:0033179,proton-transporting V-type ATPase, V0 domain; GO:0005774,vacuolar membrane; GO:0015078,proton transmembrane transporter activity; GO:0015991,ATP hydrolysis coupled proton transport	ATP synthase subunit C
Cg1g002300	0.22	0.06	0.12	0.06	0.14	0.17	27	8	16	8	20	26	0.912	-0.132	0.873793	0.96548	false	--	--	K04733 interleukin-1 receptor-associated kinase 4 [EC:2.7.11.1] | (RefSeq) probable LRR receptor-like serine/threonine-protein kinase At4g36180 (A)	PREDICTED: probable LRR receptor-like serine/threonine-protein kinase At4g36180 [Citrus sinensis]	RecName: Full=Probable LRR receptor-like serine/threonine-protein kinase At4g36180; EC=2.7.11.1; Flags: Precursor;	SubName: Full=Uncharacterized protein {ECO:0000313|EMBL:KDO71127.1};	--	GO:0016021,integral component of membrane; GO:0005886,plasma membrane; GO:0005524,ATP binding; GO:0004674,protein serine/threonine kinase activity	Kinase-like
Cg1g002310	8.61	11.96	6.91	7.98	11.06	7.13	470	745	387	486	704	461	0.937	-0.094	0.736115	0.917612	false	--	--	K00294 1-pyrroline-5-carboxylate dehydrogenase [EC:1.2.1.88] | (RefSeq) delta-1-pyrroline-5-carboxylate dehydrogenase 12A1, mitochondrial (A)	PREDICTED: delta-1-pyrroline-5-carboxylate dehydrogenase 12A1, mitochondrial isoform X1 [Citrus sinensis]	RecName: Full=Probable aldehyde dehydrogenase; EC=1.2.1.3; AltName: Full=Flax-inducible sequence 1;	SubName: Full=Uncharacterized protein {ECO:0000313|EMBL:ESR52881.1};	Aldehyde dehydrogenase	GO:0004029,aldehyde dehydrogenase (NAD) activity	Aldehyde dehydrogenase family
Cg1g002600	0.2	0.19	0.07	0.18	0.19	0	18	19	6	18	20	0	0.806	-0.311	0.807164	0.943661	false	--	--	K16818 phospholipase A1 [EC:3.1.1.32] | (RefSeq) phospholipase A(1) DAD1, chloroplastic (A)	PREDICTED: uncharacterized protein LOC102620308 [Citrus sinensis]	RecName: Full=Phospholipase A1-IIbeta; EC=3.1.1.-;	SubName: Full=Uncharacterized protein {ECO:0000313|EMBL:GAY52379.1};	Predicted lipase	GO:0005737,cytoplasm; GO:0008970,phospholipase A1 activity; GO:0016042,lipid catabolic process	Alpha/beta hydrolase family
Cg1g002610	0	0.07	0.04	0.18	0.03	0.02	0	4	2	10	2	1	2.055	1.039	0.564783	0.846344	false	--	--	K16818 phospholipase A1 [EC:3.1.1.32] | (RefSeq) phospholipase A(1) DAD1, chloroplastic-like (A)	PREDICTED: uncharacterized protein LOC102608466 [Citrus sinensis]	RecName: Full=Phospholipase A(1) DAD1, chloroplastic; EC=3.1.1.32; AltName: Full=Phospholipase A1-Ibeta1; AltName: Full=Protein DEFECTIVE IN ANTHER DEHISCENCE 1; Short=AtDAD1; Flags: Precursor;	SubName: Full=Uncharacterized protein {ECO:0000313|EMBL:ESR39145.1}; Flags: Fragment;	Predicted lipase	GO:0009507,chloroplast; GO:0052740,1-acyl-2-lysophosphatidylserine acylhydrolase activity; GO:0008970,phospholipase A1 activity; GO:0052739,phosphatidylserine 1-acylhydrolase activity; GO:0016042,lipid catabolic process	Protein of unknown function (DUF2974)
Cg1g002620	51.82	56.39	48.05	51.37	53.41	53.76	3882	4818	3692	4293	4662	4771	0.994	-0.008	0.952308	0.987498	false	--	--	K14411 RNA-binding protein Musashi | (RefSeq) heterogeneous nuclear ribonucleoprotein A1-like 2 (A)	PREDICTED: heterogeneous nuclear ribonucleoprotein A1-like 2 [Citrus sinensis]	RecName: Full=Heterogeneous nuclear ribonucleoprotein 1; Short=hnRNP1;	SubName: Full=Uncharacterized protein {ECO:0000313|EMBL:ESR39142.1};	FOG: RRM domain	GO:0005829,cytosol; GO:0005634,nucleus; GO:0005681,spliceosomal complex; GO:0003729,mRNA binding; GO:0006397,mRNA processing; GO:0051028,mRNA transport; GO:1901000,regulation of response to salt stress; GO:2000070,regulation of response to water deprivation; GO:0008380,RNA splicing; GO:0010228,vegetative to reproductive phase transition of meristem	RL domain
Cg1g002630	10.93	8.4	13.08	15.59	12.12	22.05	652	571	800	1037	842	1558	1.494	0.579	0.0911327	0.34971	false	--	--	K22455 estrogen receptor-binding fragment-associated gene 9 protein | (RefSeq) uncharacterized protein At3g61260 (A)	PREDICTED: uncharacterized protein LOC102620854 [Citrus sinensis]	RecName: Full=Remorin 4.1 {ECO:0000305}; Short=OsREM4.1 {ECO:0000303|PubMed:17984200}; AltName: Full=Remorin group 4 member 1 {ECO:0000303|PubMed:17984200};	SubName: Full=Uncharacterized protein {ECO:0000313|EMBL:KDO79207.1};	--	GO:0005886,plasma membrane; GO:0009738,abscisic acid-activated signaling pathway; GO:1900458,negative regulation of brassinosteroid mediated signaling pathway	Remorin, C-terminal region
Cg1g002640	121.46	102.55	130.96	85.86	89.32	69.93	11533	11107	12755	9095	9884	7867	0.669	-0.579	0.00743391	0.0683333	false	--	--	K09838 zeaxanthin epoxidase [EC:1.14.15.21] | (RefSeq) CitZEP, ZEP; zeaxanthin epoxidase, chloroplastic (A)	zeaxanthin epoxidase [Citrus unshiu]	RecName: Full=Zeaxanthin epoxidase, chloroplastic; EC=1.14.15.21; AltName: Full=PA-ZE; Flags: Precursor;	RecName: Full=Zeaxanthin epoxidase, chloroplastic {ECO:0000256|PIRNR:PIRNR036989}; EC=1.14.15.21 {ECO:0000256|PIRNR:PIRNR036989};	Kynurenine 3-monooxygenase and related flavoprotein monooxygenases	GO:0009507,chloroplast; GO:0016020,membrane; GO:0071949,FAD binding; GO:0009540,zeaxanthin epoxidase [overall] activity; GO:0009688,abscisic acid biosynthetic process	Squalene epoxidase
Cg1g002650	4.88	5.06	5.48	9.32	11.21	15.53	271	320	312	577	725	1021	2.288	1.194	3.31118e-05	0.000977407	up	--	--	K13648 alpha-1,4-galacturonosyltransferase [EC:2.4.1.43] | (RefSeq) galacturonosyltransferase 8-like (A)	hypothetical protein CUMW_141390 [Citrus unshiu]	--	SubName: Full=Uncharacterized protein {ECO:0000313|EMBL:GAY52392.1};	--	--	--
Cg1g002660	74.24	82.55	107.59	70.37	69.71	71.54	6791	8614	10095	7181	7431	7753	0.776	-0.366	0.1263	0.417449	false	--	--	K13168 splicing factor, arginine/serine-rich 16 | (RefSeq) hypothetical protein (A)	hypothetical protein CICLE_v10025320mg [Citrus clementina]	--	SubName: Full=Uncharacterized protein {ECO:0000313|EMBL:ESR39137.1};	SWAP mRNA splicing regulator	--	Alternative splicing regulator
Cg1g002670	0.37	1.98	0.1	1.15	1.76	1.22	14	86	4	49	78	55	1.713	0.777	0.393701	0.738845	false	--	--	--	PREDICTED: uncharacterized protein LOC102622403 [Citrus sinensis]	--	SubName: Full=Uncharacterized protein {ECO:0000313|EMBL:KDO79221.1};	FOG: PPR repeat	--	Protein of unknown function (DUF1685)
Cg1g002680	22.24	30.62	8.45	39.29	29.48	59.32	1321	2075	515	2604	2041	4175	2.106	1.075	0.0184533	0.129139	false	--	--	K09419 heat shock transcription factor, other eukaryote | (RefSeq) heat shock factor protein HSF24 (A)	PREDICTED: heat shock factor protein HSF24 [Citrus sinensis]	RecName: Full=Heat shock factor protein HSF24; AltName: Full=Heat shock transcription factor 24; Short=HSTF 24; AltName: Full=Heat stress transcription factor;	SubName: Full=Uncharacterized protein {ECO:0000313|EMBL:GAY52395.1};	Heat shock transcription factor	GO:0005634,nucleus; GO:0003700,DNA-binding transcription factor activity; GO:0043565,sequence-specific DNA binding; GO:0006351,transcription, DNA-templated	HSF-type DNA-binding
Cg1g002690	45.15	54.58	64.15	38.07	41.41	45.26	2293	3162	3342	2157	2451	2723	0.74	-0.434	0.0682624	0.296055	false	--	--	K13545 red chlorophyll catabolite reductase [EC:1.3.7.12] | (RefSeq) red chlorophyll catabolite reductase, chloroplastic (A)	PREDICTED: red chlorophyll catabolite reductase, chloroplastic [Citrus sinensis]	RecName: Full=Red chlorophyll catabolite reductase, chloroplastic; Short=AtRCCR; Short=RCC reductase; EC=1.3.7.12 {ECO:0000269|PubMed:10743659}; AltName: Full=Accelerated cell death protein 2; Flags: Precursor;	SubName: Full=Uncharacterized protein {ECO:0000313|EMBL:ESR39133.1};	--	GO:0009507,chloroplast; GO:0009941,chloroplast envelope; GO:0009570,chloroplast stroma; GO:0009535,chloroplast thylakoid membrane; GO:0005737,cytoplasm; GO:0005829,cytosol; GO:0005739,mitochondrion; GO:0051743,red chlorophyll catabolite reductase activity; GO:0015996,chlorophyll catabolic process; GO:0009814,defense response, incompatible interaction; GO:0010363,regulation of plant-type hypersens…	Red chlorophyll catabolite reductase (RCC reductase)
Cg1g002700	0	0	0	0	0.09	0	0	0	0	0	4	0	6.252	2.644	0.505892	NA	false	--	--	K13545 red chlorophyll catabolite reductase [EC:1.3.7.12] | (RefSeq) red chlorophyll catabolite reductase-like (A)	PREDICTED: red chlorophyll catabolite reductase-like [Citrus sinensis]	RecName: Full=Red chlorophyll catabolite reductase, chloroplastic; Short=AtRCCR; Short=RCC reductase; EC=1.3.7.12 {ECO:0000269|PubMed:10743659}; AltName: Full=Accelerated cell death protein 2; Flags: Precursor;	SubName: Full=Uncharacterized protein {ECO:0000313|EMBL:GAY52396.1};	--	GO:0009507,chloroplast; GO:0009941,chloroplast envelope; GO:0009570,chloroplast stroma; GO:0009535,chloroplast thylakoid membrane; GO:0005737,cytoplasm; GO:0005829,cytosol; GO:0005739,mitochondrion; GO:0051743,red chlorophyll catabolite reductase activity; GO:0015996,chlorophyll catabolic process; GO:0009814,defense response, incompatible interaction; GO:0010363,regulation of plant-type hypersens…	Ferredoxin-dependent bilin reductase
Cg1g002720	37.68	43.41	36.03	33.79	34.42	37.78	5415	7116	5311	5417	5765	6433	0.888	-0.171	0.273164	0.627534	false	--	--	K01176 alpha-amylase [EC:3.2.1.1] | (RefSeq) pentatricopeptide repeat-containing protein At2g04860 (A)	hypothetical protein CICLE_v10024774mg [Citrus clementina]	RecName: Full=Pentatricopeptide repeat-containing protein At3g09040, mitochondrial; Flags: Precursor;	SubName: Full=Uncharacterized protein {ECO:0000313|EMBL:ESR39129.1};	FOG: PPR repeat	GO:0043231,intracellular membrane-bounded organelle; GO:0005739,mitochondrion; GO:0004519,endonuclease activity; GO:0003723,RNA binding; GO:0009451,RNA modification	Cytoskeletal-regulatory complex EF hand
Cg1g002740	33.07	29.74	40.84	33.43	35.59	22.94	10465	10734	13256	11801	13124	8600	0.857	-0.223	0.401601	0.745676	false	--	--	K22909 zinc finger CCCH domain-containing protein 13 | (RefSeq) uncharacterized protein LOC109846301 (A)	PREDICTED: uncharacterized protein LOC102624169 isoform X3 [Citrus sinensis]	--	SubName: Full=Uncharacterized protein {ECO:0000313|EMBL:KDO79236.1};	--	--	--
Cg1g002760	8.4	9.51	11.65	8.69	9.92	13.99	514	664	731	593	707	1014	1.075	0.104	0.732209	0.916254	false	--	--	K03257 translation initiation factor 4A | (RefSeq) eukaryotic initiation factor 4A (A)	PREDICTED: ATP-dependent RNA helicase eIF4A isoform X1 [Citrus sinensis]	RecName: Full=Eukaryotic initiation factor 4A-III homolog {ECO:0000305}; Short=AteIF4AIII {ECO:0000305}; Short=eIF-4A-III {ECO:0000305}; Short=eIF4A-III {ECO:0000303|PubMed:19435936}; EC=3.6.4.13 {ECO:0000305}; AltName: Full=DEAD-box ATP-dependent RNA helicase 2 {ECO:0000303|PubMed:17168887}; Short=AtRH02 {ECO:0000303|PubMed:17168887};	SubName: Full=Uncharacterized protein {ECO:0000313|EMBL:KDO79244.1};	Predicted ATP-dependent RNA helicase FAL1, involved in rRNA maturation, DEAD-box superfamily	GO:0071013,catalytic step 2 spliceosome; GO:0005737,cytoplasm; GO:0035145,exon-exon junction complex; GO:0016020,membrane; GO:0016607,nuclear speck; GO:0005730,nucleolus; GO:0005654,nucleoplasm; GO:0005634,nucleus; GO:0005524,ATP binding; GO:0004004,ATP-dependent RNA helicase activity; GO:0003729,mRNA binding; GO:0006397,mRNA processing; GO:0051028,mRNA transport; GO:0000184,nuclear-transcribed m…	Helicase conserved C-terminal domain
Cg1g002770	0	0.18	0	0.12	0.09	0	0	6	0	4	3	0	1.184	0.243	0.93034	NA	false	--	--	--	hypothetical protein CICLE_v10026611mg [Citrus clementina]	--	SubName: Full=Uncharacterized protein {ECO:0000313|EMBL:ESR39112.1};	--	--	--
Cg1g002780	31.19	37.42	36.91	36.77	36.4	33.64	2718	3720	3299	3575	3697	3473	0.987	-0.018	0.916003	0.978096	false	--	--	--	hypothetical protein CISIN_1g010160mg [Citrus sinensis]	RecName: Full=B3 domain-containing protein Os01g0234100;	SubName: Full=Uncharacterized protein {ECO:0000313|EMBL:KDO79249.1};	--	GO:0005634,nucleus; GO:0003677,DNA binding; GO:0006355,regulation of transcription, DNA-templated; GO:0006351,transcription, DNA-templated	Protein of unknown function (DUF724)
Cg1g002790	19.33	19.41	7.22	23.09	15.43	16.31	1619	1854	620	2157	1506	1618	1.189	0.249	0.514188	0.82055	false	--	--	--	hypothetical protein CISIN_1g008404mg [Citrus sinensis]	RecName: Full=Uncharacterized membrane protein At3g27390;	SubName: Full=Uncharacterized protein {ECO:0000313|EMBL:KDO79253.1};	--	GO:0016021,integral component of membrane; GO:0005886,plasma membrane	--
Cg1g002800	29.94	33.12	104.88	41.03	34.75	105.2	1176	1484	4226	1798	1591	4896	1.031	0.044	0.941977	0.984689	false	--	--	--	hypothetical protein CUMW_141550 [Citrus unshiu]	RecName: Full=Cyclin-dependent kinase inhibitor 6; AltName: Full=Cyclin-dependent kinase inhibitor p22ack1; AltName: Full=Inhibitor/interactor of CDK protein 4; AltName: Full=KIP-related protein 6;	SubName: Full=Uncharacterized protein {ECO:0000313|EMBL:GAY52413.1};	--	GO:0001673,male germ cell nucleus; GO:0005654,nucleoplasm; GO:0004861,cyclin-dependent protein serine/threonine kinase inhibitor activity; GO:0007050,cell cycle arrest; GO:0045736,negative regulation of cyclin-dependent protein serine/threonine kinase activity	Cyclin-dependent kinase inhibitor
Cg1g002810	35.91	29.61	42.5	39.87	39.34	47.71	3390	3188	4115	4199	4328	5336	1.141	0.19	0.453588	0.782063	false	--	--	K01265 methionyl aminopeptidase [EC:3.4.11.18] | (RefSeq) methionine aminopeptidase 1D, chloroplastic/mitochondrial (A)	hypothetical protein CISIN_1g018617mg [Citrus sinensis]	RecName: Full=Methionine aminopeptidase 1D, chloroplastic/mitochondrial {ECO:0000255|HAMAP-Rule:MF_03174}; Short=MAP 1D {ECO:0000255|HAMAP-Rule:MF_03174}; Short=MetAP 1D {ECO:0000255|HAMAP-Rule:MF_03174}; EC=3.4.11.18 {ECO:0000255|HAMAP-Rule:MF_03174}; AltName: Full=Peptidase M 1D {ECO:0000255|HAMAP-Rule:MF_03174}; Flags: Precursor;	RecName: Full=Methionine aminopeptidase {ECO:0000256|RuleBase:RU003653}; EC=3.4.11.18 {ECO:0000256|RuleBase:RU003653};	Putative methionine aminopeptidase	GO:0009507,chloroplast; GO:0005739,mitochondrion; GO:0004177,aminopeptidase activity; GO:0046872,metal ion binding; GO:0008235,metalloexopeptidase activity; GO:0031365,N-terminal protein amino acid modification; GO:0009737,response to abscisic acid	Metallopeptidase family M24
Cg1g002830	24.41	25.48	27.3	22.85	20.57	21.92	2316	2758	2657	2419	2274	2464	0.825	-0.277	0.123914	0.413333	false	--	--	--	hypothetical protein CISIN_1g005243mg [Citrus sinensis]	RecName: Full=Protein GID8 homolog {ECO:0000305};	SubName: Full=Uncharacterized protein {ECO:0000313|EMBL:KDO79278.1};	LisH motif-containing protein	GO:0005737,cytoplasm	CTLH/CRA C-terminal to LisH motif domain
Cg1g002860	3.83	6.47	3.19	5.7	5.28	5.38	276	532	236	459	444	460	1.203	0.266	0.370429	0.719904	false	--	--	--	hypothetical protein CICLE_v10025861mg [Citrus clementina]	--	SubName: Full=Uncharacterized protein {ECO:0000313|EMBL:ESR39098.1};	--	GO:0016021,integral component of membrane	Sulfotransferase domain
Cg1g002890	13.66	12.6	13.59	13.83	14.46	12.89	2132	2243	2175	2408	2629	2383	1.007	0.01	0.953194	0.987797	false	--	--	--	hypothetical protein CISIN_1g000724mg [Citrus sinensis]	--	SubName: Full=Uncharacterized protein {ECO:0000313|EMBL:KDO79290.1};	--	GO:0016021,integral component of membrane	Abnormal spindle-like microcephaly-assoc'd, ASPM-SPD-2-Hydin
Cg1g002900	0.56	0.61	0.97	0.32	0.64	0.74	39	48	69	25	52	61	0.774	-0.37	0.494671	0.808429	false	--	--	K10756 replication factor C subunit 3/5 | (RefSeq) replication factor C subunit 3 isoform X1 (A)	hypothetical protein CUMW_141660 [Citrus unshiu]	--	SubName: Full=Uncharacterized protein {ECO:0000313|EMBL:GAY52425.1};	--	--	Leucine-zipper of ternary complex factor MIP1
Cg1g002910	29.52	31.11	27.28	33.25	38.25	25.78	5938	7136	5628	7459	8966	6142	1.08	0.111	0.565968	0.847177	false	--	--	--	hypothetical protein CISIN_1g000346mg [Citrus sinensis]	--	SubName: Full=Uncharacterized protein {ECO:0000313|EMBL:KDO79296.1};	--	GO:0030126,COPI vesicle coat; GO:0005198,structural molecule activity; GO:0006886,intracellular protein transport; GO:0016192,vesicle-mediated transport	Anaphase-promoting complex subunit 4 WD40 domain
Cg1g002920	16.21	18.64	23.79	44.4	35.13	76.17	789	1035	1188	2411	1993	4393	2.594	1.375	0.000189246	0.00399088	up	--	--	K04708 3-dehydrosphinganine reductase [EC:1.1.1.102] | (RefSeq) 3-dehydrosphinganine reductase TSC10A-like (A)	hypothetical protein CICLE_v10026264mg [Citrus clementina]	RecName: Full=NADPH-dependent aldehyde reductase-like protein, chloroplastic {ECO:0000250|UniProtKB:Q9SQR2}; EC=1.1.1.- {ECO:0000250|UniProtKB:Q9SQR2}; Flags: Precursor;	SubName: Full=Uncharacterized protein {ECO:0000313|EMBL:ESR39090.1};	17 beta-hydroxysteroid dehydrogenase type 3, HSD17B3	GO:0009507,chloroplast; GO:0016491,oxidoreductase activity	3-hydroxyacyl-CoA dehydrogenase, NAD binding domain
Cg1g002930	30.25	38.97	33.36	34.97	41.2	39.99	2878	4229	3255	3712	4568	4507	1.109	0.149	0.409224	0.751315	false	--	--	K00924 kinase [EC:2.7.1.-] | (RefSeq) CDPK-related kinase 5 (A)	hypothetical protein CICLE_v10025192mg [Citrus clementina]	RecName: Full=CDPK-related kinase 5; Short=AtCRK5; EC=2.7.11.1; AltName: Full=Calcium/calmodulin-dependent protein kinase 1;	SubName: Full=Uncharacterized protein {ECO:0000313|EMBL:ESR39089.1};	Ca2+/calmodulin-dependent protein kinase, EF-Hand protein superfamily	GO:0005737,cytoplasm; GO:0005634,nucleus; GO:0005886,plasma membrane; GO:0005524,ATP binding; GO:0009931,calcium-dependent protein serine/threonine kinase activity; GO:0005516,calmodulin binding; GO:0004683,calmodulin-dependent protein kinase activity; GO:0046872,metal ion binding; GO:0009738,abscisic acid-activated signaling pathway; GO:0035556,intracellular signal transduction; GO:0018105,pepti…	Phosphotransferase enzyme family
Cg1g002940	35.67	34.69	20.44	35.47	33.21	33.26	1722	1910	1012	1910	1868	1902	1.109	0.15	0.533625	0.83088	false	--	--	K15634 probable phosphoglycerate mutase [EC:5.4.2.12] | (RefSeq) phosphoglycerate mutase-like protein 4 (A)	hypothetical protein CUMW_141700 [Citrus unshiu]	RecName: Full=Phosphoglycerate mutase-like protein 4 {ECO:0000305};	SubName: Full=Uncharacterized protein {ECO:0000313|EMBL:GAY52430.1};	Phosphoglycerate mutase	GO:0005829,cytosol; GO:0016791,phosphatase activity	Histidine phosphatase superfamily (branch 1)
Cg1g002950	8.24	17.71	14.43	9.38	10.26	15.63	524	1285	942	666	761	1178	0.859	-0.219	0.550303	0.839169	false	--	--	--	hypothetical protein CUMW_141710 [Citrus unshiu]	RecName: Full=Patatin-like protein 1; EC=3.1.1.-;	SubName: Full=Uncharacterized protein {ECO:0000313|EMBL:GAY52431.1};	Ca2+-independent phospholipase A2	GO:0016787,hydrolase activity; GO:0006952,defense response; GO:0016042,lipid catabolic process	Patatin-like phospholipase
Cg1g002980	0.04	0	0	0.73	0.43	0.33	2	0	0	42	26	20	39.155	5.291	8.46113e-05	0.00209341	up	--	--	K00430 peroxidase [EC:1.11.1.7] | (RefSeq) peroxidase 10-like (A)	hypothetical protein CUMW_141740 [Citrus unshiu]	RecName: Full=Peroxidase 10; Short=Atperox P10; EC=1.11.1.7; AltName: Full=ATP5a; Flags: Precursor;	SubName: Full=Uncharacterized protein {ECO:0000313|EMBL:GAY52434.1};	--	GO:0005576,extracellular region; GO:0020037,heme binding; GO:0046872,metal ion binding; GO:0004601,peroxidase activity; GO:0042744,hydrogen peroxide catabolic process; GO:0006979,response to oxidative stress	Peroxidase
Cg1g002990	0.15	0.1	0.12	0.79	1.17	0.65	12	9	10	71	109	62	6.895	2.785	1.11379e-07	7.14224e-06	up	--	--	K04420 mitogen-activated protein kinase kinase kinase 2 [EC:2.7.11.25] | (RefSeq) mitogen-activated protein kinase kinase kinase 5 (A)	hypothetical protein CUMW_141750 [Citrus unshiu]	RecName: Full=Mitogen-activated protein kinase kinase kinase 5 {ECO:0000303|PubMed:27679653}; EC=2.7.11.25 {ECO:0000269|PubMed:27679653}; AltName: Full=MAP3K gamma protein kinase {ECO:0000303|PubMed:10095117}; Short=AtMAP3Kgamma {ECO:0000303|PubMed:10095117};	SubName: Full=Uncharacterized protein {ECO:0000313|EMBL:GAY52435.1};	MEKK and related serine/threonine protein kinases	GO:0005829,cytosol; GO:0005886,plasma membrane; GO:0005524,ATP binding; GO:0004709,MAP kinase kinase kinase activity; GO:0004674,protein serine/threonine kinase activity; GO:0000187,activation of MAPK activity; GO:0032147,activation of protein kinase activity; GO:0071323,cellular response to chitin; GO:0006952,defense response; GO:0046777,protein autophosphorylation; GO:2000071,regulation of defe…	Kinase-like
Cg1g003000	22.29	20.53	11.42	17.3	19.18	15.74	1096	1151	576	949	1099	917	0.951	-0.073	0.791046	0.937049	false	--	--	K02897 large subunit ribosomal protein L25 | (RefSeq) hypothetical protein (A)	hypothetical protein CISIN_1g026232mg [Citrus sinensis]	--	SubName: Full=Uncharacterized protein {ECO:0000313|EMBL:GAY52436.1};	--	--	Ribosomal L25p family
Cg1g003020	6.96	8.49	6.34	6.33	6.3	6.22	532	740	497	539	561	563	0.849	-0.236	0.191996	0.524387	false	--	--	K04420 mitogen-activated protein kinase kinase kinase 2 [EC:2.7.11.25] | (RefSeq) uncharacterized LOC103407149 (A)	hypothetical protein CICLE_v10025258mg [Citrus clementina]	--	SubName: Full=Uncharacterized protein {ECO:0000313|EMBL:ESR39073.1};	Members of tubulin/FtsZ family	GO:0003924,GTPase activity	Tubulin/FtsZ family, GTPase domain
Cg1g003030	0.35	1.82	0.34	0.93	0.15	0	2	12	2	6	1	0	0.429	-1.222	0.487332	0.803156	false	--	--	--	--	--	--	--	--	--
Cg1g003040	0.04	0	0	0.03	0.03	0	2	0	0	2	2	0	1.727	0.788	0.809622	NA	false	--	--	K14491 two-component response regulator ARR-B family | (RefSeq) RR4-2; hypothetical protein (A)	PREDICTED: uncharacterized protein LOC102610013 [Citrus sinensis]	RecName: Full=Transcription factor HHO5 {ECO:0000305}; AltName: Full=MYB-domain transcription factor HHO5 {ECO:0000305}; AltName: Full=Protein HRS1 HOMOLOG 5 {ECO:0000305}; AltName: Full=Protein ULT1 INTERACTING FACTOR 1 {ECO:0000303|PubMed:26903506};	SubName: Full=Uncharacterized protein {ECO:0000313|EMBL:GAY36683.1};	--	GO:0005829,cytosol; GO:0005634,nucleus; GO:0003700,DNA-binding transcription factor activity; GO:0044212,transcription regulatory region DNA binding; GO:0048449,floral organ formation; GO:0010629,negative regulation of gene expression; GO:0006355,regulation of transcription, DNA-templated; GO:0090701,specification of plant organ identity; GO:0006351,transcription, DNA-templated	Myb-like DNA-binding domain
Cg1g003050	21.18	20.27	14.25	16.21	18.63	17.08	1103	1204	761	942	1131	1054	0.917	-0.124	0.539683	0.833541	false	--	--	K15223 upstream activation factor subunit UAF30 | (RefSeq) hypothetical protein (A)	hypothetical protein CUMW_141790 [Citrus unshiu]	RecName: Full=Zinc finger CCCH domain-containing protein 44; Short=AtC3H44;	SubName: Full=Uncharacterized protein {ECO:0000313|EMBL:GAY52439.1};	RNA polymerase I transcription factor UAF	GO:0003677,DNA binding; GO:0046872,metal ion binding	Protein trafficking PGA2
Cg1g003060	62.03	76.24	56.99	54.05	55.29	57	3912	5485	3687	3803	4064	4259	0.837	-0.256	0.111677	0.392144	false	--	--	K14498 serine/threonine-protein kinase SRK2 [EC:2.7.11.1] | (RefSeq) serine/threonine-protein kinase SRK2I (A)	hypothetical protein CICLE_v10025916mg [Citrus clementina]	RecName: Full=Serine/threonine-protein kinase SAPK10; EC=2.7.11.1; AltName: Full=Osmotic stress/abscisic acid-activated protein kinase 10; AltName: Full=stress-activated protein kinase 10 {ECO:0000303|Ref.2}; Short=OsSAPK10 {ECO:0000303|Ref.2};	SubName: Full=Uncharacterized protein {ECO:0000313|EMBL:ESR39070.1};	Serine/threonine protein kinase	GO:0005737,cytoplasm; GO:0005634,nucleus; GO:0005524,ATP binding; GO:0004674,protein serine/threonine kinase activity; GO:0009738,abscisic acid-activated signaling pathway; GO:0035556,intracellular signal transduction; GO:0006468,protein phosphorylation	Protein tyrosine kinase
Cg1g003070	12.18	12.85	7.81	10.36	10.53	8.72	1084	1304	713	1029	1092	919	0.889	-0.17	0.45662	0.784036	false	--	--	K19613 leucine-rich repeat protein SHOC2 | (RefSeq) probable disease resistance protein At5g66910 (A)	hypothetical protein CISIN_1g003515mg [Citrus sinensis]	RecName: Full=Probable disease resistance protein At5g66900;	SubName: Full=Uncharacterized protein {ECO:0000313|EMBL:KDO79336.1};	--	GO:0043531,ADP binding; GO:0005524,ATP binding; GO:0006952,defense response	AAA ATPase domain
Cg1g003090	1.3	1.15	0.32	1.1	1.22	0.65	111	112	28	104	121	66	1.061	0.086	0.877423	0.966129	false	--	--	K06180 23S rRNA pseudouridine1911/1915/1917 synthase [EC:5.4.99.23] | (RefSeq) pentatricopeptide repeat-containing protein At1g20230 isoform X1 (A)	hypothetical protein CUMW_141830 [Citrus unshiu]	RecName: Full=Pentatricopeptide repeat-containing protein At4g37170;	SubName: Full=Uncharacterized protein {ECO:0000313|EMBL:GAY52445.1};	FOG: PPR repeat	GO:0043231,intracellular membrane-bounded organelle; GO:0004519,endonuclease activity; GO:0003723,RNA binding; GO:0008270,zinc ion binding; GO:0009451,RNA modification	Vacuolar sorting protein 39 domain 1
Cg1g003100	0.84	0.39	3.7	1.65	0.82	2.29	84	45	381	185	96	272	0.907	-0.14	0.859765	0.961225	false	--	--	K19791 iron transport multicopper oxidase | (RefSeq) L-ascorbate oxidase homolog (A)	hypothetical protein CICLE_v10025326mg [Citrus clementina]	RecName: Full=L-ascorbate oxidase homolog; EC=1.10.3.-; AltName: Full=Pollen-specific protein NTP303; Flags: Precursor;	SubName: Full=Uncharacterized protein {ECO:0000313|EMBL:ESR39063.1};	Multicopper oxidases	GO:0005615,extracellular space; GO:0005507,copper ion binding; GO:0016491,oxidoreductase activity	Multicopper oxidase
Cg1g003120	0.31	0.13	0.35	1.18	1	0.82	16	8	19	69	61	51	3.664	1.873	0.00116551	0.0168896	up	--	--	K20043 clathrin coat assembly protein AP180 | (RefSeq) putative clathrin assembly protein At5g35200 (A)	hypothetical protein CUMW_141870 [Citrus unshiu]	RecName: Full=Dof zinc finger protein DOF5.3; Short=AtDOF5.3;	SubName: Full=Uncharacterized protein {ECO:0000313|EMBL:GAY52449.1};	--	GO:0005634,nucleus; GO:0003700,DNA-binding transcription factor activity; GO:0046872,metal ion binding; GO:0044212,transcription regulatory region DNA binding; GO:0006355,regulation of transcription, DNA-templated; GO:0048364,root development; GO:0006351,transcription, DNA-templated	Dof domain, zinc finger
Cg1g003130	13.74	17.54	12.61	13.25	13.6	16.35	565	823	532	608	652	797	0.97	-0.044	0.838488	0.954848	false	--	--	K19730 autophagy-related protein 101 | (RefSeq) hypothetical protein (A)	hypothetical protein CICLE_v10026393mg [Citrus clementina]	RecName: Full=Autophagy-related protein 101 {ECO:0000303|PubMed:24563201};	SubName: Full=Uncharacterized protein {ECO:0000313|EMBL:ESR39059.1};	Uncharacterized conserved protein	GO:0005776,autophagosome; GO:0031410,cytoplasmic vesicle; GO:0006914,autophagy; GO:0015031,protein transport	Autophagy-related protein 101
Cg1g003140	5.52	7.62	8.94	8.22	8.36	7.4	68	107	113	113	120	108	1.054	0.076	0.824381	0.948785	false	--	--	K17086 transmembrane 9 superfamily member 2/4 | (RefSeq) transmembrane 9 superfamily member 11-like (A)	hypothetical protein CUMW_141880 [Citrus unshiu]	RecName: Full=Autophagy-related protein 101 {ECO:0000303|PubMed:24563201};	SubName: Full=Uncharacterized protein {ECO:0000313|EMBL:GAY52450.1};	--	GO:0005776,autophagosome; GO:0031410,cytoplasmic vesicle; GO:0006914,autophagy; GO:0015031,protein transport	--
Cg1g003150	0.29	0.81	0.09	6.43	3.76	0.21	9	29	3	226	138	8	8.755	3.13	0.00303548	0.0356117	up	--	--	K20802 (R)-mandelonitrile lyase [EC:4.1.2.10] | (RefSeq) hydrolase, alpha/beta fold family protein (A)	hypothetical protein CICLE_v10026307mg [Citrus clementina]	RecName: Full=Methylesterase 10; Short=AtMES10; EC=3.1.1.-;	SubName: Full=Uncharacterized protein {ECO:0000313|EMBL:ESR39057.1};	--	GO:0016788,hydrolase activity, acting on ester bonds; GO:0080032,methyl jasmonate esterase activity	Protein of unknown function (DUF1749)
Cg1g003160	1524.28	1441.35	356.27	1596.24	1028	522.65	45333	48896	10868	52959	35629	18415	0.944	-0.083	0.876888	0.965951	false	--	--	K20802 (R)-mandelonitrile lyase [EC:4.1.2.10] | (RefSeq) MES5; methyl esterase 5 (A)	hypothetical protein CISIN_1g024065mg [Citrus sinensis]	RecName: Full=Salicylic acid-binding protein 2; Short=NtSABP2; EC=3.1.1.-; AltName: Full=Methyl salicylate esterase;	SubName: Full=Uncharacterized protein {ECO:0000313|EMBL:KDO79352.1};	--	GO:0016298,lipase activity; GO:0080031,methyl salicylate esterase activity; GO:0009862,systemic acquired resistance, salicylic acid mediated signaling pathway	Lipase (class 3)
Cg1g003170	0	0	0	0.22	0	0.15	0	0	0	4	0	3	11.54	3.529	0.360113	NA	false	--	--	K19730 autophagy-related protein 101 | (RefSeq) autophagy-related protein 101-like (A)	PREDICTED: autophagy-related protein 101-like [Citrus sinensis]	RecName: Full=Autophagy-related protein 101 {ECO:0000303|PubMed:24563201};	SubName: Full=Uncharacterized protein {ECO:0000313|EMBL:ESR39059.1};	Uncharacterized conserved protein	GO:0005776,autophagosome; GO:0031410,cytoplasmic vesicle; GO:0006914,autophagy; GO:0015031,protein transport	Autophagy-related protein 101
Cg1g003180	46.84	27.97	32.65	80.33	85.55	48.36	1393	949	996	2665	2965	1704	1.936	0.953	0.00246452	0.0305682	false	--	--	K20802 (R)-mandelonitrile lyase [EC:4.1.2.10] | (RefSeq) MES5; methyl esterase 5 (A)	hypothetical protein CICLE_v10026284mg [Citrus clementina]	RecName: Full=Salicylic acid-binding protein 2; Short=NtSABP2; EC=3.1.1.-; AltName: Full=Methyl salicylate esterase;	SubName: Full=Uncharacterized protein {ECO:0000313|EMBL:ESR39053.1};	--	GO:0016298,lipase activity; GO:0080031,methyl salicylate esterase activity; GO:0009862,systemic acquired resistance, salicylic acid mediated signaling pathway	Alpha/beta hydrolase family
Cg1g003190	5.53	7.75	4.88	5.2	6.41	4.47	454	726	411	476	613	435	0.87	-0.201	0.422271	0.761388	false	--	--	K22533 protein Lines | (RefSeq) uncharacterized protein LOC102614294 (A)	PREDICTED: uncharacterized protein LOC102614294 [Citrus sinensis]	--	SubName: Full=Uncharacterized protein {ECO:0000313|EMBL:GAY42823.1};	--	--	Lines C-terminus
Cg1g003200	1.71	1.02	1.53	1.23	1.29	1.54	147	100	135	118	129	157	0.928	-0.108	0.760203	0.926864	false	--	--	K17710 pentatricopeptide repeat domain-containing protein 1 | (RefSeq) pentatricopeptide repeat-containing protein DOT4, chloroplastic-like (A)	hypothetical protein CUMW_069840 [Citrus unshiu]	RecName: Full=Pentatricopeptide repeat-containing protein At3g50420;	SubName: Full=Uncharacterized protein {ECO:0000313|EMBL:GAY42822.1};	FOG: PPR repeat	GO:0043231,intracellular membrane-bounded organelle; GO:0004519,endonuclease activity; GO:0003723,RNA binding; GO:0009451,RNA modification	Tetratricopeptide repeat
Cg1g003210	20.86	25.89	19.07	23.64	23.01	18.84	1345	1904	1261	1700	1729	1439	0.976	-0.035	0.850131	0.957553	false	--	--	K14307 nucleoporin p58/p45 | (RefSeq) hypothetical protein (A)	hypothetical protein CICLE_v10025487mg [Citrus clementina]	RecName: Full=Nuclear pore complex protein NUP58 {ECO:0000303|PubMed:21189294}; AltName: Full=Nucleoporin 58; AltName: Full=Protein TRANSCURVATA1 {ECO:0000303|PubMed:23840761};	SubName: Full=Uncharacterized protein {ECO:0000313|EMBL:ESR39049.1};	--	GO:0005635,nuclear envelope; GO:0005643,nuclear pore; GO:0008139,nuclear localization sequence binding; GO:0005487,NA; GO:0051028,mRNA transport; GO:0006606,protein import into nucleus	Nucleoporin FG repeated region
Cg1g003220	0	0	0	0	0.04	0	0	0	0	0	2	0	3.133	1.648	0.683537	NA	false	--	--	K00679 phospholipid:diacylglycerol acyltransferase [EC:2.3.1.158] | (RefSeq) hypothetical protein (A)	hypothetical protein CUMW_069810 [Citrus unshiu]	RecName: Full=GDSL esterase/lipase At2g23540; EC=3.1.1.-; AltName: Full=Extracellular lipase At2g23540; Flags: Precursor;	SubName: Full=Uncharacterized protein {ECO:0000313|EMBL:GAY42819.1};	--	GO:0005576,extracellular region; GO:0016788,hydrolase activity, acting on ester bonds; GO:0016042,lipid catabolic process	GDSL-like Lipase/Acylhydrolase
Cg1g003230	0.61	0.38	1.62	0.82	0.5	0.88	42	30	114	63	40	71	0.799	-0.324	0.627019	0.876163	false	--	--	K18183 cytochrome c oxidase assembly protein subunit 19 | (RefSeq) uncharacterized protein LOC4329136 (A)	hypothetical protein CISIN_1g010294mg [Citrus sinensis]	--	SubName: Full=Uncharacterized protein {ECO:0000313|EMBL:KDO79372.1};	--	--	Zinc-finger domain of monoamine-oxidase A repressor R1
Cg1g003240	14.63	14.54	15.76	15.07	19.13	14.54	2195	2489	2425	2522	3344	2584	1.054	0.077	0.695505	0.901502	false	--	--	K15631 molybdenum cofactor sulfurtransferase [EC:2.8.1.9] | (RefSeq) hypothetical protein (A)	hypothetical protein CUMW_069790 [Citrus unshiu]	RecName: Full=Molybdenum cofactor sulfurase {ECO:0000255|HAMAP-Rule:MF_03050}; Short=MCS {ECO:0000255|HAMAP-Rule:MF_03050}; Short=MOS {ECO:0000255|HAMAP-Rule:MF_03050}; Short=MoCo sulfurase {ECO:0000255|HAMAP-Rule:MF_03050}; EC=2.8.1.9 {ECO:0000255|HAMAP-Rule:MF_03050}; AltName: Full=Molybdenum cofactor sulfurtransferase {ECO:0000255|HAMAP-Rule:MF_03050};	SubName: Full=Uncharacterized protein {ECO:0000313|EMBL:GAY42817.1};	Molybdenum cofactor sulfurase	GO:0008265,Mo-molybdopterin cofactor sulfurase activity; GO:0102867,molybdenum cofactor sulfurtransferase activity; GO:0030151,molybdenum ion binding; GO:0030170,pyridoxal phosphate binding; GO:0006777,Mo-molybdopterin cofactor biosynthetic process	--
Cg1g003250	5.26	4.03	2.76	5.62	4.97	3.19	542	474	292	646	597	390	1.123	0.167	0.609331	0.867196	false	--	--	K01354 oligopeptidase B [EC:3.4.21.83] | (RefSeq) uncharacterized protein LOC111309190 (A)	hypothetical protein CICLE_v10024926mg [Citrus clementina]	--	SubName: Full=Uncharacterized protein {ECO:0000313|EMBL:ESR39044.1};	Predicted serine protease	GO:0004252,serine-type endopeptidase activity; GO:0070008,serine-type exopeptidase activity	X-Pro dipeptidyl-peptidase (S15 family)
Cg1g003260	13.78	18.24	18	5.98	6.31	3.51	905	1367	1213	438	483	273	0.306	-1.706	6.40606e-09	5.92026e-07	down	--	--	K13260 isoflavone/4'-methoxyisoflavone 2'-hydroxylase [EC:1.14.14.90 1.14.14.89] | (RefSeq) cytochrome P450 81E8-like (A)	PREDICTED: cytochrome P450 81E8-like [Fragaria vesca subsp. vesca]	RecName: Full=Cytochrome P450 81D1; EC=1.14.-.-;	SubName: Full=Cytochrome P450, family 81, subfamily D, polypeptide 8, putative {ECO:0000313|EMBL:EOY03925.1};	Cytochrome P450 CYP2 subfamily	GO:0016021,integral component of membrane; GO:0016020,membrane; GO:0020037,heme binding; GO:0005506,iron ion binding; GO:0016709,oxidoreductase activity, acting on paired donors, with incorporation or reduction of molecular oxygen, NAD(P)H as one donor, and incorporation of one atom of oxygen; GO:0098542,defense response to other organism; GO:0042343,indole glucosinolate metabolic process; GO:004…	Cytochrome P450
Cg1g003270	1.66	1.57	1.42	1.81	1.41	1.73	104	112	91	126	103	128	1.043	0.061	0.834651	0.953472	false	--	--	K00512 steroid 17alpha-monooxygenase / 17alpha-hydroxyprogesterone deacetylase [EC:1.14.14.19 1.14.14.32] | (RefSeq) cytochrome P450 CYP82D47 (A)	hypothetical protein CUMW_069770 [Citrus unshiu]	RecName: Full=Cytochrome P450 82A3; EC=1.14.-.-; AltName: Full=Cytochrome P450 CP6;	SubName: Full=Uncharacterized protein {ECO:0000313|EMBL:GAY42815.1};	Cytochrome P450 CYP2 subfamily	GO:0016020,membrane; GO:0020037,heme binding; GO:0005506,iron ion binding; GO:0016709,oxidoreductase activity, acting on paired donors, with incorporation or reduction of molecular oxygen, NAD(P)H as one donor, and incorporation of one atom of oxygen; GO:0044550,secondary metabolite biosynthetic process	B3 DNA binding domain
Cg1g003280	6.72	6.8	10.03	8.49	8.84	10.56	607	701	930	856	931	1131	1.148	0.198	0.49255	0.807089	false	--	--	--	hypothetical protein CICLE_v10025358mg [Citrus clementina]	RecName: Full=Protein root UVB sensitive 4 {ECO:0000303|PubMed:19515790};	SubName: Full=Uncharacterized protein {ECO:0000313|EMBL:ESR39039.1};	Uncharacterized conserved protein	GO:0016021,integral component of membrane	Vitamin B6 photo-protection and homoeostasis
Cg1g003290	18.58	18.14	25.63	21.03	25.28	20.85	2859	3184	4044	3609	4533	3801	1.041	0.058	0.817978	0.946935	false	--	--	K04630 guanine nucleotide-binding protein G(i) subunit alpha | (RefSeq) extra-large guanine nucleotide-binding protein 1-like (A)	PREDICTED: extra-large guanine nucleotide-binding protein 1 [Citrus sinensis]	RecName: Full=Extra-large guanine nucleotide-binding protein 1; AltName: Full=Extra-large GTP-binding protein 1; Short=Extra-large G-protein 1;	SubName: Full=Uncharacterized protein {ECO:0000313|EMBL:ESR39037.1};	G-protein alpha subunit (small G protein superfamily)	GO:0005834,heterotrimeric G-protein complex; GO:0005634,nucleus; GO:0031683,G-protein beta/gamma-subunit complex binding; GO:0001664,G protein-coupled receptor binding; GO:0005525,GTP binding; GO:0003924,GTPase activity; GO:0046872,metal ion binding; GO:0004871,NA; GO:0007188,adenylate cyclase-modulating G protein-coupled receptor signaling pathway	G-protein alpha subunit
Cg1g003310	9.02	8.11	10.15	10.27	11.34	7.63	3271	3354	3774	4153	4790	3278	1.038	0.053	0.822613	0.94784	false	--	--	K19525 vacuolar protein sorting-associated protein 13A/C | (Kazusa) Lj4g3v0867490.3; - (A)	hypothetical protein CICLE_v10024678mg [Citrus clementina]	--	SubName: Full=Uncharacterized protein {ECO:0000313|EMBL:ESR39035.1};	Vacuolar protein sorting-associated protein	--	Vacuolar-sorting-associated 13 protein C-terminal
Cg1g003320	0.14	0.12	0.54	1.67	1.07	1.98	2	2	8	27	18	34	5.699	2.511	0.00667849	0.0636228	false	--	--	--	hypothetical protein CICLE_v10026829mg [Citrus clementina]	--	SubName: Full=Uncharacterized protein {ECO:0000313|EMBL:GAY42805.1};	--	--	--
Cg1g003330	50.21	52.82	41.1	41.44	49.66	48.22	1690	2028	1419	1556	1948	1923	0.949	-0.075	0.663406	0.888869	false	--	--	--	hypothetical protein CUMW_069710 [Citrus unshiu]	--	SubName: Full=Uncharacterized protein {ECO:0000313|EMBL:GAY42804.1};	--	--	FBD
Cg1g003340	20.36	25.11	15.59	18.44	15.22	13.79	2036	2864	1599	2057	1773	1633	0.766	-0.385	0.0871296	0.340541	false	--	--	K04733 interleukin-1 receptor-associated kinase 4 [EC:2.7.11.1] | (RefSeq) wall-associated receptor kinase-like 14 (A)	hypothetical protein CISIN_1g005522mg [Citrus sinensis]	RecName: Full=Wall-associated receptor kinase-like 14; EC=2.7.11.-; Flags: Precursor;	SubName: Full=Uncharacterized protein {ECO:0000313|EMBL:KDO79396.1};	Serine/threonine protein kinase	GO:0016021,integral component of membrane; GO:0005886,plasma membrane; GO:0005524,ATP binding; GO:0004674,protein serine/threonine kinase activity; GO:0007166,cell surface receptor signaling pathway	EGF domain
Cg1g003350	68.47	58.98	63.01	63.6	68.31	77.82	3333	3275	3146	3454	3875	4488	1.076	0.106	0.584414	0.857248	false	--	--	K01723 hydroperoxide dehydratase [EC:4.2.1.92] | (RefSeq) LOW QUALITY PROTEIN: allene oxide synthase 1, chloroplastic-like (A)	hypothetical protein CUMW_069690 [Citrus unshiu]	RecName: Full=Thioredoxin-like protein HCF164, chloroplastic {ECO:0000303|PubMed:11701887}; AltName: Full=Protein HIGH CHLOROPHYLL FLUORESCENCE 164 {ECO:0000303|PubMed:11701887}; Flags: Precursor;	SubName: Full=Uncharacterized protein {ECO:0000313|EMBL:GAY42802.1};	Thioredoxin	GO:0009507,chloroplast; GO:0009534,chloroplast thylakoid; GO:0009535,chloroplast thylakoid membrane; GO:0031977,thylakoid lumen; GO:0016671,oxidoreductase activity, acting on a sulfur group of donors, disulfide as acceptor; GO:0015035,protein disulfide oxidoreductase activity; GO:0047134,protein-disulfide reductase activity; GO:0004791,thioredoxin-disulfide reductase activity; GO:0045454,cell red…	Thioredoxin-like domain
Cg1g003360	57.76	61.03	95.05	44.34	49.69	67.75	1519	1831	2564	1301	1523	2111	0.733	-0.449	0.17294	0.496412	false	--	--	--	hypothetical protein CICLE_v10026636mg [Citrus clementina]	--	SubName: Full=Uncharacterized protein {ECO:0000313|EMBL:ESR39027.1};	--	--	Asparaginase
Cg1g003370	73.56	70.67	65.01	82.47	75.76	84.37	5105	5594	4627	6384	6127	6936	1.136	0.184	0.232653	0.57898	false	--	--	K11372 HAT1-interacting factor 1 | (RefSeq) hypothetical protein (A)	hypothetical protein CICLE_v10025507mg [Citrus clementina]	--	SubName: Full=Uncharacterized protein {ECO:0000313|EMBL:ESR39026.1};	Cell cycle-regulated histone H1-binding protein	--	Tetratricopeptide repeat
Cg1g003380	0	0	0	0	0.24	0	0	0	0	0	4	0	6.252	2.644	0.505892	NA	false	--	--	--	hypothetical protein CISIN_1g038820mg, partial [Citrus sinensis]	--	SubName: Full=Uncharacterized protein {ECO:0000313|EMBL:KDO79405.1}; Flags: Fragment;	--	--	--
Cg1g003390	2.39	2.11	1.08	1.33	1.7	0.98	232	233	107	144	192	113	0.71	-0.495	0.198756	0.533933	false	--	--	K03063 26S proteasome regulatory subunit T3 | (RefSeq) 26S protease regulatory subunit 6B homolog (A)	hypothetical protein CUMW_069660 [Citrus unshiu]	RecName: Full=BTB/POZ domain-containing protein At5g66560;	SubName: Full=Uncharacterized protein {ECO:0000313|EMBL:GAY42799.1};	--	GO:0005886,plasma membrane; GO:0016567,protein ubiquitination	BTB/POZ domain
Cg1g003400	21.58	25.68	15.51	19.48	22.44	19.91	859	1166	633	865	1041	939	0.971	-0.042	0.848308	0.957387	false	--	--	K12189 ESCRT-II complex subunit VPS25 | (RefSeq) vacuolar protein sorting-associated protein 25-like isoform X3 (A)	hypothetical protein CICLE_v10026511mg [Citrus clementina]	RecName: Full=Cold-regulated 413 plasma membrane protein 2; Short=AtCOR413-PM2;	SubName: Full=Uncharacterized protein {ECO:0000313|EMBL:KDO79407.1};	--	GO:0016021,integral component of membrane; GO:0005886,plasma membrane; GO:0005774,vacuolar membrane	Cold acclimation protein WCOR413
Cg1g003410	630.89	436.48	1267.03	401.34	359.13	498.59	41680	32892	85859	29579	27650	39024	0.515	-0.956	0.0271798	0.166967	false	--	--	K02716 photosystem II oxygen-evolving enhancer protein 1 | (RefSeq) hypothetical protein (A)	hypothetical protein CUMW_069630 [Citrus unshiu]	RecName: Full=Oxygen-evolving enhancer protein 1, chloroplastic; Short=OEE1; AltName: Full=33 kDa subunit of oxygen evolving system of photosystem II; AltName: Full=33 kDa thylakoid membrane protein; AltName: Full=OEC 33 kDa subunit; Flags: Precursor;	SubName: Full=Uncharacterized protein {ECO:0000313|EMBL:GAY42794.1};	--	GO:0009535,chloroplast thylakoid membrane; GO:0019898,extrinsic component of membrane; GO:0016021,integral component of membrane; GO:0009654,photosystem II oxygen evolving complex; GO:0005509,calcium ion binding; GO:0015979,photosynthesis; GO:0042549,photosystem II stabilization	Manganese-stabilising protein / photosystem II polypeptide
Cg1g003420	16.77	23.7	16.29	18.92	14.44	24.54	560	903	558	705	562	971	1.009	0.013	0.965814	0.991455	false	--	--	--	hypothetical protein CISIN_1g031829mg [Citrus sinensis]	RecName: Full=CASP-like protein ARALYDRAFT_485429;	SubName: Full=Uncharacterized protein {ECO:0000313|EMBL:GAY42793.1};	--	GO:0016021,integral component of membrane; GO:0005886,plasma membrane	Membrane-associating domain
Cg1g003430	0	0	0.06	0.41	0.61	1.37	0	0	2	14	22	50	37.14	5.215	0.000246715	0.00491164	up	--	--	--	hypothetical protein CICLE_v10026684mg [Citrus clementina]	--	SubName: Full=Uncharacterized protein {ECO:0000313|EMBL:ESR39014.1};	--	--	Domain of unknown function (DUF4228)
Cg1g003440	0.46	0.5	1.09	0.21	0.35	0.19	16	20	39	8	14	8	0.346	-1.53	0.0415144	0.217554	false	--	--	K20412 peptidase inhibitor 16 | (RefSeq) STS14 protein (A)	hypothetical protein CISIN_1g037670mg, partial [Citrus sinensis]	RecName: Full=STS14 protein; Flags: Precursor;	SubName: Full=Uncharacterized protein {ECO:0000313|EMBL:KDO79415.1}; Flags: Fragment;	Defense-related protein containing SCP domain	--	Cysteine-rich secretory protein family
Cg1g003450	1.75	1.4	1.62	2.16	2.2	2.78	169	155	161	233	248	319	1.463	0.549	0.0470173	0.235124	false	--	--	--	hypothetical protein CISIN_1g007118mg [Citrus sinensis]	--	SubName: Full=Uncharacterized protein {ECO:0000313|EMBL:KDO79418.1};	--	--	Leucine-zipper of ternary complex factor MIP1
Cg1g003460	34.36	38.95	47.1	38.94	40.75	34.32	3883	5021	5459	4909	5367	4595	0.918	-0.123	0.580436	0.855119	false	--	--	K16670 homeobox protein Meis2 | (RefSeq) homeobox protein BEL1 homolog (A)	hypothetical protein CICLE_v10024897mg [Citrus clementina]	RecName: Full=BEL1-like homeodomain protein 2; Short=BEL1-like protein 2; AltName: Full=Protein SAWTOOTH 1;	SubName: Full=Uncharacterized protein {ECO:0000313|EMBL:ESR39011.1};	Transcription factor MEIS1 and related HOX domain proteins	GO:0005634,nucleus; GO:0003677,DNA binding; GO:0003700,DNA-binding transcription factor activity; GO:0009965,leaf morphogenesis; GO:0006351,transcription, DNA-templated	Homeodomain
Cg1g003470	30.24	40.32	18.23	26.77	29.88	18.79	2714	4127	1678	2680	3125	1998	0.84	-0.251	0.419145	0.759335	false	--	--	--	PREDICTED: BTB/POZ domain-containing protein At3g50780 [Citrus sinensis]	RecName: Full=BTB/POZ domain-containing protein At3g50780;	SubName: Full=Uncharacterized protein {ECO:0000313|EMBL:OMO84211.1};	--	GO:0016567,protein ubiquitination	BTB/POZ domain
Cg1g003480	9.61	9.91	11.39	12.55	13.27	10.58	2804	3296	3407	4084	4509	3655	1.143	0.193	0.333232	0.688614	false	--	--	K11420 euchromatic histone-lysine N-methyltransferase [EC:2.1.1.43] | (RefSeq) hypothetical protein (A)	hypothetical protein CISIN_1g000416mg [Citrus sinensis]	RecName: Full=Histone-lysine N-methyltransferase SUVR5; EC=2.1.1.43; AltName: Full=C2H2 zinc finger-SET histone methyltransferase; Short=Protein C2H2 SET; AltName: Full=Protein SET DOMAIN GROUP 6; AltName: Full=Suppressor of variegation 3-9-related protein 5; Short=Su(var)3-9-related protein 5;	SubName: Full=Uncharacterized protein {ECO:0000313|EMBL:KDO79432.1};	FOG: Zn-finger	GO:0005694,chromosome; GO:0005634,nucleus; GO:0003700,DNA-binding transcription factor activity; GO:0018024,histone-lysine N-methyltransferase activity; GO:0043565,sequence-specific DNA binding; GO:0008270,zinc ion binding; GO:0006338,chromatin remodeling; GO:0006342,chromatin silencing; GO:0034968,histone lysine methylation; GO:1900109,regulation of histone H3-K9 dimethylation	CCCH zinc finger in TRM13 protein
Cg1g003490	0.1	0.04	0	0	0	0.25	2	1	0	0	0	6	1.818	0.863	0.779489	NA	false	--	--	--	--	--	--	--	--	Peptidase family C101
Cg1g003500	46.25	53.96	38.29	50.89	50.12	43.54	4667	6211	3963	5729	5894	5205	1.026	0.036	0.828866	0.95116	false	--	--	K17964 leucine-rich PPR motif-containing protein, mitochondrial | (RefSeq) putative pentatricopeptide repeat-containing protein At1g19290 (A)	hypothetical protein CICLE_v10025331mg [Citrus clementina]	RecName: Full=Protein DA1-related 1;	SubName: Full=Uncharacterized protein {ECO:0000313|EMBL:ESR39002.1};	Adaptor protein Enigma and related PDZ-LIM proteins	GO:0005886,plasma membrane; GO:0046872,metal ion binding; GO:0043130,ubiquitin binding	LIM domain
Cg1g003510	1.74	1.46	1.71	2.05	2.93	2.08	134	128	135	176	263	190	1.399	0.485	0.0972606	0.362382	false	--	--	K17710 pentatricopeptide repeat domain-containing protein 1 | (RefSeq) pentatricopeptide repeat-containing protein At1g12620-like isoform X1 (A)	PREDICTED: pentatricopeptide repeat-containing protein At5g66631 [Citrus sinensis]	RecName: Full=Pentatricopeptide repeat-containing protein At5g66631;	SubName: Full=Uncharacterized protein {ECO:0000313|EMBL:ESR39000.1}; Flags: Fragment;	FOG: PPR repeat	GO:0043231,intracellular membrane-bounded organelle; GO:0004519,endonuclease activity; GO:0003723,RNA binding; GO:0009451,RNA modification	Pentacotripeptide-repeat region of PRORP
Cg1g003520	0.03	0	0	0.08	0.08	0.02	2	0	0	6	6	2	6.101	2.609	0.201093	NA	false	--	--	K04733 interleukin-1 receptor-associated kinase 4 [EC:2.7.11.1] | (RefSeq) protein LYK5-like (A)	hypothetical protein CUMW_069510 [Citrus unshiu]	RecName: Full=Serine/threonine receptor-like kinase NFP {ECO:0000303|PubMed:16723404}; Short=RLK NFP {ECO:0000303|PubMed:16723404}; AltName: Full=Nod factor perception protein {ECO:0000303|PubMed:12753588}; EC=2.7.10.- {ECO:0000255|PROSITE-ProRule:PRU00159}; AltName: Full=Nod-factor receptor 5; Flags: Precursor;	SubName: Full=Uncharacterized protein {ECO:0000313|EMBL:GAY42778.1};	--	GO:0016021,integral component of membrane; GO:0005886,plasma membrane; GO:0005775,vacuolar lumen; GO:0005524,ATP binding; GO:0004713,protein tyrosine kinase activity; GO:0006952,defense response; GO:0009877,nodulation; GO:1902290,positive regulation of defense response to oomycetes; GO:0006486,protein glycosylation; GO:1900150,regulation of defense response to fungus; GO:0002237,response to molec…	LysM domain
Cg1g003530	0.06	0.21	0.2	0.16	0.05	0.05	4	16	14	12	4	4	0.537	-0.897	0.382711	0.730807	false	--	--	K04733 interleukin-1 receptor-associated kinase 4 [EC:2.7.11.1] | (RefSeq) lysM domain receptor-like kinase 4 (A)	hypothetical protein CUMW_069500 [Citrus unshiu]	RecName: Full=LysM domain receptor-like kinase 4; Short=LysM-containing receptor-like kinase 4; EC=2.7.11.1; Flags: Precursor;	SubName: Full=Uncharacterized protein {ECO:0000313|EMBL:GAY42777.1};	--	GO:0016021,integral component of membrane; GO:0005886,plasma membrane; GO:0005524,ATP binding; GO:0008061,chitin binding; GO:0004675,transmembrane receptor protein serine/threonine kinase activity; GO:0007166,cell surface receptor signaling pathway; GO:0071323,cellular response to chitin; GO:0071219,cellular response to molecule of bacterial origin; GO:0045087,innate immune response; GO:0006468,p…	Fungal protein kinase
Cg1g003540	0.1	0.1	0.03	0.08	0.29	0.22	7	8	2	6	24	18	2.557	1.355	0.164751	0.483057	false	--	--	K04733 interleukin-1 receptor-associated kinase 4 [EC:2.7.11.1] | (RefSeq) lysM domain receptor-like kinase 4 (A)	hypothetical protein CISIN_1g042486mg [Citrus sinensis]	RecName: Full=LysM domain receptor-like kinase 4; Short=LysM-containing receptor-like kinase 4; EC=2.7.11.1; Flags: Precursor;	SubName: Full=Uncharacterized protein {ECO:0000313|EMBL:KDO79452.1};	--	GO:0016021,integral component of membrane; GO:0005886,plasma membrane; GO:0005524,ATP binding; GO:0008061,chitin binding; GO:0004675,transmembrane receptor protein serine/threonine kinase activity; GO:0007166,cell surface receptor signaling pathway; GO:0071323,cellular response to chitin; GO:0071219,cellular response to molecule of bacterial origin; GO:0045087,innate immune response; GO:0006468,p…	LysM domain
Cg1g003550	11.28	12.46	15.7	11.28	14.48	15.51	596	751	851	665	892	971	1.017	0.024	0.929613	0.980859	false	--	--	--	hypothetical protein CICLE_v10026644mg [Citrus clementina]	RecName: Full=Cold-regulated 413 plasma membrane protein 4; Short=AtCOR413-PM4;	SubName: Full=Uncharacterized protein {ECO:0000313|EMBL:ESR38997.1};	--	GO:0016021,integral component of membrane; GO:0005886,plasma membrane; GO:0009750,response to fructose; GO:0009749,response to glucose; GO:0009744,response to sucrose	Cold acclimation protein WCOR413
Cg1g003560	0	0	0.11	0.05	0.02	0.07	0	0	8	4	2	6	1.231	0.3	0.88508	0.969541	false	--	--	K04733 interleukin-1 receptor-associated kinase 4 [EC:2.7.11.1] | (RefSeq) lysM domain receptor-like kinase 4 (A)	hypothetical protein CISIN_1g039626mg [Citrus sinensis]	RecName: Full=LysM domain receptor-like kinase 4; Short=LysM-containing receptor-like kinase 4; EC=2.7.11.1; Flags: Precursor;	SubName: Full=Uncharacterized protein {ECO:0000313|EMBL:KDO79455.1};	--	GO:0016021,integral component of membrane; GO:0005886,plasma membrane; GO:0005524,ATP binding; GO:0008061,chitin binding; GO:0004675,transmembrane receptor protein serine/threonine kinase activity; GO:0007166,cell surface receptor signaling pathway; GO:0071323,cellular response to chitin; GO:0071219,cellular response to molecule of bacterial origin; GO:0045087,innate immune response; GO:0006468,p…	LysM domain
Cg1g003570	12.29	19.95	16.78	2.6	2.72	3.59	457	846	640	108	118	158	0.178	-2.486	7.08781e-17	3.42632e-14	down	--	--	K13448 calcium-binding protein CML | (RefSeq) hypothetical protein (A)	hypothetical protein CUMW_069470 [Citrus unshiu]	RecName: Full=Probable calcium-binding protein CML41; AltName: Full=Calmodulin-like protein 41;	SubName: Full=Uncharacterized protein {ECO:0000313|EMBL:GAY42774.1};	Calmodulin and related proteins (EF-Hand superfamily)	GO:0005509,calcium ion binding	EF hand
Cg1g003580	15.49	2.71	89.98	69.17	20.18	116.3	1132	226	6746	5640	1719	10071	1.777	0.829	0.540215	0.833585	false	--	--	--	hypothetical protein CICLE_v10025820mg [Citrus clementina]	--	SubName: Full=Uncharacterized protein {ECO:0000313|EMBL:ESR38993.1};	Predicted membrane protein	GO:0016021,integral component of membrane	PQ loop repeat
Cg1g003590	0.64	0.68	0.98	0.3	0.51	0.24	39	47	61	20	36	17	0.435	-1.199	0.0270712	0.166691	false	--	--	K20893 probable galacturonosyltransferase-like 1 [EC:2.4.1.-] | (RefSeq) hypothetical protein (A)	hypothetical protein CISIN_1g018567mg [Citrus sinensis]	RecName: Full=Probable galacturonosyltransferase-like 2; EC=2.4.1.-;	RecName: Full=Hexosyltransferase {ECO:0000256|RuleBase:RU362027}; EC=2.4.1.- {ECO:0000256|RuleBase:RU362027};	--	GO:0005794,Golgi apparatus; GO:0000139,Golgi membrane; GO:0016021,integral component of membrane; GO:0047262,polygalacturonate 4-alpha-galacturonosyltransferase activity; GO:0016757,transferase activity, transferring glycosyl groups; GO:0071555,cell wall organization; GO:0045489,pectin biosynthetic process; GO:0000271,polysaccharide biosynthetic process	Glucosyltransferase 24
Cg1g003600	10.9	12.82	11.53	10.85	10.44	10.9	611	820	663	679	682	724	0.894	-0.162	0.354421	0.706368	false	--	--	K10666 E3 ubiquitin-protein ligase RNF5 [EC:2.3.2.27] | (RefSeq) E3 ubiquitin-protein ligase RNF185-like (A)	hypothetical protein CICLE_v10026329mg [Citrus clementina]	RecName: Full=E3 ubiquitin-protein ligase RMA1H1; EC=2.3.2.27; AltName: Full=Protein RING membrane-anchor 1 homolog 1; AltName: Full=RING-type E3 ubiquitin transferase RMA1H1 {ECO:0000305};	SubName: Full=Uncharacterized protein {ECO:0000313|EMBL:ESR38989.1};	Predicted E3 ubiquitin ligase	GO:0005789,endoplasmic reticulum membrane; GO:0016021,integral component of membrane; GO:0046872,metal ion binding; GO:0004842,ubiquitin-protein transferase activity; GO:0043161,proteasome-mediated ubiquitin-dependent protein catabolic process; GO:0016567,protein ubiquitination; GO:0009409,response to cold; GO:0009723,response to ethylene; GO:0006970,response to osmotic stress; GO:0009414,respons…	Anaphase-promoting complex subunit 11 RING-H2 finger
Cg1g003610	22.63	26.7	28.63	16.05	11.01	14.26	1744	2347	2263	1380	989	1302	0.517	-0.951	0.000130133	0.00296661	false	--	--	K10246 fatty acid elongase 3 [EC:2.3.1.199] | (RefSeq) hypothetical protein (A)	hypothetical protein CISIN_1g041315mg [Citrus sinensis]	RecName: Full=Elongation of fatty acids protein 3-like; Short=Protein ELO3-like; EC=2.3.1.-; AltName: Full=Protein HIGH EXPRESSION OF OSMOTICALLY RESPONSIVE GENES 3; AltName: Full=Very long-chain fatty acid condensing enzyme HOS3; Short=VLCFA condensing enzyme HOS3;	SubName: Full=Uncharacterized protein {ECO:0000313|EMBL:KDO79461.1};	Fatty acyl-CoA elongase/Polyunsaturated fatty acid specific elongation enzyme	GO:0030176,integral component of endoplasmic reticulum membrane; GO:0009922,fatty acid elongase activity; GO:0071215,cellular response to abscisic acid stimulus; GO:0030497,fatty acid elongation; GO:0034625,fatty acid elongation, monounsaturated fatty acid; GO:0034626,fatty acid elongation, polyunsaturated fatty acid; GO:0019367,fatty acid elongation, saturated fatty acid; GO:0030148,sphingolipid…	GNS1/SUR4 family
Cg1g003620	78.65	74.31	44.02	94.27	70.29	76.55	4771	5142	2739	6380	4969	5502	1.21	0.275	0.293697	0.647062	false	--	--	K20858 calcium uniporter protein, mitochondrial | (RefSeq) hypothetical protein (A)	hypothetical protein CUMW_069410 [Citrus unshiu]	RecName: Full=Calcium uniporter protein 2, mitochondrial; Flags: Precursor;	SubName: Full=Uncharacterized protein {ECO:0000313|EMBL:GAY42765.1};	Uncharacterized conserved protein	GO:0016021,integral component of membrane; GO:0005743,mitochondrial inner membrane; GO:0005262,calcium channel activity; GO:0015292,uniporter activity	C-terminal of Roc, COR, domain
Cg1g003630	3.59	3.07	2.34	3.42	3.74	3.57	296	289	198	315	360	349	1.173	0.23	0.328374	0.683013	false	--	--	K17964 leucine-rich PPR motif-containing protein, mitochondrial | (RefSeq) hypothetical protein (A)	hypothetical protein CUMW_069400 [Citrus unshiu]	RecName: Full=Pentatricopeptide repeat-containing protein At2g01390;	SubName: Full=Uncharacterized protein {ECO:0000313|EMBL:GAY42764.1};	FOG: PPR repeat	GO:0043231,intracellular membrane-bounded organelle; GO:0004519,endonuclease activity; GO:0003723,RNA binding; GO:0009451,RNA modification	26S proteasome subunit RPN7
Cg1g003640	10.92	12.2	11.34	8.34	10.31	8.21	1161	1480	1237	989	1278	1034	0.761	-0.395	0.0271163	0.166801	false	--	--	K04733 interleukin-1 receptor-associated kinase 4 [EC:2.7.11.1] | (RefSeq) probable serine/threonine-protein kinase PBL10 (A)	hypothetical protein CUMW_069390 [Citrus unshiu]	RecName: Full=UPF0496 protein At2g18630;	SubName: Full=Uncharacterized protein {ECO:0000313|EMBL:GAY42763.1};	--	GO:0016021,integral component of membrane; GO:0005777,peroxisome	Protein BYPASS1-related
Cg1g003650	52.94	47.52	64.35	42.93	53.52	58.92	3952	4046	4927	3575	4656	5211	0.915	-0.128	0.615042	0.870067	false	--	--	K13789 geranylgeranyl diphosphate synthase, type II [EC:2.5.1.1 2.5.1.10 2.5.1.29] | (RefSeq) geranylgeranyl pyrophosphate synthase, chloroplastic (A)	GGPS [Citrus maxima]	RecName: Full=Geranylgeranyl pyrophosphate synthase, chloroplastic; Short=GGPP synthase; Short=GGPS; EC=2.5.1.-; AltName: Full=(2E,6E)-farnesyl diphosphate synthase; AltName: Full=Dimethylallyltranstransferase; EC=2.5.1.1; AltName: Full=Farnesyl diphosphate synthase; AltName: Full=Farnesyltranstransferase; EC=2.5.1.29; AltName: Full=Geranyltranstransferase; EC=2.5.1.10; Flags: Precursor;	SubName: Full=GGPS {ECO:0000313|EMBL:AJT59420.1};	Geranylgeranyl pyrophosphate synthase/Polyprenyl synthetase	GO:0009507,chloroplast; GO:0004161,dimethylallyltranstransferase activity; GO:0004311,farnesyltranstransferase activity; GO:0004337,geranyltranstransferase activity; GO:0046872,metal ion binding; GO:0016117,carotenoid biosynthetic process; GO:0045337,farnesyl diphosphate biosynthetic process; GO:0033384,geranyl diphosphate biosynthetic process; GO:0033386,geranylgeranyl diphosphate biosynthetic p…	Polyprenyl synthetase
Cg1g003660	0	0.04	0	0.04	0.08	0	0	1	0	1	2	0	2.462	1.3	0.72794	NA	false	--	--	K12670 oligosaccharyltransferase complex subunit beta | (RefSeq) dolichyl-diphosphooligosaccharide--protein glycosyltransferase 48 kDa subunit (A)	Dolichyl-diphosphooligosaccharide-protein glycosyltransferase 48kDa subunit family protein isoform 3, partial [Theobroma cacao]	RecName: Full=Dolichyl-diphosphooligosaccharide--protein glycosyltransferase 48 kDa subunit; Short=Oligosaccharyl transferase 48 kDa subunit; EC=2.4.99.18; Flags: Precursor;	RecName: Full=Dolichyl-diphosphooligosaccharide--protein glycosyltransferase 48 kDa subunit {ECO:0000256|RuleBase:RU361142}; Short=Oligosaccharyl transferase 48 kDa subunit {ECO:0000256|RuleBase:RU361142}; EC=2.4.99.18 {ECO:0000256|RuleBase:RU361142}; Flags: Fragment;	--	GO:0005789,endoplasmic reticulum membrane; GO:0005794,Golgi apparatus; GO:0016021,integral component of membrane; GO:0005730,nucleolus; GO:0009505,plant-type cell wall; GO:0009506,plasmodesma; GO:0005774,vacuolar membrane; GO:0016757,transferase activity, transferring glycosyl groups; GO:0009664,plant-type cell wall organization; GO:0018279,protein N-linked glycosylation via asparagine; GO:000982…	--
Cg1g003670	0.04	0.24	0	0.07	0.1	0.09	4	25	0	7	11	10	0.952	-0.072	0.959043	0.98933	false	--	--	K10579 ubiquitin-conjugating enzyme E2 M | (RefSeq) NEDD8-conjugating enzyme Ubc12 (A)	PREDICTED: NEDD8-conjugating enzyme Ubc12 [Citrus sinensis]	RecName: Full=NEDD8-conjugating enzyme Ubc12; EC=2.3.2.-; AltName: Full=RUB1 carrier protein 1; AltName: Full=RUB1-conjugating enzyme 1;	SubName: Full=Uncharacterized protein {ECO:0000313|EMBL:ESR38977.1}; Flags: Fragment;	Ubiquitin-protein ligase	GO:0005737,cytoplasm; GO:0005524,ATP binding; GO:0016874,ligase activity; GO:0019788,NEDD8 transferase activity; GO:0045116,protein neddylation; GO:0009733,response to auxin	Ubiquitin-conjugating enzyme
Cg1g003680	11.91	16.7	4.13	12.23	13.06	7.85	2237	3576	796	2561	2857	1746	1.01	0.015	0.973657	0.99359	false	--	--	--	hypothetical protein CISIN_1g010744mg [Citrus sinensis]	--	SubName: Full=Uncharacterized protein {ECO:0000313|EMBL:KDO79468.1};	Sugar transporter/spinster transmembrane protein	GO:0016021,integral component of membrane; GO:0055085,transmembrane transport	Major Facilitator Superfamily
Cg1g003690	30.28	31.88	21.63	30.87	34.88	33.41	2022	2428	1481	2299	2714	2643	1.166	0.221	0.242812	0.591362	false	--	--	K14503 brassinosteroid resistant 1/2 | (RefSeq) hypothetical protein (A)	hypothetical protein CUMW_069360 [Citrus unshiu]	RecName: Full=BES1/BZR1 homolog protein 2;	SubName: Full=Uncharacterized protein {ECO:0000313|EMBL:GAY42759.1};	--	GO:0003677,DNA binding; GO:0003700,DNA-binding transcription factor activity; GO:0009742,brassinosteroid mediated signaling pathway; GO:0006351,transcription, DNA-templated	BES1/BZR1 plant transcription factor, N-terminal
Cg1g003700	2.18	2.14	6.42	7.05	6.8	20.4	152	170	459	548	552	1683	3.059	1.613	0.00828772	0.0741921	false	--	--	K12356 coniferyl-alcohol glucosyltransferase [EC:2.4.1.111] | (RefSeq) hypothetical protein (A)	hypothetical protein CISIN_1g043859mg [Citrus sinensis]	RecName: Full=Anthocyanidin 3-O-glucosyltransferase 5; EC=2.4.1.115; AltName: Full=Flavonol 3-O-glucosyltransferase 5; AltName: Full=UDP-glucose flavonoid 3-O-glucosyltransferase 5;	RecName: Full=Glycosyltransferase {ECO:0000256|RuleBase:RU362057}; EC=2.4.1.- {ECO:0000256|RuleBase:RU362057};	UDP-glucuronosyl and UDP-glucosyl transferase	GO:0047213,anthocyanidin 3-O-glucosyltransferase activity; GO:0009718,anthocyanin-containing compound biosynthetic process	UDP-glucoronosyl and UDP-glucosyl transferase
Cg1g003720	7.05	5.03	1.07	3.65	2.99	3.14	480	391	75	277	237	253	0.744	-0.427	0.451948	0.781186	false	--	--	K12356 coniferyl-alcohol glucosyltransferase [EC:2.4.1.111] | (RefSeq) hypothetical protein (A)	hypothetical protein CISIN_1g011099mg [Citrus sinensis]	RecName: Full=UDP-glycosyltransferase 72E1; EC=2.4.1.-;	RecName: Full=Glycosyltransferase {ECO:0000256|RuleBase:RU362057}; EC=2.4.1.- {ECO:0000256|RuleBase:RU362057};	UDP-glucuronosyl and UDP-glucosyl transferase	GO:0043231,intracellular membrane-bounded organelle; GO:0005634,nucleus; GO:0047209,coniferyl-alcohol glucosyltransferase activity; GO:0080043,quercetin 3-O-glucosyltransferase activity; GO:0080044,quercetin 7-O-glucosyltransferase activity; GO:0009808,lignin metabolic process; GO:0009636,response to toxic substance	UDP-glucoronosyl and UDP-glucosyl transferase
Cg1g003730	66.33	66.19	48.8	83.48	84.53	77.12	5965	6789	4501	8374	8858	8216	1.329	0.41	0.0129073	0.101223	false	--	--	K01262 Xaa-Pro aminopeptidase [EC:3.4.11.9] | (RefSeq) hypothetical protein (A)	hypothetical protein CUMW_069330, partial [Citrus unshiu]	--	SubName: Full=Uncharacterized protein {ECO:0000313|EMBL:GAY42756.1}; Flags: Fragment;	Xaa-Pro aminopeptidase	--	Creatinase/Prolidase N-terminal domain
Cg1g003820	24.28	24.71	22.47	16.77	19.33	18.32	1175	1364	1115	905	1090	1050	0.745	-0.425	0.00697185	0.0656113	false	--	--	K03809 NAD(P)H dehydrogenase (quinone) [EC:1.6.5.2] | (RefSeq) hypothetical protein (A)	hypothetical protein CICLE_v10026310mg [Citrus clementina]	RecName: Full=Probable NAD(P)H dehydrogenase (quinone) FQR1-like 2 {ECO:0000305}; EC=1.6.5.2 {ECO:0000250|UniProtKB:Q9LSQ5};	SubName: Full=Uncharacterized protein {ECO:0000313|EMBL:GAY42755.1};	1,4-benzoquinone reductase-like; Trp repressor binding protein-like/protoplast-secreted protein	GO:0005737,cytoplasm; GO:0005886,plasma membrane; GO:0010181,FMN binding; GO:0003955,NAD(P)H dehydrogenase (quinone) activity	Flavodoxin-like fold
Cg1g003840	0	0.05	0.03	0.03	0	0	0	4	2	2	0	0	0.32	-1.642	0.586873	NA	false	--	--	K04427 mitogen-activated protein kinase kinase kinase 7 [EC:2.7.11.25] | (RefSeq) serine/threonine-protein kinase HT1-like (A)	hypothetical protein CICLE_v10025821mg [Citrus clementina]	RecName: Full=Serine/threonine-protein kinase HT1; EC=2.7.11.1; AltName: Full=High leaf temperature protein 1;	SubName: Full=Uncharacterized protein {ECO:0000313|EMBL:ESR38967.1};	Tyrosine kinase specific for activated (GTP-bound) p21cdc42Hs	GO:0005737,cytoplasm; GO:0005524,ATP binding; GO:0004672,protein kinase activity; GO:0004674,protein serine/threonine kinase activity; GO:0004871,NA; GO:0035556,intracellular signal transduction	Lipopolysaccharide kinase (Kdo/WaaP) family
Cg1g003850	116.27	140.77	110.71	137.98	111.65	120.44	4116	5684	4020	5449	4606	5051	0.988	-0.017	0.923683	0.979527	false	--	--	K09060 plant G-box-binding factor | (RefSeq) hypothetical protein (A)	hypothetical protein CICLE_v10025963mg [Citrus clementina]	RecName: Full=G-box-binding factor 1; Short=AtGBF1; AltName: Full=bZIP transcription factor 41; Short=AtbZIP41;	SubName: Full=Uncharacterized protein {ECO:0000313|EMBL:ESR38966.1};	--	GO:0005737,cytoplasm; GO:0005634,nucleus; GO:0003700,DNA-binding transcription factor activity; GO:0043565,sequence-specific DNA binding; GO:0044212,transcription regulatory region DNA binding; GO:0006351,transcription, DNA-templated	HAP1 N-terminal conserved region
Cg1g003860	8.44	7.46	10.29	10.99	6.91	14.52	679	684	849	986	648	1383	1.208	0.273	0.440433	0.774003	false	--	--	K14494 DELLA protein | (RefSeq) DELLA protein GAI1 (A)	hypothetical protein CUMW_069280 [Citrus unshiu]	RecName: Full=Scarecrow-like protein 15; Short=AtSCL15; AltName: Full=GRAS family protein 25; Short=AtGRAS-25;	SubName: Full=Uncharacterized protein {ECO:0000313|EMBL:GAY42747.1};	--	GO:0005634,nucleus; GO:0003700,DNA-binding transcription factor activity; GO:0043565,sequence-specific DNA binding; GO:0030154,cell differentiation; GO:0048831,regulation of shoot system development; GO:0006355,regulation of transcription, DNA-templated; GO:0006351,transcription, DNA-templated	GRAS domain family
Cg1g003870	0.88	0.86	0.5	5.41	5.67	3.4	69	77	40	474	519	316	6.363	2.67	3.11976e-15	1.06445e-12	up	--	--	K18626 trichohyalin | (RefSeq) vicilin-like seed storage protein At2g18540 (A)	hypothetical protein CUMW_069270 [Citrus unshiu]	RecName: Full=Vicilin-like seed storage protein At2g18540; AltName: Full=Globulin At2g18540; Flags: Precursor;	SubName: Full=Uncharacterized protein {ECO:0000313|EMBL:GAY42746.1};	--	GO:0045735,nutrient reservoir activity	Cupin domain
Cg1g003880	55.16	51.42	57.59	53.56	58	53.65	3944	4194	4224	4272	4833	4545	0.98	-0.03	0.86333	0.962156	false	--	--	K17508 protein phosphatase PTC7 [EC:3.1.3.16] | (RefSeq) hypothetical protein (A)	hypothetical protein CUMW_069250 [Citrus unshiu]	RecName: Full=Probable protein phosphatase 2C 80; Short=AtPP2C80; EC=3.1.3.16;	SubName: Full=Uncharacterized protein {ECO:0000313|EMBL:GAY42743.1};	Serine/threonine protein phosphatase	GO:0009507,chloroplast; GO:0009570,chloroplast stroma; GO:0046872,metal ion binding; GO:0004721,phosphoprotein phosphatase activity	Protein phosphatase 2C
Cg1g003890	0.19	0.91	0	0.43	0.16	0.4	2	11	0	5	2	5	0.914	-0.13	0.936304	0.983352	false	--	--	--	--	--	--	--	--	--
Cg1g003900	0.81	1.3	0.39	0.72	1.38	3.63	6	11	3	6	12	32	2.31	1.208	0.227202	0.572347	false	--	--	--	--	--	--	--	--	--
Cg1g003910	77.94	100.62	50.32	92.83	103.26	90.13	7839	11544	5191	10416	12103	10739	1.238	0.308	0.221602	0.564884	false	--	--	K22410 PR domain zinc finger protein 16 | (RefSeq) protein indeterminate-domain 2-like (A)	hypothetical protein CUMW_069240 [Citrus unshiu]	RecName: Full=Protein indeterminate-domain 2 {ECO:0000303|PubMed:16784536};	SubName: Full=Uncharacterized protein {ECO:0000313|EMBL:GAY42742.1};	FOG: Zn-finger	GO:0003677,DNA binding; GO:0003700,DNA-binding transcription factor activity; GO:0046872,metal ion binding; GO:0006355,regulation of transcription, DNA-templated; GO:0006351,transcription, DNA-templated	Zinc-finger of C2H2 type
Cg1g003920	22.98	22.41	14.43	24.71	28.14	20.47	2524	2807	1625	3027	3602	2663	1.206	0.27	0.242964	0.591519	false	--	--	K14721 DNA-directed RNA polymerase III subunit RPC5 | (RefSeq) DNA-directed RNA polymerase III subunit RPC5 (A)	hypothetical protein CICLE_v10025048mg [Citrus clementina]	--	SubName: Full=Uncharacterized protein {ECO:0000313|EMBL:ESR38957.1};	RNA Polymerase C (III) 37 kDa subunit	GO:0005634,nucleus; GO:0003899,DNA-directed 5'-3' RNA polymerase activity; GO:0006351,transcription, DNA-templated	Sin-like protein conserved region
Cg1g003930	177.18	225.45	201.65	182.24	180.9	185.83	11430	16590	13343	13115	13600	14203	0.889	-0.17	0.313693	0.669428	false	--	--	K12837 splicing factor U2AF 65 kDa subunit | (RefSeq) hypothetical protein (A)	hypothetical protein CICLE_v10025221mg [Citrus clementina]	RecName: Full=Splicing factor U2af large subunit B; AltName: Full=NpU2AF65b; AltName: Full=U2 auxiliary factor 65 kDa subunit B; AltName: Full=U2 small nuclear ribonucleoprotein auxiliary factor large subunit B; Short=U2 snRNP auxiliary factor large subunit B;	RecName: Full=U2 snRNP auxiliary factor large subunit {ECO:0000256|RuleBase:RU364135};	Splicing factor U2AF, large subunit (RRM superfamily)	GO:0005634,nucleus; GO:0003723,RNA binding; GO:0006397,mRNA processing; GO:0008380,RNA splicing	Occluded RNA-recognition motif
Cg1g003940	13.73	13.66	5.77	9.33	12.99	6.53	756	858	326	573	834	426	0.86	-0.218	0.574556	0.852049	false	--	--	K17964 leucine-rich PPR motif-containing protein, mitochondrial | (RefSeq) pentatricopeptide repeat-containing protein At3g06920-like (A)	hypothetical protein CUMW_069210 [Citrus unshiu]	RecName: Full=Pentatricopeptide repeat-containing protein At4g36680, mitochondrial; Flags: Precursor;	SubName: Full=Uncharacterized protein {ECO:0000313|EMBL:GAY42739.1};	FOG: PPR repeat	GO:0005739,mitochondrion; GO:0004519,endonuclease activity; GO:0003729,mRNA binding; GO:0003723,RNA binding; GO:0080156,mitochondrial mRNA modification	Radical SAM superfamily
Cg1g003950	61.21	50.58	47.44	55.12	58.81	42.19	3643	3434	2896	3660	4079	2975	0.957	-0.063	0.758664	0.926006	false	--	--	K12831 splicing factor 3B subunit 4 | (RefSeq) splicing factor 3B subunit 4 (A)	hypothetical protein CISIN_1g017119mg [Citrus sinensis]	RecName: Full=Polyadenylate-binding protein 2; Short=PABP-2; Short=Poly(A)-binding protein 2;	SubName: Full=Uncharacterized protein {ECO:0000313|EMBL:KDO79504.1};	Splicing factor 3b, subunit 4	GO:0005829,cytosol; GO:0005634,nucleus; GO:0003729,mRNA binding; GO:0003743,translation initiation factor activity; GO:0000184,nuclear-transcribed mRNA catabolic process, nonsense-mediated decay; GO:1900151,regulation of nuclear-transcribed mRNA catabolic process, deadenylation-dependent decay; GO:0060211,regulation of nuclear-transcribed mRNA poly(A) tail shortening; GO:0006446,regulation of tra…	RNA recognition motif. (a.k.a. RRM, RBD, or RNP domain)
Cg1g003960	2.91	3.51	0.2	9.85	11.66	10.76	128	176	9	483	597	560	4.925	2.3	0.00139928	0.0196139	up	--	--	K11816 indole-3-pyruvate monooxygenase [EC:1.14.13.168] | (RefSeq) hypothetical protein (A)	hypothetical protein CUMW_069190, partial [Citrus unshiu]	RecName: Full=Indole-3-pyruvate monooxygenase YUCCA2; EC=1.14.13.168; AltName: Full=Flavin-containing monooxygenase YUCCA2;	SubName: Full=Uncharacterized protein {ECO:0000313|EMBL:GAY42737.1}; Flags: Fragment;	Flavin-containing monooxygenase	GO:0050660,flavin adenine dinucleotide binding; GO:0103075,indole-3-pyruvate monooxygenase activity; GO:0004499,N,N-dimethylaniline monooxygenase activity; GO:0050661,NADP binding; GO:0009851,auxin biosynthetic process	Ketopantoate reductase PanE/ApbA
Cg1g003970	0	0	0	0	0	0.08	0	0	0	0	0	4	6.49	2.698	0.496996	NA	false	--	--	K01870 isoleucyl-tRNA synthetase [EC:6.1.1.5] | (RefSeq) hypothetical protein (A)	hypothetical protein CUMW_069180 [Citrus unshiu]	RecName: Full=Transcription repressor OFP7; AltName: Full=Ovate family protein 7; Short=AtOFP7;	SubName: Full=Uncharacterized protein {ECO:0000313|EMBL:GAY42736.1};	--	GO:0005634,nucleus; GO:0005886,plasma membrane; GO:0045892,negative regulation of transcription, DNA-templated; GO:0006351,transcription, DNA-templated	Transcriptional repressor, ovate
Cg1g003980	0.24	0.34	0.03	0	0	0	16	26	2	0	0	0	0.012	-6.399	0.00074684	0.0118786	down	--	--	K08150 MFS transporter, SP family, solute carrier family 2 (myo-inositol transporter), member 13 | (RefSeq) inositol transporter 1-like (A)	hypothetical protein CUMW_069170 [Citrus unshiu]	RecName: Full=Probable polyol transporter 6;	SubName: Full=Uncharacterized protein {ECO:0000313|EMBL:GAY42735.1};	Predicted transporter (major facilitator superfamily)	GO:0016021,integral component of membrane; GO:0005355,glucose transmembrane transporter activity; GO:0005351,carbohydrate:proton symporter activity; GO:0046323,glucose import; GO:0035428,NA	Fungal trichothecene efflux pump (TRI12)
Cg1g004000	100.36	109.02	123.6	88.65	87.52	121.65	1782	2208	2251	1756	1811	2559	0.873	-0.195	0.435622	0.771008	false	--	--	K01051 pectinesterase [EC:3.1.1.11] | (RefSeq) pectinesterase QRT1-like (A)	hypothetical protein CISIN_1g0391382mg, partial [Citrus sinensis]	--	SubName: Full=Uncharacterized protein {ECO:0000313|EMBL:KDO79509.1}; Flags: Fragment;	--	GO:0016021,integral component of membrane	Protein of unknown function (DUF1195)
Cg1g004010	0.88	2.67	0.6	1.07	1.29	0.65	50	173	35	68	85	44	0.724	-0.465	0.451808	0.781186	false	--	--	K03124 transcription initiation factor TFIIB | (RefSeq) hypothetical protein (A)	hypothetical protein CICLE_v10025402mg [Citrus clementina]	RecName: Full=Plant-specific TFIIB-related protein 1 {ECO:0000305}; AltName: Full=Plant-specific TFIIB-related protein {ECO:0000303|PubMed:12697827}; Short=AtPBRP {ECO:0000303|PubMed:12697827}; AltName: Full=TFIIB-related protein PBRP1 {ECO:0000305};	SubName: Full=Uncharacterized protein {ECO:0000313|EMBL:ESR38944.1};	Transcription initiation factor TFIIB	GO:0009707,chloroplast outer membrane; GO:0005634,nucleus; GO:0009527,plastid outer membrane; GO:0046872,metal ion binding; GO:0000182,rDNA binding; GO:0017025,TBP-class protein binding; GO:0070897,transcription preinitiation complex assembly; GO:0006355,regulation of transcription, DNA-templated	Cyclin, C-terminal domain
Cg1g004020	124.84	112.81	89.75	109.45	102.85	79.23	10487	10810	7733	10257	10069	7885	0.873	-0.197	0.335574	0.690167	false	--	--	K18647 acidic leucine-rich nuclear phosphoprotein 32 family member B | (RefSeq) acidic leucine-rich nuclear phosphoprotein 32-related protein (A)	PREDICTED: acidic leucine-rich nuclear phosphoprotein 32-related protein [Citrus sinensis]	RecName: Full=Acidic leucine-rich nuclear phosphoprotein 32-related protein; AltName: Full=ANP32/acidic nuclear phosphoprotein-like protein;	SubName: Full=Leucine-rich repeat LRR family protein {ECO:0000313|EMBL:JAV44911.1};	Leucine-rich acidic nuclear protein	GO:0005634,nucleus; GO:0042393,histone binding; GO:0043486,histone exchange; GO:0006913,nucleocytoplasmic transport; GO:0006334,nucleosome assembly	Leucine rich repeat
Cg1g004030	58.41	49.31	95.73	33.38	34.05	34.27	1774	1708	2982	1131	1205	1233	0.48	-1.058	0.00134003	0.0189273	down	--	--	--	hypothetical protein CISIN_1g030625mg [Citrus sinensis]	--	SubName: Full=Uncharacterized protein {ECO:0000313|EMBL:KDO79513.1};	Defense-related protein containing SCP domain	--	--
Cg1g004040	29.6	35.16	22.09	30.44	27.32	31.08	1582	2144	1211	1815	1702	1968	1.01	0.015	0.944154	0.984896	false	--	--	K15196 transcription factor IIIB 90 kDa subunit | (RefSeq) hypothetical protein (A)	hypothetical protein CICLE_v10025934mg [Citrus clementina]	RecName: Full=F-box protein At5g49610;	SubName: Full=Uncharacterized protein {ECO:0000313|EMBL:ESR38941.1};	--	GO:0016567,protein ubiquitination	F-box-like
Cg1g004050	0.19	0.27	0	0.22	0.21	0.53	3	5	0	4	4	10	2.121	1.085	0.461046	0.786758	false	--	--	--	uncharacterized protein LOC110820531 isoform X4 [Carica papaya]	--	SubName: Full=Uncharacterized protein {ECO:0000313|EMBL:ESR38939.1};	--	--	--
Cg1g004060	1.79	2.77	0.48	1.1	1.84	0.97	127	224	35	87	152	81	0.774	-0.369	0.538779	0.833317	false	--	--	--	hypothetical protein CUMW_069120 [Citrus unshiu]	RecName: Full=F-box protein At5g07610;	SubName: Full=Uncharacterized protein {ECO:0000313|EMBL:GAY42729.1};	--	--	F-box-like
Cg1g004070	0.5	1.06	0.53	0.69	0.75	0.58	39	94	42	60	68	53	0.952	-0.071	0.875025	0.9655	false	--	--	K04733 interleukin-1 receptor-associated kinase 4 [EC:2.7.11.1] | (RefSeq) proline-rich receptor-like protein kinase PERK4 (A)	hypothetical protein CICLE_v10025093mg [Citrus clementina]	RecName: Full=Proline-rich receptor-like protein kinase PERK4; EC=2.7.11.1; AltName: Full=Proline-rich extensin-like receptor kinase 4; Short=AtPERK4;	SubName: Full=Uncharacterized protein {ECO:0000313|EMBL:GAY42728.1};	Serine/threonine protein kinase	GO:0016021,integral component of membrane; GO:0005622,intracellular; GO:0005886,plasma membrane; GO:0005524,ATP binding; GO:0004672,protein kinase activity; GO:0004675,transmembrane receptor protein serine/threonine kinase activity; GO:0009738,abscisic acid-activated signaling pathway; GO:0019722,calcium-mediated signaling; GO:0007166,cell surface receptor signaling pathway; GO:0048364,root devel…	Phosphotransferase enzyme family
Cg1g004080	212.95	229.16	263.96	205.67	223.56	214.25	17109	21001	21753	18434	20932	20393	0.886	-0.174	0.368053	0.718834	false	--	--	K11093 U1 small nuclear ribonucleoprotein 70kDa | (RefSeq) U1 small nuclear ribonucleoprotein 70 kDa (A)	hypothetical protein CUMW_069100, partial [Citrus unshiu]	RecName: Full=U1 small nuclear ribonucleoprotein 70 kDa; Short=U1 snRNP 70 kDa; Short=U1-70K; Short=snRNP70;	SubName: Full=Uncharacterized protein {ECO:0000313|EMBL:GAY42727.1}; Flags: Fragment;	U1 small nuclear ribonucleoprotein (RRM superfamily)	GO:0000243,commitment complex; GO:0016607,nuclear speck; GO:0005634,nucleus; GO:0071011,precatalytic spliceosome; GO:0005685,U1 snRNP; GO:0071004,U2-type prespliceosome; GO:0003729,mRNA binding; GO:0030619,U1 snRNA binding; GO:0000398,mRNA splicing, via spliceosome	U1 small nuclear ribonucleoprotein of 70kDa MW N terminal
Cg1g004090	0.17	0.45	0.17	0	0	0	2	6	2	0	0	0	0.052	-4.277	0.100508	NA	false	--	--	--	--	--	--	--	--	--
Cg1g004100	13.58	13.56	12.04	3.03	6.08	1.99	931	1061	847	232	486	162	0.275	-1.863	2.6815e-06	0.000112593	down	--	--	K11996 adenylyltransferase and sulfurtransferase [EC:2.7.7.80 2.8.1.11] | (RefSeq) adenylyltransferase and sulfurtransferase MOCS3-like (A)	hypothetical protein CISIN_1g011797mg [Citrus sinensis]	RecName: Full=Sulfite exporter TauE/SafE family protein 3 {ECO:0000312|EMBL:AEC07746.1};	SubName: Full=Uncharacterized protein {ECO:0000313|EMBL:KDO79521.1};	--	GO:0016021,integral component of membrane	Sulfite exporter TauE/SafE
Cg1g004110	0.6	0.69	0.83	0.88	0.74	0.87	80	106	114	132	116	139	1.149	0.2	0.533967	0.83088	false	--	--	K19001 ATP-dependent DNA helicase | (RefSeq) hypothetical protein (A)	hypothetical protein CISIN_1g004355mg [Citrus sinensis]	RecName: Full=ATP-dependent DNA helicase DDM1; EC=3.6.4.12; AltName: Full=Protein CHROMATIN REMODELING 1 {ECO:0000303|PubMed:16547115}; Short=AtCHR1; Short=CHR01; AltName: Full=Protein DECREASED DNA METHYLATION 1; Short=AtDDM1; AltName: Full=Protein SOMNIFEROUS 1; AltName: Full=SWI/SNF2-related matrix-associated actin-dependent regulator of chromatin DDM1;	SubName: Full=Uncharacterized protein {ECO:0000313|EMBL:KDO79525.1};	Chromatin remodeling complex WSTF-ISWI, small subunit	GO:0000786,nucleosome; GO:0005634,nucleus; GO:0005524,ATP binding; GO:0004003,ATP-dependent DNA helicase activity; GO:0016887,ATPase activity; GO:0003677,DNA binding; GO:0009294,DNA mediated transformation; GO:0006344,maintenance of chromatin silencing; GO:0006346,methylation-dependent chromatin silencing; GO:0090241,negative regulation of histone H4 acetylation; GO:0051574,positive regulation of…	Class II histone deacetylase complex subunits 2 and 3
Cg1g004120	1.92	2.61	2.3	2.51	2.32	2.59	78	121	96	114	110	125	1.065	0.091	0.761582	0.927091	false	--	--	--	protein LIKE COV 3 [Carica papaya]	RecName: Full=Protein LIKE COV 3 {ECO:0000303|PubMed:12668628};	SubName: Full=Uncharacterized protein {ECO:0000313|EMBL:ERP61010.1};	--	GO:0005794,Golgi apparatus; GO:0016021,integral component of membrane	Protein of unknown function (DUF502)
Cg1g004140	1.55	2.15	0.42	1.47	1.9	0.82	137	217	38	145	196	86	1.015	0.021	0.970789	0.993112	false	--	--	K09587 steroid 22-alpha-hydroxylase [EC:1.14.13.-] | (RefSeq) cytochrome P450 90B1 (A)	hypothetical protein CUMW_069040 [Citrus unshiu]	RecName: Full=Cytochrome P450 90B1; EC=1.14.-.-; AltName: Full=Protein DWARF 4; Short=Dwarf4; AltName: Full=Steroid 22-alpha-hydroxylase;	SubName: Full=Uncharacterized protein {ECO:0000313|EMBL:GAY42718.1};	Cytochrome P450 CYP4/CYP19/CYP26 subfamilies	GO:0005783,endoplasmic reticulum; GO:0016021,integral component of membrane; GO:0080132,fatty acid alpha-hydroxylase activity; GO:0020037,heme binding; GO:0005506,iron ion binding; GO:0016705,oxidoreductase activity, acting on paired donors, with incorporation or reduction of molecular oxygen; GO:0010012,steroid 22-alpha hydroxylase activity; GO:0016132,brassinosteroid biosynthetic process; GO:00…	Cytochrome P450
Cg1g004150	170.53	139.62	140.51	220.19	211.96	196.76	14956	13968	12640	21543	21664	20444	1.363	0.447	0.00872091	0.0768895	false	--	--	K00234 succinate dehydrogenase (ubiquinone) flavoprotein subunit [EC:1.3.5.1] | (RefSeq) hypothetical protein (A)	hypothetical protein CICLE_v10025149mg [Citrus clementina]	RecName: Full=Succinate dehydrogenase [ubiquinone] flavoprotein subunit 1, mitochondrial; EC=1.3.5.1 {ECO:0000250|UniProtKB:P31040}; AltName: Full=Flavoprotein subunit 1 of complex II; Short=FP; Flags: Precursor;	RecName: Full=Succinate dehydrogenase [ubiquinone] flavoprotein subunit, mitochondrial {ECO:0000256|RuleBase:RU362051}; EC=1.3.5.1 {ECO:0000256|RuleBase:RU362051};	Succinate dehydrogenase, flavoprotein subunit	GO:0005618,cell wall; GO:0005749,mitochondrial respiratory chain complex II, succinate dehydrogenase complex (ubiquinone); GO:0005739,mitochondrion; GO:0045273,respiratory chain complex II; GO:0005524,ATP binding; GO:0050897,cobalt ion binding; GO:0009055,electron transfer activity; GO:0050660,flavin adenine dinucleotide binding; GO:0008177,succinate dehydrogenase (ubiquinone) activity; GO:000010…	FAD dependent oxidoreductase
Cg1g004160	0	0	0.4	1.47	0.7	1.38	0	0	3	12	6	12	8.461	3.081	0.0616773	0.278049	false	--	--	K17600 vacuolar protein sorting-associated protein 54 | (RefSeq) hypothetical protein (A)	hypothetical protein MANES_03G070100, partial [Manihot esculenta]	RecName: Full=Vacuolar protein sorting-associated protein 54, chloroplastic; Short=AtVPS54; Flags: Precursor;	SubName: Full=Uncharacterized protein {ECO:0000313|EMBL:OAY54379.1}; Flags: Fragment;	--	GO:0009507,chloroplast; GO:0005829,cytosol; GO:0000938,GARP complex; GO:0000139,Golgi membrane; GO:0019905,syntaxin binding; GO:0006896,Golgi to vacuole transport; GO:0015031,protein transport; GO:0042147,retrograde transport, endosome to Golgi	--
Cg1g004170	4.95	3.78	12.14	5.86	4.57	7.88	403	351	1015	533	434	761	0.838	-0.256	0.612878	0.869485	false	--	--	K14494 DELLA protein | (RefSeq) hypothetical protein (A)	hypothetical protein CICLE_v10025169mg [Citrus clementina]	RecName: Full=SCARECROW-LIKE protein 7 {ECO:0000303|PubMed:20616154}; AltName: Full=PeSCL7 {ECO:0000303|PubMed:20616154};	SubName: Full=Uncharacterized protein {ECO:0000313|EMBL:ESR38926.1};	--	GO:0005634,nucleus; GO:0003677,DNA binding; GO:0006355,regulation of transcription, DNA-templated; GO:0006351,transcription, DNA-templated	Protein of unknown function (DUF2722)
Cg1g004180	6.83	3.19	2.71	67.1	102.62	94.99	152	81	62	1667	2663	2506	20.466	4.355	9.73805e-30	2.62273e-26	up	--	--	--	hypothetical protein CUMW_069010 [Citrus unshiu]	--	SubName: Full=Uncharacterized protein {ECO:0000313|EMBL:GAY42715.1};	--	--	--
Cg1g004190	137.93	163.99	132.42	186.62	206.93	203.83	12475	16918	12284	18829	21810	21840	1.349	0.432	0.00388297	0.0428355	false	--	--	--	hypothetical protein CUMW_069000 [Citrus unshiu]	--	SubName: Full=Uncharacterized protein {ECO:0000313|EMBL:GAY42714.1};	--	--	--
Cg1g004210	16.83	27.32	5.66	21.23	31.13	20.64	934	1729	322	1314	2013	1357	1.468	0.554	0.24638	0.596201	false	--	--	K14399 polyribonucleotide 5'-hydroxyl-kinase [EC:2.7.1.78] | (RefSeq) Clp1-domain-containing protein (A)	hypothetical protein CUMW_068980 [Citrus unshiu]	RecName: Full=Phosphatidylinositol/phosphatidylcholine transfer protein SFH11; AltName: Full=Protein SEC FOURTEEN HOMOLOGS 11; Short=AtSFH11;	SubName: Full=Uncharacterized protein {ECO:0000313|EMBL:GAY42711.1};	Phosphatidylinositol transfer protein PDR16 and related proteins	GO:0000139,Golgi membrane; GO:0005886,plasma membrane; GO:0015031,protein transport	Divergent CRAL/TRIO domain
Cg1g004220	104.98	155.97	104.29	80.26	80.25	111.65	1631	2764	1662	1391	1453	2055	0.736	-0.442	0.089878	0.346801	false	--	--	--	hypothetical protein CICLE_v10027433mg [Citrus clementina]	RecName: Full=Protein AE7-like 1 {ECO:0000303|PubMed:23104832}; AltName: Full=MIP18 family protein At3g50845 {ECO:0000305};	SubName: Full=Uncharacterized protein {ECO:0000313|EMBL:ESR38920.1};	Uncharacterized conserved protein	GO:0016226,iron-sulfur cluster assembly	NAD/NADP octopine/nopaline dehydrogenase, alpha-helical domain
Cg1g004230	12.6	12.51	12.36	13.58	10.98	13.58	1314	1488	1322	1580	1335	1678	0.997	-0.005	0.97947	0.995629	false	--	--	K09835 prolycopene isomerase [EC:5.2.1.13] | (RefSeq) prolycopene isomerase, chloroplastic-like (A)	hypothetical protein CUMW_068960 [Citrus unshiu]	RecName: Full=Prolycopene isomerase, chloroplastic; Short=CrtISO; EC=5.2.1.13; AltName: Full=Carotenoid isomerase; Flags: Precursor;	SubName: Full=Uncharacterized protein {ECO:0000313|EMBL:GAY42709.1};	Phytoene desaturase	GO:0031969,chloroplast membrane; GO:0046608,carotenoid isomerase activity; GO:0016491,oxidoreductase activity; GO:0016117,carotenoid biosynthetic process	HI0933-like protein
Cg1g004240	12	13.27	10.24	13.62	13.18	14.28	738	931	646	935	945	1041	1.137	0.186	0.277239	0.631492	false	--	--	K21805 protein N-lysine methyltransferase METTL21C [EC:2.1.1.-] | (RefSeq) hypothetical protein (A)	PREDICTED: protein-lysine methyltransferase METTL21C isoform X2 [Citrus sinensis]	RecName: Full=AP-3 complex subunit sigma; AltName: Full=AP-3 complex subunit sigma-3; AltName: Full=Adaptor-related protein complex 3 subunit sigma; AltName: Full=Sigma-adaptin 3; AltName: Full=Sigma3-adaptin;	SubName: Full=Uncharacterized protein {ECO:0000313|EMBL:KDO79542.1};	Clathrin adaptor complex, small subunit	GO:0030123,AP-3 adaptor complex; GO:0030659,cytoplasmic vesicle membrane; GO:0005794,Golgi apparatus; GO:0008565,protein transporter activity; GO:0006886,intracellular protein transport; GO:0016192,vesicle-mediated transport	Clathrin adaptor complex small chain
Cg1g004250	16.28	18.57	15.58	16.38	19.68	14.2	2472	3216	2426	2775	3482	2555	0.974	-0.038	0.83492	0.95358	false	--	--	K20183 Vam6/Vps39-like protein vacuolar protein sorting-associated protein 39 | (RefSeq) vam6/Vps39-like protein (A)	hypothetical protein CICLE_v10024797mg [Citrus clementina]	--	SubName: Full=Uncharacterized protein {ECO:0000313|EMBL:ESR38914.1};	Vacuolar assembly/sorting proteins VPS39/VAM6/VPS3	GO:0016192,vesicle-mediated transport	PHD-like zinc-binding domain
Cg1g004260	14.93	18.75	17.23	14.9	17.53	11.79	938	1343	1110	1044	1283	877	0.846	-0.241	0.279071	0.632827	false	--	--	K09835 prolycopene isomerase [EC:5.2.1.13] | (RefSeq) prolycopene isomerase, chloroplastic (A)	hypothetical protein CISIN_1g038727mg [Citrus sinensis]	RecName: Full=Prolycopene isomerase, chloroplastic; Short=CrtISO; EC=5.2.1.13; AltName: Full=Carotenoid isomerase; AltName: Full=Protein tangerine; Flags: Precursor;	SubName: Full=Uncharacterized protein {ECO:0000313|EMBL:KDO79549.1};	Phytoene desaturase	GO:0031969,chloroplast membrane; GO:0005622,intracellular; GO:0046608,carotenoid isomerase activity; GO:0016491,oxidoreductase activity; GO:0016117,carotenoid biosynthetic process	Tryptophan halogenase
Cg1g004270	0	0	0.38	0.52	0.75	0.25	0	0	4	6	9	3	3.699	1.887	0.321228	0.677375	false	--	--	K15397 3-ketoacyl-CoA synthase [EC:2.3.1.199] | (RefSeq) 3-ketoacyl-CoA synthase 17-like (A)	PREDICTED: protein RADIALIS-like 4 [Citrus sinensis]	RecName: Full=Protein RADIALIS-like 1; Short=AtRL1; Short=Protein RAD-like 1; AltName: Full=Protein RADIALIS-LIKE SANT/MYB 2; Short=Protein RSM2;	SubName: Full=Uncharacterized protein {ECO:0000313|EMBL:ESR38911.1};	Zuotin and related molecular chaperones (DnaJ superfamily), contains DNA-binding domains	GO:0005634,nucleus; GO:0003677,DNA binding; GO:0003700,DNA-binding transcription factor activity; GO:0006351,transcription, DNA-templated	Myb-like DNA-binding domain
Cg1g004280	13.93	15.07	10.86	14.64	13.2	20.79	539	665	431	632	595	953	1.206	0.27	0.323096	0.67923	false	--	--	K06287 septum formation protein | (RefSeq) hypothetical protein (A)	hypothetical protein CICLE_v10026398mg [Citrus clementina]	--	SubName: Full=Uncharacterized protein {ECO:0000313|EMBL:ESR38910.1};	Predicted nucleic acid-binding protein ASMTL	GO:0047429,nucleoside-triphosphate diphosphatase activity	Maf-like protein
Cg1g004290	17.44	21.18	10.26	18.69	19.14	11.81	2240	3103	1351	2678	2864	1797	1.003	0.004	0.989086	0.998353	false	--	--	K14544 U3 small nucleolar RNA-associated protein 22 | (RefSeq) hypothetical protein (A)	hypothetical protein CICLE_v10024776mg [Citrus clementina]	--	SubName: Full=Uncharacterized protein {ECO:0000313|EMBL:ESR38909.1};	Nucleolar RNA-associated protein (NRAP)	GO:0005730,nucleolus; GO:0003723,RNA binding	Nrap protein domain 6
Cg1g004310	0.5	1.25	0.32	1.02	1.44	1.48	32	92	21	73	108	113	1.905	0.93	0.0966617	0.361007	false	--	--	K22369 epoxide hydrolase 4 [EC:3.3.-.-] | (RefSeq) uncharacterized protein LOC104235966 (A)	hypothetical protein CISIN_1g020916mg [Citrus sinensis]	RecName: Full=Protein PHYLLO, chloroplastic; Includes: RecName: Full=Inactive isochorismate synthase; AltName: Full=MENF; Includes: RecName: Full=2-succinyl-5-enolpyruvyl-6-hydroxy-3-cyclohexene-1-carboxylate synthase; EC=2.2.1.9; AltName: Full=MEND; Includes: RecName: Full=o-succinylbenzoate synthase; EC=4.2.1.113; AltName: Full=MENC; Includes: RecName: Full=2-succinyl-6-hydroxy-2,4-cyclohexadie…	SubName: Full=Uncharacterized protein {ECO:0000313|EMBL:GAY42699.1};	Predicted hydrolase/acyltransferase (alpha/beta hydrolase superfamily)	GO:0031969,chloroplast membrane; GO:0016021,integral component of membrane; GO:0070204,2-succinyl-5-enolpyruvyl-6-hydroxy-3-cyclohexene-1-carboxylic-acid synthase activity; GO:0070205,2-succinyl-6-hydroxy-2,4-cyclohexadiene-1-carboxylate synthase activity; GO:0046872,metal ion binding; GO:0030976,thiamine pyrophosphate binding; GO:0009063,cellular amino acid catabolic process; GO:0009234,menaquin…	Dienelactone hydrolase family
Cg1g004320	19.35	23.83	19.06	19	21.21	18.35	1623	2280	1640	1778	2074	1824	0.922	-0.117	0.468232	0.791284	false	--	--	K08145 MFS transporter, SP family, solute carrier family 2 (facilitated glucose transporter), member 8 | (RefSeq) hypothetical protein (A)	hypothetical protein CISIN_1g011388mg [Citrus sinensis]	RecName: Full=Sugar transporter ERD6-like 6;	SubName: Full=Uncharacterized protein {ECO:0000313|EMBL:GAY42695.1};	Predicted transporter (major facilitator superfamily)	GO:0005794,Golgi apparatus; GO:0016021,integral component of membrane; GO:0009705,plant-type vacuole membrane; GO:0005774,vacuolar membrane; GO:0005355,glucose transmembrane transporter activity; GO:0005351,carbohydrate:proton symporter activity; GO:0042593,glucose homeostasis; GO:0046323,glucose import; GO:0035428,NA; GO:0010030,positive regulation of seed germination	Major Facilitator Superfamily
Cg1g004330	12.07	13.44	10.87	9.18	11.15	13.65	681	865	629	578	733	912	0.918	-0.123	0.600863	0.863558	false	--	--	K01247 DNA-3-methyladenine glycosylase II [EC:3.2.2.21] | (RefSeq) hypothetical protein (A)	hypothetical protein CICLE_v10026218mg [Citrus clementina]	--	SubName: Full=Uncharacterized protein {ECO:0000313|EMBL:GAY42693.1};	3-methyladenine DNA glycosidase	--	HhH-GPD superfamily base excision DNA repair protein
Cg1g004340	12.2	9.53	19.84	15.18	18.46	16.79	157	140	262	218	277	256	1.165	0.221	0.565738	0.847034	false	--	--	K15601 lysine-specific demethylase 3 [EC:1.14.11.-] | (RefSeq) lysine-specific demethylase JMJ25-like (A)	hypothetical protein CICLE_v10025926mg [Citrus clementina]	RecName: Full=Zinc-finger homeodomain protein 1; Short=OsZHD1;	SubName: Full=Uncharacterized protein {ECO:0000313|EMBL:ESR38904.1};	--	GO:0005634,nucleus; GO:0003677,DNA binding; GO:0046872,metal ion binding; GO:0006355,regulation of transcription, DNA-templated; GO:0006351,transcription, DNA-templated	--
Cg1g004350	4.8	1.2	2.71	11.68	11.75	12.61	154	44	89	418	439	479	4.026	2.009	3.49893e-05	0.00102114	up	--	--	--	hypothetical protein CICLE_v10026658mg [Citrus clementina]	--	SubName: Full=Uncharacterized protein {ECO:0000313|EMBL:GAY42691.1};	--	--	Late embryogenesis abundant protein
Cg1g004360	15.32	14.01	3.3	14.57	15.54	7.62	1404	1465	310	1490	1660	827	1.151	0.203	0.694397	0.900934	false	--	--	K17681 ATPase family AAA domain-containing protein 3A/B | (RefSeq) ATPase family AAA domain-containing protein 3-like (A)	hypothetical protein CUMW_068830 [Citrus unshiu]	RecName: Full=Cell division control protein 48 homolog D; Short=AtCDC48d; AltName: Full=Transitional endoplasmic reticulum ATPase D;	SubName: Full=Uncharacterized protein {ECO:0000313|EMBL:GAY42690.1};	AAA+-type ATPase	GO:0005856,cytoskeleton; GO:0005829,cytosol; GO:0005794,Golgi apparatus; GO:0005730,nucleolus; GO:0005654,nucleoplasm; GO:0009524,phragmoplast; GO:0005886,plasma membrane; GO:0005524,ATP binding; GO:0016787,hydrolase activity; GO:0007049,cell cycle; GO:0051301,cell division; GO:0045732,positive regulation of protein catabolic process; GO:0015031,protein transport; GO:0046686,response to cadmium i…	AAA+ lid domain
Cg1g004370	19.57	13.55	25.25	23.13	16.98	23.22	619	489	819	816	626	870	1.049	0.069	0.839135	0.954923	false	--	--	K15397 3-ketoacyl-CoA synthase [EC:2.3.1.199] | (RefSeq) 3-ketoacyl-CoA synthase 17-like (A)	hypothetical protein CICLE_v10026862mg [Citrus clementina]	RecName: Full=Protein RADIALIS-like 3; Short=AtRL3; Short=Protein RAD-like 3;	SubName: Full=Uncharacterized protein {ECO:0000313|EMBL:GAY42686.1};	Zuotin and related molecular chaperones (DnaJ superfamily), contains DNA-binding domains	GO:0005634,nucleus; GO:0003677,DNA binding; GO:0003700,DNA-binding transcription factor activity; GO:0006351,transcription, DNA-templated	Myb-like DNA-binding domain
Cg1g004380	33.19	31.85	24.32	30.29	27.92	19.55	3436	3762	2583	3499	3369	2398	0.853	-0.23	0.317002	0.672947	false	--	--	K08332 vacuolar protein 8 | (RefSeq) hypothetical protein (A)	hypothetical protein CUMW_068810 [Citrus unshiu]	RecName: Full=U-box domain-containing protein 5; EC=2.3.2.27; AltName: Full=Plant U-box protein 5; AltName: Full=RING-type E3 ubiquitin transferase PUB5 {ECO:0000305};	SubName: Full=Uncharacterized protein {ECO:0000313|EMBL:GAY42684.1};	FOG: Armadillo/beta-catenin-like repeats	GO:0004842,ubiquitin-protein transferase activity	Armadillo-like
Cg1g004410	16.11	16.66	19.06	12.5	11.55	9.34	1098	1295	1332	950	917	754	0.626	-0.677	0.00206135	0.0264913	false	--	--	K19600 tubby-related protein 1 | (RefSeq) tubby-like F-box protein 6 (A)	hypothetical protein CISIN_1g014979mg [Citrus sinensis]	RecName: Full=Tubby-like F-box protein 5; Short=OsTLP5; AltName: Full=Tubby-like F-box protein 8; Short=OsTLP8;	RecName: Full=Tubby-like F-box protein {ECO:0000256|RuleBase:RU361125};	Tub family proteins	GO:0035091,phosphatidylinositol binding	Domain of unknown function (DUF3527)
Cg1g004420	0.7	0.42	0.68	0.66	0.61	1.85	48	33	48	51	49	151	1.708	0.772	0.204158	0.542035	false	--	--	K05909 laccase [EC:1.10.3.2] | (RefSeq) hypothetical protein (A)	hypothetical protein CICLE_v10025287mg [Citrus clementina]	RecName: Full=Laccase-11; EC=1.10.3.2; AltName: Full=Benzenediol:oxygen oxidoreductase 11; AltName: Full=Diphenol oxidase 11; AltName: Full=Urishiol oxidase 11; Flags: Precursor;	RecName: Full=Laccase {ECO:0000256|RuleBase:RU361119}; EC=1.10.3.2 {ECO:0000256|RuleBase:RU361119}; AltName: Full=Benzenediol:oxygen oxidoreductase {ECO:0000256|RuleBase:RU361119}; AltName: Full=Diphenol oxidase {ECO:0000256|RuleBase:RU361119}; AltName: Full=Urishiol oxidase {ECO:0000256|RuleBase:RU361119};	Multicopper oxidases	GO:0048046,apoplast; GO:0005507,copper ion binding; GO:0052716,hydroquinone:oxygen oxidoreductase activity; GO:0016722,oxidoreductase activity, oxidizing metal ions; GO:0046274,lignin catabolic process	Multicopper oxidase
Cg1g004430	21.49	19.89	16.33	27.48	22.21	27.3	2510	2650	1957	3581	3023	3778	1.312	0.391	0.0466124	0.233595	false	--	--	K01792 glucose-6-phosphate 1-epimerase [EC:5.1.3.15] | (RefSeq) hypothetical protein (A)	hypothetical protein CISIN_1g021412mg [Citrus sinensis]	RecName: Full=Putative glucose-6-phosphate 1-epimerase {ECO:0000250|UniProtKB:Q03161}; EC=5.1.3.15 {ECO:0000250|UniProtKB:Q03161}; AltName: Full=Putative D-hexose-6-phosphate mutarotase {ECO:0000250|UniProtKB:Q03161}; AltName: Full=Putative apospory-associated protein C;	RecName: Full=Glucose-6-phosphate 1-epimerase {ECO:0000256|PIRNR:PIRNR016020}; EC=5.1.3.15 {ECO:0000256|PIRNR:PIRNR016020};	Uncharacterized enzymes related to aldose 1-epimerase	GO:0030246,carbohydrate binding; GO:0047938,glucose-6-phosphate 1-epimerase activity; GO:0005975,carbohydrate metabolic process	Aldose 1-epimerase
Cg1g004440	0.04	0.03	0	0.04	0.1	0.01	4	4	0	4	12	1	1.94	0.956	0.564114	0.846024	false	--	--	K08486 syntaxin 1B/2/3 | (RefSeq) hypothetical protein (A)	hypothetical protein CUMW_068770 [Citrus unshiu]	RecName: Full=Pentatricopeptide repeat-containing protein At5g66520;	SubName: Full=Uncharacterized protein {ECO:0000313|EMBL:GAY42680.1};	FOG: PPR repeat	GO:0009507,chloroplast; GO:0004519,endonuclease activity; GO:0003723,RNA binding; GO:0008270,zinc ion binding; GO:1900865,chloroplast RNA modification; GO:0016554,cytidine to uridine editing	Tetratricopeptide repeat
Cg1g004450	19.18	26.56	19.42	21.03	22.31	20.53	876	1384	910	1072	1188	1111	0.963	-0.055	0.772699	0.930448	false	--	--	K02201 pantetheine-phosphate adenylyltransferase [EC:2.7.7.3] | (RefSeq) hypothetical protein (A)	hypothetical protein CICLE_v10026600mg [Citrus clementina]	RecName: Full=Phosphopantetheine adenylyltransferase; EC=2.7.7.3; AltName: Full=AtCoaD; AltName: Full=Dephospho-CoA pyrophosphorylase; AltName: Full=Pantetheine-phosphate adenylyltransferase;	SubName: Full=Uncharacterized protein {ECO:0000313|EMBL:GAY42678.1};	Predicted nucleotidyltransferase	GO:0005829,cytosol; GO:0005524,ATP binding; GO:0004595,pantetheine-phosphate adenylyltransferase activity; GO:0015937,coenzyme A biosynthetic process; GO:0040007,growth; GO:0006629,lipid metabolic process; GO:0019915,lipid storage; GO:0080020,regulation of coenzyme A biosynthetic process; GO:0006970,response to osmotic stress; GO:0009651,response to salt stress	Cytidylyltransferase-like
Cg1g004470	15.26	14.74	11.75	14.41	14.08	14.39	952	1049	752	1003	1024	1064	1.009	0.013	0.939633	0.984055	false	--	--	--	hypothetical protein CUMW_068750 [Citrus unshiu]	--	SubName: Full=Uncharacterized protein {ECO:0000313|EMBL:GAY42677.1};	Uncharacterized conserved protein	--	Eukaryotic protein of unknown function (DUF829)
Cg1g004480	23.64	14.14	21.86	23.2	28.97	25.18	3101	2115	2941	3395	4429	3913	1.256	0.329	0.23753	0.585533	false	--	--	K10756 replication factor C subunit 3/5 | (RefSeq) uncharacterized LOC102609520 (A)	PREDICTED: uncharacterized protein LOC102609520 [Citrus sinensis]	RecName: Full=Replication factor C subunit 3; Short=AtRFC3; AltName: Full=Activator 1 subunit 3; AltName: Full=Protein EMBRYO DEFECTIVE 161; AltName: Full=Protein EMBRYO DEFECTIVE 251; AltName: Full=Protein EMBRYO DEFECTIVE 2775;	SubName: Full=Uncharacterized protein {ECO:0000313|EMBL:ESR38888.1};	Predicted hydrolase/acyltransferase (alpha/beta hydrolase superfamily)	GO:0005663,DNA replication factor C complex; GO:0005634,nucleus; GO:0005524,ATP binding; GO:0003677,DNA binding; GO:0006281,DNA repair; GO:0006261,DNA-dependent DNA replication	Putative esterase
Cg1g004490	49.21	50.52	32.29	38.01	36.46	36.06	2363	2767	1590	2036	2040	2051	0.826	-0.276	0.180116	0.505994	false	--	--	--	hypothetical protein CICLE_v10026555mg [Citrus clementina]	RecName: Full=Protein RER1B; Short=AtRER1B;	RecName: Full=Protein RER1 {ECO:0000256|PIRNR:PIRNR016013};	Golgi proteins involved in ER retention (RER)	GO:0005801,cis-Golgi network; GO:0005783,endoplasmic reticulum; GO:0005794,Golgi apparatus; GO:0016021,integral component of membrane; GO:0006890,retrograde vesicle-mediated transport, Golgi to ER	Rer1 family
Cg1g004510	170.56	129.65	194.21	151.46	121.49	181.07	3407	2954	3979	3375	2828	4285	0.893	-0.164	0.571683	0.85033	false	--	--	K01507 inorganic pyrophosphatase [EC:3.6.1.1] | (RefSeq) hypothetical protein (A)	hypothetical protein CICLE_v10026346mg [Citrus clementina]	RecName: Full=Soluble inorganic pyrophosphatase 2 {ECO:0000303|PubMed:15135060}; EC=3.6.1.1 {ECO:0000250|UniProtKB:Q93V56}; AltName: Full=Pyrophosphate phospho-hydrolase 2 {ECO:0000303|PubMed:15135060}; Short=PPase 2 {ECO:0000303|PubMed:15135060};	SubName: Full=Uncharacterized protein {ECO:0000313|EMBL:ESR38883.1};	Inorganic pyrophosphatase/Nucleosome remodeling factor, subunit NURF38	GO:0005737,cytoplasm; GO:0004427,inorganic diphosphatase activity; GO:0000287,magnesium ion binding; GO:0006796,phosphate-containing compound metabolic process	Inorganic pyrophosphatase
Cg1g004520	46.01	60.63	36.45	47.59	45.41	42.74	2725	4096	2214	3144	3134	2999	0.936	-0.095	0.647936	0.883455	false	--	--	K01726 gamma-carbonic anhydrase [EC:4.2.1.-] | (RefSeq) hypothetical protein (A)	hypothetical protein CICLE_v10026267mg [Citrus clementina]	RecName: Full=Gamma carbonic anhydrase 1, mitochondrial; Short=AtCA1; Short=GAMMA CA1; EC=4.2.1.-; Flags: Precursor;	SubName: Full=Uncharacterized protein {ECO:0000313|EMBL:ESR38882.1};	--	GO:0031966,mitochondrial membrane; GO:0005747,mitochondrial respiratory chain complex I; GO:0005739,mitochondrion; GO:0045271,respiratory chain complex I; GO:0004089,carbonate dehydratase activity; GO:0046872,metal ion binding; GO:0009853,photorespiration; GO:0070207,protein homotrimerization	Hexapeptide repeat of succinyl-transferase
Cg1g004530	5.05	6.69	11.47	5	5.1	4.13	886	1339	2064	978	1043	859	0.588	-0.766	0.0364371	0.200922	false	--	--	K18626 trichohyalin | (RefSeq) auxilin-like protein 1 (A)	hypothetical protein CICLE_v10024708mg [Citrus clementina]	RecName: Full=Auxilin-like protein 1;	SubName: Full=Uncharacterized protein {ECO:0000313|EMBL:ESR38881.1};	Auxilin-like protein and related proteins containing DnaJ domain	GO:0031982,vesicle; GO:0006898,receptor-mediated endocytosis	DnaJ domain
Cg1g004540	2.63	2.64	2.8	2.14	2.93	1.79	243	279	266	221	316	196	0.825	-0.277	0.31554	0.671247	false	--	--	K17710 pentatricopeptide repeat domain-containing protein 1 | (RefSeq) pentatricopeptide repeat-containing protein At1g20230-like (A)	PREDICTED: pentatricopeptide repeat-containing protein At5g66500, mitochondrial [Citrus sinensis]	RecName: Full=Pentatricopeptide repeat-containing protein At5g66500, mitochondrial; Flags: Precursor;	SubName: Full=Uncharacterized protein {ECO:0000313|EMBL:ESR38880.1};	FOG: PPR repeat	GO:0043231,intracellular membrane-bounded organelle; GO:0005739,mitochondrion; GO:0004519,endonuclease activity; GO:0003723,RNA binding; GO:0009451,RNA modification	Pentacotripeptide-repeat region of PRORP
Cg1g004550	3	6.46	2.36	3.21	3.24	3.03	31	76	25	37	39	37	0.796	-0.329	0.537562	0.832788	false	--	--	--	--	--	--	--	--	--
Cg1g004560	27.52	28.05	32.01	28.46	30.51	31.05	2212	2572	2639	2552	2858	2957	1.001	0.001	0.99561	0.999522	false	--	--	K03595 GTPase | (RefSeq) GTPase Era (A)	hypothetical protein CISIN_1g014942mg [Citrus sinensis]	RecName: Full=GTPase ERA-like, chloroplastic {ECO:0000305}; AltName: Full=GTP-binding protein Era-like {ECO:0000305}; Flags: Precursor;	SubName: Full=Uncharacterized protein {ECO:0000313|EMBL:KDO70986.1};	Ras-like GTPase ERA	GO:0009507,chloroplast; GO:0042644,chloroplast nucleoid; GO:0005525,GTP binding; GO:0003723,RNA binding; GO:0042254,ribosome biogenesis; GO:0006364,rRNA processing	AIG1 family
Cg1g004570	3.02	3.51	18.13	3.15	4.79	2.73	211	280	1300	246	390	226	0.402	-1.313	0.0532792	0.25525	false	--	--	K19355 mannan endo-1,4-beta-mannosidase [EC:3.2.1.78] | (RefSeq) mannan endo-1,4-beta-mannosidase 7 (A)	PREDICTED: mannan endo-1,4-beta-mannosidase 7 [Citrus sinensis]	RecName: Full=Mannan endo-1,4-beta-mannosidase 7; EC=3.2.1.78; AltName: Full=Beta-mannanase 7; AltName: Full=Endo-beta-1,4-mannanase 7; Short=AtMAN7; Flags: Precursor;	SubName: Full=Uncharacterized protein {ECO:0000313|EMBL:KDO70993.1};	--	GO:0071944,cell periphery; GO:0005576,extracellular region; GO:0016985,mannan endo-1,4-beta-mannosidase activity; GO:0046355,mannan catabolic process; GO:0009845,seed germination	Beta-galactosidase
Cg1g004580	1.65	1.57	1.93	1.46	1.49	2.02	332	360	398	327	348	481	0.94	-0.09	0.74646	0.921217	false	--	--	K06066 CBF1 interacting corepressor | (RefSeq) pentatricopeptide repeat-containing protein At4g19191, mitochondrial (A)	PREDICTED: putative pentatricopeptide repeat-containing protein At3g47840 [Citrus sinensis]	RecName: Full=Putative pentatricopeptide repeat-containing protein At3g47840;	SubName: Full=Uncharacterized protein {ECO:0000313|EMBL:KDO70995.1};	FOG: PPR repeat	GO:0043231,intracellular membrane-bounded organelle; GO:0004519,endonuclease activity; GO:0003723,RNA binding; GO:0009451,RNA modification	ATPase expression protein 1
Cg1g004600	0	0	0	0	0.05	0	0	0	0	0	2	0	3.133	1.648	0.683537	NA	false	--	--	--	hypothetical protein CISIN_1g036123mg [Citrus sinensis]	--	SubName: Full=Uncharacterized protein {ECO:0000313|EMBL:KDO70997.1};	--	GO:0016021,integral component of membrane	--
Cg1g004610	8.97	7.94	2.29	2.74	31.38	0.43	748	755	196	255	3050	42	1.755	0.811	0.577694	0.853688	false	--	--	K21483 salicylate 1-O-methyltransferase [EC:2.1.1.274] | (RefSeq) salicylate carboxymethyltransferase (A)	hypothetical protein CISIN_1g017514mg [Citrus sinensis]	RecName: Full=Salicylate carboxymethyltransferase; EC=2.1.1.274; AltName: Full=S-adenosyl-L-methionine:salicylate acid carboxylmethyltransferase; Short=CbSAMT; AltName: Full=Salicylate O-methyltransferase;	SubName: Full=Uncharacterized protein {ECO:0000313|EMBL:KDO70998.1};	--	GO:0046872,metal ion binding; GO:0008168,methyltransferase activity	SAM dependent carboxyl methyltransferase
Cg1g004620	0.64	1.65	0.59	1.18	0.64	0.31	19	56	18	39	22	11	0.729	-0.456	0.540388	0.833585	false	--	--	K12823 ATP-dependent RNA helicase DDX5/DBP2 [EC:3.6.4.13] | (RefSeq) DEAD-box ATP-dependent RNA helicase 40 (A)	hypothetical protein CICLE_v10027136mg [Citrus clementina]	RecName: Full=Heavy metal-associated isoprenylated plant protein 12 {ECO:0000303|PubMed:21072340, ECO:0000303|PubMed:23368984}; Short=AtHIP12 {ECO:0000303|PubMed:21072340, ECO:0000303|PubMed:23368984}; Flags: Precursor;	SubName: Full=Uncharacterized protein {ECO:0000313|EMBL:ESR38869.1};	--	GO:0005737,cytoplasm; GO:0046914,transition metal ion binding; GO:0046916,cellular transition metal ion homeostasis; GO:0030001,metal ion transport	Heavy-metal-associated domain
Cg1g004630	0.08	0.88	0.16	0.07	0.14	0	1	12	2	1	2	0	0.192	-2.38	0.204364	NA	false	--	--	--	hypothetical protein CISIN_1g039673mg [Citrus sinensis]	--	SubName: Full=Uncharacterized protein {ECO:0000313|EMBL:KDO71001.1};	--	--	--
Cg1g004640	4.61	6.8	5.84	4.29	4.62	3.31	107	180	139	111	125	91	0.691	-0.533	0.0867979	0.339573	false	--	--	K06171 nicastrin | (RefSeq) nicastrin (A)	hypothetical protein CICLE_v10000514mg [Citrus clementina]	RecName: Full=Nicastrin; Flags: Precursor;	SubName: Full=Uncharacterized protein {ECO:0000313|EMBL:ESR45972.1};	--	GO:0005887,integral component of plasma membrane; GO:0004175,endopeptidase activity; GO:0007219,Notch signaling pathway; GO:0016485,protein processing	Nicastrin small lobe
Cg1g004650	3.67	5.71	0.69	0.22	1.97	0.42	88	156	17	6	55	12	0.259	-1.951	0.0370519	0.202892	false	--	--	K12823 ATP-dependent RNA helicase DDX5/DBP2 [EC:3.6.4.13] | (RefSeq) DEAD-box ATP-dependent RNA helicase 40 (A)	hypothetical protein CICLE_v10027136mg [Citrus clementina]	RecName: Full=Heavy metal-associated isoprenylated plant protein 12 {ECO:0000303|PubMed:21072340, ECO:0000303|PubMed:23368984}; Short=AtHIP12 {ECO:0000303|PubMed:21072340, ECO:0000303|PubMed:23368984}; Flags: Precursor;	SubName: Full=Uncharacterized protein {ECO:0000313|EMBL:ESR38869.1};	--	GO:0005737,cytoplasm; GO:0046914,transition metal ion binding; GO:0046916,cellular transition metal ion homeostasis; GO:0030001,metal ion transport	Heavy-metal-associated domain
Cg1g004660	0.95	1.1	0.48	0.03	0.72	0.03	25	33	13	1	22	1	0.301	-1.731	0.155866	0.467876	false	--	--	K08596 sentrin-specific protease 7 [EC:3.4.22.68] | (RefSeq) LOW QUALITY PROTEIN: probable ubiquitin-like-specific protease 2B (A)	hypothetical protein CISIN_1g039673mg [Citrus sinensis]	--	SubName: Full=Uncharacterized protein {ECO:0000313|EMBL:KDO71001.1};	--	--	--
Cg1g004670	33.45	37.57	50.32	29.65	29	30	3452	4423	5327	3414	3488	3668	0.708	-0.499	0.0473943	0.236445	false	--	--	K04733 interleukin-1 receptor-associated kinase 4 [EC:2.7.11.1] | (RefSeq) probable serine/threonine-protein kinase PIX7 (A)	hypothetical protein CUMW_068600 [Citrus unshiu]	--	SubName: Full=Uncharacterized protein {ECO:0000313|EMBL:GAY42655.1};	--	--	Phosphoenolpyruvate hydrolase-like
Cg1g004680	0.17	0.03	0.03	0.03	0.03	0.05	11	2	2	2	2	4	0.466	-1.101	0.43484	0.770294	false	--	--	K07437 cytochrome P450 family 26 subfamily A | (RefSeq) cytochrome P450 90A1-like (A)	hypothetical protein CICLE_v10027167mg [Citrus clementina]	RecName: Full=Abscisic acid 8'-hydroxylase 3; Short=ABA 8'-hydroxylase 3; EC=1.14.13.93; AltName: Full=Cytochrome P450 707A3;	SubName: Full=Uncharacterized protein {ECO:0000313|EMBL:ESR38866.1};	Cytochrome P450 CYP4/CYP19/CYP26 subfamilies	GO:0016021,integral component of membrane; GO:0010295,(+)-abscisic acid 8'-hydroxylase activity; GO:0020037,heme binding; GO:0005506,iron ion binding; GO:0046345,abscisic acid catabolic process; GO:0016132,brassinosteroid biosynthetic process; GO:0010268,brassinosteroid homeostasis; GO:0007275,multicellular organism development; GO:0009639,response to red or far red light; GO:0009414,response to …	Cytochrome P450
Cg1g004700	1.06	1.42	0.16	0.53	0.33	0.33	64	98	10	36	23	24	0.456	-1.133	0.139363	0.442176	false	--	--	K08900 mitochondrial chaperone BCS1 | (RefSeq) protein HYPER-SENSITIVITY-RELATED 4-like (A)	hypothetical protein CISIN_1g012016mg [Citrus sinensis]	RecName: Full=Protein HYPER-SENSITIVITY-RELATED 4 {ECO:0000303|PubMed:15181213}; Short=AtHSR4 {ECO:0000303|PubMed:15181213}; EC=3.6.1.3 {ECO:0000250|UniProtKB:Q9FLD5}; AltName: Full=BCS1-like protein;	SubName: Full=Uncharacterized protein {ECO:0000313|EMBL:KDO71005.1};	AAA+-type ATPase	GO:0016021,integral component of membrane; GO:0005740,mitochondrial envelope; GO:0005741,mitochondrial outer membrane; GO:0005739,mitochondrion; GO:0005524,ATP binding; GO:0016887,ATPase activity; GO:0042802,identical protein binding; GO:0008219,cell death; GO:0009626,plant-type hypersensitive response; GO:0009617,response to bacterium; GO:0002237,response to molecule of bacterial origin; GO:0009…	P-loop containing region of AAA domain
Cg1g004710	1.69	1.76	0.73	4.45	5.22	4.27	117	139	52	345	422	351	3.31	1.727	1.16268e-06	5.53152e-05	up	--	--	K08900 mitochondrial chaperone BCS1 | (RefSeq) hypothetical protein (A)	hypothetical protein CUMW_068570 [Citrus unshiu]	RecName: Full=AAA-ATPase At2g18193; EC=3.6.1.3 {ECO:0000250|UniProtKB:Q9FLD5};	SubName: Full=Uncharacterized protein {ECO:0000313|EMBL:GAY42651.1};	AAA+-type ATPase	GO:0005783,endoplasmic reticulum; GO:0016021,integral component of membrane; GO:0005524,ATP binding; GO:0016887,ATPase activity	AAA domain
Cg1g004720	0.85	1.02	0.91	0.98	1.1	0.96	53	72	58	68	80	71	1.073	0.101	0.759987	0.926721	false	--	--	K08900 mitochondrial chaperone BCS1 | (RefSeq) AAA-ATPase At2g18193-like (A)	hypothetical protein CISIN_1g011935mg [Citrus sinensis]	RecName: Full=AAA-ATPase At2g18193; EC=3.6.1.3 {ECO:0000250|UniProtKB:Q9FLD5};	SubName: Full=Uncharacterized protein {ECO:0000313|EMBL:KDO71007.1};	AAA+-type ATPase	GO:0005783,endoplasmic reticulum; GO:0016021,integral component of membrane; GO:0005524,ATP binding; GO:0016887,ATPase activity	P-loop containing region of AAA domain
Cg1g004730	18.52	15.47	16.35	12.17	13.05	10	738	703	668	541	606	472	0.682	-0.553	0.00806703	0.0728041	false	--	--	K13457 disease resistance protein RPM1 | (RefSeq) probable disease resistance protein At1g58602 isoform X1 (A)	hypothetical protein CUMW_068550 [Citrus unshiu]	RecName: Full=Disease resistance RPP13-like protein 4; AltName: Full=Disease resistance protein ZAR1 {ECO:0000305}; AltName: Full=Protein HOPZ-ACTIVATED RESISTANCE 1;	SubName: Full=Uncharacterized protein {ECO:0000313|EMBL:GAY42649.1};	Apoptotic ATPase	GO:0005886,plasma membrane; GO:0043531,ADP binding; GO:0005524,ATP binding; GO:0043621,protein self-association; GO:0006952,defense response; GO:0050829,defense response to Gram-negative bacterium; GO:0007165,signal transduction	Leucine rich repeat
Cg1g004740	30.23	36.46	32.09	29.16	30.49	31.35	1429	1966	1556	1538	1680	1756	0.902	-0.149	0.366488	0.717073	false	--	--	K03671 thioredoxin 1 | (RefSeq) thioredoxin H2 (A)	PREDICTED: thioredoxin domain-containing protein PLP3B [Citrus sinensis]	RecName: Full=Thioredoxin domain-containing protein PLP3B; AltName: Full=Phosducin-like protein 3B;	SubName: Full=Uncharacterized protein {ECO:0000313|EMBL:GAY42648.1};	ATP binding protein	GO:0005737,cytoplasm; GO:0005874,microtubule; GO:0005634,nucleus; GO:0048487,beta-tubulin binding; GO:0051211,anisotropic cell growth; GO:0045454,cell redox homeostasis; GO:0043622,cortical microtubule organization; GO:0000911,cytokinesis by cell plate formation; GO:0000280,nuclear division; GO:0007000,nucleolus organization; GO:0008616,queuosine biosynthetic process	Thioredoxin
Cg1g004750	0.17	0.14	0.08	0.14	0.27	0.29	11	10	5	10	20	22	1.795	0.844	0.280393	0.634382	false	--	--	K02433 aspartyl-tRNA(Asn)/glutamyl-tRNA(Gln) amidotransferase subunit A [EC:6.3.5.6 6.3.5.7] | (RefSeq) Glutamyl-tRNA(Gln) amidotransferase subunit A (A)	PREDICTED: phosphatidylinositol/phosphatidylcholine transfer protein SFH12 [Citrus sinensis]	RecName: Full=Phosphatidylinositol/phosphatidylcholine transfer protein SFH12; AltName: Full=Protein SEC FOURTEEN HOMOLOGS 12; Short=AtSFH12;	SubName: Full=Uncharacterized protein {ECO:0000313|EMBL:GAY42647.1};	Phosphatidylinositol transfer protein SEC14 and related proteins	GO:0000139,Golgi membrane; GO:0005886,plasma membrane; GO:0015031,protein transport	Divergent CRAL/TRIO domain
Cg1g004760	16.44	24.65	12.61	15.05	19.67	16.98	1261	2157	992	1288	1759	1543	0.953	-0.07	0.79464	0.93874	false	--	--	K20537 mitogen-activated protein kinase 7/14 [EC:2.7.11.24] | (RefSeq) mitogen-activated protein kinase 7 (A)	hypothetical protein CISIN_1g017909mg [Citrus sinensis]	RecName: Full=Mitogen-activated protein kinase 7; Short=AtMPK7; Short=MAP kinase 7; EC=2.7.11.24;	RecName: Full=Mitogen-activated protein kinase {ECO:0000256|RuleBase:RU361165, ECO:0000256|SAAS:SAAS00652812}; EC=2.7.11.24 {ECO:0000256|RuleBase:RU361165, ECO:0000256|SAAS:SAAS00652812};	Mitogen-activated protein kinase	GO:0005737,cytoplasm; GO:0005634,nucleus; GO:0005524,ATP binding; GO:0004707,MAP kinase activity; GO:0006952,defense response; GO:0010468,regulation of gene expression; GO:0042542,response to hydrogen peroxide	Kinase-like
Cg1g004770	0	0	0	0	0	0.26	0	0	0	0	0	6	9.736	3.283	0.405937	NA	false	--	--	K09060 plant G-box-binding factor | (RefSeq) bZIP transcription factor 68-like (A)	hypothetical protein CICLE_v10027415mg [Citrus clementina]	RecName: Full=bZIP transcription factor 44 {ECO:0000305}; Short=AtbZIP44 {ECO:0000303|PubMed:11906833};	SubName: Full=Uncharacterized protein {ECO:0000313|EMBL:ESR38856.1};	--	GO:0005634,nucleus; GO:0003700,DNA-binding transcription factor activity; GO:0046982,protein heterodimerization activity; GO:0043565,sequence-specific DNA binding; GO:0044212,transcription regulatory region DNA binding; GO:0009845,seed germination; GO:0006351,transcription, DNA-templated	Peptidase family M13
Cg1g004780	8.7	8.07	6.68	7.88	8.7	6.47	685	725	539	692	798	603	0.962	-0.056	0.780623	0.933182	false	--	--	--	hypothetical protein CICLE_v10025250mg [Citrus clementina]	--	SubName: Full=Uncharacterized protein {ECO:0000313|EMBL:ESR38855.1};	--	--	HECT-like Ubiquitin-conjugating enzyme (E2)-binding
Cg1g004800	6	5.19	5.22	5.32	6.38	4.99	633	625	565	627	785	624	0.993	-0.011	0.957297	0.9889	false	--	--	K22733 magnesium transporter | (RefSeq) hypothetical protein (A)	hypothetical protein CUMW_068480 [Citrus unshiu]	RecName: Full=Pentatricopeptide repeat-containing protein At5g44230;	SubName: Full=Uncharacterized protein {ECO:0000313|EMBL:GAY42641.1};	FOG: PPR repeat	GO:0043231,intracellular membrane-bounded organelle; GO:0004519,endonuclease activity; GO:0003723,RNA binding; GO:0008270,zinc ion binding; GO:0009451,RNA modification	Pentacotripeptide-repeat region of PRORP
Cg1g004810	0.55	0.44	0.57	0.46	0.77	0.52	60	55	63	56	98	67	1.092	0.127	0.751074	0.923318	false	--	--	--	hypothetical protein CUMW_068470 [Citrus unshiu]	--	SubName: Full=Uncharacterized protein {ECO:0000313|EMBL:GAY42640.1};	--	--	--
Cg1g004820	8.17	10.39	11.06	12.23	12.02	12.44	857	1244	1190	1432	1470	1547	1.207	0.272	0.210235	0.548762	false	--	--	--	hypothetical protein CISIN_1g011779mg [Citrus sinensis]	--	SubName: Full=Uncharacterized protein {ECO:0000313|EMBL:KDO71023.1};	Glycosyltransferase	GO:0016021,integral component of membrane	Glycosyl transferases group 1
Cg1g004830	1	2.05	2.2	2.11	1.78	2.21	87	204	197	205	181	228	1.13	0.176	0.654236	0.885501	false	--	--	--	hypothetical protein CUMW_068450 [Citrus unshiu]	--	SubName: Full=Uncharacterized protein {ECO:0000313|EMBL:GAY42638.1};	--	--	--
Cg1g004840	0.43	0.41	0.27	0.07	0.17	0.07	22	24	14	4	10	4	0.269	-1.896	0.0170785	0.122316	false	--	--	K00430 peroxidase [EC:1.11.1.7] | (RefSeq) hypothetical protein (A)	hypothetical protein CISIN_1g020149mg [Citrus sinensis]	RecName: Full=Peroxidase 72; Short=Atperox P72; EC=1.11.1.7; AltName: Full=ATP6a; AltName: Full=PRXR8; Flags: Precursor;	RecName: Full=Peroxidase {ECO:0000256|RuleBase:RU362060, ECO:0000256|SAAS:SAAS00709852}; EC=1.11.1.7 {ECO:0000256|RuleBase:RU362060, ECO:0000256|SAAS:SAAS00709852};	--	GO:0005576,extracellular region; GO:0020037,heme binding; GO:0046872,metal ion binding; GO:0004601,peroxidase activity; GO:0042744,hydrogen peroxide catabolic process; GO:0009809,lignin biosynthetic process; GO:0006979,response to oxidative stress	Peroxidase
Cg1g004850	12.35	14.26	2.53	9.88	12.81	6.33	776	1022	163	692	938	471	0.995	-0.007	0.989137	0.998353	false	--	--	K02935 large subunit ribosomal protein L7/L12 | (RefSeq) hypothetical protein (A)	hypothetical protein CICLE_v10026576mg [Citrus clementina]	RecName: Full=50S ribosomal protein L12, chloroplastic; AltName: Full=CL12; Flags: Precursor;	SubName: Full=Uncharacterized protein {ECO:0000313|EMBL:ESR38846.1};	Mitochondrial/chloroplast ribosomal protein L12	GO:0009507,chloroplast; GO:0005840,ribosome; GO:0003735,structural constituent of ribosome; GO:0006412,translation	Ribosomal protein L7/L12 dimerisation domain
Cg1g004860	14.63	19.6	17.35	15.04	13.7	14.72	831	1270	1011	953	907	991	0.825	-0.278	0.164339	0.482674	false	--	--	K15115 solute carrier family 25 (mitochondrial folate transporter), member 32 | (RefSeq) folate transporter 1, chloroplastic (A)	hypothetical protein CISIN_1g047764mg [Citrus sinensis]	RecName: Full=Folate transporter 1, chloroplastic; Short=AtFOLT1;	SubName: Full=Uncharacterized protein {ECO:0000313|EMBL:KDO71034.1};	Mitochondrial FAD carrier protein	GO:0009507,chloroplast; GO:0009941,chloroplast envelope; GO:0031969,chloroplast membrane; GO:0016021,integral component of membrane; GO:0015230,FAD transmembrane transporter activity; GO:0006839,mitochondrial transport	Mitochondrial carrier protein
Cg1g004870	1.56	3.69	0.62	1.34	2.27	1.63	42	113	17	40	71	52	0.896	-0.159	0.81057	0.94455	false	--	--	K02955 small subunit ribosomal protein S14e | (RefSeq) hypothetical protein (A)	hypothetical protein CUMW_068410 [Citrus unshiu]	RecName: Full=40S ribosomal protein S14; AltName: Full=Clone MCH1;	SubName: Full=Uncharacterized protein {ECO:0000313|EMBL:GAY42632.1};	40S ribosomal protein S14	GO:0005840,ribosome; GO:0003735,structural constituent of ribosome; GO:0006412,translation	Ribosomal protein S11
Cg1g004880	43.24	55.19	56.01	42.61	46.42	43.24	1766	2571	2346	1941	2209	2092	0.834	-0.261	0.192627	0.525341	false	--	--	K10688 ubiquitin-conjugating enzyme E2 W [EC:2.3.2.25] | (RefSeq) hypothetical protein (A)	hypothetical protein CICLE_v10026664mg [Citrus clementina]	RecName: Full=Probable ubiquitin-conjugating enzyme E2 18; EC=2.3.2.23; AltName: Full=E2 ubiquitin-conjugating enzyme 18; AltName: Full=Ubiquitin carrier protein 18;	SubName: Full=Uncharacterized protein {ECO:0000313|EMBL:GAY42631.1};	Ubiquitin conjugating enzyme	GO:0005737,cytoplasm; GO:0005634,nucleus; GO:0005524,ATP binding; GO:0061630,ubiquitin protein ligase activity; GO:0031625,ubiquitin protein ligase binding; GO:0043161,proteasome-mediated ubiquitin-dependent protein catabolic process; GO:0000209,protein polyubiquitination	Ubiquitin-fold modifier-conjugating enzyme 1
Cg1g004890	20.54	22.89	19.18	21.64	23.85	20.39	1767	2246	1693	2077	2391	2078	1.03	0.043	0.77109	0.93006	false	--	--	K18204 D-2-hydroxyglutarate dehydrogenase [EC:1.1.99.39] | (RefSeq) hypothetical protein (A)	hypothetical protein CUMW_068390 [Citrus unshiu]	RecName: Full=D-2-hydroxyglutarate dehydrogenase, mitochondrial; Short=AtD-2HGDH; EC=1.1.99.39; Flags: Precursor;	SubName: Full=Uncharacterized protein {ECO:0000313|EMBL:GAY42629.1};	Proteins containing the FAD binding domain	GO:0005739,mitochondrion; GO:0051990,(R)-2-hydroxyglutarate dehydrogenase activity; GO:0047545,2-hydroxyglutarate dehydrogenase activity; GO:0004458,D-lactate dehydrogenase (cytochrome) activity; GO:0071949,FAD binding; GO:0019516,lactate oxidation; GO:0006807,nitrogen compound metabolic process; GO:0009853,photorespiration; GO:0022904,respiratory electron transport chain	FAD binding domain
Cg1g004900	20.25	20.08	22.92	16.28	18.78	17.41	1694	1916	1966	1519	1830	1725	0.807	-0.309	0.105074	0.379714	false	--	--	K14441 ribosomal protein S12 methylthiotransferase [EC:2.8.4.4] | (RefSeq) hypothetical protein (A)	PREDICTED: CDK5RAP1-like protein isoform X2 [Citrus sinensis]	RecName: Full=CDK5RAP1-like protein;	SubName: Full=Uncharacterized protein {ECO:0000313|EMBL:KDO71049.1}; Flags: Fragment;	CDK5 activator-binding protein	GO:0005737,cytoplasm; GO:0051539,4 iron, 4 sulfur cluster binding; GO:0046872,metal ion binding; GO:0016740,transferase activity; GO:0000079,regulation of cyclin-dependent protein serine/threonine kinase activity; GO:0006400,tRNA modification	TRAM domain
Cg1g004910	0.42	0.98	0.78	0.44	0.4	0.26	36	97	69	42	40	27	0.491	-1.028	0.0417834	0.218179	false	--	--	K12637 3-epi-6-deoxocathasterone 23-monooxygenase [EC:1.14.13.112] | (RefSeq) hypothetical protein (A)	hypothetical protein CICLE_v10025479mg [Citrus clementina]	RecName: Full=3-epi-6-deoxocathasterone 23-monooxygenase; EC=1.14.13.112; AltName: Full=Cytochrome P450 90C1; AltName: Full=Protein ROTUNDIFOLIA 3;	SubName: Full=Uncharacterized protein {ECO:0000313|EMBL:ESR38835.1};	Cytochrome P450 CYP4/CYP19/CYP26 subfamilies	GO:0005789,endoplasmic reticulum membrane; GO:0016021,integral component of membrane; GO:0102097,(22S)-22-hydroxy-5alpha-campestan-3-one C-23 hydroxylase activity; GO:0020037,heme binding; GO:0005506,iron ion binding; GO:0016709,oxidoreductase activity, acting on paired donors, with incorporation or reduction of molecular oxygen, NAD(P)H as one donor, and incorporation of one atom of oxygen; GO:0…	Cytochrome P450
Cg1g004920	1.85	1.5	1.26	1.3	0.96	1.18	93	86	65	73	56	70	0.732	-0.45	0.207699	0.546663	false	--	--	K14191 18S rRNA (adenine1779-N6/adenine1780-N6)-dimethyltransferase [EC:2.1.1.183] | (RefSeq) ribosomal RNA small subunit methyltransferase, mitochondrial (A)	hypothetical protein CUMW_068360 [Citrus unshiu]	RecName: Full=Ribosomal RNA small subunit methyltransferase, mitochondrial {ECO:0000305}; EC=2.1.1.- {ECO:0000269|PubMed:19929881}; AltName: Full=18S mitochondrial rRNA (adenine(1914)-N(6)/adenine(1915)-N(6))-dimethyltransferase {ECO:0000305}; AltName: Full=Adenosine dimethyl transferase 1B {ECO:0000305}; AltName: Full=Dimethyladenosine transferase 1B {ECO:0000303|PubMed:19929881}; Flags: Precurs…	SubName: Full=Uncharacterized protein {ECO:0000313|EMBL:GAY42625.1};	Ribosomal RNA adenine dimethylase	GO:0005739,mitochondrion; GO:0003723,RNA binding; GO:0000179,rRNA (adenine-N6,N6-)-dimethyltransferase activity; GO:0046085,adenosine metabolic process	Branched-chain polyamine synthase A C-terminal domain
Cg1g004930	44.73	41.31	33.96	66.52	95.8	63.81	5760	6068	4485	9555	14376	9734	1.842	0.882	6.90399e-05	0.00177331	false	--	--	K12309 beta-galactosidase [EC:3.2.1.23] | (RefSeq) AT3g52840/F8J2_10 (A)	hypothetical protein CISIN_1g003044mg [Citrus sinensis]	RecName: Full=Beta-galactosidase 3; Short=Lactase 3; EC=3.2.1.23; Flags: Precursor;	RecName: Full=Beta-galactosidase {ECO:0000256|RuleBase:RU000675}; EC=3.2.1.23 {ECO:0000256|RuleBase:RU000675};	Beta-galactosidase	GO:0048046,apoplast; GO:0009505,plant-type cell wall; GO:0005773,vacuole; GO:0004565,beta-galactosidase activity; GO:0030246,carbohydrate binding; GO:0005975,carbohydrate metabolic process	Beta-galactosidase jelly roll domain
Cg1g004940	413.62	342.18	632.11	873.78	545.5	1187.24	12087	11406	18947	28485	18577	41103	1.82	0.864	0.0283246	0.171595	false	--	--	K03671 thioredoxin 1 | (RefSeq) hypothetical protein (A)	hypothetical protein CUMW_068340 [Citrus unshiu]	RecName: Full=Thioredoxin H-type; Short=Trx-H;	SubName: Full=Uncharacterized protein {ECO:0000313|EMBL:GAY42622.1};	Thioredoxin	GO:0005737,cytoplasm; GO:0015035,protein disulfide oxidoreductase activity; GO:0045454,cell redox homeostasis; GO:0006662,glycerol ether metabolic process	AhpC/TSA family
Cg1g004950	23.4	21.47	19.59	25.28	27.87	27.24	863	903	741	1040	1198	1190	1.221	0.288	0.0818217	0.327791	false	--	--	K20726 transmembrane protein 222 | (RefSeq) hypothetical protein (A)	hypothetical protein CUMW_068330 [Citrus unshiu]	RecName: Full=Protein RTE1-HOMOLOG;	SubName: Full=Uncharacterized protein {ECO:0000313|EMBL:GAY42620.1};	Uncharacterized conserved protein	GO:0016021,integral component of membrane	Protein of unknown function (DUF778)
Cg1g004960	0	0	0	0.04	0	0	0	0	0	2	0	0	3.327	1.734	0.667296	NA	false	--	--	K22390 acid phosphatase type 7 | (RefSeq) purple acid phosphatase 5 (A)	hypothetical protein CISIN_1g046207mg [Citrus sinensis]	RecName: Full=Purple acid phosphatase 10; EC=3.1.3.2; Flags: Precursor;	RecName: Full=Purple acid phosphatase {ECO:0000256|RuleBase:RU361203}; EC=3.1.3.2 {ECO:0000256|RuleBase:RU361203};	Purple acid phosphatase	GO:0005618,cell wall; GO:0005829,cytosol; GO:0005576,extracellular region; GO:0009505,plant-type cell wall; GO:0009506,plasmodesma; GO:0003993,acid phosphatase activity; GO:0046872,metal ion binding; GO:0016036,cellular response to phosphate starvation	PhoD-like phosphatase, N-terminal domain
Cg1g004970	1.83	3.02	0.65	0.58	1.21	0.59	74	139	27	26	57	28	0.43	-1.217	0.0561803	0.263474	false	--	--	K17500 integrin-linked kinase-associated serine/threonine phosphatase 2C [EC:3.1.3.16] | (RefSeq) WAT1-related protein At3g18200 isoform X1 (A)	hypothetical protein CICLE_v10025927mg [Citrus clementina]	RecName: Full=Protein WALLS ARE THIN 1;	RecName: Full=WAT1-related protein {ECO:0000256|RuleBase:RU363077};	--	GO:0016021,integral component of membrane; GO:0009705,plant-type vacuole membrane; GO:0005886,plasma membrane; GO:0005774,vacuolar membrane; GO:0022857,transmembrane transporter activity; GO:0009851,auxin biosynthetic process; GO:0010315,auxin efflux; GO:0009734,auxin-activated signaling pathway; GO:0071555,cell wall organization; GO:0006952,defense response; GO:0009834,plant-type secondary cell …	EamA-like transporter family
Cg1g004980	0.71	1.98	0.45	0.49	0.04	0.32	17	54	11	13	1	9	0.27	-1.887	0.0671832	0.29283	false	--	--	--	F-box protein SKIP23-like [Manihot esculenta]	RecName: Full=F-box protein SKIP23; AltName: Full=SKP1-interacting partner 23;	SubName: Full=Uncharacterized protein {ECO:0000313|EMBL:OAY60951.1};	--	GO:0005694,chromosome; GO:0005737,cytoplasm; GO:0005634,nucleus; GO:0043140,ATP-dependent 3'-5' DNA helicase activity; GO:0003677,DNA binding; GO:0009378,four-way junction helicase activity; GO:0006284,base-excision repair; GO:0032508,DNA duplex unwinding; GO:0006260,DNA replication; GO:0000724,double-strand break repair via homologous recombination; GO:0016567,protein ubiquitination	--
Cg1g004990	26.03	29.1	24.93	28.16	28.23	19.63	3058	3899	3004	3691	3865	2732	0.927	-0.109	0.590632	0.860326	false	--	--	--	hypothetical protein CISIN_1g006503mg [Citrus sinensis]	RecName: Full=Protein MICRORCHIDIA 2 {ECO:0000303|PubMed:24799676}; Short=AtMORC2 {ECO:0000303|PubMed:24799676}; EC=3.6.-.-; AltName: Full=Protein CRT1-homolog 1 {ECO:0000303|PubMed:19704828}; Short=CRT1-h1 {ECO:0000303|PubMed:19704828};	SubName: Full=Uncharacterized protein {ECO:0000313|EMBL:KDO71058.1};	MORC family ATPases	GO:0005768,endosome; GO:0005634,nucleus; GO:0005524,ATP binding; GO:0016887,ATPase activity; GO:0003677,DNA binding; GO:0004519,endonuclease activity; GO:0016301,kinase activity; GO:0003723,RNA binding; GO:0016569,covalent chromatin modification; GO:0051607,defense response to virus; GO:0006281,DNA repair; GO:0031047,gene silencing by RNA; GO:0009626,plant-type hypersensitive response; GO:1900426…	Histidine kinase-, DNA gyrase B-, and HSP90-like ATPase
Cg1g005000	4.61	5.87	3.5	5.48	6.23	5.84	460	668	358	610	725	691	1.239	0.31	0.175495	0.499562	false	--	--	K20222 importin-5 | (RefSeq) hypothetical protein (A)	hypothetical protein CISIN_1g005433mg [Citrus sinensis]	--	SubName: Full=Uncharacterized protein {ECO:0000313|EMBL:KDO71067.1};	--	GO:0016021,integral component of membrane	FG-GAP repeat
Cg1g005010	2.51	2.82	5.02	3.7	3.9	5.4	96	123	197	158	174	245	1.214	0.28	0.505387	0.816009	false	--	--	K14491 two-component response regulator ARR-B family | (RefSeq) uncharacterized protein LOC111290300 (A)	hypothetical protein CUMW_068280 [Citrus unshiu]	RecName: Full=Protein SHORT INTERNODES;	SubName: Full=Uncharacterized protein {ECO:0000313|EMBL:GAY42614.1};	--	GO:0005634,nucleus; GO:0003677,DNA binding; GO:0003700,DNA-binding transcription factor activity; GO:0046872,metal ion binding; GO:0046982,protein heterodimerization activity; GO:0009851,auxin biosynthetic process; GO:0009734,auxin-activated signaling pathway; GO:0009740,gibberellic acid mediated signaling pathway; GO:0007275,multicellular organism development; GO:0009938,negative regulation of g…	Domain of unknown function (DUF702)
Cg1g005030	4.72	4.1	2.85	3.28	2.61	3	550	546	341	427	355	415	0.752	-0.412	0.109791	0.389663	false	--	--	K15449 tRNA wybutosine-synthesizing protein 1 [EC:4.1.3.44] | (RefSeq) probable methyltransferase PMT28 (A)	hypothetical protein CISIN_1g002884mg [Citrus sinensis]	RecName: Full=Probable methyltransferase PMT27; EC=2.1.1.-;	SubName: Full=Uncharacterized protein {ECO:0000313|EMBL:KDO71070.1};	--	GO:0005737,cytoplasm; GO:0005789,endoplasmic reticulum membrane; GO:0016021,integral component of membrane; GO:0008757,S-adenosylmethionine-dependent methyltransferase activity; GO:0032259,methylation	Methyltransferase domain
Cg1g005040	29	41.28	24.97	30.81	29.22	38.74	1079	1752	953	1279	1267	1708	1.026	0.038	0.881908	0.968183	false	--	--	K03676 glutaredoxin 3 | (RefSeq) hypothetical protein (A)	hypothetical protein CICLE_v10026749mg [Citrus clementina]	RecName: Full=Glutaredoxin-C3; Short=AtGrxC3;	SubName: Full=Uncharacterized protein {ECO:0000313|EMBL:ESR38806.1};	Glutaredoxin and related proteins	GO:0005794,Golgi apparatus; GO:0009055,electron transfer activity; GO:0015035,protein disulfide oxidoreductase activity; GO:0045454,cell redox homeostasis	DSBA-like thioredoxin domain
Cg1g005050	14.77	16.55	4.78	7.69	7.36	5.85	241	308	80	140	140	113	0.577	-0.793	0.0863036	0.338186	false	--	--	--	hypothetical protein CUMW_068240 [Citrus unshiu]	--	SubName: Full=Uncharacterized protein {ECO:0000313|EMBL:GAY42608.1};	Uncharacterized conserved protein	--	Oxidoreductase-like protein, N-terminal
Cg1g005060	30.96	44.33	45.76	24.36	31.97	22.9	1563	2553	2370	1372	1881	1370	0.636	-0.654	0.0114511	0.0931351	false	--	--	K00128 aldehyde dehydrogenase (NAD+) [EC:1.2.1.3] | (RefSeq) hypothetical protein (A)	hypothetical protein CUMW_068230 [Citrus unshiu]	RecName: Full=Aldehyde dehydrogenase family 3 member F1; EC=1.2.1.3;	SubName: Full=Uncharacterized protein {ECO:0000313|EMBL:GAY42607.1};	Aldehyde dehydrogenase	GO:0005783,endoplasmic reticulum; GO:0016020,membrane; GO:0004029,aldehyde dehydrogenase (NAD) activity; GO:0004030,aldehyde dehydrogenase [NAD(P)+] activity; GO:0006081,cellular aldehyde metabolic process	Aldehyde dehydrogenase family
Cg1g005070	9.24	14.8	12.28	9.07	10.54	11.24	231	422	315	253	307	333	0.832	-0.265	0.333369	0.688614	false	--	--	K09264 MADS-box transcription factor, plant | (RefSeq) hypothetical protein (A)	hypothetical protein CISIN_1g027470mg [Citrus sinensis]	RecName: Full=Floral homeotic protein DEFICIENS;	SubName: Full=Uncharacterized protein {ECO:0000313|EMBL:GAY57755.1};	MADS box transcription factor	GO:0005634,nucleus; GO:0003700,DNA-binding transcription factor activity; GO:0046983,protein dimerization activity; GO:0000977,RNA polymerase II regulatory region sequence-specific DNA binding; GO:0007275,multicellular organism development; GO:0045944,positive regulation of transcription by RNA polymerase II; GO:0006351,transcription, DNA-templated	K-box region
Cg1g005080	15.73	16.29	13.1	16.33	18.88	16.78	1353	1598	1156	1567	1892	1710	1.13	0.176	0.260124	0.61202	false	--	--	K11674 microspherule protein 1 | (RefSeq) uncharacterized LOC102628084 (A)	PREDICTED: uncharacterized protein LOC102628084 isoform X1 [Citrus sinensis]	--	SubName: Full=Uncharacterized protein {ECO:0000313|EMBL:ESR38802.1};	Daxx-interacting protein MSP58/p78, contains FHA domain	--	FHA domain
Cg1g005090	6.02	4.81	13.29	6.64	4.96	12.28	399	364	904	491	383	965	0.951	-0.072	0.890239	0.971221	false	--	--	K13420 LRR receptor-like serine/threonine-protein kinase FLS2 [EC:2.7.11.1] | (RefSeq) putative receptor-like protein kinase At3g47110 (A)	hypothetical protein CUMW_181900 [Citrus unshiu]	RecName: Full=MDIS1-interacting receptor like kinase 1 {ECO:0000303|PubMed:26863186}; Short=AtMIK1 {ECO:0000303|PubMed:26863186}; AltName: Full=Leucine-rich repeat receptor-like protein kinase PXL2 {ECO:0000303|PubMed:17570668}; EC=2.7.11.1 {ECO:0000305}; AltName: Full=Protein PHLOEM INTERCALATED WITH XYLEM-LIKE 2 {ECO:0000303|PubMed:17570668}; Flags: Precursor;	SubName: Full=Uncharacterized protein {ECO:0000313|EMBL:GAY57757.1};	FOG: Leucine rich repeat	GO:0016021,integral component of membrane; GO:0005886,plasma membrane; GO:0090406,pollen tube; GO:0005524,ATP binding; GO:0004672,protein kinase activity; GO:0004674,protein serine/threonine kinase activity; GO:0030154,cell differentiation; GO:0010087,phloem or xylem histogenesis; GO:0010067,procambium histogenesis; GO:0046777,protein autophosphorylation; GO:0006468,protein phosphorylation	Leucine Rich repeat
Cg1g005100	1.89	0.8	4.19	2.65	1.79	5.24	141	68	320	220	155	462	1.341	0.424	0.521543	0.824553	false	--	--	K20771 carlactone C-19 oxidase [EC:1.14.-.-] | (RefSeq) hypothetical protein (A)	hypothetical protein CISIN_1g008995mg [Citrus sinensis]	RecName: Full=Cytochrome P450 711A1; EC=1.14.-.-; AltName: Full=Protein MORE AXILLARY BRANCHES 1;	SubName: Full=Uncharacterized protein {ECO:0000313|EMBL:KDO71083.1};	Cytochrome P450 CYP3/CYP5/CYP6/CYP9 subfamilies	GO:0016021,integral component of membrane; GO:0020037,heme binding; GO:0005506,iron ion binding; GO:0004497,monooxygenase activity; GO:0016705,oxidoreductase activity, acting on paired donors, with incorporation or reduction of molecular oxygen; GO:0009926,auxin polar transport; GO:0016117,carotenoid biosynthetic process; GO:0009963,positive regulation of flavonoid biosynthetic process; GO:000993…	Cytochrome P450
Cg1g005110	8.63	9.66	9.69	17.09	11.15	24.68	469	599	540	1036	706	1589	1.859	0.895	0.00919226	0.0797156	false	--	--	K21630 GATA-type zinc finger protein 1 | (RefSeq) GATA transcription factor 5-like (A)	hypothetical protein CICLE_v10025844mg [Citrus clementina]	RecName: Full=GATA transcription factor 5;	RecName: Full=GATA transcription factor {ECO:0000256|PIRNR:PIRNR016992};	GATA-4/5/6 transcription factors	GO:0005634,nucleus; GO:0005667,transcription factor complex; GO:0003682,chromatin binding; GO:0003700,DNA-binding transcription factor activity; GO:0000977,RNA polymerase II regulatory region sequence-specific DNA binding; GO:0001085,RNA polymerase II transcription factor binding; GO:0001228,DNA-binding transcription activator activity, RNA polymerase II-specific; GO:0008270,zinc ion binding; GO:…	GATA zinc finger
Cg1g005130	296.77	266.27	111.67	305.41	285.97	274.69	21999	22515	8491	25256	24704	24124	1.276	0.351	0.300608	0.654885	false	--	--	K09755 ferulate-5-hydroxylase [EC:1.14.-.-] | (RefSeq) hypothetical protein (A)	hypothetical protein CICLE_v10025382mg [Citrus clementina]	RecName: Full=Cytochrome P450 84A1; EC=1.14.-.-; AltName: Full=Ferulate-5-hydroxylase; Short=F5H;	SubName: Full=Uncharacterized protein {ECO:0000313|EMBL:ESR38797.1};	Cytochrome P450 CYP2 subfamily	GO:0005783,endoplasmic reticulum; GO:0016021,integral component of membrane; GO:0016020,membrane; GO:0020037,heme binding; GO:0005506,iron ion binding; GO:0004497,monooxygenase activity; GO:0016709,oxidoreductase activity, acting on paired donors, with incorporation or reduction of molecular oxygen, NAD(P)H as one donor, and incorporation of one atom of oxygen; GO:0009809,lignin biosynthetic proc…	Cytochrome P450
Cg1g005140	3.15	2	4.34	2.43	3.73	8.52	29	21	41	25	40	93	1.506	0.591	0.383939	0.731963	false	--	--	--	--	--	--	--	--	--
Cg1g005150	8.16	7.35	4.37	6.43	5.73	6.72	903	927	496	793	739	881	0.94	-0.09	0.739683	0.918575	false	--	--	--	hypothetical protein CISIN_1g006082mg [Citrus sinensis]	--	SubName: Full=Uncharacterized protein {ECO:0000313|EMBL:KDO71088.1};	Uncharacterized conserved protein	GO:0016021,integral component of membrane	Protein of unknown function (DUF726)
Cg1g005160	22.72	19.52	21.06	29.44	30.88	23.81	4944	4844	4699	7146	7830	6138	1.294	0.372	0.0481965	0.23921	false	--	--	K01062 platelet-activating factor acetylhydrolase [EC:3.1.1.47] | (RefSeq) hypothetical protein (A)	hypothetical protein CUMW_181940 [Citrus unshiu]	RecName: Full=Zinc finger CCCH domain-containing protein 44; Short=AtC3H44;	SubName: Full=Uncharacterized protein {ECO:0000313|EMBL:GAY57765.1};	RNA polymerase I transcription factor UAF	GO:0003677,DNA binding; GO:0046872,metal ion binding	PHD-zinc-finger like domain
Cg1g005170	35.64	39.78	34.87	52.68	53.06	50.7	3007	3829	3018	4959	5217	5068	1.388	0.473	0.000386982	0.00710215	false	--	--	--	hypothetical protein CICLE_v10025760mg [Citrus clementina]	RecName: Full=UPF0183 protein At3g51130;	SubName: Full=Uncharacterized protein {ECO:0000313|EMBL:ESR38791.1};	Uncharacterized conserved protein	--	Uncharacterised protein family (UPF0183)
Cg1g005180	29.96	26.85	27.1	29.68	32.63	23.18	4681	4786	4344	5173	5941	4291	0.992	-0.011	0.952924	0.987772	false	--	--	K12818 ATP-dependent RNA helicase DHX8/PRP22 [EC:3.6.4.13] | (RefSeq) probable pre-mRNA-splicing factor ATP-dependent RNA helicase DEAH5 (A)	hypothetical protein CUMW_181960 [Citrus unshiu]	RecName: Full=Probable pre-mRNA-splicing factor ATP-dependent RNA helicase DEAH5 {ECO:0000305}; EC=3.6.4.13; AltName: Full=DEAH RNA helicase homolog PRP22 {ECO:0000303|PubMed:17008405};	SubName: Full=Uncharacterized protein {ECO:0000313|EMBL:GAY57768.1};	DEAH-box RNA helicase	GO:0005737,cytoplasm; GO:0005829,cytosol; GO:0005739,mitochondrion; GO:0009506,plasmodesma; GO:0005681,spliceosomal complex; GO:0005524,ATP binding; GO:0004004,ATP-dependent RNA helicase activity; GO:0003729,mRNA binding; GO:0003723,RNA binding; GO:0000398,mRNA splicing, via spliceosome	Type II/IV secretion system protein
Cg1g005190	0.14	0.08	0	0.35	0.04	0.04	6	4	0	16	2	2	1.869	0.902	0.584354	0.857248	false	--	--	K01051 pectinesterase [EC:3.1.1.11] | (RefSeq) hypothetical protein (A)	hypothetical protein CICLE_v10027321mg [Citrus clementina]	RecName: Full=Probable pectinesterase 53; Short=PE 53; EC=3.1.1.11; AltName: Full=Pectin methylesterase 53; Short=AtPME53; Flags: Precursor;	RecName: Full=Pectinesterase {ECO:0000256|RuleBase:RU000589}; EC=3.1.1.11 {ECO:0000256|RuleBase:RU000589};	--	GO:0005618,cell wall; GO:0005737,cytoplasm; GO:0005576,extracellular region; GO:0045330,aspartyl esterase activity; GO:0030599,pectinesterase activity; GO:0042545,cell wall modification; GO:0045490,pectin catabolic process	Pectate lyase superfamily protein
Cg1g005200	22.1	18.55	17.79	20.12	21.24	16.92	1464	1402	1209	1487	1640	1328	0.974	-0.038	0.838159	0.954848	false	--	--	K02327 DNA polymerase delta subunit 1 [EC:2.7.7.7] | (RefSeq) DNA/RNA polymerase (A)	hypothetical protein CUMW_181980 [Citrus unshiu]	RecName: Full=Protein CHAPERONE-LIKE PROTEIN OF POR1, chloroplastic {ECO:0000303|PubMed:24151298}; Short=AtCPP1 {ECO:0000303|PubMed:24151298}; AltName: Full=Protein CELL GROWTH DEFECT FACTOR 1 {ECO:0000303|PubMed:16192270}; Short=AtCDF1 {ECO:0000303|PubMed:16192270}; Flags: Precursor;	SubName: Full=Uncharacterized protein {ECO:0000313|EMBL:GAY57773.1};	--	GO:0009507,chloroplast; GO:0009941,chloroplast envelope; GO:0009706,chloroplast inner membrane; GO:0009570,chloroplast stroma; GO:0009534,chloroplast thylakoid; GO:0009535,chloroplast thylakoid membrane; GO:0016021,integral component of membrane; GO:0031966,mitochondrial membrane; GO:0005739,mitochondrion; GO:0009536,plastid; GO:0055035,plastid thylakoid membrane; GO:0044183,protein binding invol…	Protein CHAPERONE-LIKE PROTEIN OF POR1-like
Cg1g005210	44.13	44.73	38.52	49.75	54.14	53.27	3017	3488	2701	3794	4313	4314	1.209	0.274	0.0500843	0.245398	false	--	--	K01285 lysosomal Pro-X carboxypeptidase [EC:3.4.16.2] | (RefSeq) LOC109748552; lysosomal Pro-X carboxypeptidase-like (A)	PREDICTED: probable serine protease EDA2 [Citrus sinensis]	RecName: Full=Probable serine protease EDA2; EC=3.4.-.-; AltName: Full=Protein EMBRYO SAC DEVELOPMENT ARREST 2; Flags: Precursor;	SubName: Full=Uncharacterized protein {ECO:0000313|EMBL:GAY57774.1};	Hydrolytic enzymes of the alpha/beta hydrolase fold	GO:0005576,extracellular region; GO:0008239,dipeptidyl-peptidase activity; GO:0008236,serine-type peptidase activity; GO:0009561,megagametogenesis; GO:0006508,proteolysis	Serine carboxypeptidase S28
Cg1g005220	0.33	0.92	0.13	0.12	0.04	0	15	48	6	6	2	0	0.112	-3.153	0.0138235	0.106113	false	--	--	K12135 zinc finger protein CONSTANS | (RefSeq) zinc finger protein CONSTANS isoform X2 (A)	hypothetical protein CICLE_v10026472mg [Citrus clementina]	RecName: Full=B-box zinc finger protein 18 {ECO:0000303|PubMed:19920209}; AltName: Full=Protein DOUBLE B-BOX 1A {ECO:0000303|PubMed:20872270}; AltName: Full=Protein SALT TOLERANCE HOMOLOG 4;	SubName: Full=Uncharacterized protein {ECO:0000313|EMBL:ESR38777.1};	--	GO:0005634,nucleus; GO:0003700,DNA-binding transcription factor activity; GO:0000989,NA; GO:0008270,zinc ion binding; GO:0070370,cellular heat acclimation; GO:0071483,cellular response to blue light; GO:0010100,negative regulation of photomorphogenesis; GO:0006355,regulation of transcription, DNA-templated; GO:0006351,transcription, DNA-templated	B-box zinc finger
Cg1g005230	21.18	27.96	8.01	5.79	9.39	5.55	2858	4303	1108	871	1477	887	0.361	-1.469	0.000559658	0.00951419	down	--	--	K11498 centromeric protein E | (RefSeq) kinesin-like protein NACK1 (A)	hypothetical protein CISIN_1g001693mg [Citrus sinensis]	RecName: Full=Kinesin-like protein KIN-7H {ECO:0000305};	SubName: Full=Uncharacterized protein {ECO:0000313|EMBL:KDO71124.1};	Kinesin-like protein	GO:0005871,kinesin complex; GO:0005874,microtubule; GO:0009506,plasmodesma; GO:0005524,ATP binding; GO:0016887,ATPase activity; GO:0008017,microtubule binding; GO:0003777,microtubule motor activity; GO:0007018,microtubule-based movement	Poxvirus A11 Protein
Cg1g005260	43.91	26.91	34.95	6.95	15.08	6.23	1439	1006	1175	254	576	242	0.258	-1.955	8.06759e-07	4.03444e-05	down	--	--	K14611 solute carrier family 23 (nucleobase transporter), member 1/2 | (RefSeq) nucleobase-ascorbate transporter 3-like (A)	hypothetical protein CUMW_182020 [Citrus unshiu]	--	SubName: Full=Uncharacterized protein {ECO:0000313|EMBL:GAY57779.1};	--	--	Glyoxalase-like domain
Cg1g005430	0.17	0.05	0.22	0.3	0.29	0.86	6	2	8	12	12	36	3.227	1.69	0.0862579	0.338162	false	--	--	--	PREDICTED: protein RALF-like 34 [Citrus sinensis]	RecName: Full=Protein RALF-like 34; Flags: Precursor;	SubName: Full=Uncharacterized protein {ECO:0000313|EMBL:KDO36849.1};	--	GO:0048046,apoplast; GO:0005622,intracellular; GO:0009506,plasmodesma; GO:0005179,hormone activity; GO:0004871,NA; GO:0019722,calcium-mediated signaling; GO:0007267,cell-cell signaling	Rapid ALkalinization Factor (RALF)
Cg1g005440	14.4	6.12	14.05	18.98	15.34	38.15	811	393	812	1193	1007	2546	2.04	1.028	0.0319932	0.185021	false	--	--	K04426 mitogen-activated protein kinase kinase kinase 5 [EC:2.7.11.25] | (RefSeq) mitogen-activated protein kinase kinase kinase 17-like (A)	PREDICTED: mitogen-activated protein kinase kinase kinase 1-like [Citrus sinensis]	RecName: Full=Mitogen-activated protein kinase kinase kinase 17 {ECO:0000303|PubMed:25720833}; EC=2.7.11.25 {ECO:0000250|UniProtKB:Q9ZVP5, ECO:0000255|PROSITE-ProRule:PRU00159};	SubName: Full=Uncharacterized protein {ECO:0000313|EMBL:GAY52376.1};	MEKK and related serine/threonine protein kinases	GO:0005737,cytoplasm; GO:0005634,nucleus; GO:0005524,ATP binding; GO:0004709,MAP kinase kinase kinase activity; GO:0004674,protein serine/threonine kinase activity; GO:0004702,NA; GO:0009738,abscisic acid-activated signaling pathway; GO:0032147,activation of protein kinase activity; GO:0007346,regulation of mitotic cell cycle; GO:0009737,response to abscisic acid; GO:0006970,response to osmotic s…	Phosphotransferase enzyme family
Cg1g005460	0.52	0.63	1.04	0.58	0.53	0.61	35	48	71	43	41	48	0.754	-0.407	0.403669	0.747361	false	--	--	K15333 tRNA guanosine-2'-O-methyltransferase [EC:2.1.1.34] | (RefSeq) uncharacterized protein LOC104224633 (A)	PREDICTED: subtilisin-like protease SBT1.9 [Citrus sinensis]	RecName: Full=Subtilisin-like protease SBT1.9 {ECO:0000303|PubMed:16193095}; EC=3.4.21.- {ECO:0000255|PROSITE-ProRule:PRU10082}; AltName: Full=Subtilase subfamily 1 member 9 {ECO:0000303|PubMed:16193095}; Short=AtSBT1.9 {ECO:0000303|PubMed:16193095}; Flags: Precursor;	SubName: Full=Uncharacterized protein {ECO:0000313|EMBL:GAY52373.1};	--	GO:0005576,extracellular region; GO:0004252,serine-type endopeptidase activity; GO:0006508,proteolysis	PA domain
Cg1g005470	1	1.17	1.3	2.54	0.72	1.97	6	8	8	17	5	14	1.475	0.56	0.53567	0.831779	false	--	--	--	hypothetical protein CUMW_141270 [Citrus unshiu]	RecName: Full=Subtilisin-like protease SBT1.9 {ECO:0000303|PubMed:16193095}; EC=3.4.21.- {ECO:0000255|PROSITE-ProRule:PRU10082}; AltName: Full=Subtilase subfamily 1 member 9 {ECO:0000303|PubMed:16193095}; Short=AtSBT1.9 {ECO:0000303|PubMed:16193095}; Flags: Precursor;	SubName: Full=Uncharacterized protein {ECO:0000313|EMBL:GAY52373.1};	--	GO:0005576,extracellular region; GO:0004252,serine-type endopeptidase activity; GO:0006508,proteolysis	--
Cg1g005480	8.81	12.28	4.57	9.26	10.61	8.63	434	690	231	509	609	504	1.104	0.143	0.679979	0.895664	false	--	--	--	PREDICTED: PI-PLC X domain-containing protein At5g67130 [Citrus sinensis]	RecName: Full=PI-PLC X domain-containing protein At5g67130; Flags: Precursor;	SubName: Full=Uncharacterized protein {ECO:0000313|EMBL:GAY52372.1};	--	GO:0046658,anchored component of plasma membrane; GO:0005886,plasma membrane; GO:0008081,phosphoric diester hydrolase activity; GO:0006629,lipid metabolic process	--
Cg1g005490	15.19	13.98	14.04	15.32	16.24	14.09	1264	1327	1199	1422	1575	1389	1.031	0.044	0.786421	0.935448	false	--	--	K04733 interleukin-1 receptor-associated kinase 4 [EC:2.7.11.1] | (RefSeq) uncharacterized protein LOC110761908 (A)	PREDICTED: probable serine/threonine-protein kinase At1g01540 [Citrus sinensis]	RecName: Full=Probable serine/threonine-protein kinase At1g01540; EC=2.7.11.1;	SubName: Full=Uncharacterized protein {ECO:0000313|EMBL:GAY52371.1};	Serine/threonine protein kinase	GO:0016021,integral component of membrane; GO:0005886,plasma membrane; GO:0005524,ATP binding; GO:0004674,protein serine/threonine kinase activity; GO:0004675,transmembrane receptor protein serine/threonine kinase activity; GO:0007166,cell surface receptor signaling pathway; GO:0046777,protein autophosphorylation; GO:0006468,protein phosphorylation	Protein tyrosine kinase
Cg1g005500	2.46	2.37	3.13	3.05	3.24	2.45	434	477	566	601	666	512	1.063	0.089	0.728301	0.915377	false	--	--	K02320 DNA polymerase alpha subunit A [EC:2.7.7.7] | (RefSeq) DNA polymerase alpha catalytic subunit (A)	PREDICTED: DNA polymerase alpha catalytic subunit [Citrus sinensis]	RecName: Full=DNA polymerase alpha catalytic subunit; EC=2.7.7.7;	RecName: Full=DNA polymerase {ECO:0000256|RuleBase:RU000442}; EC=2.7.7.7 {ECO:0000256|RuleBase:RU000442};	DNA polymerase alpha, catalytic subunit	GO:0005658,alpha DNA polymerase:primase complex; GO:0005634,nucleus; GO:0008408,3'-5' exonuclease activity; GO:0051539,4 iron, 4 sulfur cluster binding; GO:0003677,DNA binding; GO:0003896,DNA primase activity; GO:0003887,DNA-directed DNA polymerase activity; GO:0046872,metal ion binding; GO:0001882,nucleoside binding; GO:0000166,nucleotide binding; GO:0006270,DNA replication initiation; GO:000630…	DNA polymerase type B, organellar and viral
Cg1g005510	44.48	37.87	24.85	40.26	36.96	40.65	3807	3697	2182	3844	3687	4122	1.086	0.119	0.62303	0.873691	false	--	--	K00763 nicotinate phosphoribosyltransferase [EC:6.3.4.21] | (RefSeq) nicotinate phosphoribosyltransferase 1 (A)	PREDICTED: nicotinate phosphoribosyltransferase 1 isoform X1 [Citrus sinensis]	RecName: Full=Nicotinate phosphoribosyltransferase 1 {ECO:0000303|PubMed:18978034}; Short=NAPRTase; EC=6.3.4.21 {ECO:0000305};	SubName: Full=Uncharacterized protein {ECO:0000313|EMBL:GAY52368.1};	Nicotinic acid phosphoribosyltransferase	GO:0004516,nicotinate phosphoribosyltransferase activity; GO:0004514,nicotinate-nucleotide diphosphorylase (carboxylating) activity; GO:0009435,NAD biosynthetic process; GO:0019358,nicotinate nucleotide salvage	Nicotinate phosphoribosyltransferase (NAPRTase) family
Cg1g005520	1.92	3.4	5.28	0.92	0.97	1.65	160	322	450	85	94	162	0.322	-1.633	0.000724325	0.011612	down	--	--	K04733 interleukin-1 receptor-associated kinase 4 [EC:2.7.11.1] | (RefSeq) uncharacterized protein LOC110761908 (A)	hypothetical protein CICLE_v10025735mg [Citrus clementina]	RecName: Full=Transcription factor SPATULA; AltName: Full=Basic helix-loop-helix protein 24; Short=AtbHLH24; Short=bHLH 24; AltName: Full=Transcription factor EN 99; AltName: Full=bHLH transcription factor bHLH024;	SubName: Full=Uncharacterized protein {ECO:0000313|EMBL:ESR39158.1};	--	GO:0005634,nucleus; GO:0003677,DNA binding; GO:0003700,DNA-binding transcription factor activity; GO:0046983,protein dimerization activity; GO:0048440,carpel development; GO:0007623,circadian rhythm; GO:0010154,fruit development; GO:0010187,negative regulation of seed germination; GO:0009409,response to cold; GO:0010114,response to red light; GO:0006351,transcription, DNA-templated	Helix-loop-helix DNA-binding domain
Cg1g005540	173.02	287.35	36	50.46	18.11	38.15	7469	14149	1594	2430	911	1951	0.218	-2.194	0.000395857	0.0072177	down	--	--	K00588 caffeoyl-CoA O-methyltransferase [EC:2.1.1.104] | (RefSeq) caffeoyl-CoA O-methyltransferase-like (A)	PREDICTED: caffeoyl-CoA O-methyltransferase-like [Citrus sinensis]	RecName: Full=Caffeoyl-CoA O-methyltransferase; EC=2.1.1.104; AltName: Full=Trans-caffeoyl-CoA 3-O-methyltransferase; Short=CCoAMT; Short=CCoAOMT;	SubName: Full=Uncharacterized protein {ECO:0000313|EMBL:ESR39161.1};	O-methyltransferase	GO:0042409,caffeoyl-CoA O-methyltransferase activity; GO:0046872,metal ion binding; GO:0009809,lignin biosynthetic process	Methyltransferase domain
Cg1g005560	52.04	57.03	16.15	11.41	11.98	9.56	2237	2796	712	547	600	487	0.263	-1.929	4.3202e-06	0.000169332	down	--	--	K03875 F-box and leucine-rich repeat protein 1 (S-phase kinase-associated protein 2) | (RefSeq) SKP2A; F-box/RNI-like superfamily protein (A)	hypothetical protein CICLE_v10026421mg [Citrus clementina]	RecName: Full=F-box protein At5g67140;	SubName: Full=Uncharacterized protein {ECO:0000313|EMBL:ESR39163.1};	Leucine rich repeat proteins, some proteins contain F-box	--	F-box domain
Cg1g005570	14.19	13.13	12.07	13.73	15.37	17.63	1105	1166	964	1193	1395	1626	1.163	0.218	0.264945	0.618195	false	--	--	--	PREDICTED: PI-PLC X domain-containing protein At5g67130 [Citrus sinensis]	RecName: Full=PI-PLC X domain-containing protein At5g67130; Flags: Precursor;	SubName: Full=Uncharacterized protein {ECO:0000313|EMBL:ESR39166.1};	--	GO:0046658,anchored component of plasma membrane; GO:0005886,plasma membrane; GO:0008081,phosphoric diester hydrolase activity; GO:0006629,lipid metabolic process	--
Cg1g005580	8.4	10.42	5.97	10.44	11.97	6.74	1017	1440	741	1411	1690	967	1.157	0.21	0.469656	0.792448	false	--	--	K11430 histone-lysine N-methyltransferase EZH2 [EC:2.1.1.43] | (RefSeq) histone-lysine N-methyltransferase CLF (A)	PREDICTED: histone-lysine N-methyltransferase CLF isoform X1 [Citrus sinensis]	RecName: Full=Histone-lysine N-methyltransferase CLF; EC=2.1.1.43; AltName: Full=Polycomb group protein CURLY LEAF; AltName: Full=Protein INCURVATA 1; AltName: Full=Protein SET DOMAIN GROUP 1; AltName: Full=Protein photoperiod insensitive flowering;	RecName: Full=Histone-lysine N-methyltransferase {ECO:0000256|PROSITE-ProRule:PRU00909}; EC=2.1.1.43 {ECO:0000256|PROSITE-ProRule:PRU00909};	Transcriptional repressor EZH1	GO:0005634,nucleus; GO:0031519,PcG protein complex; GO:0003700,DNA-binding transcription factor activity; GO:0018024,histone-lysine N-methyltransferase activity; GO:0003727,single-stranded RNA binding; GO:0030154,cell differentiation; GO:0009294,DNA mediated transformation; GO:0009908,flower development; GO:0016571,histone methylation; GO:0009965,leaf morphogenesis; GO:0045857,negative regulation…	Tesmin/TSO1-like CXC domain, cysteine-rich domain
Cg1g005590	7.31	7.96	9.9	9.08	13.74	8.34	876	1089	1217	1215	1920	1184	1.196	0.259	0.363586	0.714752	false	--	--	K09838 zeaxanthin epoxidase [EC:1.14.15.21] | (RefSeq) zeaxanthin epoxidase, chloroplastic-like (A)	PREDICTED: zeaxanthin epoxidase, chloroplastic-like [Citrus sinensis]	RecName: Full=Zeaxanthin epoxidase, chloroplastic; Short=AtZEP; EC=1.14.15.21; AltName: Full=Protein ABA DEFICIENT 1; Short=AtABA1; AltName: Full=Protein IMPAIRED IN BABA-INDUCED STERILITY 3; AltName: Full=Protein LOW EXPRESSION OF OSMOTIC STRESS-RESPONSIVE GENES 6; AltName: Full=Protein NON-PHOTOCHEMICAL QUENCHING 2; Flags: Precursor;	SubName: Full=Uncharacterized protein {ECO:0000313|EMBL:GAY52385.1};	Kynurenine 3-monooxygenase and related flavoprotein monooxygenases	GO:0009507,chloroplast; GO:0009941,chloroplast envelope; GO:0016020,membrane; GO:0071949,FAD binding; GO:0009540,zeaxanthin epoxidase [overall] activity; GO:0009688,abscisic acid biosynthetic process; GO:0009408,response to heat; GO:0010114,response to red light; GO:0009414,response to water deprivation; GO:0044550,secondary metabolite biosynthetic process; GO:0010182,sugar mediated signaling pat…	Inner membrane component of T3SS, cytoplasmic domain
Cg1g005600	10.25	12.85	10.78	9.84	9.84	8.8	621	888	670	665	695	632	0.823	-0.281	0.11654	0.401804	false	--	--	--	PREDICTED: uncharacterized protein LOC102619583 [Citrus sinensis]	--	SubName: Full=Uncharacterized protein {ECO:0000313|EMBL:ESR39170.1};	--	--	--
Cg1g005610	6.81	8.42	8.27	6.39	7.38	6.18	1002	1412	1248	1049	1265	1076	0.827	-0.274	0.162724	0.480626	false	--	--	K10352 myosin heavy chain | (RefSeq) filament-like plant protein 7 (A)	PREDICTED: filament-like plant protein 7 isoform X1 [Citrus sinensis]	RecName: Full=Filament-like plant protein 7; Short=AtFPP7;	SubName: Full=Uncharacterized protein {ECO:0000313|EMBL:KDO79152.1};	--	--	Filament-like plant protein, long coiled-coil
Cg1g005620	9.7	14	10.82	7.72	7.58	7.65	1343	2210	1536	1192	1222	1255	0.652	-0.616	0.00184372	0.0244297	false	--	--	K13717 OTU domain-containing protein 3 [EC:3.4.19.12] | (RefSeq) OTU domain-containing protein 3 (A)	PREDICTED: OTU domain-containing protein 3 isoform X1 [Citrus sinensis]	--	SubName: Full=Uncharacterized protein {ECO:0000313|EMBL:GAY50304.1};	OTU (ovarian tumor)-like cysteine protease	--	Peptidase C65 Otubain
Cg1g005630	101.2	102.54	119	111.37	101.42	123.23	7378	8528	8899	9058	8617	10644	1.015	0.021	0.919551	0.978788	false	--	--	K09284 AP2-like factor, euAP2 lineage | (RefSeq) floral homeotic protein APETALA 2 (A)	PREDICTED: floral homeotic protein APETALA 2 isoform X2 [Citrus sinensis]	RecName: Full=Floral homeotic protein APETALA 2 {ECO:0000303|PubMed:7919989};	SubName: Full=Uncharacterized protein {ECO:0000313|EMBL:KDO79133.1};	--	GO:0005634,nucleus; GO:0003677,DNA binding; GO:0003700,DNA-binding transcription factor activity; GO:0030154,cell differentiation; GO:0009908,flower development; GO:0010073,meristem maintenance; GO:0048481,plant ovule development; GO:0048316,seed development; GO:0010093,specification of floral organ identity; GO:0006351,transcription, DNA-templated	AP2 domain
Cg1g005640	32.66	43.88	20.95	26.88	31.4	17.91	3069	4703	2019	2817	3438	1994	0.771	-0.374	0.231581	0.577846	false	--	--	K13126 polyadenylate-binding protein | (RefSeq) PABP2; poly A-binding protein 2 (A)	poly A-binding protein 2 [Citrus sinensis]	RecName: Full=Polyadenylate-binding protein 4; Short=PABP-4; Short=Poly(A)-binding protein 4;	RecName: Full=Polyadenylate-binding protein {ECO:0000256|RuleBase:RU362004}; Short=PABP {ECO:0000256|RuleBase:RU362004};	Polyadenylate-binding protein (RRM superfamily)	GO:0005829,cytosol; GO:0005634,nucleus; GO:0003729,mRNA binding; GO:0006417,regulation of translation; GO:0046686,response to cadmium ion; GO:0016032,viral process	Limkain b1
Cg1g005660	112.36	114.37	120.38	100.27	110.31	88.35	5910	6862	6495	5884	6762	5506	0.838	-0.255	0.139275	0.442109	false	--	--	K14595 abscisate beta-glucosyltransferase [EC:2.4.1.263] | (RefSeq) UDP-glucosyltransferase 73B2 (A)	PREDICTED: CBS domain-containing protein CBSX1, chloroplastic isoform X1 [Citrus sinensis]	RecName: Full=CBS domain-containing protein CBSX1, chloroplastic; AltName: Full=CBS domain-containing protein 2; Short=AtCDCP2; AltName: Full=Protein LOSS OF THE TIMING OF ET AND JA BIOSYNTHESIS 2; Short=AtLEJ2; Flags: Precursor;	SubName: Full=Uncharacterized protein {ECO:0000313|EMBL:KDO79116.1};	--	GO:0009507,chloroplast; GO:0045454,cell redox homeostasis	CBS domain
Cg1g005670	50.75	53.44	59.19	52.85	45.2	50.09	2658	3193	3180	3088	2759	3108	0.884	-0.178	0.362483	0.713889	false	--	--	K09286 EREBP-like factor | (RefSeq) hypothetical protein (A)	hypothetical protein CICLE_v10026687mg [Citrus clementina]	RecName: Full=Ethylene-responsive transcription factor ERF011;	SubName: Full=Uncharacterized protein {ECO:0000313|EMBL:GAY50300.1};	--	GO:0005634,nucleus; GO:0003677,DNA binding; GO:0003700,DNA-binding transcription factor activity; GO:0042742,defense response to bacterium; GO:0009873,ethylene-activated signaling pathway; GO:0010941,regulation of cell death; GO:0009617,response to bacterium; GO:0010200,response to chitin; GO:0009409,response to cold; GO:0006351,transcription, DNA-templated	AP2 domain
Cg1g005680	9.18	9.26	6.63	8.22	9.7	6.4	448	516	332	448	552	370	0.951	-0.072	0.767354	0.928969	false	--	--	K11091 U1 small nuclear ribonucleoprotein A | (RefSeq) cl6482_1b; uncharacterized protein LOC100277950 (A)	PREDICTED: R3H domain-containing protein 1 [Citrus sinensis]	RecName: Full=U1 small nuclear ribonucleoprotein A; Short=U1 snRNP protein A;	SubName: Full=Uncharacterized protein {ECO:0000313|EMBL:ESR39197.1};	RNA binding protein (contains RRM repeats)	GO:0005829,cytosol; GO:0005730,nucleolus; GO:0005681,spliceosomal complex; GO:0005685,U1 snRNP; GO:0035614,snRNA stem-loop binding; GO:0030619,U1 snRNA binding; GO:0000398,mRNA splicing, via spliceosome	RNA recognition motif
Cg1g005690	73.88	78.95	72.58	69.72	68.29	81.11	2864	3491	2886	3015	3085	3725	0.953	-0.07	0.686046	0.898009	false	--	--	K10577 ubiquitin-conjugating enzyme E2 I | (RefSeq) SUMO-conjugating enzyme SCE1 (A)	hypothetical protein CICLE_v10026671mg [Citrus clementina]	RecName: Full=SUMO-conjugating enzyme SCE1; EC=2.3.2.-; AltName: Full=Protein EMBRYO DEFECTIVE 1637; AltName: Full=Protein hus5 homolog; AltName: Full=SUMO-conjugating enzyme 1; Short=AtSCE1;	SubName: Full=Uncharacterized protein {ECO:0000313|EMBL:ESR39200.1};	Ubiquitin-protein ligase	GO:0005737,cytoplasm; GO:0005634,nucleus; GO:0005524,ATP binding; GO:0016874,ligase activity; GO:0019789,SUMO transferase activity; GO:0009793,embryo development ending in seed dormancy; GO:0016925,protein sumoylation; GO:0009737,response to abscisic acid	Prokaryotic E2 family B
Cg1g005700	2.44	3.28	4.31	5.27	4.41	5.51	331	507	599	797	697	884	1.469	0.555	0.0710559	0.302875	false	--	--	K10395 kinesin family member 4/21/27 | (RefSeq) kinesin-like protein FRA1 (A)	PREDICTED: kinesin-like protein FRA1 isoform X2 [Citrus sinensis]	RecName: Full=Kinesin-like protein KIN-4A {ECO:0000305}; AltName: Full=GhKINESIN-4A {ECO:0000303|PubMed:25600279};	SubName: Full=Uncharacterized protein {ECO:0000313|EMBL:KDO79104.1};	Kinesin-like protein	GO:0055028,cortical microtubule; GO:0005737,cytoplasm; GO:0005524,ATP binding; GO:0008017,microtubule binding; GO:0003777,microtubule motor activity; GO:0071555,cell wall organization; GO:0007018,microtubule-based movement	Microtubule binding
Cg1g005710	4.78	6.7	5.72	7.1	4.57	9.1	35	56	43	58	39	79	1.188	0.248	0.595075	0.862397	false	--	--	--	--	--	--	--	--	--
Cg1g005720	2.13	2.42	5.88	3.36	1.5	4.89	206	267	583	362	169	560	0.899	-0.154	0.787784	0.935801	false	--	--	K04733 interleukin-1 receptor-associated kinase 4 [EC:2.7.11.1] | (RefSeq) probable inactive receptor kinase At2g26730 (A)	PREDICTED: probable inactive receptor kinase At5g67200 [Citrus sinensis]	RecName: Full=Probable inactive receptor kinase At5g67200; Flags: Precursor;	SubName: Full=Uncharacterized protein {ECO:0000313|EMBL:GAY50295.1};	--	GO:0016021,integral component of membrane; GO:0005886,plasma membrane; GO:0005524,ATP binding; GO:0004672,protein kinase activity	Leucine Rich Repeat
Cg1g005730	0.16	0	0.19	0.04	0	0.14	8	0	10	2	0	8	0.467	-1.1	0.575432	0.852458	false	--	--	K18801 glucuronoxylan 4-O-methyltransferase [EC:2.1.1.112] | (RefSeq) hypothetical protein (A)	PREDICTED: protein IRX15-LIKE [Citrus sinensis]	RecName: Full=Protein IRX15-LIKE;	SubName: Full=Uncharacterized protein {ECO:0000313|EMBL:KDO79100.1};	--	GO:0005794,Golgi apparatus; GO:0000139,Golgi membrane; GO:0016021,integral component of membrane; GO:0009834,plant-type secondary cell wall biogenesis; GO:0045492,xylan biosynthetic process	Polysaccharide biosynthesis
Cg1g005750	23.87	25.93	27.67	26.49	24.6	31.94	1345	1666	1599	1665	1615	2132	1.047	0.067	0.760744	0.926953	false	--	--	K06901 putative MFS transporter, AGZA family, xanthine/uracil permease | (RefSeq) Adenine/guanine permease AZG1 (A)	PREDICTED: probable 2-oxoglutarate-dependent dioxygenase At3g49630 isoform X2 [Citrus sinensis]	RecName: Full=Probable 2-oxoglutarate-dependent dioxygenase At3g50210; EC=1.14.11.-;	SubName: Full=Uncharacterized protein {ECO:0000313|EMBL:KDO79096.1};	Iron/ascorbate family oxidoreductases	GO:0051213,dioxygenase activity; GO:0046872,metal ion binding; GO:0009267,cellular response to starvation	2OG-Fe(II) oxygenase superfamily
Cg1g005760	30.04	28.14	21.3	25.01	29.16	25.96	1910	2041	1389	1774	2161	1956	0.99	-0.014	0.939891	0.984085	false	--	--	K05542 tRNA-dihydrouridine synthase 1 [EC:1.3.1.88] | (RefSeq) tRNA-dihydrouridine(16/17) synthase [NAD(P)(+)]-like (A)	PREDICTED: tRNA-dihydrouridine(16/17) synthase [NAD(P)(+)]	RecName: Full=tRNA-dihydrouridine(47) synthase [NAD(P)(+)]-like; EC=1.3.1.-; AltName: Full=Zinc finger CCCH domain-containing protein 26; Short=OsC3H26; AltName: Full=tRNA-dihydrouridine synthase 3-like;	SubName: Full=Uncharacterized protein {ECO:0000313|EMBL:GAY50283.1};	tRNA-dihydrouridine synthase	GO:0005773,vacuole; GO:0050660,flavin adenine dinucleotide binding; GO:0046872,metal ion binding; GO:0017150,tRNA dihydrouridine synthase activity	Thiazole biosynthesis protein ThiG
Cg1g005770	29.31	38.08	27.06	26.9	29.02	34.8	1984	2940	1879	2031	2289	2791	0.947	-0.079	0.709235	0.907446	false	--	--	K13425 WRKY transcription factor 22 | (RefSeq) WRKY transcription factor 22-like (A)	PREDICTED: probable WRKY transcription factor 15 [Citrus sinensis]	RecName: Full=Probable WRKY transcription factor 15; AltName: Full=WRKY DNA-binding protein 15;	SubName: Full=Uncharacterized protein {ECO:0000313|EMBL:GAY50282.1};	--	GO:0005634,nucleus; GO:0005516,calmodulin binding; GO:0003700,DNA-binding transcription factor activity; GO:0043565,sequence-specific DNA binding; GO:0044212,transcription regulatory region DNA binding; GO:0010200,response to chitin; GO:0006351,transcription, DNA-templated	Plant zinc cluster domain
Cg1g005780	10.57	11.41	8.57	8.93	13.4	11	890	1096	740	839	1315	1098	1.071	0.099	0.658816	0.887308	false	--	--	K20871 putative beta-1,4-xylosyltransferase IRX14 [EC:2.4.2.-] | (RefSeq) probable beta-1,4-xylosyltransferase IRX14H (A)	PREDICTED: probable beta-1,4-xylosyltransferase IRX14H [Citrus sinensis]	RecName: Full=Probable beta-1,4-xylosyltransferase IRX14H; EC=2.4.2.-; AltName: Full=Protein IRREGULAR XYLEM 14 homolog; AltName: Full=Xylan xylosyltransferase IRX14H;	SubName: Full=Uncharacterized protein {ECO:0000313|EMBL:GAY50281.1};	Beta-1,3-glucuronyltransferase B3GAT1/SQV-8	GO:0005794,Golgi apparatus; GO:0000139,Golgi membrane; GO:0016021,integral component of membrane; GO:0015018,galactosylgalactosylxylosylprotein 3-beta-glucuronosyltransferase activity; GO:0042285,xylosyltransferase activity; GO:0071555,cell wall organization; GO:0010417,glucuronoxylan biosynthetic process; GO:0009834,plant-type secondary cell wall biogenesis	Glycosyltransferase family 43
Cg1g005790	5.45	4.09	5.38	6.88	5.3	8.9	167	143	169	235	189	323	1.38	0.465	0.171604	0.494308	false	--	--	K01365 cathepsin L [EC:3.4.22.15] | (RefSeq) cysteine proteinase COT44-like (A)	hypothetical protein B456_002G133800 [Gossypium raimondii]	RecName: Full=Germination-specific cysteine protease 1 {ECO:0000303|Ref.1}; EC=3.4.22.-; AltName: Full=RD21A-like protease 1 {ECO:0000305}; Flags: Precursor;	SubName: Full=Uncharacterized protein {ECO:0000313|EMBL:KJB14608.1};	Cysteine proteinase Cathepsin L	GO:0005615,extracellular space; GO:0005764,lysosome; GO:0004197,cysteine-type endopeptidase activity; GO:0051603,proteolysis involved in cellular protein catabolic process	Peptidase family C1 propeptide
Cg1g005800	0.02	0.15	0.05	0.21	0.28	0.09	1	10	3	14	19	6	2.614	1.386	0.214161	0.555205	false	--	--	K01193 beta-fructofuranosidase [EC:3.2.1.26] | (RefSeq) LOC109747879; beta-fructofuranosidase, insoluble isoenzyme 3-like (A)	PREDICTED: UPF0481 protein At3g47200-like [Citrus sinensis]	RecName: Full=UPF0481 protein At3g47200;	SubName: Full=Uncharacterized protein {ECO:0000313|EMBL:ESR39210.1};	--	GO:0016021,integral component of membrane; GO:0005886,plasma membrane	Plant protein of unknown function
Cg1g005810	21.67	21.48	14.45	16.7	20.59	18.1	1225	1385	838	1053	1356	1212	0.946	-0.08	0.708789	0.907446	false	--	--	--	PREDICTED: protein RER1A-like [Citrus sinensis]	RecName: Full=Protein RER1A; Short=AtRER1A;	SubName: Full=Uncharacterized protein {ECO:0000313|EMBL:GAY50278.1};	Golgi proteins involved in ER retention (RER)	GO:0005794,Golgi apparatus; GO:0016021,integral component of membrane; GO:0006890,retrograde vesicle-mediated transport, Golgi to ER	Rer1 family
Cg1g005820	1.48	1.64	0.77	1.06	1.21	0.58	122	154	65	97	116	57	0.721	-0.471	0.280897	0.634983	false	--	--	K01110 phosphatidylinositol-3,4,5-trisphosphate 3-phosphatase and dual-specificity protein phosphatase PTEN [EC:3.1.3.16 3.1.3.48 3.1.3.67] | (RefSeq) phosphatidylinositol 3,4,5-trisphosphate 3-phosphatase and protein-tyrosine-phosphatase PTEN2A-like (A)	PREDICTED: phosphatidylinositol 3,4,5-trisphosphate 3-phosphatase and protein-tyrosine-phosphatase PTEN2A-like [Citrus sinensis]	RecName: Full=Phosphatidylinositol 3,4,5-trisphosphate 3-phosphatase and protein-tyrosine-phosphatase PTEN2A {ECO:0000305}; EC=3.1.3.48 {ECO:0000255|PROSITE-ProRule:PRU10044, ECO:0000269|PubMed:21864294}; EC=3.1.3.67 {ECO:0000269|PubMed:21864294}; AltName: Full=Protein PHOSPHATASE AND TENSIN HOMOLOG 2-a {ECO:0000303|PubMed:21864294}; Short=AtPTEN2 {ECO:0000303|PubMed:12368500}; Short=AtPTEN2a {EC…	SubName: Full=Uncharacterized protein {ECO:0000313|EMBL:GAY50276.1};	Clathrin coat dissociation kinase GAK/PTEN/Auxilin and related tyrosine phosphatases	GO:0005829,cytosol; GO:0070300,phosphatidic acid binding; GO:0052866,phosphatidylinositol phosphate phosphatase activity; GO:0016314,phosphatidylinositol-3,4,5-trisphosphate 3-phosphatase activity; GO:0004725,protein tyrosine phosphatase activity; GO:0008138,protein tyrosine/serine/threonine phosphatase activity; GO:0035335,peptidyl-tyrosine dephosphorylation; GO:0046856,phosphatidylinositol deph…	Tyrosine phosphatase family
Cg1g005830	17.68	19.69	10.8	14.34	14.54	8.57	1245	1582	780	1127	1193	715	0.766	-0.385	0.204414	0.542377	false	--	--	K14570 RNA exonuclease 1 [EC:3.1.-.-] | (RefSeq) small RNA degrading nuclease 3 (A)	hypothetical protein CISIN_1g010743mg [Citrus sinensis]	RecName: Full=Small RNA degrading nuclease 1; EC=3.1.-.-;	SubName: Full=Uncharacterized protein {ECO:0000313|EMBL:KDO79078.1};	3'-5' exonuclease	GO:0005634,nucleus; GO:0008408,3'-5' exonuclease activity; GO:0003676,nucleic acid binding; GO:0010587,miRNA catabolic process	Monopolar spindle protein 2
Cg1g005840	25.16	26.28	18.68	22.76	24.77	21.57	2095	2496	1595	2114	2404	2128	0.969	-0.046	0.793648	0.938224	false	--	--	K10273 F-box and leucine-rich repeat protein 7 | (RefSeq) F-box protein SKIP2 (A)	PREDICTED: F-box protein SKIP2 [Citrus sinensis]	RecName: Full=F-box protein SKIP2; AltName: Full=SKP1-interacting partner 2;	SubName: Full=Uncharacterized protein {ECO:0000313|EMBL:ESR39217.1};	Leucine rich repeat proteins, some proteins contain F-box	GO:0005737,cytoplasm; GO:0005634,nucleus; GO:0004842,ubiquitin-protein transferase activity	BspA type Leucine rich repeat region (6 copies)
Cg1g005850	0	0	0	0	0.04	0.07	0	0	0	0	1	2	4.809	2.266	0.570644	NA	false	--	--	K11855 ubiquitin carboxyl-terminal hydrolase 36/42 [EC:3.4.19.12] | (RefSeq) ubiquitin carboxyl-terminal hydrolase 36 (A)	PREDICTED: 36.4 kDa proline-rich protein-like [Citrus sinensis]	RecName: Full=36.4 kDa proline-rich protein;	SubName: Full=Uncharacterized protein {ECO:0000313|EMBL:ESR43033.1};	--	--	Protease inhibitor/seed storage/LTP family
Cg1g005860	20.69	32.4	17	12.46	15.67	11.96	1149	2052	968	772	1014	787	0.565	-0.824	0.00238458	0.0298714	false	--	--	K14505 cyclin D3, plant | (RefSeq) cyclin-D3-2 (A)	PREDICTED: cyclin-D3-2 [Citrus sinensis]	RecName: Full=Cyclin-D3-2; AltName: Full=G1/S-specific cyclin-D3-2; Short=CycD3;2;	SubName: Full=Uncharacterized protein {ECO:0000313|EMBL:KDO79076.1};	G1/S-specific cyclin D	GO:0005634,nucleus; GO:0007049,cell cycle; GO:0051301,cell division; GO:0010444,guard mother cell differentiation; GO:0048316,seed development	Cyclin, C-terminal domain
Cg1g005870	10.28	7.76	12.25	15.75	13.16	19.02	653	562	798	1116	974	1431	1.536	0.62	0.0417044	0.217981	false	--	--	K07937 ADP-ribosylation factor 1 | (RefSeq) hypothetical protein (A)	hypothetical protein CICLE_v10026592mg [Citrus clementina]	RecName: Full=ADP-ribosylation factor 1;	SubName: Full=Uncharacterized protein {ECO:0000313|EMBL:ESR39221.1};	GTP-binding ADP-ribosylation factor Arf1	GO:0005794,Golgi apparatus; GO:0005525,GTP binding; GO:0015031,protein transport; GO:0007264,small GTPase mediated signal transduction; GO:0016192,vesicle-mediated transport	50S ribosome-binding GTPase
Cg1g005880	2.12	0.86	1.85	1.29	1.43	0.44	37	17	33	25	29	9	0.627	-0.674	0.349457	0.701815	false	--	--	--	hypothetical protein CICLE_v10027375mg [Citrus clementina]	--	SubName: Full=Uncharacterized protein {ECO:0000313|EMBL:GAY50269.1};	--	--	--
Cg1g005890	0.84	0.26	0.84	0.45	0.47	0.91	40	14	41	24	26	51	0.913	-0.131	0.851087	0.957731	false	--	--	K10436 microtubule-associated protein, RP/EB family | (RefSeq) microtubule-associated protein RP/EB family member 1C (A)	PREDICTED: microtubule-associated protein RP/EB family member 1C [Citrus sinensis]	RecName: Full=Microtubule-associated protein RP/EB family member 1C; AltName: Full=APC-binding protein EB1C; AltName: Full=End-binding protein 1C; Short=AtEB1C; AltName: Full=Protein ATEB1 homolog 1; Short=AtEB1H1;	SubName: Full=Uncharacterized protein {ECO:0000313|EMBL:ESR39223.1};	Microtubule-binding protein involved in cell cycle control	GO:0005618,cell wall; GO:0005874,microtubule; GO:0005730,nucleolus; GO:0005634,nucleus; GO:0009524,phragmoplast; GO:0005819,spindle; GO:0008017,microtubule binding; GO:0007049,cell cycle; GO:0051301,cell division; GO:0030865,cortical cytoskeleton organization; GO:0009652,thigmotropism	CH-like domain in sperm protein
Cg1g005900	0.48	1.74	0.3	0.49	0.46	1.44	52	214	33	59	58	185	0.973	-0.039	0.958388	0.989241	false	--	--	K04733 interleukin-1 receptor-associated kinase 4 [EC:2.7.11.1] | (RefSeq) receptor protein kinase-like protein At4g34220 (A)	PREDICTED: probable LRR receptor-like serine/threonine-protein kinase At4g37250 [Citrus sinensis]	RecName: Full=Probable LRR receptor-like serine/threonine-protein kinase At4g37250; EC=2.7.11.1; Flags: Precursor;	SubName: Full=Uncharacterized protein {ECO:0000313|EMBL:GAY50267.1};	--	GO:0016021,integral component of membrane; GO:0005524,ATP binding; GO:0004674,protein serine/threonine kinase activity	Leucine Rich Repeat
Cg1g005910	21.73	18.05	22.72	27.18	33.36	35.87	1499	1420	1608	2092	2682	2932	1.501	0.586	0.0121811	0.0975159	false	--	--	K00306 sarcosine oxidase / L-pipecolate oxidase [EC:1.5.3.1 1.5.3.7] | (RefSeq) probable sarcosine oxidase (A)	PREDICTED: putative oxidoreductase C1F5.03c [Citrus sinensis]	--	SubName: Full=Uncharacterized protein {ECO:0000313|EMBL:GAY50266.1};	Possible oxidoreductase	--	3-hydroxyacyl-CoA dehydrogenase, NAD binding domain
Cg1g005930	281.6	291.28	166.34	190.93	193.71	139.3	9875	11651	5983	7469	7916	5787	0.699	-0.517	0.0436393	0.223942	false	--	--	K09422 transcription factor MYB, plant | (RefSeq) hypothetical protein (A)	hypothetical protein CUMW_009140 [Citrus unshiu]	RecName: Full=187-kDa microtubule-associated protein AIR9 {ECO:0000303|PubMed:17027491}; AltName: Full=Auxin-induced in root cultures protein 9;	SubName: Full=Uncharacterized protein {ECO:0000313|EMBL:GAY33990.1};	Protein phosphatase 1, regulatory subunit, and related proteins	GO:0055028,cortical microtubule; GO:0009524,phragmoplast; GO:0005886,plasma membrane; GO:0009506,plasmodesma; GO:0009574,preprophase band; GO:0007049,cell cycle; GO:0051301,cell division; GO:0010102,lateral root morphogenesis; GO:0009733,response to auxin	Ig domain of plant-specific actin-binding protein
Cg1g005940	25.41	27.6	16.93	15.8	20.52	15.67	2718	3368	1858	1886	2558	1986	0.732	-0.45	0.0498419	0.244862	false	--	--	K01534 Cd2+/Zn2+-exporting ATPase [EC:3.6.3.3 3.6.3.5] | (RefSeq) probable cadmium/zinc-transporting ATPase HMA1, chloroplastic (A)	hypothetical protein CISIN_1g003598mg [Citrus sinensis]	RecName: Full=Probable cadmium/zinc-transporting ATPase HMA1, chloroplastic; EC=3.6.3.3; EC=3.6.3.5; AltName: Full=Protein HEAVY METAL ATPASE 1; Flags: Precursor;	SubName: Full=Uncharacterized protein {ECO:0000313|EMBL:KDO79066.1};	Cation transport ATPase	GO:0009507,chloroplast; GO:0009941,chloroplast envelope; GO:0009706,chloroplast inner membrane; GO:0016021,integral component of membrane; GO:0009536,plastid; GO:0005524,ATP binding; GO:0016887,ATPase activity; GO:0008551,cadmium-exporting ATPase activity; GO:0046872,metal ion binding; GO:0016463,zinc-exporting ATPase activity; GO:0015633,zinc-transporting ATPase activity; GO:0006878,cellular cop…	haloacid dehalogenase-like hydrolase
Cg1g005960	8.45	8.41	9.24	7.91	8.54	8.84	734	833	823	766	864	909	0.944	-0.083	0.668629	0.890709	false	--	--	K11339 mortality factor 4-like protein 1 | (RefSeq) hypothetical protein (A)	PREDICTED: protein MRG1 isoform X2 [Citrus sinensis]	RecName: Full=Protein MRG1 {ECO:0000303|PubMed:25211338}; AltName: Full=MRG family protein 1 {ECO:0000303|PubMed:25211338}; AltName: Full=Morf Related Gene 1 {ECO:0000303|PubMed:25211338};	SubName: Full=Uncharacterized protein {ECO:0000313|EMBL:ESR39232.1};	Dosage compensation regulatory complex/histone acetyltransferase complex, subunit MSL-3/MRG15/EAF3, and related CHROMO domain-containing proteins	GO:0000123,histone acetyltransferase complex; GO:0006338,chromatin remodeling; GO:0016573,histone acetylation; GO:0006355,regulation of transcription, DNA-templated; GO:0006351,transcription, DNA-templated	dsDNA Poxvirus
Cg1g005970	1.08	0	0	0	0.18	0	21	0	0	0	4	0	0.159	-2.657	0.388548	0.734955	false	--	--	--	hypothetical protein CUMW_125230 [Citrus unshiu]	RecName: Full=Precursor of CEP16 {ECO:0000305}; Short=PCEP16 {ECO:0000305}; Contains: RecName: Full=C-terminally encoded peptide 16 {ECO:0000305}; Short=CEP16 {ECO:0000305}; Flags: Precursor;	SubName: Full=Uncharacterized protein {ECO:0000313|EMBL:GAY50256.1};	--	GO:0048046,apoplast; GO:0005179,hormone activity; GO:0007275,multicellular organism development; GO:1902025,nitrate import; GO:2000280,regulation of root development	--
Cg1g005990	0	0.22	0	0	0	0	0	8	0	0	0	0	0.07	-3.83	0.331591	NA	false	--	--	K04733 interleukin-1 receptor-associated kinase 4 [EC:2.7.11.1] | (RefSeq) probable receptor-like protein kinase At5g24010 (A)	hypothetical protein CISIN_1g043043mg [Citrus sinensis]	RecName: Full=Probable receptor-like protein kinase At2g23200; EC=2.7.11.-; Flags: Precursor;	SubName: Full=Uncharacterized protein {ECO:0000313|EMBL:KDO79061.1};	Serine/threonine protein kinase	GO:0016021,integral component of membrane; GO:0005524,ATP binding; GO:0004674,protein serine/threonine kinase activity	Protein tyrosine kinase
Cg1g006000	17.4	22.54	11.69	16.64	12.91	23.53	659	974	454	703	570	1056	1.024	0.034	0.919202	0.978788	false	--	--	--	hypothetical protein CUMW_125190 [Citrus unshiu]	--	SubName: Full=Uncharacterized protein {ECO:0000313|EMBL:GAY50252.1};	--	--	--
Cg1g006010	10.05	11.91	14.63	13	9.33	15.69	438	592	654	632	474	810	1.013	0.019	0.952143	0.987444	false	--	--	K13260 isoflavone/4'-methoxyisoflavone 2'-hydroxylase [EC:1.14.13.89 1.14.13.53] | (RefSeq) cytochrome P450 81E8-like (A)	PREDICTED: cytochrome P450 81E8-like [Citrus sinensis]	RecName: Full=Cytochrome P450 81E8 {ECO:0000303|PubMed:14617078}; EC=1.14.13.- {ECO:0000305};	SubName: Full=Uncharacterized protein {ECO:0000313|EMBL:GAY50251.1};	Cytochrome P450 CYP2 subfamily	GO:0016021,integral component of membrane; GO:0020037,heme binding; GO:0005506,iron ion binding; GO:0004497,monooxygenase activity; GO:0016705,oxidoreductase activity, acting on paired donors, with incorporation or reduction of molecular oxygen	Cytochrome P450
Cg1g006030	0.06	0	0	0.03	0	0.04	4	0	0	2	0	3	1.093	0.128	0.965593	NA	false	--	--	K13260 isoflavone/4'-methoxyisoflavone 2'-hydroxylase [EC:1.14.13.89 1.14.13.53] | (RefSeq) cytochrome P450 81E8-like (A)	PREDICTED: cytochrome P450 81E8-like [Citrus sinensis]	RecName: Full=Cytochrome P450 81E8 {ECO:0000303|PubMed:14617078}; EC=1.14.13.- {ECO:0000305};	SubName: Full=Uncharacterized protein {ECO:0000313|EMBL:ESR39239.1}; Flags: Fragment;	Cytochrome P450 CYP2 subfamily	GO:0016021,integral component of membrane; GO:0020037,heme binding; GO:0005506,iron ion binding; GO:0004497,monooxygenase activity; GO:0016705,oxidoreductase activity, acting on paired donors, with incorporation or reduction of molecular oxygen	Cytochrome P450
Cg1g006040	27.29	32.08	27.36	19.41	17.9	25.37	1943	2606	1998	1542	1485	2140	0.71	-0.493	0.0282429	0.17132	false	--	--	K13260 isoflavone/4'-methoxyisoflavone 2'-hydroxylase [EC:1.14.13.89 1.14.13.53] | (RefSeq) cytochrome P450 81E8-like (A)	PREDICTED: cytochrome P450 81E8-like [Citrus sinensis]	RecName: Full=Cytochrome P450 81E8 {ECO:0000303|PubMed:14617078}; EC=1.14.13.- {ECO:0000305};	SubName: Full=Uncharacterized protein {ECO:0000313|EMBL:GAY50248.1};	Cytochrome P450 CYP2 subfamily	GO:0016021,integral component of membrane; GO:0020037,heme binding; GO:0005506,iron ion binding; GO:0004497,monooxygenase activity; GO:0016705,oxidoreductase activity, acting on paired donors, with incorporation or reduction of molecular oxygen	Cytochrome P450
Cg1g006050	43.26	46.08	41.3	48.33	45.91	47.04	3573	4342	3499	4453	4419	4603	1.059	0.082	0.546952	0.837638	false	--	--	K04508 transducin (beta)-like 1 | (RefSeq) F-box-like/WD repeat-containing protein TBL1XR1 (A)	PREDICTED: F-box-like/WD repeat-containing protein TBL1XR1 isoform X3 [Citrus sinensis]	RecName: Full=WD40 repeat-containing protein HOS15 {ECO:0000305}; AltName: Full=HIGH OSMOTIC STRESS GENE EXPRESSION 15 {ECO:0000303|PubMed:18356294};	SubName: Full=Uncharacterized protein {ECO:0000313|EMBL:KDO79047.1};	Beta-transducin family (WD-40 repeat) protein	GO:0080008,Cul4-RING E3 ubiquitin ligase complex; GO:0000118,histone deacetylase complex; GO:0005634,nucleus; GO:0003714,transcription corepressor activity; GO:0016575,histone deacetylation; GO:0006357,regulation of transcription by RNA polymerase II; GO:0009409,response to cold; GO:0006351,transcription, DNA-templated	WD40-like domain
Cg1g006060	5.37	3.39	4.17	4.69	4.59	4.32	389	280	310	379	388	371	1.026	0.037	0.890434	0.971237	false	--	--	K03452 magnesium/proton exchanger | (RefSeq) uncharacterized LOC18613571 (A)	hypothetical protein CUMW_125130 [Citrus unshiu]	RecName: Full=Pentatricopeptide repeat-containing protein ELI1, chloroplastic {ECO:0000305}; AltName: Full=Protein EDITING LACKING INSERTIONAL MUTANT 1 {ECO:0000303|PubMed:24194514}; Flags: Precursor;	SubName: Full=Uncharacterized protein {ECO:0000313|EMBL:GAY50246.1};	FOG: PPR repeat	GO:0009507,chloroplast; GO:0043231,intracellular membrane-bounded organelle; GO:0004519,endonuclease activity; GO:0003723,RNA binding; GO:0008270,zinc ion binding; GO:1900865,chloroplast RNA modification; GO:0006397,mRNA processing; GO:0009451,RNA modification	Tetratricopeptide repeat
Cg1g006070	67.37	91.11	42.42	60.78	63.55	62.3	785	1211	507	790	863	860	0.922	-0.118	0.675268	0.892714	false	--	--	K22069 LYR motif-containing protein 4 | (RefSeq) uncharacterized protein LOC7485862 (A)	hypothetical protein CISIN_1g034774mg [Citrus sinensis]	--	SubName: Full=Uncharacterized protein {ECO:0000313|EMBL:KDO79044.1};	--	--	Complex 1 protein (LYR family)
Cg1g006090	0.19	0.16	0	0.29	0	0.02	15	14	0	26	0	2	0.925	-0.112	0.953513	0.987815	false	--	--	K14487 auxin responsive GH3 gene family | (RefSeq) probable indole-3-acetic acid-amido synthetase GH3.1 (A)	hypothetical protein CUMW_125090 [Citrus unshiu]	RecName: Full=Probable indole-3-acetic acid-amido synthetase GH3.1; EC=6.3.2.-; AltName: Full=Auxin-responsive GH3-like protein 1; Short=AtGH3-1;	SubName: Full=Uncharacterized protein {ECO:0000313|EMBL:GAY50242.1};	--	GO:0016874,ligase activity; GO:0009733,response to auxin	GH3 auxin-responsive promoter
Cg1g006100	0	0	0.27	0	0	0.12	0	0	8	0	0	4	0.406	-1.299	0.712494	NA	false	--	--	K04454 MADS-box transcription enhancer factor 2C | (RefSeq) agamous-like MADS-box protein AGL66 (A)	PREDICTED: uncharacterized protein LOC107178187 [Citrus sinensis]	--	SubName: Full=Uncharacterized protein {ECO:0000313|EMBL:GAY50241.1};	--	--	--
Cg1g006120	47.44	46.58	83.54	52.51	47.11	76.83	4038	4522	7293	4986	4673	7747	0.96	-0.058	0.872712	0.965339	false	--	--	K21398 natural resistance-associated macrophage protein 2 | (RefSeq) metal transporter Nramp3 (A)	hypothetical protein CISIN_1g010382mg [Citrus sinensis]	RecName: Full=Metal transporter Nramp3; Short=AtNramp3;	SubName: Full=Uncharacterized protein {ECO:0000313|EMBL:KDO79038.1};	Mn2+ and Fe2+ transporters of the NRAMP family	GO:0005794,Golgi apparatus; GO:0016021,integral component of membrane; GO:0009506,plasmodesma; GO:0005774,vacuolar membrane; GO:0005773,vacuole; GO:0046873,metal ion transmembrane transporter activity; GO:0042742,defense response to bacterium; GO:0055072,iron ion homeostasis; GO:0006828,manganese ion transport; GO:2000379,positive regulation of reactive oxygen species metabolic process; GO:000961…	Natural resistance-associated macrophage protein
Cg1g006130	17.64	14.24	23.94	17.44	15.63	19.14	1457	1342	2028	1607	1505	1873	0.905	-0.145	0.624329	0.874414	false	--	--	K08867 WNK lysine deficient protein kinase [EC:2.7.11.1] | (RefSeq) serine/threonine-protein kinase WNK1-like (A)	PREDICTED: FRIGIDA-like protein 3 [Citrus sinensis]	RecName: Full=FRIGIDA-like protein 3;	SubName: Full=Uncharacterized protein {ECO:0000313|EMBL:GAY50238.1};	--	GO:0030154,cell differentiation; GO:0009908,flower development	Outer membrane protein (OmpH-like)
Cg1g006140	9.07	12.35	7.27	9.35	11.56	10.55	868	1349	714	998	1290	1197	1.082	0.114	0.62521	0.875011	false	--	--	K00924 kinase [EC:2.7.1.-] | (RefSeq) aspartic proteinase-like protein 2 (A)	hypothetical protein CICLE_v10025144mg [Citrus clementina]	RecName: Full=Aspartic proteinase-like protein 2; EC=3.4.23.-; Flags: Precursor;	SubName: Full=Uncharacterized protein {ECO:0000313|EMBL:ESR39261.1};	Aspartyl protease	GO:0031225,anchored component of membrane; GO:0046658,anchored component of plasma membrane; GO:0005886,plasma membrane; GO:0004190,aspartic-type endopeptidase activity; GO:0030163,protein catabolic process; GO:0006508,proteolysis	Xylanase inhibitor C-terminal
Cg1g006150	14.86	16.07	13.19	18.27	18.05	15.76	2302	2840	2096	3157	3259	2893	1.156	0.21	0.151262	0.460948	false	--	--	K08332 vacuolar protein 8 | (RefSeq) LOW QUALITY PROTEIN: U-box domain-containing protein 4 (A)	PREDICTED: U-box domain-containing protein 4 isoform X1 [Citrus sinensis]	RecName: Full=U-box domain-containing protein 4; EC=2.3.2.27; AltName: Full=Plant U-box protein 4; AltName: Full=RING-type E3 ubiquitin transferase PUB4 {ECO:0000305};	RecName: Full=RING-type E3 ubiquitin transferase {ECO:0000256|SAAS:SAAS00702733}; EC=2.3.2.27 {ECO:0000256|SAAS:SAAS00702733};	FOG: Armadillo/beta-catenin-like repeats	GO:0005634,nucleus; GO:0004842,ubiquitin-protein transferase activity	Zinc-finger of nitric oxide synthase-interacting protein
Cg1g006160	16.8	18.46	16.15	19.12	20.94	18.22	1391	1743	1371	1766	2020	1787	1.109	0.149	0.304445	0.659109	false	--	--	K18400 KAT8 regulatory NSL complex subunit 1 | (RefSeq) hypothetical protein (A)	PREDICTED: uncharacterized protein LOC102619044 [Citrus sinensis]	--	SubName: Full=Uncharacterized protein {ECO:0000313|EMBL:KDO79020.1};	--	--	--
Cg1g006170	0.35	0.31	0.4	0.39	0.26	0.29	17	17	20	21	15	17	0.872	-0.198	0.747535	0.921526	false	--	--	K15283 solute carrier family 35, member E1 | (RefSeq) xylulose 5-phosphate/phosphate translocator, chloroplastic (A)	hypothetical protein CISIN_1g031007mg [Citrus sinensis]	--	SubName: Full=Uncharacterized protein {ECO:0000313|EMBL:KDO79018.1};	--	--	--
Cg1g006180	18.96	18.6	21.91	24.54	25.27	22.2	2446	2737	2899	3532	3800	3394	1.177	0.235	0.220567	0.563462	false	--	--	K14549 U3 small nucleolar RNA-associated protein 15 | (RefSeq) protein SLOW WALKER 1 (A)	PREDICTED: uncharacterized protein LOC102618276 isoform X1 [Citrus sinensis]	RecName: Full=Histone-binding protein MSI1; AltName: Full=CAF-1 p48 homolog; AltName: Full=Chromatin assembly factor 1 subunit MSI1; Short=CAF-1 subunit MSI1; AltName: Full=Protein MULTICOPY SUPPRESSOR OF IRA 1; Short=AtMSI1; AltName: Full=Protein medicis; AltName: Full=WD-40 repeat-containing protein MSI1;	SubName: Full=Uncharacterized protein {ECO:0000313|EMBL:ESR39270.1};	--	GO:0009507,chloroplast; GO:0005677,chromatin silencing complex; GO:0080008,Cul4-RING E3 ubiquitin ligase complex; GO:0005634,nucleus; GO:0043234,NA; GO:0008283,cell proliferation; GO:0016569,covalent chromatin modification; GO:0006260,DNA replication; GO:0009793,embryo development ending in seed dormancy; GO:0009908,flower development; GO:0031507,heterochromatin assembly; GO:0070828,heterochromat…	Leucine-rich repeat
Cg1g006190	16.46	13.2	31.72	9.7	12.58	13.37	584	534	1154	384	520	562	0.556	-0.847	0.039328	0.210341	false	--	--	--	PREDICTED: lysine-rich arabinogalactan protein 18 isoform X1 [Citrus sinensis]	--	SubName: Full=Uncharacterized protein {ECO:0000313|EMBL:GAY50224.1};	--	--	--
Cg1g006200	0.03	0.08	0.06	0.66	0.57	0.57	2	6	4	51	46	47	10.869	3.442	4.65578e-07	2.51506e-05	up	--	--	--	PREDICTED: uncharacterized protein LOC102614100 [Citrus sinensis]	--	SubName: Full=Uncharacterized protein {ECO:0000313|EMBL:ESR39272.1}; Flags: Fragment;	--	--	TPR repeat
Cg1g006210	38.09	39.48	41.7	41.77	40.6	35.23	6341	7498	7121	7759	7878	6949	0.96	-0.059	0.731475	0.916254	false	--	--	K09667 protein O-GlcNAc transferase [EC:2.4.1.255] | (RefSeq) probable UDP-N-acetylglucosamine--peptide N-acetylglucosaminyltransferase SEC (A)	hypothetical protein CUMW_124960 [Citrus unshiu]	RecName: Full=Suppressor of RPS4-RLD 1 {ECO:0000303|PubMed:15469494}; AltName: Full=Protein SUPPRESSOR OF npr1-1, CONSTITUTIVE 5 {ECO:0000303|PubMed:20862316}; Short=AtSNC5 {ECO:0000303|PubMed:20862316};	SubName: Full=Uncharacterized protein {ECO:0000313|EMBL:GAY50219.1};	FOG: TPR repeat	GO:0005737,cytoplasm; GO:0005783,endoplasmic reticulum; GO:0016021,integral component of membrane; GO:0043231,intracellular membrane-bounded organelle; GO:0005634,nucleus; GO:0048471,perinuclear region of cytoplasm; GO:0032947,protein-containing complex scaffold activity; GO:0042742,defense response to bacterium; GO:0009816,defense response to bacterium, incompatible interaction; GO:0031348,negat…	Tetratricopeptide repeat
Cg1g006220	171.15	175.28	132.41	108.95	110.24	97.31	7711	9008	6119	5476	5788	5194	0.649	-0.624	7.2709e-05	0.00184612	false	--	--	K21371 crocetin glucosyltransferase [EC:2.4.1.271] | (RefSeq) crocetin glucosyltransferase, chloroplastic-like (A)	PREDICTED: probable esterase KAI2 [Citrus sinensis]	RecName: Full=Probable esterase KAI2; AltName: Full=Protein DWARF-14-like; Short=Protein D14-like; AltName: Full=Protein HYPOSENSITIVE TO LIGHT; AltName: Full=Protein KARRIKIN INSENSITIVE 2;	SubName: Full=Uncharacterized protein {ECO:0000313|EMBL:ESR39278.1};	--	GO:0005829,cytosol; GO:0005634,nucleus; GO:0016787,hydrolase activity; GO:0009704,de-etiolation; GO:0009640,photomorphogenesis; GO:0080167,response to karrikin	Ndr family
Cg1g006230	15.59	15.9	22.38	13.21	13.11	13.73	1051	1223	1548	994	1030	1097	0.72	-0.474	0.0673184	0.293145	false	--	--	K17500 integrin-linked kinase-associated serine/threonine phosphatase 2C [EC:3.1.3.16] | (RefSeq) probable protein phosphatase 2C 63 (A)	hypothetical protein CISIN_1g016733mg [Citrus sinensis]	RecName: Full=Probable protein phosphatase 2C 63; Short=AtPP2C63; EC=3.1.3.16;	SubName: Full=Uncharacterized protein {ECO:0000313|EMBL:KDO79002.1};	Protein phosphatase 2C/pyruvate dehydrogenase (lipoamide) phosphatase	GO:0046872,metal ion binding; GO:0004722,protein serine/threonine phosphatase activity	Stage II sporulation protein E (SpoIIE)
Cg1g006240	8.41	5.96	2.51	3.88	4.26	2.45	408	330	125	210	241	141	0.621	-0.688	0.130374	0.423807	false	--	--	K03038 26S proteasome regulatory subunit N8 | (RefSeq) uncharacterized protein LOC105058033 (A)	PREDICTED: uncharacterized protein LOC102616430 [Citrus sinensis]	--	SubName: Full=Uncharacterized protein {ECO:0000313|EMBL:ESR39281.1};	--	--	--
Cg1g006250	0.71	0	0.07	0.63	0.85	0	10	0	1	10	14	0	1.857	0.893	0.657401	0.886615	false	--	--	--	hypothetical protein CICLE_v10026786mg [Citrus clementina]	--	SubName: Full=Uncharacterized protein {ECO:0000313|EMBL:ESR39282.1};	--	--	Late embryogenesis abundant protein 18
Cg1g006260	21.16	30	19.68	17.85	13.72	20.2	2495	4035	2381	2348	1886	2822	0.723	-0.469	0.0660656	0.28939	false	--	--	K15333 tRNA guanosine-2'-O-methyltransferase [EC:2.1.1.34] | (RefSeq) uncharacterized protein LOC104224633 (A)	PREDICTED: subtilisin-like protease SBT1.7 [Citrus sinensis]	RecName: Full=Subtilisin-like protease SBT1.7 {ECO:0000303|PubMed:16193095}; EC=3.4.21.- {ECO:0000305}; AltName: Full=Cucumisin-like serine protease; AltName: Full=Subtilase subfamily 1 member 7 {ECO:0000303|PubMed:16193095}; Short=AtSBT1.7 {ECO:0000303|PubMed:16193095}; AltName: Full=Subtilisin-like serine protease 1 {ECO:0000303|PubMed:12702015}; Short=At-SLP1 {ECO:0000303|PubMed:12702015}; Fla…	SubName: Full=Uncharacterized protein {ECO:0000313|EMBL:KDO79000.1};	--	GO:0048046,apoplast; GO:0005618,cell wall; GO:0005576,extracellular region; GO:0009505,plant-type cell wall; GO:0004252,serine-type endopeptidase activity; GO:0080001,mucilage extrusion from seed coat; GO:0048359,mucilage metabolic process involved in seed coat development; GO:0010214,seed coat development	PA domain
Cg1g006270	4.21	4.58	7.04	3.96	3.94	4.32	435	540	746	456	474	529	0.746	-0.424	0.170795	0.493335	false	--	--	K03686 molecular chaperone DnaJ | (RefSeq) uncharacterized protein LOC107618490 (A)	PREDICTED: uncharacterized protein LOC102614379 isoform X1 [Citrus sinensis]	RecName: Full=Chaperone protein dnaJ 11, chloroplastic; Short=AtDjC11; Short=AtJ11; Flags: Precursor;	SubName: Full=Uncharacterized protein {ECO:0000313|EMBL:GAY50211.1};	Molecular chaperone (DnaJ superfamily)	GO:0009507,chloroplast; GO:0009570,chloroplast stroma; GO:0005634,nucleus; GO:0009536,plastid	DnaJ domain
Cg1g006280	30.02	27.85	50	26.44	25.05	30.82	3156	3340	5391	3101	3069	3839	0.736	-0.443	0.171202	0.493761	false	--	--	--	PREDICTED: uncharacterized protein ycf36 [Citrus sinensis]	RecName: Full=Protein CONSERVED IN THE GREEN LINEAGE AND DIATOMS 27, chloroplastic {ECO:0000303|PubMed:23043051}; Flags: Precursor;	SubName: Full=Uncharacterized protein {ECO:0000313|EMBL:KDO78997.1};	--	GO:0009507,chloroplast; GO:0016021,integral component of membrane; GO:1990641,response to iron ion starvation	Conserved in the green lineage and diatoms 27
Cg1g006290	2.12	2.72	0.9	1.8	1.86	1.74	133	194	58	126	136	129	0.938	-0.093	0.826107	0.949786	false	--	--	K00472 prolyl 4-hydroxylase [EC:1.14.11.2] | (RefSeq) probable prolyl 4-hydroxylase 9 (A)	PREDICTED: probable prolyl 4-hydroxylase 9 isoform X1 [Citrus sinensis]	RecName: Full=Probable prolyl 4-hydroxylase 9 {ECO:0000305}; Short=AtP4H9 {ECO:0000303|Ref.6}; EC=1.14.11.2 {ECO:0000305};	SubName: Full=Uncharacterized protein {ECO:0000313|EMBL:KDO78995.1};	Prolyl 4-hydroxylase alpha subunit	GO:0005789,endoplasmic reticulum membrane; GO:0005794,Golgi apparatus; GO:0016021,integral component of membrane; GO:0005506,iron ion binding; GO:0031418,L-ascorbic acid binding; GO:0004656,procollagen-proline 4-dioxygenase activity	2OG-Fe(II) oxygenase superfamily
Cg1g006300	12.23	14.76	9.71	17.14	13.72	21.89	710	977	578	1110	928	1505	1.423	0.509	0.0612432	0.277077	false	--	--	K15104 solute carrier family 25 (mitochondrial oxoglutarate transporter), member 11 | (RefSeq) Putative 2-oxoglutarate/malatecarrier protein (A)	PREDICTED: uncharacterized protein LOC102613501 [Citrus sinensis]	--	SubName: Full=Uncharacterized protein {ECO:0000313|EMBL:GAY50207.1};	Predicted sugar transporter	--	Sugar-tranasporters, 12 TM
Cg1g006310	4.99	2.32	6.29	7.23	5.67	13.02	387	205	501	626	513	1197	1.844	0.883	0.0709101	0.302407	false	--	--	K08762 diazepam-binding inhibitor (GABA receptor modulator, acyl-CoA-binding protein) | (RefSeq) acyl-CoA-binding protein (A)	hypothetical protein CISIN_1g012493mg [Citrus sinensis]	RecName: Full=Acyl-CoA-binding domain-containing protein 3; Short=Acyl-CoA binding protein 3; Flags: Precursor;	SubName: Full=Uncharacterized protein {ECO:0000313|EMBL:KDO78987.1};	Acyl-CoA-binding protein	GO:0005615,extracellular space; GO:0000062,fatty-acyl-CoA binding; GO:0008289,lipid binding	Acyl CoA binding protein
Cg1g006320	87.55	111.25	111.06	86.77	79.88	116.59	3229	4680	4201	3570	3433	5094	0.895	-0.16	0.527629	0.828049	false	--	--	--	hypothetical protein CICLE_v10026876mg [Citrus clementina]	RecName: Full=Uncharacterized protein At2g23090;	SubName: Full=Uncharacterized protein {ECO:0000313|EMBL:GAY50201.1};	--	--	4F5 protein family
Cg1g006330	59.53	63.94	38.91	54.27	53.73	44.06	5728	7017	3840	5825	6024	5022	0.923	-0.116	0.598249	0.863072	false	--	--	K03097 casein kinase II subunit alpha [EC:2.7.11.1] | (RefSeq) casein kinase II subunit alpha (A)	PREDICTED: casein kinase II subunit alpha [Citrus sinensis]	RecName: Full=Casein kinase II subunit alpha-1; Short=CK II; EC=2.7.11.1 {ECO:0000269|PubMed:7696877}; AltName: Full=Casein kinase alpha 1; Short=AtCKA1 {ECO:0000303|PubMed:7678767}; Flags: Precursor;	SubName: Full=Uncharacterized protein {ECO:0000313|EMBL:ESR39292.1};	Casein kinase II, alpha subunit	GO:0005730,nucleolus; GO:0005634,nucleus; GO:0005956,protein kinase CK2 complex; GO:0005524,ATP binding; GO:0016301,kinase activity; GO:0004674,protein serine/threonine kinase activity; GO:0042752,regulation of circadian rhythm	Phosphotransferase enzyme family
Cg1g006340	32.5	26.79	33.28	25.63	30.72	23.45	2526	2375	2653	2222	2782	2159	0.836	-0.258	0.23437	0.581774	false	--	--	--	hypothetical protein CUMW_124830 [Citrus unshiu]	RecName: Full=Ribonuclease III domain-containing protein RNC1, chloroplastic {ECO:0000305}; AltName: Full=Chloroplast ribonuclease III domain protein {ECO:0000305}; Flags: Precursor;	SubName: Full=Uncharacterized protein {ECO:0000313|EMBL:GAY50198.1};	--	GO:0009507,chloroplast; GO:0030529,NA; GO:0005634,nucleus; GO:0003725,double-stranded RNA binding; GO:0004525,ribonuclease III activity; GO:0006397,mRNA processing; GO:0031054,pre-miRNA processing; GO:0031053,primary miRNA processing; GO:0030422,production of siRNA involved in RNA interference; GO:0090502,RNA phosphodiester bond hydrolysis, endonucleolytic; GO:0008380,RNA splicing	Ribonuclease-III-like
Cg1g006350	39.32	45.87	64.51	42.36	32.82	53.6	3808	5067	6408	4576	3704	6149	0.836	-0.259	0.421944	0.761018	false	--	--	K03063 26S proteasome regulatory subunit T3 | (RefSeq) 26S protease regulatory subunit 6B homolog (A)	PREDICTED: BTB/POZ domain-containing protein At5g67385 [Citrus sinensis]	RecName: Full=BTB/POZ domain-containing protein SR1IP1 {ECO:0000305}; AltName: Full=Protein ATSR1-INTERACTION PROTEIN 1 {ECO:0000303|PubMed:24528504};	SubName: Full=Uncharacterized protein {ECO:0000313|EMBL:KDO78972.1};	--	GO:0042742,defense response to bacterium; GO:0016567,protein ubiquitination	BTB/POZ domain
Cg1g006360	21.91	20.72	30.6	14.1	7.84	20.84	1403	1513	2010	1007	585	1581	0.57	-0.811	0.0472342	0.235896	false	--	--	--	PREDICTED: uncharacterized protein LOC102610728 [Citrus sinensis]	--	SubName: Full=Uncharacterized protein {ECO:0000313|EMBL:KDO78970.1};	--	--	--
Cg1g006370	0.25	1.53	0	0.04	0	0	10	71	0	2	0	0	0.025	-5.312	0.010789	0.0893691	false	--	--	K00430 peroxidase [EC:1.11.1.7] | (RefSeq) peroxidase 51-like (A)	PREDICTED: peroxidase 51-like [Citrus sinensis]	RecName: Full=Peroxidase 73; Short=Atperox P73; EC=1.11.1.7; AltName: Full=ATP10a; AltName: Full=PRXR11; Flags: Precursor;	RecName: Full=Peroxidase {ECO:0000256|RuleBase:RU362060, ECO:0000256|SAAS:SAAS00709852}; EC=1.11.1.7 {ECO:0000256|RuleBase:RU362060, ECO:0000256|SAAS:SAAS00709852};	--	GO:0005576,extracellular region; GO:0020037,heme binding; GO:0046872,metal ion binding; GO:0004601,peroxidase activity; GO:0042744,hydrogen peroxide catabolic process; GO:0006979,response to oxidative stress	Peroxidase
Cg1g006380	4.54	7.58	4.03	4.28	4.02	4.75	281	536	256	296	290	349	0.801	-0.321	0.281511	0.635726	false	--	--	--	PREDICTED: uncharacterized protein LOC102610114 [Citrus sinensis]	--	SubName: Full=Uncharacterized protein {ECO:0000313|EMBL:GAY50192.1};	--	--	Transcriptional regulator of RNA polII, SAGA, subunit
Cg1g006390	0	0	0.04	0.23	0.89	0.1	0	0	2	13	53	6	30.171	4.915	0.00234393	0.0294209	up	--	--	K14494 DELLA protein | (RefSeq) DELLA protein GAI-like (A)	PREDICTED: scarecrow-like protein 32 [Citrus sinensis]	RecName: Full=Scarecrow-like protein 32; Short=AtSCL32; AltName: Full=GRAS family protein 18; Short=AtGRAS-18;	SubName: Full=Uncharacterized protein {ECO:0000313|EMBL:GAY50191.1};	--	GO:0005634,nucleus; GO:0003700,DNA-binding transcription factor activity; GO:0043565,sequence-specific DNA binding; GO:0006355,regulation of transcription, DNA-templated; GO:0006351,transcription, DNA-templated	GRAS domain family
Cg1g006400	107.97	132.79	139.88	86.93	46.08	98.33	5300	7435	7043	4760	2636	5718	0.596	-0.747	0.0271691	0.166956	false	--	--	K21994 LOB domain-containing protein 18 | (RefSeq) LOB domain-containing protein 19-like (A)	PREDICTED: LOB domain-containing protein 38 [Citrus sinensis]	RecName: Full=LOB domain-containing protein 37; AltName: Full=ASYMMETRIC LEAVES 2-like protein 39; Short=AS2-like protein 39;	SubName: Full=Uncharacterized protein {ECO:0000313|EMBL:KDO78963.1};	--	GO:0006807,nitrogen compound metabolic process; GO:0060776,simple leaf morphogenesis	Lateral organ boundaries (LOB) domain
Cg1g006410	21.54	22.99	66.92	16.93	16.63	20.1	1805	2197	5751	1582	1624	1995	0.457	-1.128	0.0190434	0.131752	false	--	--	K01455 formamidase [EC:3.5.1.49] | (RefSeq) formamidase-like (A)	PREDICTED: formamidase-like isoform X1 [Citrus sinensis]	--	SubName: Full=Uncharacterized protein {ECO:0000313|EMBL:GAY50188.1};	--	--	Acetamidase/Formamidase family
Cg1g006420	8.07	9.8	11.4	6.67	4.33	5.15	472	654	684	435	295	357	0.537	-0.898	0.0021198	0.0270214	false	--	--	--	hypothetical protein CISIN_1g017630mg [Citrus sinensis]	--	RecName: Full=Queuosine salvage protein {ECO:0000256|RuleBase:RU365002};	Cobyrinic acid a,c-diamide synthase	GO:0016021,integral component of membrane	Potential Queuosine, Q, salvage protein family
Cg1g006430	48.66	46.6	42.42	40.21	44.17	43.26	3416	3732	3055	3149	3614	3598	0.908	-0.14	0.335063	0.68979	false	--	--	K03097 casein kinase II subunit alpha [EC:2.7.11.1] | (RefSeq) casein kinase II subunit alpha-like (A)	PREDICTED: casein kinase II subunit alpha-like [Citrus sinensis]	RecName: Full=Casein kinase II subunit alpha-4, chloroplastic {ECO:0000305}; Short=CK2-alpha4 {ECO:0000303|PubMed:26025542}; EC=2.7.11.1; AltName: Full=Plastid-targeted casein kinase 2 alpha {ECO:0000303|PubMed:27064346}; Short=cpCK2alpha {ECO:0000303|PubMed:27064346}; Flags: Precursor;	SubName: Full=Uncharacterized protein {ECO:0000313|EMBL:ESR39315.1};	Casein kinase II, alpha subunit	GO:0009507,chloroplast; GO:0005829,cytosol; GO:0005524,ATP binding; GO:0016301,kinase activity; GO:0004674,protein serine/threonine kinase activity; GO:0010019,chloroplast-nucleus signaling pathway; GO:0040008,regulation of growth; GO:2000028,regulation of photoperiodism, flowering	Fungal protein kinase
Cg1g006440	0.03	0.09	0.18	0.1	0.07	0.07	2	8	14	8	6	6	0.733	-0.449	0.676721	0.89337	false	--	--	--	PREDICTED: probable N-acetyltransferase HLS1 [Citrus sinensis]	RecName: Full=Probable N-acetyltransferase HLS1-like; EC=2.3.1.-;	SubName: Full=Uncharacterized protein {ECO:0000313|EMBL:GAY50181.1};	--	GO:0008080,N-acetyltransferase activity; GO:0016747,transferase activity, transferring acyl groups other than amino-acyl groups; GO:0006473,protein acetylation	Acetyltransferase (GNAT) domain
Cg1g006450	23.75	21.59	19.14	18.03	14.94	13.66	2520	2614	2083	2135	1848	1718	0.708	-0.498	0.00877397	0.0771889	false	--	--	K03063 26S proteasome regulatory subunit T3 | (RefSeq) 26S protease regulatory subunit 6B homolog (A)	PREDICTED: BTB/POZ domain-containing protein NPY3 [Citrus sinensis]	RecName: Full=BTB/POZ domain-containing protein NPY2; AltName: Full=Protein NAKED PINS IN YUC MUTANTS 2;	SubName: Full=Uncharacterized protein {ECO:0000313|EMBL:ESR39318.1};	--	GO:0071944,cell periphery; GO:0009958,positive gravitropism; GO:0016567,protein ubiquitination	BTB/POZ domain
Cg1g006460	5.09	4.91	7.91	4.72	5.78	7.51	290	319	462	300	384	507	0.974	-0.038	0.914451	0.978023	false	--	--	no KO assigned | (RefSeq) glucan endo-1,3-beta-glucosidase 1 (A)	hypothetical protein CUMW_123920 [Citrus unshiu]	RecName: Full=Glucan endo-1,3-beta-glucosidase 1; EC=3.2.1.39; AltName: Full=(1->3)-beta-glucan endohydrolase 1; Short=(1->3)-beta-glucanase 1; AltName: Full=Beta-1,3-endoglucanase 1; Short=Beta-1,3-glucanase 1; Flags: Precursor;	SubName: Full=Uncharacterized protein {ECO:0000313|EMBL:GAY50076.1};	--	GO:0046658,anchored component of plasma membrane; GO:0042973,glucan endo-1,3-beta-D-glucosidase activity; GO:0004553,hydrolase activity, hydrolyzing O-glycosyl compounds; GO:0030247,polysaccharide binding; GO:0005975,carbohydrate metabolic process; GO:0006952,defense response	Glycosyl hydrolases family 17
Cg1g006470	23.83	31.75	25.56	19.82	23	21.64	3174	4823	3491	2944	3570	3414	0.779	-0.361	0.0442493	0.225921	false	--	--	K02184 formin 2 | (RefSeq) formin-like protein 1 (A)	PREDICTED: formin-like protein 6 [Citrus sinensis]	RecName: Full=Formin-like protein 6; Short=AtFH6; Short=AtFORMIN-6; Flags: Precursor;	SubName: Full=Uncharacterized protein {ECO:0000313|EMBL:GAY50077.1};	Rho GTPase effector BNI1 and related formins	GO:0005618,cell wall; GO:0005737,cytoplasm; GO:0016021,integral component of membrane; GO:0005730,nucleolus; GO:0005634,nucleus; GO:0009524,phragmoplast; GO:0005886,plasma membrane; GO:0005819,spindle; GO:0003779,actin binding	Formin Homology 2 Domain
Cg1g006480	28.79	39.05	11.86	29.42	31.04	14.84	3300	5106	1394	3762	4147	2015	0.939	-0.091	0.833939	0.953355	false	--	--	K02987 small subunit ribosomal protein S4e | (RefSeq) BTB/POZ and TAZ domain-containing protein 3-like (A)	PREDICTED: BTB/POZ and TAZ domain-containing protein 4 [Citrus sinensis]	RecName: Full=BTB/POZ and TAZ domain-containing protein 4; AltName: Full=BTB and TAZ domain protein 4;	SubName: Full=Uncharacterized protein {ECO:0000313|EMBL:GAY50078.1};	CREB binding protein/P300 and related TAZ Zn-finger proteins	GO:0005737,cytoplasm; GO:0005634,nucleus; GO:0019005,SCF ubiquitin ligase complex; GO:0005774,vacuolar membrane; GO:0005516,calmodulin binding; GO:0004402,histone acetyltransferase activity; GO:0003712,transcription coregulator activity; GO:0031625,ubiquitin protein ligase binding; GO:0008270,zinc ion binding; GO:0043161,proteasome-mediated ubiquitin-dependent protein catabolic process; GO:004278…	BTB And C-terminal Kelch
Cg1g006500	1.44	1.58	1.7	1.12	2.07	2.4	90	113	109	78	151	178	1.157	0.211	0.597691	0.863006	false	--	--	K18811 cyclin D5, plant | (RefSeq) cyclin-D5-1 (A)	PREDICTED: cyclin-D5-1 [Citrus sinensis]	RecName: Full=Cyclin-D5-1; AltName: Full=G1/S-specific cyclin-D5-1; Short=CycD5;1;	SubName: Full=Uncharacterized protein {ECO:0000313|EMBL:KDO78941.1};	G1/S-specific cyclin D	GO:0005634,nucleus; GO:0051301,cell division; GO:0042023,DNA endoreduplication	Cyclin, C-terminal domain
Cg1g006510	0.39	0.1	0.1	0.55	0.46	0.47	56	16	14	88	76	79	2.486	1.314	0.0437301	0.224094	false	--	--	K11492 condensin-2 complex subunit G2 | (RefSeq) uncharacterized LOC102631196 (A)	PREDICTED: uncharacterized protein LOC102631196 [Citrus sinensis]	--	SubName: Full=Uncharacterized protein {ECO:0000313|EMBL:ESR39326.1};	Uncharacterized conserved protein	GO:0005634,nucleus	Nuclear condensing complex subunits, C-term domain
Cg1g006520	52.14	43.41	24.98	43.72	55.64	37.95	1626	1544	799	1521	2022	1402	1.123	0.167	0.578005	0.853739	false	--	--	K03978 GTP-binding protein | (RefSeq) GTP-binding protein At2g22870 (A)	PREDICTED: GTP-binding protein At2g22870 [Citrus sinensis]	RecName: Full=GTP-binding protein At2g22870; AltName: Full=Protein EMBRYO DEFECTIVE 2001;	SubName: Full=Uncharacterized protein {ECO:0000313|EMBL:ESR39332.1};	Predicted GTPase	GO:0005737,cytoplasm; GO:0005525,GTP binding; GO:0046872,metal ion binding	RsgA GTPase
Cg1g006530	3.99	1.41	1.93	2.1	2.76	1.59	129	52	64	76	104	61	0.858	-0.221	0.666386	0.889702	false	--	--	--	hypothetical protein CUMW_124000 [Citrus unshiu]	RecName: Full=VQ motif-containing protein 29 {ECO:0000303|PubMed:22535423}; Short=AtVQ29 {ECO:0000303|PubMed:22535423};	SubName: Full=Uncharacterized protein {ECO:0000313|EMBL:GAY50086.1};	--	GO:0005634,nucleus; GO:0071456,cellular response to hypoxia; GO:0009908,flower development	VQ motif
Cg1g006540	4.64	5.57	3.53	4.77	6.67	4.17	478	654	373	548	800	509	1.115	0.157	0.553499	0.839948	false	--	--	K04733 interleukin-1 receptor-associated kinase 4 [EC:2.7.11.1] | (RefSeq) LOC109787390; U-box domain-containing protein 12-like (A)	hypothetical protein CUMW_124010 [Citrus unshiu]	RecName: Full=U-box domain-containing protein 30; EC=2.3.2.27; AltName: Full=Plant U-box protein 30; AltName: Full=RING-type E3 ubiquitin transferase PUB30 {ECO:0000305};	SubName: Full=Uncharacterized protein {ECO:0000313|EMBL:GAY50087.1};	--	GO:0061630,ubiquitin protein ligase activity; GO:0071472,cellular response to salt stress; GO:1901001,negative regulation of response to salt stress	Armadillo-like
Cg1g006550	4.36	4.91	3.18	6.99	6.58	7.36	95	122	71	170	167	190	1.657	0.729	0.00991097	0.0845864	false	--	--	--	hypothetical protein CICLE_v10026650mg [Citrus clementina]	--	SubName: Full=Uncharacterized protein {ECO:0000313|EMBL:GAY69617.1};	--	--	--
Cg1g006560	2.63	2.51	3.24	1.85	2.12	2.66	102	111	129	80	96	122	0.771	-0.376	0.275937	0.630065	false	--	--	--	hypothetical protein CUMW_277730 [Citrus unshiu]	--	SubName: Full=Uncharacterized protein {ECO:0000313|EMBL:GAY34965.1};	--	--	--
Cg1g006570	25.33	17.55	10.27	18.48	22.09	11.61	1803	1425	750	1467	1832	979	0.965	-0.051	0.890068	0.971147	false	--	--	K11338 RuvB-like protein 2 [EC:3.6.4.12] | (RefSeq) ruvB-like 2 (A)	PREDICTED: ruvB-like 2 [Citrus sinensis]	RecName: Full=RuvB-like protein 1; EC=3.6.4.12; AltName: Full=49 kDa TATA box-binding protein-interacting protein homolog; Short=AtTIP49a; AltName: Full=Ruv DNA-helicase-like protein;	SubName: Full=Uncharacterized protein {ECO:0000313|EMBL:GAY50088.1};	DNA helicase TIP49, TBP-interacting protein	GO:0009507,chloroplast; GO:0005829,cytosol; GO:0031011,Ino80 complex; GO:0035267,NuA4 histone acetyltransferase complex; GO:0005730,nucleolus; GO:0005634,nucleus; GO:0097255,R2TP complex; GO:0000812,Swr1 complex; GO:0005524,ATP binding; GO:0043141,ATP-dependent 5'-3' DNA helicase activity; GO:0004003,ATP-dependent DNA helicase activity; GO:0000492,box C/D snoRNP assembly; GO:0030154,cell differen…	AAA domain
Cg1g006580	2.73	2.76	3.98	4.98	5.25	5.58	240	277	359	489	538	581	1.617	0.694	0.0143184	0.108805	false	--	--	K08238 xyloglucan 6-xylosyltransferase [EC:2.4.2.39] | (RefSeq) xyloglucan 6-xylosyltransferase 2-like (A)	hypothetical protein CUMW_124030 [Citrus unshiu]	RecName: Full=Putative glycosyltransferase 7; Short=AtGT7; EC=2.4.-.-;	SubName: Full=Uncharacterized protein {ECO:0000313|EMBL:GAY50089.1};	Subunit of Golgi mannosyltransferase complex	GO:0005768,endosome; GO:0005794,Golgi apparatus; GO:0000139,Golgi membrane; GO:0016021,integral component of membrane; GO:0005802,trans-Golgi network; GO:0008378,galactosyltransferase activity; GO:0010392,galactoglucomannan metabolic process; GO:0051070,galactomannan biosynthetic process; GO:0010192,mucilage biosynthetic process; GO:0010214,seed coat development	Protein of unknown function, DUF273
Cg1g006590	4.5	2.24	0.04	24.87	3.13	10.26	233	132	2	1436	189	629	5.707	2.513	0.090241	0.347704	false	--	--	K07297 adiponectin receptor | (RefSeq) heptahelical transmembrane protein 4-like (A)	PREDICTED: heptahelical transmembrane protein 4-like [Citrus sinensis]	RecName: Full=Heptahelical transmembrane protein 4; AltName: Full=PAQR family protein HHP4;	SubName: Full=Uncharacterized protein {ECO:0000313|EMBL:KDO78928.1};	Predicted membrane proteins, contain hemolysin III domain	GO:0016021,integral component of membrane; GO:0004872,NA; GO:0009725,response to hormone; GO:0009744,response to sucrose	Haemolysin-III related
Cg1g006600	0.6	0	0	0.54	0.1	0.2	5	0	0	5	1	2	1.403	0.488	0.831556	NA	false	--	--	--	--	--	--	--	--	--
Cg1g006610	4.24	2.62	3.83	3.48	1.91	5	187	132	173	171	98	261	0.951	-0.072	0.873585	0.96548	false	--	--	K18810 cyclin D1/2/4, plant | (RefSeq) cyclin-D1-1-like (A)	PREDICTED: cyclin-D1-1-like [Citrus sinensis]	RecName: Full=Cyclin-D1-1; AltName: Full=Cyclin-delta-1; Short=Cyclin-d1; AltName: Full=G1/S-specific cyclin-D1-1; Short=CycD1;1;	SubName: Full=Uncharacterized protein {ECO:0000313|EMBL:GAY50091.1};	G1/S-specific cyclin D	GO:0005634,nucleus; GO:0007049,cell cycle; GO:0051301,cell division	Cyclin, C-terminal domain
Cg1g006620	7.83	8.58	11.7	10	9.5	9.98	406	507	622	578	574	613	1.016	0.024	0.930727	0.981447	false	--	--	--	PREDICTED: uncharacterized protein LOC102627102 [Citrus sinensis]	--	SubName: Full=Uncharacterized protein {ECO:0000313|EMBL:GAY50092.1};	--	--	VP9 protein
Cg1g006630	8.8	11.71	7.78	10.14	9.22	7.31	709	1076	643	911	865	697	0.926	-0.111	0.62689	0.876113	false	--	--	K13863 solute carrier family 7 (cationic amino acid transporter), member 1 | (RefSeq) cationic amino acid transporter 2, vacuolar-like (A)	PREDICTED: uncharacterized protein LOC102626832 [Citrus sinensis]	--	SubName: Full=Uncharacterized protein {ECO:0000313|EMBL:ESR39342.1};	--	GO:0016021,integral component of membrane	NEMP family
Cg1g006640	4.75	3.19	3.23	5.5	4.35	5.89	358	274	250	462	382	526	1.383	0.467	0.102053	0.372658	false	--	--	--	unknown [Glycine max]	--	SubName: Full=Uncharacterized protein {ECO:0000313|EMBL:ACU14181.1};	--	--	Cysteine-rich TM module stress tolerance
Cg1g006650	22.84	21.78	17.36	21.94	18.71	18.13	2584	2810	2014	2769	2467	2429	0.931	-0.103	0.565571	0.847034	false	--	--	K14682 amino-acid N-acetyltransferase [EC:2.3.1.1] | (RefSeq) probable amino-acid acetyltransferase NAGS2, chloroplastic (A)	PREDICTED: probable amino-acid acetyltransferase NAGS2, chloroplastic isoform X3 [Citrus sinensis]	RecName: Full=Probable amino-acid acetyltransferase NAGS2, chloroplastic; EC=2.3.1.1; AltName: Full=N-acetylglutamate synthase 2; Flags: Precursor;	SubName: Full=Uncharacterized protein {ECO:0000313|EMBL:GAY50096.1};	Acetylglutamate kinase/acetylglutamate synthase	GO:0009507,chloroplast; GO:0004042,acetyl-CoA:L-glutamate N-acetyltransferase activity; GO:0103045,methione N-acyltransferase activity; GO:0006526,arginine biosynthetic process	Acetyltransferase (GNAT) domain
Cg1g006660	54.08	76.62	54.15	90.89	79.86	124.13	3521	5690	3616	6601	6059	9574	1.576	0.656	0.0126686	0.0999333	false	--	--	K03937 NADH dehydrogenase (ubiquinone) Fe-S protein 4 | (RefSeq) NADH dehydrogenase [ubiquinone] iron-sulfur protein 4, mitochondrial (A)	hypothetical protein CISIN_1g029470mg [Citrus sinensis]	RecName: Full=NADH dehydrogenase [ubiquinone] iron-sulfur protein 4, mitochondrial; AltName: Full=Protein FROSTBITE1; Flags: Precursor;	SubName: Full=Uncharacterized protein {ECO:0000313|EMBL:GAY50097.1};	NADH:ubiquinone oxidoreductase, NDUFS4/18 kDa subunit	GO:0005747,mitochondrial respiratory chain complex I; GO:0005739,mitochondrion; GO:0050897,cobalt ion binding; GO:0008137,NADH dehydrogenase (ubiquinone) activity; GO:0009631,cold acclimation; GO:0022900,electron transport chain; GO:0006970,response to osmotic stress	ETC complex I subunit conserved region
Cg1g006670	5.12	5.61	5.16	6.16	6	6.22	609	761	630	817	832	876	1.131	0.178	0.277704	0.63174	false	--	--	K09422 transcription factor MYB, plant | (RefSeq) telomere repeat-binding factor 2 (A)	PREDICTED: telomere repeat-binding factor 2 isoform X1 [Citrus sinensis]	RecName: Full=Telomere repeat-binding factor 2; Short=AtTRB2; AltName: Full=MYB transcription factor; AltName: Full=Telomere-binding protein 3; Short=AtTBP3;	SubName: Full=Uncharacterized protein {ECO:0000313|EMBL:GAY50099.1};	--	GO:0000785,chromatin; GO:0000784,nuclear chromosome, telomeric region; GO:0005730,nucleolus; GO:0000786,nucleosome; GO:0005634,nucleus; GO:0003700,DNA-binding transcription factor activity; GO:0003691,double-stranded telomeric DNA binding; GO:0042803,protein homodimerization activity; GO:0043047,single-stranded telomeric DNA binding; GO:0042162,telomeric DNA binding; GO:0006334,nucleosome assembl…	Myb-like DNA-binding domain
Cg1g006680	10.81	13.59	8.22	9.66	7.48	8.66	609	873	475	607	491	578	0.781	-0.356	0.146212	0.452568	false	--	--	K02935 large subunit ribosomal protein L7/L12 | (RefSeq) 50S ribosomal protein L7/L12 (A)	PREDICTED: 50S ribosomal protein L7/L12 [Citrus sinensis]	RecName: Full=50S ribosomal protein L12, chloroplastic {ECO:0000255|HAMAP-Rule:MF_00368};	SubName: Full=Uncharacterized protein {ECO:0000313|EMBL:KDO78900.1};	Mitochondrial/chloroplast ribosomal protein L12	GO:0009507,chloroplast; GO:0005840,ribosome; GO:0003735,structural constituent of ribosome; GO:0006412,translation	Ribosomal protein L7/L12 C-terminal domain
Cg1g006690	26.42	25.33	30.55	24.84	28.02	18.52	2949	3225	3497	3092	3644	2448	0.84	-0.252	0.286586	0.640849	false	--	--	K17964 leucine-rich PPR motif-containing protein, mitochondrial | (RefSeq) hypothetical protein (A)	PREDICTED: pentatricopeptide repeat-containing protein At5g67570, chloroplastic [Citrus sinensis]	RecName: Full=Pentatricopeptide repeat-containing protein At5g67570, chloroplastic; AltName: Full=Protein DELAYED GREENING 1; AltName: Full=Protein EMBRYO DEFECTIVE 1408; Flags: Precursor;	SubName: Full=Uncharacterized protein {ECO:0000313|EMBL:GAY50101.1};	FOG: PPR repeat	GO:0009507,chloroplast; GO:0004519,endonuclease activity; GO:0003723,RNA binding; GO:0009658,chloroplast organization; GO:0009451,RNA modification; GO:0042793,plastid transcription	Tetratricopeptide repeat
Cg1g006700	59.31	60.52	60.26	64.28	59.41	76.06	1685	1961	1756	2037	1967	2560	1.086	0.119	0.548103	0.837932	false	--	--	K07955 ADP-ribosylation factor-like protein 8 | (RefSeq) hypothetical protein (A)	hypothetical protein CICLE_v10026580mg [Citrus clementina]	RecName: Full=ADP-ribosylation factor-like protein 8a {ECO:0000303|PubMed:22174675}; Short=AtARL8a {ECO:0000303|PubMed:22174675}; AltName: Full=ADP-ribosylation factor-like A1C {ECO:0000303|PubMed:12644670}; Short=AtARLA1C {ECO:0000303|PubMed:12644670};	SubName: Full=Uncharacterized protein {ECO:0000313|EMBL:ESR39352.1};	GTP-binding ADP-ribosylation factor-like protein	GO:0005737,cytoplasm; GO:0005829,cytosol; GO:0005794,Golgi apparatus; GO:0031902,late endosome membrane; GO:0005765,lysosomal membrane; GO:0005634,nucleus; GO:0005886,plasma membrane; GO:0009506,plasmodesma; GO:0005819,spindle; GO:0005774,vacuolar membrane; GO:0005773,vacuole; GO:0005525,GTP binding; GO:0007049,cell cycle; GO:0051301,cell division; GO:0007059,chromosome segregation; GO:0051607,de…	Elongation factor Tu GTP binding domain
Cg1g006710	27.29	28.41	19.83	29.5	34.06	34.7	2225	2642	1658	2683	3236	3352	1.281	0.358	0.0628317	0.281236	false	--	--	--	PREDICTED: uncharacterized protein LOC102623877 isoform X1 [Citrus sinensis]	--	SubName: Full=Uncharacterized protein {ECO:0000313|EMBL:KDO78895.1};	--	GO:0016021,integral component of membrane; GO:0004553,hydrolase activity, hydrolyzing O-glycosyl compounds; GO:0005975,carbohydrate metabolic process	Glycosyl hydrolases family 43
Cg1g006720	5.22	6.79	6.82	6.59	6.91	6.71	358	531	480	504	552	545	1.046	0.065	0.769423	0.929665	false	--	--	K14494 DELLA protein | (RefSeq) RGL2a; DELLA protein GAI (A)	PREDICTED: protein SHORT-ROOT [Citrus sinensis]	RecName: Full=Protein SHORT-ROOT; Short=AtSHR; AltName: Full=GRAS family protein 26; Short=AtGRAS-26; AltName: Full=Protein SHOOT GRAVITROPISM 7;	SubName: Full=Uncharacterized protein {ECO:0000313|EMBL:ESR39357.1};	--	GO:0005769,early endosome; GO:0005770,late endosome; GO:0005634,nucleus; GO:0055037,recycling endosome; GO:0003700,DNA-binding transcription factor activity; GO:0043565,sequence-specific DNA binding; GO:0008356,asymmetric cell division; GO:0055072,iron ion homeostasis; GO:0048366,leaf development; GO:0045930,negative regulation of mitotic cell cycle; GO:0009956,radial pattern formation; GO:003235…	GRAS domain family
Cg1g006730	35.51	36.54	36.84	32.87	33.02	29.2	2207	2590	2348	2279	2391	2150	0.852	-0.232	0.139828	0.442985	false	--	--	K10598 peptidyl-prolyl cis-trans isomerase-like 2 [EC:5.2.1.8] | (RefSeq) hypothetical protein (A)	PREDICTED: peptidyl-prolyl cis-trans isomerase CYP65 isoform X2 [Citrus sinensis]	RecName: Full=Peptidyl-prolyl cis-trans isomerase CYP65 {ECO:0000305}; Short=AtCYP65; Short=PPIase CYP65; EC=2.3.2.27 {ECO:0000250|UniProtKB:Q13356}; EC=5.2.1.8 {ECO:0000250|UniProtKB:Q08752}; AltName: Full=Cyclophilin-65; AltName: Full=Peptidyl-prolyl cis-trans isomerase-like 2; AltName: Full=Plant U-box protein 49; AltName: Full=RING-type E3 ubiquitin transferase isomerase-like 2 {ECO:0000305};…	SubName: Full=Uncharacterized protein {ECO:0000313|EMBL:KDO78888.1};	Cyclophilin type, U box-containing peptidyl-prolyl cis-trans isomerase	GO:0005634,nucleus; GO:0003755,peptidyl-prolyl cis-trans isomerase activity; GO:0034450,ubiquitin-ubiquitin ligase activity; GO:0006457,protein folding; GO:0000209,protein polyubiquitination	Rtf2 RING-finger
Cg1g006740	5.76	5.93	3.52	4.52	4.55	4.28	217	255	136	190	200	191	0.866	-0.208	0.452246	0.781359	false	--	--	--	PREDICTED: uncharacterized protein LOC102623283 [Citrus sinensis]	--	SubName: Full=Uncharacterized protein {ECO:0000313|EMBL:KDO78887.1};	--	--	--
Cg1g006750	7.07	8.75	4.98	7.99	9.95	9.46	565	797	408	712	926	895	1.301	0.38	0.122823	0.411439	false	--	--	K00860 adenylylsulfate kinase [EC:2.7.1.25] | (RefSeq) adenylyl-sulfate kinase 3 (A)	PREDICTED: adenylyl-sulfate kinase 3 isoform X1 [Citrus sinensis]	RecName: Full=Adenylyl-sulfate kinase, chloroplastic; EC=2.7.1.25; AltName: Full=ATP adenosine-5'-phosphosulfate 3'-phosphotransferase; AltName: Full=Adenosine-5'-phosphosulfate kinase; Short=APS kinase; Flags: Precursor;	RecName: Full=Adenylyl-sulfate kinase {ECO:0000256|RuleBase:RU004347}; EC=2.7.1.25 {ECO:0000256|RuleBase:RU004347};	Adenosine 5'-phosphosulfate kinase	GO:0009507,chloroplast; GO:0004020,adenylylsulfate kinase activity; GO:0005524,ATP binding; GO:0019344,cysteine biosynthetic process; GO:0070814,hydrogen sulfide biosynthetic process; GO:0000103,sulfate assimilation	Chromatin associated protein KTI12
Cg1g006760	2.22	1.45	1.48	0.42	0.66	0.04	169	126	115	36	58	4	0.21	-2.249	0.00275708	0.0330943	down	--	--	--	PREDICTED: BTB/POZ domain-containing protein At3g49900 [Citrus sinensis]	RecName: Full=BTB/POZ domain-containing protein At3g49900;	SubName: Full=Uncharacterized protein {ECO:0000313|EMBL:ESR39365.1};	--	GO:0016567,protein ubiquitination	Centrosome localisation domain of Cep57
Cg1g006770	327.65	368.08	184.83	263.92	238.53	222.62	12314	15779	7125	11065	10447	9912	0.816	-0.294	0.263038	0.615574	false	--	--	K02898 large subunit ribosomal protein L26e | (RefSeq) hypothetical protein (A)	hypothetical protein CICLE_v10026719mg [Citrus clementina]	RecName: Full=60S ribosomal protein L26-1;	SubName: Full=Uncharacterized protein {ECO:0000313|EMBL:GAY50110.1};	60S ribosomal protein L26	GO:0009507,chloroplast; GO:0005829,cytosol; GO:0022625,cytosolic large ribosomal subunit; GO:0022626,cytosolic ribosome; GO:0016020,membrane; GO:0005730,nucleolus; GO:0005634,nucleus; GO:0005886,plasma membrane; GO:0042788,polysomal ribosome; GO:0005774,vacuolar membrane; GO:0003729,mRNA binding; GO:0003723,RNA binding; GO:0003735,structural constituent of ribosome; GO:0002181,cytoplasmic transla…	KOW motif
Cg1g006780	65.96	61.68	39.67	54.44	54.5	57.6	4160	4437	2566	3830	4006	4304	0.983	-0.025	0.909868	0.976791	false	--	--	K15040 voltage-dependent anion channel protein 2 | (RefSeq) hypothetical protein (A)	hypothetical protein CICLE_v10026251mg [Citrus clementina]	RecName: Full=Mitochondrial outer membrane protein porin 2; AltName: Full=Voltage-dependent anion-selective channel protein 2; Short=AtVDAC2; Short=VDAC-2;	SubName: Full=Uncharacterized protein {ECO:0000313|EMBL:GAY50111.1};	Porin/voltage-dependent anion-selective channel protein	GO:0005741,mitochondrial outer membrane; GO:0046930,pore complex; GO:0015288,porin activity; GO:0006811,ion transport; GO:0040008,regulation of growth	Eukaryotic porin
Cg1g006790	0.52	0.21	0.24	0.62	0.73	0.38	64	30	31	86	106	56	1.743	0.801	0.126875	0.418616	false	--	--	K01537 Ca2+-transporting ATPase [EC:3.6.3.8] | (RefSeq) calcium-transporting ATPase 2, plasma membrane-type-like (A)	PREDICTED: calcium-transporting ATPase 2, plasma membrane-type-like [Citrus sinensis]	RecName: Full=Calcium-transporting ATPase 2, plasma membrane-type; EC=3.6.3.8; AltName: Full=Ca(2+)-ATPase isoform 2;	RecName: Full=Calcium-transporting ATPase {ECO:0000256|RuleBase:RU361146}; EC=3.6.3.8 {ECO:0000256|RuleBase:RU361146};	Calcium transporting ATPase	GO:0005783,endoplasmic reticulum; GO:0005789,endoplasmic reticulum membrane; GO:0005887,integral component of plasma membrane; GO:0016020,membrane; GO:0005886,plasma membrane; GO:0005524,ATP binding; GO:0015085,calcium ion transmembrane transporter activity; GO:0005388,calcium-transporting ATPase activity; GO:0005516,calmodulin binding; GO:0046872,metal ion binding; GO:0070588,calcium ion transme…	haloacid dehalogenase-like hydrolase
Cg1g006800	0.81	0.21	0.75	0.42	0.36	0.54	40	12	38	23	21	32	0.725	-0.463	0.509082	0.817835	false	--	--	--	hypothetical protein CUMW_124230 [Citrus unshiu]	RecName: Full=ACT domain-containing protein ACR1 {ECO:0000305}; AltName: Full=Protein ACT DOMAIN REPEATS 1 {ECO:0000303|PubMed:12481063};	SubName: Full=Uncharacterized protein {ECO:0000313|EMBL:GAY50113.1};	--	GO:0005634,nucleus; GO:0016597,amino acid binding	ACT domain
Cg1g006810	5.53	7.42	1.74	4.13	3.76	2.06	435	665	140	362	344	192	0.676	-0.565	0.262171	0.61452	false	--	--	--	hypothetical protein CUMW_124240 [Citrus unshiu]	RecName: Full=Protein PHLOEM PROTEIN 2-LIKE A10; Short=AtPP2-A10;	SubName: Full=Uncharacterized protein {ECO:0000313|EMBL:GAY50114.1};	--	GO:0016021,integral component of membrane; GO:0030246,carbohydrate binding	--
Cg1g006820	54.72	74.69	29.55	40.1	38.52	32.36	334	520	185	273	274	234	0.693	-0.528	0.12937	0.422821	false	--	--	--	hypothetical protein CICLE_v10026916mg [Citrus clementina]	--	SubName: Full=Uncharacterized protein {ECO:0000313|EMBL:ESR39371.1};	--	GO:0016021,integral component of membrane	--
Cg1g006830	66.27	110.41	9.03	29	41.81	25.46	1846	3508	258	901	1357	840	0.523	-0.935	0.151263	0.460948	false	--	--	--	hypothetical protein CICLE_v10026870mg [Citrus clementina]	--	SubName: Full=Uncharacterized protein {ECO:0000313|EMBL:ESR39372.1};	--	GO:0005576,extracellular region; GO:0008083,growth factor activity; GO:0008283,cell proliferation	Phytosulfokine precursor protein (PSK)
Cg1g006840	0.38	0.17	0.56	1.32	1.31	1.29	8	4	12	31	32	32	3.429	1.778	0.0126189	0.0995829	false	--	--	--	hypothetical protein CISIN_1g034725mg [Citrus sinensis]	--	SubName: Full=Uncharacterized protein {ECO:0000313|EMBL:JAV45312.1};	--	--	--
Cg1g006850	7.42	8.83	1.71	9.25	9.32	6.71	423	574	100	588	619	453	1.409	0.495	0.334582	0.689469	false	--	--	--	PREDICTED: bZIP transcription factor 53 [Citrus sinensis]	RecName: Full=bZIP transcription factor 2 {ECO:0000305}; Short=AtbZIP2 {ECO:0000303|PubMed:11906833}; AltName: Full=G-box-binding factor 5 {ECO:0000303|Ref.1}; AltName: Full=Protein FLORAL TRANSITION AT THE MERISTEM 3 {ECO:0000303|PubMed:22319055};	SubName: Full=Uncharacterized protein {ECO:0000313|EMBL:KDO78870.1};	--	GO:0005634,nucleus; GO:0003677,DNA binding; GO:0003700,DNA-binding transcription factor activity; GO:0046982,protein heterodimerization activity; GO:0006351,transcription, DNA-templated	Basic region leucine zipper
Cg1g006870	1.38	1.25	0.56	0.61	1.16	0.47	115	119	48	57	113	46	0.691	-0.533	0.302842	0.657471	false	--	--	K22382 WD repeat-containing protein 26 | (RefSeq) WD repeat-containing protein 26 homolog (A)	PREDICTED: growth-regulating factor 1 [Citrus sinensis]	RecName: Full=Growth-regulating factor 1; Short=AtGRF1; AltName: Full=Transcription activator GRF1;	SubName: Full=Uncharacterized protein {ECO:0000313|EMBL:KDO78868.1};	--	GO:0005634,nucleus; GO:0005524,ATP binding; GO:0043565,sequence-specific DNA binding; GO:0019760,glucosinolate metabolic process; GO:0061062,regulation of nematode larval development; GO:0006355,regulation of transcription, DNA-templated; GO:0009624,response to nematode; GO:0048364,root development; GO:0006351,transcription, DNA-templated	QLQ
Cg1g006880	37.94	45.62	40.2	41.42	38.27	45.46	2108	2891	2291	2567	2478	2992	0.991	-0.013	0.944949	0.984931	false	--	--	K10878 meiotic recombination protein SPO11 | (RefSeq) DNA topoisomerase 6 subunit A-like (A)	PREDICTED: prostamide/prostaglandin F synthase [Citrus sinensis]	RecName: Full=Thioredoxin-like protein AAED1, chloroplastic; AltName: Full=AhpC/TSA antioxidant enzyme domain-containing protein 1; Flags: Precursor;	SubName: Full=Uncharacterized protein {ECO:0000313|EMBL:GAY50124.1};	Uncharacterized conserved protein	GO:0009507,chloroplast; GO:0016209,antioxidant activity; GO:0055114,oxidation-reduction process	Redoxin
Cg1g006890	0.17	0	0.1	0.42	0.57	0.68	7	0	4	19	27	33	6.117	2.613	0.0135297	0.104381	false	--	--	K14411 RNA-binding protein Musashi | (RefSeq) heterogeneous nuclear ribonucleoprotein 1-like (A)	PREDICTED: heterogeneous nuclear ribonucleoprotein 1-like isoform X1 [Citrus sinensis]	RecName: Full=Heterogeneous nuclear ribonucleoprotein 1; Short=hnRNP1;	SubName: Full=Uncharacterized protein {ECO:0000313|EMBL:KDO78864.1}; Flags: Fragment;	RNA-binding protein musashi/mRNA cleavage and polyadenylation factor I complex, subunit HRP1	GO:0005829,cytosol; GO:0005634,nucleus; GO:0005681,spliceosomal complex; GO:0003729,mRNA binding; GO:0006397,mRNA processing; GO:0051028,mRNA transport; GO:1901000,regulation of response to salt stress; GO:2000070,regulation of response to water deprivation; GO:0008380,RNA splicing; GO:0010228,vegetative to reproductive phase transition of meristem	Cytosolic domain of 10TM putative phosphate transporter
Cg1g006910	0.52	0.2	0.77	0.79	0.31	1.27	48	21	73	82	34	140	1.55	0.632	0.377482	0.726562	false	--	--	K09285 AP2-like factor, ANT lineage | (RefSeq) AP2-like ethylene-responsive transcription factor ANT (A)	PREDICTED: AP2-like ethylene-responsive transcription factor ANT [Citrus sinensis]	RecName: Full=AP2-like ethylene-responsive transcription factor ANT; AltName: Full=Complementing a protein kinase C mutant protein 1; AltName: Full=Protein AINTEGUMENTA; AltName: Full=Protein DRAGON; AltName: Full=Protein OVULE MUTANT;	SubName: Full=Uncharacterized protein {ECO:0000313|EMBL:KDO78862.1};	--	GO:0005634,nucleus; GO:0003677,DNA binding; GO:0003700,DNA-binding transcription factor activity; GO:0043565,sequence-specific DNA binding; GO:0030154,cell differentiation; GO:0009908,flower development; GO:0019760,glucosinolate metabolic process; GO:0010492,maintenance of shoot apical meristem identity; GO:0042127,regulation of cell proliferation; GO:0006351,transcription, DNA-templated	AP2 domain
Cg1g006920	0.26	0.5	0.28	0.23	0.41	0.49	8	18	9	8	15	18	1.068	0.095	0.90212	0.975321	false	--	--	K04733 interleukin-1 receptor-associated kinase 4 [EC:2.7.11.1] | (RefSeq) probably inactive leucine-rich repeat receptor-like protein kinase At5g48380 (A)	hypothetical protein CISIN_1g024203mg [Citrus sinensis]	RecName: Full=Inactive LRR receptor-like serine/threonine-protein kinase BIR2 {ECO:0000305}; AltName: Full=Protein BAK1-INTERACTING RECEPTOR-LIKE KINASE 2 {ECO:0000303|PubMed:24388849}; Flags: Precursor;	SubName: Full=Uncharacterized protein {ECO:0000313|EMBL:KDO78861.1};	FOG: Leucine rich repeat	GO:0009507,chloroplast; GO:0016021,integral component of membrane; GO:0016020,membrane; GO:0005886,plasma membrane; GO:0000166,nucleotide binding; GO:0006952,defense response; GO:1900425,negative regulation of defense response to bacterium; GO:0006468,protein phosphorylation; GO:1900150,regulation of defense response to fungus	Leucine Rich Repeat
Cg1g006930	18	15.44	8.03	16.44	16.84	10.84	1491	1459	682	1519	1625	1064	1.05	0.07	0.832094	0.952518	false	--	--	K14810 ATP-dependent RNA helicase DDX56/DBP9 [EC:3.6.4.13] | (RefSeq) DEAD-box ATP-dependent RNA helicase 16 (A)	PREDICTED: DEAD-box ATP-dependent RNA helicase 16 [Citrus sinensis]	RecName: Full=DEAD-box ATP-dependent RNA helicase 16; EC=3.6.4.13;	SubName: Full=Uncharacterized protein {ECO:0000313|EMBL:ESR39381.1};	RNA helicase	GO:0005737,cytoplasm; GO:0005730,nucleolus; GO:0005524,ATP binding; GO:0004004,ATP-dependent RNA helicase activity; GO:0003723,RNA binding; GO:0010501,RNA secondary structure unwinding; GO:0006364,rRNA processing	Type III restriction enzyme, res subunit
Cg1g006940	3.36	4.56	6.85	10.44	12.2	14.97	278	430	581	963	1176	1467	2.462	1.3	0.00024816	0.0049352	up	--	--	K00511 squalene monooxygenase [EC:1.14.14.17] | (RefSeq) squalene epoxidase 3 (A)	PREDICTED: squalene epoxidase 3 [Citrus sinensis]	RecName: Full=Squalene monooxygenase; EC=1.14.14.17 {ECO:0000250|UniProtKB:Q9SM02}; AltName: Full=Squalene epoxidase; Short=SE;	SubName: Full=Uncharacterized protein {ECO:0000313|EMBL:GAY50130.1};	Squalene monooxygenase	GO:0016021,integral component of membrane; GO:0050660,flavin adenine dinucleotide binding; GO:0004506,squalene monooxygenase activity	HI0933-like protein
Cg1g006950	1.11	0.94	1.18	1.07	0.99	0.9	103	99	112	111	107	99	0.894	-0.161	0.60105	0.863558	false	--	--	K01176 alpha-amylase [EC:3.2.1.1] | (RefSeq) pentatricopeptide repeat-containing protein At2g04860 (A)	PREDICTED: pentatricopeptide repeat-containing protein At3g49740 [Citrus sinensis]	RecName: Full=Pentatricopeptide repeat-containing protein At3g49740;	SubName: Full=Uncharacterized protein {ECO:0000313|EMBL:KDO78853.1};	FOG: PPR repeat	GO:0043231,intracellular membrane-bounded organelle; GO:0004519,endonuclease activity; GO:0003723,RNA binding; GO:0009451,RNA modification	Tetratricopeptide repeat
Cg1g006960	0	0.03	0	0.06	0.18	0.25	0	2	0	4	13	18	16.509	4.045	0.0168001	0.121029	false	--	--	K01179 endoglucanase [EC:3.2.1.4] | (RefSeq) endoglucanase 2-like (A)	PREDICTED: endoglucanase 2-like [Citrus sinensis]	RecName: Full=Endoglucanase 24; EC=3.2.1.4; AltName: Full=Endo-1,4-beta glucanase 24; Flags: Precursor;	SubName: Full=Uncharacterized protein {ECO:0000313|EMBL:GAY50132.1};	--	GO:0005576,extracellular region; GO:0008810,cellulase activity; GO:0071555,cell wall organization; GO:0030245,cellulose catabolic process	Glycosyl hydrolase family 9
Cg1g006970	0	0	0.98	0.09	0	0.42	0	0	10	1	0	5	0.49	-1.028	0.709857	NA	false	--	--	K03236 translation initiation factor 1A | (RefSeq) eukaryotic translation initiation factor 1A (A)	hypothetical protein CISIN_1g035938mg [Citrus sinensis]	RecName: Full=Eukaryotic translation initiation factor 1A; Short=eIF-1A; AltName: Full=Eukaryotic translation initiation factor 4C; Short=eIF-4C;	SubName: Full=Uncharacterized protein {ECO:0000313|EMBL:KDO78851.1};	Translation initiation factor 1A (eIF-1A)	GO:0003743,translation initiation factor activity	--
Cg1g006980	4.64	4.81	4.58	4.21	4.48	4.01	329	389	333	333	370	337	0.884	-0.177	0.342409	0.695255	false	--	--	K17964 leucine-rich PPR motif-containing protein, mitochondrial | (RefSeq) pentatricopeptide repeat-containing protein At1g79540 (A)	hypothetical protein CICLE_v10025134mg [Citrus clementina]	RecName: Full=Putative pentatricopeptide repeat-containing protein At5g65820;	SubName: Full=Uncharacterized protein {ECO:0000313|EMBL:ESR39385.1};	FOG: PPR repeat	GO:0043231,intracellular membrane-bounded organelle; GO:0004519,endonuclease activity; GO:0003723,RNA binding; GO:0009451,RNA modification	Endo/exonuclease (EXOG) C-terminal domain
Cg1g006990	0.19	0.16	0.06	0.15	0.27	0.24	9	9	3	8	15	14	1.595	0.673	0.444797	0.77677	false	--	--	K16302 metal transporter CNNM | (RefSeq) DUF21 domain-containing protein At2g14520-like (A)	PREDICTED: DUF21 domain-containing protein At2g14520-like [Citrus sinensis]	RecName: Full=DUF21 domain-containing protein At2g14520; AltName: Full=CBS domain-containing protein CBSDUF3;	SubName: Full=Uncharacterized protein {ECO:0000313|EMBL:GAY50135.1};	Predicted membrane protein, contains two CBS domains	GO:0016021,integral component of membrane	CBS domain
Cg1g007010	20.39	22.89	18.01	20.45	21.1	18.65	1615	2068	1463	1807	1947	1750	0.963	-0.054	0.715791	0.911057	false	--	--	K20178 vacuolar protein sorting-associated protein 8 | (RefSeq) hypothetical protein (A)	PREDICTED: GTP-binding protein At3g49725, chloroplastic [Citrus sinensis]	RecName: Full=GTP-binding protein At3g49725, chloroplastic; Flags: Precursor;	SubName: Full=Uncharacterized protein {ECO:0000313|EMBL:ESR39387.1};	Predicted GTP binding protein	GO:0009507,chloroplast; GO:0005737,cytoplasm; GO:0005525,GTP binding; GO:0046872,metal ion binding; GO:0043022,ribosome binding	Elongation factor Tu GTP binding domain
Cg1g007020	78.79	83.3	77.99	66.2	74.42	78.41	3783	4562	3841	3546	4164	4460	0.893	-0.164	0.31501	0.670573	false	--	--	K01188 beta-glucosidase [EC:3.2.1.21] | (RefSeq) hypothetical protein (A)	PREDICTED: uncharacterized protein At3g49720 [Citrus sinensis]	RecName: Full=Uncharacterized protein At3g49720;	SubName: Full=Uncharacterized protein {ECO:0000313|EMBL:KDO78835.1};	--	GO:0009535,chloroplast thylakoid membrane; GO:0005768,endosome; GO:0005794,Golgi apparatus; GO:0016021,integral component of membrane; GO:0016020,membrane; GO:0005886,plasma membrane; GO:0005802,trans-Golgi network; GO:0005774,vacuolar membrane; GO:0040007,growth; GO:0045489,pectin biosynthetic process	Methionine biosynthesis protein MetW
Cg1g007030	1.76	2.14	1.59	2.13	2	1.97	160	221	148	216	211	212	1.091	0.126	0.586655	0.858536	false	--	--	K06180 23S rRNA pseudouridine1911/1915/1917 synthase [EC:5.4.99.23] | (RefSeq) pentatricopeptide repeat-containing protein At1g20230 isoform X1 (A)	PREDICTED: pentatricopeptide repeat-containing protein At3g49710 [Citrus sinensis]	RecName: Full=Pentatricopeptide repeat-containing protein At3g49710;	SubName: Full=Uncharacterized protein {ECO:0000313|EMBL:ESR39390.1};	FOG: PPR repeat	GO:0043231,intracellular membrane-bounded organelle; GO:0004519,endonuclease activity; GO:0003723,RNA binding; GO:0008270,zinc ion binding; GO:0009451,RNA modification	Tetratricopeptide repeat
Cg1g007060	39.92	35.77	22.46	37.72	38	31.58	3485	3562	2011	3673	3866	3266	1.077	0.107	0.655796	0.885725	false	--	--	K00826 branched-chain amino acid aminotransferase [EC:2.6.1.42] | (RefSeq) branched-chain-amino-acid aminotransferase 3, chloroplastic-like (A)	PREDICTED: branched-chain-amino-acid aminotransferase 3, chloroplastic-like [Citrus sinensis]	RecName: Full=Branched-chain amino acid aminotransferase 2, chloroplastic {ECO:0000303|PubMed:23347725}; Short=HlBCAT2 {ECO:0000303|PubMed:23347725}; EC=2.6.1.42 {ECO:0000269|PubMed:23347725}; Flags: Precursor;	RecName: Full=Branched-chain-amino-acid aminotransferase {ECO:0000256|RuleBase:RU004517}; EC=2.6.1.42 {ECO:0000256|RuleBase:RU004517};	Branched chain aminotransferase BCAT1, pyridoxal phosphate enzymes type IV superfamily	GO:0009507,chloroplast; GO:0052656,L-isoleucine transaminase activity; GO:0052654,L-leucine transaminase activity; GO:0052655,L-valine transaminase activity; GO:0009097,isoleucine biosynthetic process; GO:0009098,leucine biosynthetic process; GO:0009099,valine biosynthetic process	Amino-transferase class IV
Cg1g007070	30.67	32.98	35.43	26.86	32	20.98	4601	5644	5452	4496	5595	3729	0.782	-0.354	0.110415	0.390378	false	--	--	K00826 branched-chain amino acid aminotransferase [EC:2.6.1.42] | (RefSeq) protein CROWDED NUCLEI 4-like isoform X1 (A)	PREDICTED: protein CROWDED NUCLEI 4 isoform X2 [Citrus sinensis]	RecName: Full=Protein CROWDED NUCLEI 4 {ECO:0000303|PubMed:24308514}; AltName: Full=Protein LITTLE NUCLEI 4 {ECO:0000303|PubMed:17873096};	SubName: Full=Uncharacterized protein {ECO:0000313|EMBL:KDO78816.1};	--	GO:0009507,chloroplast; GO:0010369,chromocenter; GO:0005737,cytoplasm; GO:0005652,nuclear lamina; GO:0031965,nuclear membrane; GO:0034399,nuclear periphery; GO:0005654,nucleoplasm; GO:0006997,nucleus organization; GO:0097298,regulation of nucleus size	--
Cg1g007080	19.64	20.39	27.21	15.53	18.47	19.58	1667	1974	2369	1471	1827	1969	0.773	-0.371	0.145818	0.452089	false	--	--	K01285 lysosomal Pro-X carboxypeptidase [EC:3.4.16.2] | (RefSeq) lysosomal Pro-X carboxypeptidase (A)	PREDICTED: lysosomal Pro-X carboxypeptidase [Citrus sinensis]	RecName: Full=Probable serine protease EDA2; EC=3.4.-.-; AltName: Full=Protein EMBRYO SAC DEVELOPMENT ARREST 2; Flags: Precursor;	SubName: Full=Uncharacterized protein {ECO:0000313|EMBL:ESR39399.1};	Prolylcarboxypeptidase (angiotensinase C)	GO:0005576,extracellular region; GO:0008239,dipeptidyl-peptidase activity; GO:0008236,serine-type peptidase activity; GO:0009561,megagametogenesis; GO:0006508,proteolysis	Alpha/beta hydrolase family
Cg1g007090	27.76	33.28	35.61	33.81	35.51	32.92	1830	2502	2408	2486	2728	2571	1.03	0.042	0.830591	0.951633	false	--	--	K10606 E3 ubiquitin-protein ligase FANCL [EC:2.3.2.27] | (RefSeq) hypothetical protein (A)	hypothetical protein CICLE_v10026132mg [Citrus clementina]	RecName: Full=Homeobox-leucine zipper protein HAT22; AltName: Full=Homeodomain-leucine zipper protein HAT22; Short=HD-ZIP protein 22;	SubName: Full=Uncharacterized protein {ECO:0000313|EMBL:ESR39401.1};	Transcription factor HEX, contains HOX and HALZ domains	GO:0005634,nucleus; GO:0003700,DNA-binding transcription factor activity; GO:0043565,sequence-specific DNA binding; GO:0009738,abscisic acid-activated signaling pathway; GO:0009737,response to abscisic acid; GO:0009735,response to cytokinin; GO:0009414,response to water deprivation; GO:0006351,transcription, DNA-templated	MutS domain III
Cg1g007100	337.66	559.44	496.1	96.19	152.15	139.16	18623	35195	28065	5918	9779	9093	0.272	-1.88	6.24933e-11	1.08091e-08	down	--	--	K08235 xyloglucan:xyloglucosyl transferase [EC:2.4.1.207] | (RefSeq) hypothetical protein (A)	hypothetical protein CICLE_v10026210mg [Citrus clementina]	RecName: Full=Probable xyloglucan endotransglucosylase/hydrolase protein 6; Short=At-XTH6; Short=XTH-6; EC=2.4.1.207; Flags: Precursor;	RecName: Full=Xyloglucan endotransglucosylase/hydrolase {ECO:0000256|RuleBase:RU361120}; EC=2.4.1.207 {ECO:0000256|RuleBase:RU361120};	--	GO:0048046,apoplast; GO:0005618,cell wall; GO:0004553,hydrolase activity, hydrolyzing O-glycosyl compounds; GO:0016762,xyloglucan:xyloglucosyl transferase activity; GO:0042546,cell wall biogenesis; GO:0071555,cell wall organization; GO:0009414,response to water deprivation; GO:0010411,xyloglucan metabolic process	Xyloglucan endo-transglycosylase (XET) C-terminus
Cg1g007120	72.68	72.72	81.45	66.2	58.33	60.87	6071	6928	6978	6168	5678	6023	0.796	-0.329	0.0743408	0.310283	false	--	--	K04487 cysteine desulfurase [EC:2.8.1.7] | (RefSeq) cysteine desulfurase, mitochondrial (A)	PREDICTED: cysteine desulfurase, mitochondrial [Citrus sinensis]	RecName: Full=Cysteine desulfurase, mitochondrial; EC=2.8.1.7; AltName: Full=NIFS homolog 1 {ECO:0000303|Ref.1}; Short=AtNIFS1; AltName: Full=Protein AtMtNifS; Flags: Precursor;	SubName: Full=Uncharacterized protein {ECO:0000313|EMBL:KDO78787.1};	Cysteine desulfurase NFS1	GO:0005739,mitochondrion; GO:0005524,ATP binding; GO:0031071,cysteine desulfurase activity; GO:0051536,iron-sulfur cluster binding; GO:0030170,pyridoxal phosphate binding; GO:0008270,zinc ion binding; GO:0044571,[2Fe-2S] cluster assembly; GO:0016226,iron-sulfur cluster assembly	Pyridoxal-dependent decarboxylase conserved domain
Cg1g007130	25.71	26.59	31.92	27.96	35.34	32.68	2342	2763	2983	2842	3752	3527	1.107	0.147	0.503012	0.814721	false	--	--	--	PREDICTED: dentin sialophosphoprotein-like [Citrus sinensis]	--	SubName: Full=Uncharacterized protein {ECO:0000313|EMBL:GAY50156.1};	--	--	--
Cg1g007140	128.49	133.4	74.35	109.89	120.41	105.65	3289	3895	1952	3138	3592	3204	0.987	-0.018	0.939104	0.98397	false	--	--	K02266 cytochrome c oxidase subunit 6a | (RefSeq) cytochrome c oxidase subunit 6a, mitochondrial (A)	PREDICTED: cytochrome c oxidase subunit 6a, mitochondrial [Citrus sinensis]	RecName: Full=Cytochrome c oxidase subunit 6a, mitochondrial; Short=AtCOX6a; Flags: Precursor;	SubName: Full=Uncharacterized protein {ECO:0000313|EMBL:GAY50157.1};	Cytochrome c oxidase, subunit VIa/COX13	GO:0005751,mitochondrial respiratory chain complex IV; GO:0005739,mitochondrion; GO:0004129,cytochrome-c oxidase activity; GO:0030234,enzyme regulator activity; GO:0009060,aerobic respiration; GO:0006123,mitochondrial electron transport, cytochrome c to oxygen	Cytochrome c oxidase subunit VIa
Cg1g007150	8.59	8.3	12.55	10.22	10.03	13.79	444	489	665	589	604	844	1.121	0.165	0.596855	0.862724	false	--	--	K09260 MADS-box transcription enhancer factor 2A | (RefSeq) agamous-like MADS-box protein AGL29 isoform X1 (A)	PREDICTED: agamous-like MADS-box protein AGL61 [Citrus sinensis]	RecName: Full=Agamous-like MADS-box protein AGL61; AltName: Full=Protein DIANA;	SubName: Full=Uncharacterized protein {ECO:0000313|EMBL:GAY50158.1};	MADS box transcription factor	GO:0005634,nucleus; GO:0043078,polar nucleus; GO:0003700,DNA-binding transcription factor activity; GO:0046983,protein dimerization activity; GO:0000977,RNA polymerase II regulatory region sequence-specific DNA binding; GO:0009559,embryo sac central cell differentiation; GO:0045944,positive regulation of transcription by RNA polymerase II; GO:0006351,transcription, DNA-templated	SRF-type transcription factor (DNA-binding and dimerisation domain)
Cg1g007160	3.92	4.9	0.81	14.73	12.17	16.13	47	67	10	197	170	229	4.489	2.166	0.000147209	0.00326362	up	--	--	--	hypothetical protein CISIN_1g044476mg [Citrus sinensis]	--	SubName: Full=Uncharacterized protein {ECO:0000313|EMBL:KDO78782.1};	--	--	--
Cg1g007170	2.84	5.04	2.12	13.2	14.17	19.33	81	164	62	420	471	653	4.646	2.216	2.14772e-09	2.32706e-07	up	--	--	--	PREDICTED: uncharacterized protein LOC102609906 [Citrus sinensis]	--	SubName: Full=Uncharacterized protein {ECO:0000313|EMBL:KDO78782.1};	--	--	--
Cg1g007190	51.27	53	82.83	62.67	69.9	70.03	3626	4276	6009	4945	5761	5868	1.045	0.064	0.82471	0.94899	false	--	--	K07374 tubulin alpha | (RefSeq) hypothetical protein (A)	tubulin alpha chain [Quercus suber]	RecName: Full=Tubulin alpha chain;	SubName: Full=Uncharacterized protein {ECO:0000313|EMBL:GAY48781.1};	Alpha tubulin	GO:0005737,cytoplasm; GO:0005874,microtubule; GO:0005525,GTP binding; GO:0003924,GTPase activity; GO:0005200,structural constituent of cytoskeleton; GO:0007017,microtubule-based process	Tubulin domain
Cg1g007200	0.65	0.74	0.65	1.76	2.84	1.38	70	92	72	213	359	177	2.856	1.514	2.41356e-05	0.00075586	up	--	--	K00924 kinase [EC:2.7.1.-] | (RefSeq) hypothetical protein (A)	PREDICTED: LRR receptor-like serine/threonine-protein kinase HSL2 isoform X1 [Citrus sinensis]	RecName: Full=LRR receptor-like serine/threonine-protein kinase HSL2; EC=2.7.11.1; AltName: Full=Protein HAESA-LIKE2; Flags: Precursor;	SubName: Full=Uncharacterized protein {ECO:0000313|EMBL:KDO78779.1};	--	GO:0016021,integral component of membrane; GO:0005886,plasma membrane; GO:0005524,ATP binding; GO:0004674,protein serine/threonine kinase activity; GO:0010102,lateral root morphogenesis; GO:0010468,regulation of gene expression	Leucine Rich repeat
Cg1g007210	105.06	90.78	110.64	96.68	112.37	110.63	6661	6565	7195	6838	8303	8310	1.015	0.021	0.91772	0.978613	false	--	--	K00026 malate dehydrogenase [EC:1.1.1.37] | (RefSeq) malate dehydrogenase, glyoxysomal (A)	hypothetical protein CICLE_v10025945mg [Citrus clementina]	RecName: Full=Malate dehydrogenase, glyoxysomal; EC=1.1.1.37; Flags: Precursor;	RecName: Full=Malate dehydrogenase {ECO:0000256|RuleBase:RU003405}; EC=1.1.1.37 {ECO:0000256|RuleBase:RU003405};	NAD-dependent malate dehydrogenase	GO:0009514,glyoxysome; GO:0030060,L-malate dehydrogenase activity; GO:0006097,glyoxylate cycle; GO:0006108,malate metabolic process; GO:0006099,tricarboxylic acid cycle	Semialdehyde dehydrogenase, NAD binding domain
Cg1g007220	6.01	6.72	10.29	7.97	9.94	9.59	837	1068	1471	1239	1614	1582	1.153	0.205	0.503001	0.814721	false	--	--	K00924 kinase [EC:2.7.1.-] | (RefSeq) receptor protein kinase CLAVATA1 (A)	PREDICTED: leucine-rich repeat receptor-like serine/threonine-protein kinase BAM1 [Citrus sinensis]	RecName: Full=Leucine-rich repeat receptor-like serine/threonine-protein kinase BAM1; EC=2.7.11.1; AltName: Full=Protein BARELY ANY MERISTEM 1; Flags: Precursor;	SubName: Full=Uncharacterized protein {ECO:0000313|EMBL:GAY38862.1};	--	GO:0016021,integral component of membrane; GO:0005886,plasma membrane; GO:0005524,ATP binding; GO:0043621,protein self-association; GO:0004674,protein serine/threonine kinase activity; GO:0033612,receptor serine/threonine kinase binding; GO:0030154,cell differentiation; GO:0048437,floral organ development; GO:0048229,gametophyte development; GO:0010075,regulation of meristem growth	Leucine Rich repeat
Cg1g007240	0	0	0	1.91	1.33	2.32	0	0	0	80	58	103	391.144	8.612	5.72077e-11	1.00798e-08	up	--	--	K13422 transcription factor MYC2 | (RefSeq) transcription factor MYC2 isoform X1 (A)	PREDICTED: transcription factor bHLH25-like [Citrus sinensis]	RecName: Full=Transcription factor bHLH25; AltName: Full=Basic helix-loop-helix protein 25; Short=AtbHLH25; Short=bHLH 25; AltName: Full=Transcription factor EN 29; AltName: Full=bHLH transcription factor bHLH025;	SubName: Full=Uncharacterized protein {ECO:0000313|EMBL:ESR39420.1};	--	GO:0005634,nucleus; GO:0003677,DNA binding; GO:0003700,DNA-binding transcription factor activity; GO:0046983,protein dimerization activity; GO:0006355,regulation of transcription, DNA-templated; GO:0006351,transcription, DNA-templated	Helix-loop-helix DNA-binding domain
Cg1g007270	83.02	90.69	70.73	64.63	71.04	56.91	4978	6203	4350	4323	4964	4043	0.772	-0.373	0.0183957	0.129005	false	--	--	K14963 COMPASS component SWD3 | (RefSeq) hypothetical protein (A)	hypothetical protein CICLE_v10026097mg [Citrus clementina]	RecName: Full=COMPASS-like H3K4 histone methylase component WDR5A {ECO:0000303|PubMed:19567704}; Short=AtWDR5A {ECO:0000303|PubMed:19567704};	SubName: Full=Uncharacterized protein {ECO:0000313|EMBL:GAY38859.1};	WD40 repeat-containing protein	GO:0005634,nucleus; GO:0048188,Set1C/COMPASS complex; GO:0042393,histone binding; GO:0008168,methyltransferase activity; GO:0010228,vegetative to reproductive phase transition of meristem	Cytochrome D1 heme domain
Cg1g007280	0.28	0.14	0.05	0.18	0.19	0.2	36	21	6	25	28	30	1.187	0.247	0.740329	0.918965	false	--	--	K10401 kinesin family member 18/19 | (RefSeq) kinesin-like protein KIF19 (A)	hypothetical protein CUMW_039920 [Citrus unshiu]	RecName: Full=Kinesin-like protein KIN-8B {ECO:0000305};	SubName: Full=Uncharacterized protein {ECO:0000313|EMBL:GAY38858.1};	Kinesin-like protein	GO:0005871,kinesin complex; GO:0005874,microtubule; GO:0005524,ATP binding; GO:0016887,ATPase activity; GO:0008017,microtubule binding; GO:0003777,microtubule motor activity; GO:0007019,microtubule depolymerization; GO:0007018,microtubule-based movement; GO:0000070,mitotic sister chromatid segregation	Microtubule binding
Cg1g007290	30.82	37.26	34.49	33.24	35.41	34.62	4214	5811	4837	5070	5642	5608	0.984	-0.023	0.886419	0.969843	false	--	--	K14500 BR-signaling kinase [EC:2.7.11.1] | (RefSeq) probable serine/threonine-protein kinase At5g41260 (A)	PREDICTED: probable sphingolipid transporter spinster homolog 2 [Citrus sinensis]	RecName: Full=Probable sphingolipid transporter spinster homolog 3;	SubName: Full=Uncharacterized protein {ECO:0000313|EMBL:ESR39424.1};	Sugar transporter/spinster transmembrane protein	GO:0016021,integral component of membrane; GO:0005743,mitochondrial inner membrane; GO:0006869,lipid transport; GO:0055085,transmembrane transport	Uncharacterised MFS-type transporter YbfB
Cg1g007300	29.8	26.24	44.35	41.08	37.83	46.65	3485	3500	5319	5358	5155	6462	1.208	0.273	0.362692	0.713889	false	--	--	K00703 starch synthase [EC:2.4.1.21] | (RefSeq) probable starch synthase 4, chloroplastic/amyloplastic isoform X1 (A)	PREDICTED: probable starch synthase 4, chloroplastic/amyloplastic isoform X2 [Citrus sinensis]	RecName: Full=Probable starch synthase 4, chloroplastic/amyloplastic {ECO:0000305}; Short=AtSS4 {ECO:0000303|PubMed:17217470}; EC=2.4.1.21 {ECO:0000269|PubMed:19666739}; AltName: Full=Soluble starch synthase IV {ECO:0000303|PubMed:17217470}; Short=SSIV {ECO:0000303|PubMed:17217470}; Flags: Precursor;	SubName: Full=Uncharacterized protein {ECO:0000313|EMBL:GAY38854.1};	--	GO:0009501,amyloplast; GO:0009507,chloroplast; GO:0033201,alpha-1,4-glucan synthase activity; GO:0004373,glycogen (starch) synthase activity; GO:0009011,starch synthase activity; GO:0019252,starch biosynthetic process; GO:0005982,starch metabolic process	Glycosyl transferase 4-like domain
Cg1g007310	32.99	34.4	26.8	41.58	39.04	41.73	3358	3994	2798	4722	4631	5033	1.277	0.353	0.0228874	0.148745	false	--	--	K15193 protein SPT2 | (RefSeq) protein SPT2 (A)	PREDICTED: protein SPT2 [Citrus sinensis]	--	SubName: Full=Uncharacterized protein {ECO:0000313|EMBL:GAY38852.1};	--	--	SPT2 chromatin protein
Cg1g007320	7.93	7.65	8.1	8.15	9.22	10.3	661	727	692	758	895	1017	1.142	0.191	0.352594	0.704328	false	--	--	K12493 ADP-ribosylation factor GTPase-activating protein 2/3 | (RefSeq) ADP-ribosylation factor GTPase-activating protein AGD1 isoform X1 (A)	PREDICTED: uncharacterized protein LOC102629713 isoform X1 [Citrus sinensis]	--	SubName: Full=Uncharacterized protein {ECO:0000313|EMBL:KDO78745.1};	tRNA-dihydrouridine synthase	--	--
Cg1g007330	39.75	41.58	109.53	101.93	51.84	137.15	5673	6768	16033	16228	8621	23188	1.462	0.548	0.292164	0.64504	false	--	--	K01610 phosphoenolpyruvate carboxykinase (ATP) [EC:4.1.1.49] | (RefSeq) phosphoenolpyruvate carboxykinase [ATP]-like (A)	PREDICTED: phosphoenolpyruvate carboxykinase [ATP]	RecName: Full=Phosphoenolpyruvate carboxykinase (ATP); Short=PEP carboxykinase; Short=PEPCK; EC=4.1.1.49;	SubName: Full=Uncharacterized protein {ECO:0000313|EMBL:GAY38849.1};	--	GO:0005829,cytosol; GO:0016020,membrane; GO:0005730,nucleolus; GO:0005634,nucleus; GO:0005524,ATP binding; GO:0004612,phosphoenolpyruvate carboxykinase (ATP) activity; GO:0016036,cellular response to phosphate starvation; GO:0009817,defense response to fungus, incompatible interaction; GO:0006094,gluconeogenesis; GO:0046686,response to cadmium ion	Phosphoenolpyruvate carboxykinase
Cg1g007340	9.85	13.23	9.19	10.77	11.82	11.4	888	1360	849	1083	1241	1217	1.036	0.051	0.791189	0.937049	false	--	--	K05543 tRNA-dihydrouridine synthase 2 [EC:1.3.1.91] | (RefSeq) tRNA-dihydrouridine(20) synthase [NAD(P)+]-like (A)	PREDICTED: tRNA-dihydrouridine(20) synthase [NAD(P)+]	RecName: Full=tRNA-dihydrouridine(47) synthase [NAD(P)(+)]-like; EC=1.3.1.-; AltName: Full=Zinc finger CCCH domain-containing protein 50; Short=AtC3H50; AltName: Full=tRNA-dihydrouridine synthase 3-like;	RecName: Full=tRNA-dihydrouridine synthase {ECO:0000256|PIRNR:PIRNR006621}; EC=1.3.1.- {ECO:0000256|PIRNR:PIRNR006621};	tRNA-dihydrouridine synthase	GO:0005773,vacuole; GO:0050660,flavin adenine dinucleotide binding; GO:0046872,metal ion binding; GO:0017150,tRNA dihydrouridine synthase activity	Dihydrouridine synthase (Dus)
Cg1g007350	21.74	24.78	18.73	21.71	25.37	18.7	1253	1629	1107	1396	1704	1277	0.988	-0.018	0.925401	0.979689	false	--	--	K18624 macrophage erythroblast attacher | (RefSeq) macrophage erythroblast attacher (A)	PREDICTED: protein RMD5 homolog A [Citrus sinensis]	RecName: Full=Protein RMD5 homolog {ECO:0000305};	SubName: Full=Uncharacterized protein {ECO:0000313|EMBL:KDO78727.1};	Predicted E3 ubiquitin ligase	GO:0005737,cytoplasm; GO:0034657,GID complex; GO:0005634,nucleus; GO:0046872,metal ion binding; GO:0043161,proteasome-mediated ubiquitin-dependent protein catabolic process; GO:0042787,NA	Rtf2 RING-finger
Cg1g007360	5.52	5.84	9.02	4.55	6.49	6.98	562	679	942	517	770	842	0.854	-0.227	0.494866	0.808591	false	--	--	--	PREDICTED: uncharacterized protein LOC102627787 [Citrus sinensis]	--	SubName: Full=Zinc finger C3HC4-type RING finger family protein {ECO:0000313|EMBL:JAV44909.1};	--	--	zinc-RING finger domain
Cg1g007370	89.3	90.26	60.5	92.44	98.9	83.81	6521	7518	4531	7530	8416	7250	1.128	0.174	0.369405	0.719835	false	--	--	K14484 auxin-responsive protein IAA | (RefSeq) auxin-responsive protein IAA9 (A)	PREDICTED: auxin-responsive protein IAA9 [Citrus sinensis]	RecName: Full=Auxin-responsive protein IAA9; AltName: Full=Indoleacetic acid-induced protein 9;	RecName: Full=Auxin-responsive protein {ECO:0000256|RuleBase:RU004549};	--	GO:0005634,nucleus; GO:0003700,DNA-binding transcription factor activity; GO:0043565,sequence-specific DNA binding; GO:0009734,auxin-activated signaling pathway; GO:0009733,response to auxin; GO:0006351,transcription, DNA-templated	AUX/IAA family
Cg1g007380	1.81	1.54	0.25	0.96	0.26	0.22	71	69	10	42	12	10	0.399	-1.324	0.137925	0.439078	false	--	--	--	hypothetical protein CUMW_039830 [Citrus unshiu]	RecName: Full=Uncharacterized protein At5g65660;	SubName: Full=Uncharacterized protein {ECO:0000313|EMBL:GAY38843.1};	--	GO:0016021,integral component of membrane; GO:0005886,plasma membrane	--
Cg1g007390	1.26	1.15	1.62	1.65	1.31	1.11	76	79	100	111	92	79	0.978	-0.032	0.931224	0.981697	false	--	--	K14567 U3 small nucleolar RNA-associated protein 14 | (RefSeq) U3 small nucleolar RNA-associated protein 14-like (A)	PREDICTED: uncharacterized protein LOC102626932 [Citrus sinensis]	--	SubName: Full=Uncharacterized protein {ECO:0000313|EMBL:GAY38842.1};	--	--	Myb-like DNA-binding domain
Cg1g007400	0	0	0	0.04	0.1	0.07	0	0	0	2	6	4	19.201	4.263	0.0877092	NA	false	--	--	K13422 transcription factor MYC2 | (RefSeq) transcription factor MYC2-like (A)	PREDICTED: transcription factor bHLH61 [Citrus sinensis]	RecName: Full=Transcription factor bHLH93; AltName: Full=Basic helix-loop-helix protein 93; Short=AtbHLH93; Short=bHLH 93; AltName: Full=Transcription factor EN 47; AltName: Full=bHLH transcription factor bHLH093;	SubName: Full=Uncharacterized protein {ECO:0000313|EMBL:GAY38841.1};	--	GO:0005634,nucleus; GO:0003677,DNA binding; GO:0003700,DNA-binding transcription factor activity; GO:0046983,protein dimerization activity; GO:0045487,gibberellin catabolic process; GO:0007275,multicellular organism development; GO:0010371,regulation of gibberellin biosynthetic process; GO:0006351,transcription, DNA-templated	Helix-loop-helix DNA-binding domain
Cg1g007410	5.7	5.94	3	2.12	3.53	2.14	599	712	324	249	432	266	0.524	-0.931	0.0065183	0.0625074	false	--	--	K15920 xylan 1,4-beta-xylosidase [EC:3.2.1.37] | (RefSeq) hypothetical protein (A)	PREDICTED: probable beta-D-xylosidase 6 [Citrus sinensis]	RecName: Full=Probable beta-D-xylosidase 6; Short=AtBXL6; EC=3.2.1.-; Flags: Precursor;	SubName: Full=Uncharacterized protein {ECO:0000313|EMBL:KDO78723.1};	--	GO:0005578,NA; GO:0005774,vacuolar membrane; GO:0005773,vacuole; GO:0009044,xylan 1,4-beta-xylosidase activity; GO:0005975,carbohydrate metabolic process	Fibronectin type III-like domain
Cg1g007420	1.5	0.8	3.57	3.3	3.4	8.04	110	67	268	270	290	698	2.399	1.262	0.0438846	0.224492	false	--	--	K11721 bromodomain-containing protein 3 | (RefSeq) transcription factor GTE2 (A)	PREDICTED: transcription factor GTE2 [Citrus sinensis]	RecName: Full=Transcription factor GTE2; AltName: Full=Bromodomain-containing protein GTE2; AltName: Full=Protein GLOBAL TRANSCRIPTION FACTOR GROUP E2;	SubName: Full=Uncharacterized protein {ECO:0000313|EMBL:GAY38838.1};	Transcription initiation factor TFIID, subunit BDF1 and related bromodomain proteins	GO:0005634,nucleus; GO:0006355,regulation of transcription, DNA-templated; GO:0006351,transcription, DNA-templated	Bromodomain extra-terminal - transcription regulation
Cg1g007430	203.91	193.52	213.02	75.12	77.99	46.21	26022	28170	27884	10694	11599	6986	0.317	-1.659	4.40228e-11	7.98041e-09	down	--	--	K12392 AP-1 complex subunit beta-1 | (RefSeq) beta-adaptin-like protein B isoform X1 (A)	PREDICTED: glycine-rich domain-containing protein 1 [Citrus sinensis]	RecName: Full=Glycine-rich domain-containing protein 1 {ECO:0000303|Ref.4}; Short=AtGRDP1 {ECO:0000303|Ref.4};	SubName: Full=Uncharacterized protein {ECO:0000313|EMBL:ESR39447.1};	--	GO:0005886,plasma membrane; GO:0009738,abscisic acid-activated signaling pathway; GO:0071470,cellular response to osmotic stress; GO:0009787,regulation of abscisic acid-activated signaling pathway	Glycine-rich domain-containing protein-like
Cg1g007440	14.43	13.22	21.06	11.4	13.57	14.8	1094	1143	1637	964	1199	1329	0.789	-0.341	0.249429	0.599683	false	--	--	--	PREDICTED: uncharacterized protein At4g37920, chloroplastic [Citrus sinensis]	RecName: Full=Uncharacterized protein At4g37920;	SubName: Full=Uncharacterized protein {ECO:0000313|EMBL:GAY38834.1};	--	GO:0009507,chloroplast; GO:0009941,chloroplast envelope; GO:0009535,chloroplast thylakoid membrane	Protein of unknown function (DUF2589)
Cg1g007450	14.41	15.48	18.18	13.05	10.93	16.61	770	944	997	778	681	1052	0.824	-0.279	0.307314	0.661779	false	--	--	K20794 N-alpha-acetyltransferase 40 [EC:2.3.1.257] | (RefSeq) N-alpha-acetyltransferase 40 (A)	PREDICTED: N-alpha-acetyltransferase 40 [Citrus sinensis]	--	SubName: Full=Uncharacterized protein {ECO:0000313|EMBL:KDO78700.1};	Acetyltransferase (GNAT) domain-containing protein	GO:0008080,N-acetyltransferase activity	Acetyltransferase (GNAT) domain
Cg1g007460	0	0	0.02	0.02	0.11	0.13	0	0	2	2	10	12	10.037	3.327	0.0768374	0.316394	false	--	--	K05681 ATP-binding cassette, subfamily G (WHITE), member 2 | (RefSeq) ABC transporter G family member 6-like (A)	PREDICTED: ABC transporter G family member 17 [Citrus sinensis]	RecName: Full=ABC transporter G family member 19; Short=ABC transporter ABCG.19; Short=AtABCG19; AltName: Full=White-brown complex homolog protein 19; Short=AtWBC19;	SubName: Full=Uncharacterized protein {ECO:0000313|EMBL:GAY38832.1};	Transporter, ABC superfamily (Breast cancer resistance protein)	GO:0016021,integral component of membrane; GO:0005886,plasma membrane; GO:0005775,vacuolar lumen; GO:0005774,vacuolar membrane; GO:0005524,ATP binding; GO:0042626,ATPase activity, coupled to transmembrane movement of substances; GO:0042891,antibiotic transport; GO:0007034,vacuolar transport	AAA ATPase domain
Cg1g007470	6.56	14.34	2.59	2.17	2.9	1.39	791	1972	320	292	408	199	0.276	-1.857	0.000590328	0.00990164	down	--	--	K04733 interleukin-1 receptor-associated kinase 4 [EC:2.7.11.1] | (RefSeq) nodulation receptor kinase-like (A)	PREDICTED: nodulation receptor kinase-like isoform X1 [Citrus sinensis]	RecName: Full=Nodulation receptor kinase; EC=2.7.11.1 {ECO:0000269|PubMed:26839127}; AltName: Full=Does not make infections protein 2; AltName: Full=MtSYMRK; AltName: Full=Symbiosis receptor-like kinase; Flags: Precursor;	SubName: Full=Uncharacterized protein {ECO:0000313|EMBL:GAY38831.1};	--	GO:0016021,integral component of membrane; GO:0005524,ATP binding; GO:0004672,protein kinase activity; GO:0004674,protein serine/threonine kinase activity; GO:0009877,nodulation; GO:0046777,protein autophosphorylation	ABC1 family
Cg1g007480	18.95	21.39	16.47	23.13	22.73	22.91	525	676	468	715	734	752	1.189	0.249	0.142496	0.447346	false	--	--	K05752 chromosome 3 open reading frame 10 | (RefSeq) hypothetical protein (A)	hypothetical protein CICLE_v10027006mg [Citrus clementina]	RecName: Full=Protein BRICK 1; Short=AtBRK1;	SubName: Full=Uncharacterized protein {ECO:0000313|EMBL:GAY38830.1};	--	GO:0071944,cell periphery; GO:0005856,cytoskeleton; GO:0005886,plasma membrane; GO:0031209,SCAR complex; GO:0042802,identical protein binding; GO:0032403,NA; GO:0030041,actin filament polymerization; GO:0045010,actin nucleation; GO:0000902,cell morphogenesis; GO:0048870,cell motility; GO:0051259,protein complex oligomerization; GO:0010090,trichome morphogenesis	--
Cg1g007490	16.16	19.34	22.4	19.25	16.42	19.07	1685	2299	2395	2239	1995	2355	0.92	-0.12	0.609151	0.867196	false	--	--	K13346 peroxin-10 | (RefSeq) peroxisome biogenesis factor 10 (A)	PREDICTED: peroxisome biogenesis factor 10 isoform X1 [Citrus sinensis]	RecName: Full=Peroxisome biogenesis factor 10; AltName: Full=PER10; AltName: Full=Peroxin-10; AltName: Full=Peroxisomal biogenesis factor 10; Short=AtPEX10; Short=AthPEX10; AltName: Full=Peroxisome assembly protein 10; AltName: Full=Pex10p;	SubName: Full=Uncharacterized protein {ECO:0000313|EMBL:ESR39456.1};	Predicted E3 ubiquitin ligase, integral peroxisomal membrane protein	GO:0005829,cytosol; GO:0005779,integral component of peroxisomal membrane; GO:0005778,peroxisomal membrane; GO:0005777,peroxisome; GO:0004842,ubiquitin-protein transferase activity; GO:0008270,zinc ion binding; GO:0009793,embryo development ending in seed dormancy; GO:0006635,fatty acid beta-oxidation; GO:0007031,peroxisome organization; GO:0010381,peroxisome-chloroplast membrane tethering; GO:00…	zinc finger of C3HC4-type, RING
Cg1g007500	177.68	155.14	103.41	132.32	130.15	116.15	7657	7626	4571	6361	6536	5930	0.855	-0.226	0.31629	0.672093	false	--	--	K02985 small subunit ribosomal protein S3e | (RefSeq) hypothetical protein (A)	hypothetical protein CICLE_v10026299mg [Citrus clementina]	RecName: Full=40S ribosomal protein S3-3;	SubName: Full=Uncharacterized protein {ECO:0000313|EMBL:ESR39457.1};	40S ribosomal protein S3	GO:0005829,cytosol; GO:0022626,cytosolic ribosome; GO:0022627,cytosolic small ribosomal subunit; GO:0016020,membrane; GO:0005730,nucleolus; GO:0005634,nucleus; GO:0009506,plasmodesma; GO:0003684,damaged DNA binding; GO:0008534,oxidized purine nucleobase lesion DNA N-glycosylase activity; GO:0003723,RNA binding; GO:0003735,structural constituent of ribosome; GO:0002181,cytoplasmic translation; GO:…	KH domain
Cg1g007510	154.41	118.96	160.33	138.99	146.25	139.45	17644	15505	18791	17717	19474	18878	0.95	-0.073	0.73608	0.917612	false	--	--	K01414 oligopeptidase A [EC:3.4.24.70] | (RefSeq) probable cytosolic oligopeptidase A (A)	PREDICTED: probable cytosolic oligopeptidase A [Citrus sinensis]	RecName: Full=Organellar oligopeptidase A, chloroplastic/mitochondrial; EC=3.4.24.70; AltName: Full=Thimet metalloendopeptidase 1; AltName: Full=Zincin-like metalloproteases family protein 1; Flags: Precursor;	SubName: Full=Uncharacterized protein {ECO:0000313|EMBL:GAY38827.1};	Metalloendopeptidase family - saccharolysin & thimet oligopeptidase	GO:0009507,chloroplast; GO:0009570,chloroplast stroma; GO:0005829,cytosol; GO:0005759,mitochondrial matrix; GO:0046872,metal ion binding; GO:0004222,metalloendopeptidase activity; GO:0006465,signal peptide processing	Peptidase family M3
Cg1g007520	4.36	3.49	11.69	3.74	3.68	5.22	252	230	693	241	248	357	0.615	-0.701	0.179164	0.504901	false	--	--	K01414 oligopeptidase A [EC:3.4.24.70] | (RefSeq) hypothetical protein (A)	hypothetical protein CICLE_v10027448mg [Citrus clementina]	RecName: Full=Organellar oligopeptidase A, chloroplastic/mitochondrial; EC=3.4.24.70; AltName: Full=Thimet metalloendopeptidase 1; AltName: Full=Zincin-like metalloproteases family protein 1; Flags: Precursor;	SubName: Full=Uncharacterized protein {ECO:0000313|EMBL:ESR39461.1};	Metalloendopeptidase family - saccharolysin & thimet oligopeptidase	GO:0009507,chloroplast; GO:0009570,chloroplast stroma; GO:0005829,cytosol; GO:0005759,mitochondrial matrix; GO:0046872,metal ion binding; GO:0004222,metalloendopeptidase activity; GO:0006465,signal peptide processing	Peptidase family M3
Cg1g007550	151.94	102.38	310.58	125.96	87.42	162.73	18075	13892	37897	16716	12119	22934	0.637	-0.65	0.164623	0.483057	false	--	--	K00600 glycine hydroxymethyltransferase [EC:2.1.2.1] | (RefSeq) hypothetical protein (A)	hypothetical protein CICLE_v10025372mg [Citrus clementina]	RecName: Full=Serine hydroxymethyltransferase, mitochondrial; Short=SHMT; EC=2.1.2.1; AltName: Full=Glycine hydroxymethyltransferase; AltName: Full=Serine methylase; Flags: Precursor;	RecName: Full=Serine hydroxymethyltransferase {ECO:0000256|RuleBase:RU000585}; EC=2.1.2.1 {ECO:0000256|RuleBase:RU000585};	Glycine/serine hydroxymethyltransferase	GO:0048046,apoplast; GO:0009570,chloroplast stroma; GO:0009534,chloroplast thylakoid; GO:0022626,cytosolic ribosome; GO:0005739,mitochondrion; GO:0005634,nucleus; GO:0005886,plasma membrane; GO:0010319,stromule; GO:0004372,glycine hydroxymethyltransferase activity; GO:0008266,poly(U) RNA binding; GO:0030170,pyridoxal phosphate binding; GO:0007623,circadian rhythm; GO:0019264,glycine biosynthetic …	Beta-eliminating lyase
Cg1g007560	0.09	0	0	0	0	0.22	2	0	0	0	0	6	2.598	1.377	0.724154	NA	false	--	--	--	hypothetical protein CISIN_1g042490mg [Citrus sinensis]	--	SubName: Full=Uncharacterized protein {ECO:0000313|EMBL:KDO78679.1};	--	--	--
Cg1g007600	0	0	0.03	0	0	0.05	0	0	2	0	0	4	1.639	0.713	0.855626	NA	false	--	--	K04733 interleukin-1 receptor-associated kinase 4 [EC:2.7.11.1] | (RefSeq) L-type lectin-domain containing receptor kinase IX.1-like (A)	PREDICTED: L-type lectin-domain containing receptor kinase IX.1-like [Citrus sinensis]	RecName: Full=L-type lectin-domain containing receptor kinase IX.1 {ECO:0000303|PubMed:19773388}; Short=LecRK-IX.1 {ECO:0000303|PubMed:19773388}; EC=2.7.11.1 {ECO:0000255|PROSITE-ProRule:PRU00159}; Flags: Precursor;	SubName: Full=Uncharacterized protein {ECO:0000313|EMBL:ESR39470.1};	--	GO:0016021,integral component of membrane; GO:0005886,plasma membrane; GO:0005524,ATP binding; GO:0030246,carbohydrate binding; GO:0004674,protein serine/threonine kinase activity; GO:0002229,defense response to oomycetes; GO:0010942,positive regulation of cell death; GO:0010726,positive regulation of hydrogen peroxide metabolic process	Fungal protein kinase
Cg1g007620	0.56	0.88	0.45	0.98	1.1	2.23	44	78	36	85	100	206	2.268	1.182	0.016824	0.121084	false	--	--	K18195 rhamnogalacturonan endolyase [EC:4.2.2.23] | (RefSeq) hypothetical protein (A)	hypothetical protein CICLE_v10025074mg [Citrus clementina]	--	SubName: Full=Uncharacterized protein {ECO:0000313|EMBL:ESR39474.1};	--	GO:0030246,carbohydrate binding; GO:0003824,catalytic activity; GO:0005975,carbohydrate metabolic process	CarboxypepD_reg-like domain
Cg1g007630	33.93	44.26	2.13	6.06	4.23	2.53	1846	2747	119	368	268	163	0.161	-2.633	0.000607637	0.010111	down	--	--	K00083 cinnamyl-alcohol dehydrogenase [EC:1.1.1.195] | (RefSeq) probable mannitol dehydrogenase (A)	PREDICTED: probable mannitol dehydrogenase [Citrus sinensis]	RecName: Full=Probable mannitol dehydrogenase; EC=1.1.1.255; AltName: Full=NAD-dependent mannitol dehydrogenase;	SubName: Full=Uncharacterized protein {ECO:0000313|EMBL:GAY38822.1};	Alcohol dehydrogenase, class V	GO:0046029,mannitol dehydrogenase activity; GO:0008270,zinc ion binding	NAD binding domain of 6-phosphogluconate dehydrogenase
Cg1g007640	339.61	414.61	439.6	464.76	387.38	625.96	18090	25191	24018	27617	24047	39502	1.212	0.277	0.30944	0.66445	false	--	--	K00083 cinnamyl-alcohol dehydrogenase [EC:1.1.1.195] | (RefSeq) 8-hydroxygeraniol dehydrogenase-like (A)	PREDICTED: 8-hydroxygeraniol dehydrogenase-like [Citrus sinensis]	RecName: Full=Probable mannitol dehydrogenase; EC=1.1.1.255; AltName: Full=NAD-dependent mannitol dehydrogenase;	SubName: Full=Uncharacterized protein {ECO:0000313|EMBL:ESR39476.1};	Alcohol dehydrogenase, class V	GO:0046029,mannitol dehydrogenase activity; GO:0008270,zinc ion binding	Zinc-binding dehydrogenase
Cg1g007650	0	0	0.31	0.29	0.55	0.54	0	0	2	2	4	4	4.16	2.056	0.344775	NA	false	--	--	--	hypothetical protein CICLE_v10013641mg [Citrus clementina]	--	SubName: Full=Uncharacterized protein {ECO:0000313|EMBL:ESR43275.1};	--	--	--
Cg1g007660	134.79	115.5	155.48	277.6	302.28	319.49	7469	7300	8837	17160	19520	20974	2.152	1.106	9.35564e-07	4.58135e-05	up	--	--	K00083 cinnamyl-alcohol dehydrogenase [EC:1.1.1.195] | (RefSeq) hypothetical protein (A)	hypothetical protein CUMW_039640 [Citrus unshiu]	RecName: Full=Probable mannitol dehydrogenase; EC=1.1.1.255; AltName: Full=NAD-dependent mannitol dehydrogenase;	SubName: Full=Uncharacterized protein {ECO:0000313|EMBL:GAY38822.1};	Alcohol dehydrogenase, class V	GO:0046029,mannitol dehydrogenase activity; GO:0008270,zinc ion binding	Zinc-binding dehydrogenase
Cg1g007670	272.23	187.22	35.2	123.43	185.89	40.04	19173	15041	2543	9698	15257	3341	0.7	-0.515	0.439656	0.773628	false	--	--	K00083 cinnamyl-alcohol dehydrogenase [EC:1.1.1.195] | (RefSeq) probable mannitol dehydrogenase (A)	hypothetical protein CISIN_1g0180941mg, partial [Citrus sinensis]	RecName: Full=Probable mannitol dehydrogenase; EC=1.1.1.255; AltName: Full=NAD-dependent mannitol dehydrogenase;	SubName: Full=Uncharacterized protein {ECO:0000313|EMBL:KDO60517.1}; Flags: Fragment;	Alcohol dehydrogenase, class V	GO:0046029,mannitol dehydrogenase activity; GO:0008270,zinc ion binding	Glucose dehydrogenase C-terminus
Cg1g007680	0.57	0.19	0.76	0.67	0.87	1.75	27	10	37	35	48	98	2.088	1.062	0.140258	0.443448	false	--	--	K20043 clathrin coat assembly protein AP180 | (RefSeq) putative clathrin assembly protein At5g35200 (A)	PREDICTED: dof zinc finger protein DOF5.7-like [Citrus sinensis]	RecName: Full=Dof zinc finger protein DOF5.7; Short=AtDOF5.7;	SubName: Full=Uncharacterized protein {ECO:0000313|EMBL:ESR39480.1};	--	GO:0005634,nucleus; GO:0003700,DNA-binding transcription factor activity; GO:0046872,metal ion binding; GO:0043565,sequence-specific DNA binding; GO:0010052,guard cell differentiation; GO:0045893,positive regulation of transcription, DNA-templated; GO:1902066,regulation of cell wall pectin metabolic process; GO:0006355,regulation of transcription, DNA-templated; GO:0010118,stomatal movement; GO:0…	Dof domain, zinc finger
Cg1g007690	2.3	2.4	2.12	2.85	2.57	2.07	276	329	261	381	359	294	1.071	0.1	0.65243	0.884593	false	--	--	K10406 kinesin family member C2/C3 | (RefSeq) kinesin-like protein KIF3A (A)	PREDICTED: kinesin-like protein KIF3A [Citrus sinensis]	RecName: Full=Kinesin-like protein KIN-14R {ECO:0000305};	SubName: Full=Uncharacterized protein {ECO:0000313|EMBL:GAY38819.1};	Kinesin (KAR3 subfamily)	GO:0005871,kinesin complex; GO:0005874,microtubule; GO:0005524,ATP binding; GO:0016887,ATPase activity; GO:0008017,microtubule binding; GO:0003777,microtubule motor activity; GO:0007018,microtubule-based movement	Malectin-like domain
Cg1g007700	8.82	11.01	8.23	12.34	11.56	9.74	1160	1653	1111	1812	1773	1518	1.176	0.234	0.20897	0.547411	false	--	--	K00140 malonate-semialdehyde dehydrogenase (acetylating) / methylmalonate-semialdehyde dehydrogenase [EC:1.2.1.18 1.2.1.27] | (RefSeq) methylmalonate-semialdehyde dehydrogenase [acylating], mitochondrial-like (A)	PREDICTED: methylmalonate-semialdehyde dehydrogenase [acylating]	RecName: Full=Methylmalonate-semialdehyde dehydrogenase [acylating], mitochondrial; Short=MM-ALDH; Short=MMSDH; Short=Malonate-semialdehyde dehydrogenase [acylating]; EC=1.2.1.27; AltName: Full=Aldehyde dehydrogenase family 6 member B2; Flags: Precursor;	SubName: Full=Uncharacterized protein {ECO:0000313|EMBL:ESR39483.1};	Methylmalonate semialdehyde dehydrogenase	GO:0005739,mitochondrion; GO:0005507,copper ion binding; GO:0004491,methylmalonate-semialdehyde dehydrogenase (acylating) activity; GO:0006979,response to oxidative stress	FAR1 DNA-binding domain
Cg1g007710	12.27	12.89	10.58	12.65	14.97	13.29	1132	1356	1001	1302	1609	1453	1.122	0.166	0.296039	0.649585	false	--	--	K03437 RNA methyltransferase, TrmH family | (RefSeq) uncharacterized tRNA/rRNA methyltransferase slr1673 (A)	Exostosin-like [Trema orientalis]	RecName: Full=Probable glycosyltransferase At5g03795; EC=2.4.-.-;	SubName: Full=Uncharacterized protein {ECO:0000313|EMBL:ESR39486.1};	Acetylglucosaminyltransferase EXT1/exostosin 1	GO:0000139,Golgi membrane; GO:0016021,integral component of membrane; GO:0016757,transferase activity, transferring glycosyl groups; GO:0071555,cell wall organization; GO:0006486,protein glycosylation	SpoU rRNA Methylase family
Cg1g007720	60.18	51.03	32.03	45.8	53.47	39.2	6585	6369	3595	5591	6818	5081	0.952	-0.071	0.784533	0.934235	false	--	--	K01662 1-deoxy-D-xylulose-5-phosphate synthase [EC:2.2.1.7] | (RefSeq) hypothetical protein (A)	hypothetical protein CISIN_1g003948mg [Citrus sinensis]	RecName: Full=Probable 1-deoxy-D-xylulose-5-phosphate synthase 2, chloroplastic; Short=1-deoxyxylulose-5-phosphate synthase; Short=DXP synthase; Short=DXPS; EC=2.2.1.7; Flags: Precursor;	SubName: Full=Uncharacterized protein {ECO:0000313|EMBL:KDO60529.1};	Transketolase	GO:0009507,chloroplast; GO:0008661,1-deoxy-D-xylulose-5-phosphate synthase activity; GO:0046872,metal ion binding; GO:0052865,1-deoxy-D-xylulose 5-phosphate biosynthetic process; GO:0016114,terpenoid biosynthetic process; GO:0009228,thiamine biosynthetic process	Transketolase, thiamine diphosphate binding domain
Cg1g007730	22.15	21.06	22.11	14.82	17.96	17.71	1969	2135	2016	1470	1860	1865	0.754	-0.407	0.0269871	0.166325	false	--	--	K21444 poly(rC)-binding protein 3/4 | (RefSeq) KH domain-containing protein At4g18375 (A)	PREDICTED: KH domain-containing protein At4g18375 isoform X2 [Citrus sinensis]	RecName: Full=KH domain-containing protein HEN4 {ECO:0000305}; AltName: Full=Protein HUA ENHANCER 4 {ECO:0000303|PubMed:15310842};	SubName: Full=Uncharacterized protein {ECO:0000313|EMBL:KDO60532.1};	PolyC-binding proteins alphaCP-1 and related KH domain proteins	GO:0016607,nuclear speck; GO:0003723,RNA binding; GO:0030154,cell differentiation; GO:0048497,maintenance of floral organ identity; GO:0006397,mRNA processing; GO:0009911,positive regulation of flower development	KH domain
Cg1g007740	1.29	2.82	2.67	2.59	2.26	3.46	81	202	172	181	165	257	1.197	0.259	0.529302	0.82842	false	--	--	K18823 soyasaponin III rhamnosyltransferase [EC:2.4.1.273] | (RefSeq) soyasaponin III rhamnosyltransferase (A)	PREDICTED: UDP-glycosyltransferase 91A1 [Citrus sinensis]	RecName: Full=UDP-glycosyltransferase 91A1; EC=2.4.1.-;	SubName: Full=Uncharacterized protein {ECO:0000313|EMBL:KDO60536.1};	UDP-glucuronosyl and UDP-glucosyl transferase	GO:0043231,intracellular membrane-bounded organelle; GO:0080043,quercetin 3-O-glucosyltransferase activity; GO:0080044,quercetin 7-O-glucosyltransferase activity; GO:0008152,metabolic process	Glycosyltransferase family 28 C-terminal domain
Cg1g007750	12.11	12.2	11.24	11.54	13.15	9.87	1189	1367	1132	1264	1505	1148	0.949	-0.076	0.666439	0.889702	false	--	--	--	PREDICTED: uncharacterized protein LOC102616625 isoform X1 [Citrus sinensis]	--	SubName: Full=Uncharacterized protein {ECO:0000313|EMBL:KDO60538.1};	--	--	Bromodomain associated
Cg1g007760	5.17	5.3	3.44	4.56	4.05	3.69	377	441	257	371	344	319	0.871	-0.199	0.409671	0.751315	false	--	--	K04733 interleukin-1 receptor-associated kinase 4 [EC:2.7.11.1] | (RefSeq) receptor-like cytosolic serine/threonine-protein kinase RBK1 (A)	PREDICTED: receptor-like cytosolic serine/threonine-protein kinase RBK1 [Citrus sinensis]	RecName: Full=Receptor-like cytosolic serine/threonine-protein kinase RBK1; EC=2.7.11.1; AltName: Full=Protein ROP BINDING PROTEIN KINASES 1;	SubName: Full=Uncharacterized protein {ECO:0000313|EMBL:GAY38808.1};	Serine/threonine protein kinase	GO:0005737,cytoplasm; GO:0005829,cytosol; GO:0012505,endomembrane system; GO:0005634,nucleus; GO:0005886,plasma membrane; GO:0005524,ATP binding; GO:0051020,GTPase binding; GO:0016301,kinase activity; GO:0004675,transmembrane receptor protein serine/threonine kinase activity; GO:0007166,cell surface receptor signaling pathway; GO:0071369,cellular response to ethylene stimulus; GO:0009814,defense …	Protein tyrosine kinase
Cg1g007770	0.71	0	0.09	0.8	0.08	0.45	8	0	1	10	1	6	1.648	0.721	0.683877	0.897408	false	--	--	--	PREDICTED: uncharacterized protein LOC8273705 [Ricinus communis]	--	SubName: Full=Uncharacterized protein {ECO:0000313|EMBL:EEF28865.1};	--	GO:0016021,integral component of membrane	--
Cg1g007780	0.03	0	0.16	0.22	0.05	0.47	2	0	11	16	4	36	3.583	1.841	0.204696	0.542699	false	--	--	K09285 AP2-like factor, ANT lineage | (RefSeq) AP2-like ethylene-responsive transcription factor AIL6 (A)	PREDICTED: AP2-like ethylene-responsive transcription factor AIL6 isoform X2 [Citrus sinensis]	RecName: Full=AP2-like ethylene-responsive transcription factor AIL6; AltName: Full=Protein AINTEGUMENTA-LIKE 6;	SubName: Full=Uncharacterized protein {ECO:0000313|EMBL:GAY38807.1};	--	GO:0005634,nucleus; GO:0003677,DNA binding; GO:0003700,DNA-binding transcription factor activity; GO:0009873,ethylene-activated signaling pathway; GO:0007275,multicellular organism development; GO:0006351,transcription, DNA-templated	AP2 domain
Cg1g007790	1.29	1.59	1.42	1.1	0.92	1.17	249	349	281	237	207	266	0.727	-0.461	0.0571215	0.266805	false	--	--	K04733 interleukin-1 receptor-associated kinase 4 [EC:2.7.11.1] | (RefSeq) U-box domain-containing protein 33-like (A)	PREDICTED: putative U-box domain-containing protein 50 [Citrus sinensis]	RecName: Full=Putative U-box domain-containing protein 50; EC=2.3.2.27; AltName: Full=Plant U-box protein 50; AltName: Full=RING-type E3 ubiquitin transferase PUB50 {ECO:0000305};	SubName: Full=Uncharacterized protein {ECO:0000313|EMBL:GAY38806.1};	--	GO:0005524,ATP binding; GO:0004672,protein kinase activity; GO:0004842,ubiquitin-protein transferase activity	Protein kinase domain
Cg1g007800	1.76	1.66	3.84	1.37	1.6	1.39	427	461	957	372	454	401	0.574	-0.8	0.051407	0.24941	false	--	--	K14611 solute carrier family 23 (nucleobase transporter), member 1/2 | (RefSeq) nucleobase-ascorbate transporter 11-like (A)	PREDICTED: nucleobase-ascorbate transporter 11 isoform X2 [Citrus sinensis]	RecName: Full=Nucleobase-ascorbate transporter 11; Short=AtNAT11;	SubName: Full=Uncharacterized protein {ECO:0000313|EMBL:GAY38805.1};	Xanthine/uracil transporters	GO:0016021,integral component of membrane; GO:0005886,plasma membrane; GO:0022857,transmembrane transporter activity	Permease family
Cg1g007810	31.1	45.09	36.06	23.65	27.95	30.96	719	1189	855	610	753	848	0.722	-0.47	0.0454431	0.22975	false	--	--	--	hypothetical protein CICLE_v10026840mg [Citrus clementina]	RecName: Full=Protein SKIP34; AltName: Full=SKP1-interacting partner 34;	SubName: Full=Uncharacterized protein {ECO:0000313|EMBL:ESR39498.1};	--	--	--
Cg1g007820	14.61	17.8	12.32	17.43	16.3	15.58	1475	2050	1276	1964	1918	1864	1.085	0.117	0.51062	0.818895	false	--	--	--	PREDICTED: protein ecdysoneless homolog [Citrus sinensis]	RecName: Full=Protein ecdysoneless homolog {ECO:0000250|UniProtKB:Q9W032};	SubName: Full=Uncharacterized protein {ECO:0000313|EMBL:ESR39500.1};	MADS box transcription factor	GO:0005634,nucleus; GO:0003713,transcription coactivator activity; GO:0006366,transcription by RNA polymerase II	Isochorismatase family
Cg1g007830	0.22	0.13	0.09	1.16	0.82	1.25	27	18	12	161	119	184	7.299	2.868	3.7073e-10	5.13925e-08	up	--	--	K20478 golgin subfamily B member 1 | (RefSeq) uncharacterized LOC107783593 (A)	PREDICTED: protein NETWORKED 2D [Citrus sinensis]	RecName: Full=Protein NETWORKED 2D {ECO:0000303|PubMed:22840520};	SubName: Full=Uncharacterized protein {ECO:0000313|EMBL:GAY38801.1};	--	GO:0005886,plasma membrane; GO:0003779,actin binding	KIP1-like protein
Cg1g007840	0	0	0	0.6	0.29	0.85	0	0	0	4	2	6	19.528	4.287	0.0853211	NA	false	--	--	K20478 golgin subfamily B member 1 | (RefSeq) uncharacterized protein LOC104242089 isoform X1 (A)	PREDICTED: protein NETWORKED 2A [Beta vulgaris subsp. vulgaris]	RecName: Full=Protein NETWORKED 2D {ECO:0000303|PubMed:22840520};	SubName: Full=KIP1-like {ECO:0000313|EMBL:OVA01860.1};	--	GO:0005886,plasma membrane; GO:0003779,actin binding	--
Cg1g007850	90.01	78.61	86.83	135.34	90.37	243.88	6486	6461	6418	10879	7589	20820	1.809	0.855	0.0258984	0.161463	false	--	--	--	PREDICTED: uncharacterized protein LOC102613010 isoform X1 [Citrus sinensis]	--	SubName: Full=Uncharacterized protein {ECO:0000313|EMBL:GAY38799.1};	--	--	--
Cg1g007860	0.02	0.17	0	0.04	0	0.03	2	24	0	5	0	5	0.393	-1.349	0.498594	0.81198	false	--	--	K10352 myosin heavy chain | (RefSeq) uncharacterized protein At4g38062-like (A)	PREDICTED: uncharacterized protein At4g38062 [Citrus sinensis]	RecName: Full=Uncharacterized protein At4g38062;	SubName: Full=Uncharacterized protein {ECO:0000313|EMBL:GAY38798.1};	--	--	--
Cg1g007870	7.37	9.07	11.15	9.75	7.89	13.48	275	386	427	406	343	596	1.1	0.138	0.682153	0.896712	false	--	--	K17619 magnesium-dependent phosphatase 1 [EC:3.1.3.48 3.1.3.-] | (RefSeq) magnesium-dependent phosphatase 1 (A)	PREDICTED: magnesium-dependent phosphatase 1 isoform X1 [Citrus sinensis]	--	SubName: Full=Haloacid dehalogenase-like hydrolase superfamily protein isoform 1 {ECO:0000313|EMBL:EOX91940.1};	Magnesium-dependent phosphatase	GO:0016791,phosphatase activity	Protein of unknown function (DUF2608)
Cg1g007880	66.79	55.24	47.68	68.87	78.22	54.53	6965	6571	5100	8011	9505	6736	1.161	0.216	0.312205	0.667725	false	--	--	K22047 mechanosensitive ion channel protein 1/2/3 | (RefSeq) mechanosensitive ion channel protein 2, chloroplastic (A)	PREDICTED: mechanosensitive ion channel protein 2, chloroplastic isoform X1 [Citrus sinensis]	RecName: Full=Mechanosensitive ion channel protein 2, chloroplastic; AltName: Full=Mechanosensitive channel of small conductance-like 2; AltName: Full=MscS-Like protein 2; Flags: Precursor;	SubName: Full=Uncharacterized protein {ECO:0000313|EMBL:ESR39510.1};	--	GO:0009507,chloroplast; GO:0031969,chloroplast membrane; GO:0016021,integral component of membrane; GO:0009526,plastid envelope; GO:0010020,chloroplast fission; GO:0006811,ion transport; GO:0055085,transmembrane transport	Mechanosensitive ion channel
Cg1g007890	29.97	28.37	47.02	46.1	50.05	55.36	3078	3323	4952	5281	5989	6735	1.388	0.473	0.112463	0.393807	false	--	--	K02941 large subunit ribosomal protein LP0 | (RefSeq) LOW QUALITY PROTEIN: 60S acidic ribosomal protein P0-like (A)	PREDICTED: uncharacterized protein At1g04910 [Citrus sinensis]	RecName: Full=O-fucosyltransferase 39 {ECO:0000305}; Short=O-FucT-39 {ECO:0000305}; EC=2.4.1.- {ECO:0000305}; AltName: Full=O-fucosyltransferase family protein {ECO:0000312|EMBL:ARJ31456.1};	SubName: Full=Uncharacterized protein {ECO:0000313|EMBL:ESR39512.1};	--	GO:0016021,integral component of membrane; GO:0016757,transferase activity, transferring glycosyl groups; GO:0006004,fucose metabolic process; GO:0006486,protein glycosylation	GDP-fucose protein O-fucosyltransferase
Cg1g007900	43.88	63.11	74.58	55.58	66.32	73.09	448	735	781	633	789	884	1.043	0.061	0.836822	0.954424	false	--	--	K10703 very-long-chain (3R)-3-hydroxyacyl-CoA dehydratase [EC:4.2.1.134] | (RefSeq) very-long-chain (3R)-3-hydroxyacyl-CoA dehydratase PASTICCINO 2 (A)	PREDICTED: very-long-chain (3R)-3-hydroxyacyl-CoA dehydratase PASTICCINO 2 [Citrus sinensis]	RecName: Full=Very-long-chain (3R)-3-hydroxyacyl-CoA dehydratase PASTICCINO 2 {ECO:0000305}; EC=4.2.1.134 {ECO:0000305|PubMed:18799749}; AltName: Full=3-hydroxyacyl-CoA dehydratase PASTICCINO 2; Short=AtPAS2; Short=HACD; Short=HCD; AltName: Full=Protein PEPINO; Short=PEP; AltName: Full=Protein tyrosine phosphatase-like protein;	RecName: Full=Very-long-chain (3R)-3-hydroxyacyl-CoA dehydratase {ECO:0000256|RuleBase:RU363109}; EC=4.2.1.134 {ECO:0000256|RuleBase:RU363109};	Protein tyrosine phosphatase-like protein PTPLA (contains Pro instead of catalytic Arg)	GO:0030176,integral component of endoplasmic reticulum membrane; GO:0005634,nucleus; GO:0102343,3-hydroxy-arachidoyl-CoA dehydratase activity; GO:0102344,3-hydroxy-behenoyl-CoA dehydratase activity; GO:0102345,3-hydroxy-lignoceroyl-CoA dehydratase activity; GO:0018812,3-hydroxyacyl-CoA dehydratase activity; GO:0102158,very-long-chain 3-hydroxyacyl-CoA dehydratase activity; GO:0030497,fatty acid e…	--
Cg1g007910	5.2	4.83	6.06	4.16	6.4	4.37	317	336	379	283	455	316	0.899	-0.153	0.590581	0.860326	false	--	--	K09260 MADS-box transcription enhancer factor 2A | (RefSeq) MADS-box protein JOINTLESS (A)	PREDICTED: MADS-box protein JOINTLESS [Citrus sinensis]	RecName: Full=MADS-box protein JOINTLESS; AltName: Full=LeMADS;	SubName: Full=Uncharacterized protein {ECO:0000313|EMBL:ESR39515.1};	MADS box transcription factor	GO:0005634,nucleus; GO:0003700,DNA-binding transcription factor activity; GO:0046983,protein dimerization activity; GO:0000977,RNA polymerase II regulatory region sequence-specific DNA binding; GO:0000900,translation repressor activity, mRNA regulatory element binding; GO:0048438,floral whorl development; GO:0009910,negative regulation of flower development; GO:0045892,negative regulation of tran…	K-box region
Cg1g007920	31.04	24.58	42.87	31.26	30.53	34	5124	4628	7259	5757	5873	6650	0.939	-0.091	0.755614	0.925214	false	--	--	K10405 kinesin family member C1 | (RefSeq) kinesin-like protein KIN-14A (A)	PREDICTED: kinesin-like protein KCA2 isoform X1 [Citrus sinensis]	RecName: Full=Kinesin-like protein KIN-14B {ECO:0000305}; AltName: Full=Kinesin CDKA-1-associated protein 2 {ECO:0000303|PubMed:15247388}; AltName: Full=Kinesin-like protein KCA2 {ECO:0000303|PubMed:15247388}; AltName: Full=Kinesin-like protein for actin-based chloroplast movement 2 {ECO:0000303|PubMed:20418504};	SubName: Full=Uncharacterized protein {ECO:0000313|EMBL:ESR39518.1};	Kinesin (KAR3 subfamily)	GO:0005829,cytosol; GO:0005871,kinesin complex; GO:0005874,microtubule; GO:0005886,plasma membrane; GO:0005524,ATP binding; GO:0016887,ATPase activity; GO:0008017,microtubule binding; GO:0003777,microtubule motor activity; GO:0009904,chloroplast accumulation movement; GO:0009903,chloroplast avoidance movement; GO:0007018,microtubule-based movement; GO:0031022,nuclear migration along microfilament	Microtubule binding
Cg1g007930	11.64	14.6	11.14	13.45	15.49	13.33	1359	1944	1334	1752	2107	1844	1.109	0.149	0.381547	0.729915	false	--	--	K05310 ethanolaminephosphotransferase [EC:2.7.-.-] | (RefSeq) GPI ethanolamine phosphate transferase 2 (A)	hypothetical protein CUMW_039350, partial [Citrus unshiu]	--	SubName: Full=Uncharacterized protein {ECO:0000313|EMBL:GAY38785.1}; Flags: Fragment;	Glycosylphosphatidylinositol anchor synthesis protein	--	Metalloenzyme superfamily
Cg1g007950	0.04	0	0	0.13	0.06	0.04	2	0	0	8	4	3	6.597	2.722	0.172001	NA	false	--	--	K22484 transcriptional regulator CBF1 | (RefSeq) transcription factor bHLH106-like (A)	hypothetical protein CUMW_039320 [Citrus unshiu]	RecName: Full=Transcription factor bHLH131; AltName: Full=Basic helix-loop-helix protein 131; Short=AtbHLH131; Short=bHLH 131; AltName: Full=bHLH transcription factor bHLH131;	SubName: Full=Uncharacterized protein {ECO:0000313|EMBL:GAY38782.1};	--	GO:0005634,nucleus; GO:0003677,DNA binding; GO:0046983,protein dimerization activity; GO:0006355,regulation of transcription, DNA-templated; GO:0006351,transcription, DNA-templated	Helix-loop-helix DNA-binding domain
Cg1g007960	0	0	0	0	0.12	0	0	0	0	0	2	0	3.133	1.648	0.683537	NA	false	--	--	--	--	--	--	--	--	--
Cg1g007990	0.81	1.42	0.1	1.09	0.43	0.6	8	16	1	12	5	7	0.918	-0.124	0.913662	0.978023	false	--	--	--	--	--	--	--	--	--
Cg1g008000	4.82	6.32	5.49	8.28	8.15	6.3	202	302	236	387	398	313	1.335	0.416	0.0800369	0.32332	false	--	--	--	PREDICTED: IMPACT family member in pol 5'region [Citrus sinensis]	--	SubName: Full=Uncharacterized protein {ECO:0000313|EMBL:ESR39525.1};	Uncharacterized conserved protein	--	Protein of unknown function (DUF3747)
Cg1g008010	7.74	10.52	6.39	8.82	9.27	7.62	1034	1602	875	1314	1443	1206	1.028	0.039	0.857514	0.96068	false	--	--	K11855 ubiquitin carboxyl-terminal hydrolase 36/42 [EC:3.4.19.12] | (RefSeq) ubiquitin carboxyl-terminal hydrolase 17 (A)	PREDICTED: ubiquitin carboxyl-terminal hydrolase 17 isoform X1 [Citrus sinensis]	RecName: Full=Ubiquitin carboxyl-terminal hydrolase 17; EC=3.4.19.12; AltName: Full=Deubiquitinating enzyme 17; Short=AtUBP17; AltName: Full=Ubiquitin thioesterase 17; AltName: Full=Ubiquitin-specific-processing protease 17;	SubName: Full=Uncharacterized protein {ECO:0000313|EMBL:GAY38777.1};	Ubiquitin carboxyl-terminal hydrolase	GO:0046872,metal ion binding; GO:0036459,thiol-dependent ubiquitinyl hydrolase activity; GO:0016579,protein deubiquitination; GO:0006511,ubiquitin-dependent protein catabolic process	MYND finger
Cg1g008020	40.5	39.06	27.43	62.34	33.33	110.13	2577	2835	1790	4425	2471	8301	1.914	0.937	0.0291543	0.175017	false	--	--	K15104 solute carrier family 25 (mitochondrial oxoglutarate transporter), member 11 | (RefSeq) hypothetical protein (A)	hypothetical protein CICLE_v10026128mg [Citrus clementina]	RecName: Full=Mitochondrial uncoupling protein 5; Short=AtPUMP5; AltName: Full=Mitochondrial dicarboxylate carrier 1;	SubName: Full=Uncharacterized protein {ECO:0000313|EMBL:ESR39527.1};	Mitochondrial oxoglutarate/malate carrier proteins	GO:0016021,integral component of membrane; GO:0005743,mitochondrial inner membrane; GO:0015297,antiporter activity; GO:0005310,dicarboxylic acid transmembrane transporter activity; GO:0015140,malate transmembrane transporter activity; GO:0015131,oxaloacetate transmembrane transporter activity; GO:0017077,oxidative phosphorylation uncoupler activity; GO:0015141,succinate transmembrane transporter …	Mitochondrial carrier protein
Cg1g008030	0.67	0.64	0.57	0.89	0.8	1.1	98	107	85	144	136	190	1.453	0.539	0.0706568	0.3019	false	--	--	--	PREDICTED: uncharacterized protein LOC102607095 [Citrus sinensis]	--	SubName: Full=Uncharacterized protein {ECO:0000313|EMBL:KDO60604.1};	--	--	--
Cg1g008040	96.04	66.81	122.85	66.05	74.08	68.9	4352	3453	5710	3339	3912	3699	0.705	-0.504	0.0920256	0.351064	false	--	--	K01092 myo-inositol-1(or 4)-monophosphatase [EC:3.1.3.25] | (RefSeq) phosphatase IMPL1, chloroplastic-like isoform X1 (A)	PREDICTED: protein CURVATURE THYLAKOID 1D, chloroplastic isoform X1 [Citrus sinensis]	RecName: Full=Protein CURVATURE THYLAKOID 1D, chloroplastic; Flags: Precursor;	SubName: Full=Uncharacterized protein {ECO:0000313|EMBL:KDO60607.1};	--	GO:0009535,chloroplast thylakoid membrane; GO:0016021,integral component of membrane	CAAD domains of cyanobacterial aminoacyl-tRNA synthetase
Cg1g008060	8.51	10.66	8.43	30.21	25.64	47.77	425	607	432	1683	1492	2826	3.706	1.89	7.30569e-10	9.24391e-08	up	--	--	K00430 peroxidase [EC:1.11.1.7] | (RefSeq) peroxidase 4-like (A)	PREDICTED: peroxidase 4-like [Citrus sinensis]	RecName: Full=Peroxidase 4 {ECO:0000250|UniProtKB:Q42578}; EC=1.11.1.7; Flags: Precursor;	RecName: Full=Peroxidase {ECO:0000256|RuleBase:RU362060, ECO:0000256|SAAS:SAAS00709852}; EC=1.11.1.7 {ECO:0000256|RuleBase:RU362060, ECO:0000256|SAAS:SAAS00709852};	--	GO:0005576,extracellular region; GO:0020037,heme binding; GO:0046872,metal ion binding; GO:0004601,peroxidase activity; GO:0042744,hydrogen peroxide catabolic process; GO:0006979,response to oxidative stress	Peroxidase
Cg1g008070	219.88	249.38	193.59	221.05	180.53	243.4	13412	17351	12112	15042	12833	17589	0.958	-0.062	0.760404	0.926953	false	--	--	K06630 14-3-3 protein epsilon | (RefSeq) 14-3-3-like protein GF14 kappa (A)	hypothetical protein CICLE_v10026350mg [Citrus clementina]	RecName: Full=14-3-3-like protein GF14 kappa; AltName: Full=General regulatory factor 8;	SubName: Full=Uncharacterized protein {ECO:0000313|EMBL:ESR39532.1};	Multifunctional chaperone (14-3-3 family)	GO:0005737,cytoplasm; GO:0005634,nucleus; GO:0019904,protein domain specific binding; GO:0019222,regulation of metabolic process; GO:0050826,response to freezing	14-3-3 protein
Cg1g008080	0	0	0	0	0	0.15	0	0	0	0	0	8	12.982	3.698	0.347867	NA	false	--	--	K18810 cyclin D1/2/4, plant | (RefSeq) cyclin-D4-1 (A)	PREDICTED: cyclin-D4-1 [Citrus sinensis]	RecName: Full=Cyclin-D4-1; AltName: Full=G1/S-specific cyclin-D4-1; Short=CycD4;1;	SubName: Full=Uncharacterized protein {ECO:0000313|EMBL:ESR39534.1};	G1/S-specific cyclin D	GO:0005634,nucleus; GO:0007049,cell cycle; GO:0051301,cell division	Cyclin, C-terminal domain
Cg1g008090	9.38	10.21	3.48	9.28	12.66	10.45	770	956	293	850	1211	1016	1.398	0.483	0.208134	0.54671	false	--	--	K00850 6-phosphofructokinase 1 [EC:2.7.1.11] | (RefSeq) ATP-dependent 6-phosphofructokinase 5, chloroplastic (A)	PREDICTED: ATP-dependent 6-phosphofructokinase 5, chloroplastic [Citrus sinensis]	RecName: Full=ATP-dependent 6-phosphofructokinase 5, chloroplastic {ECO:0000255|HAMAP-Rule:MF_03186}; Short=ATP-PFK 5 {ECO:0000255|HAMAP-Rule:MF_03186}; Short=Phosphofructokinase 5 {ECO:0000255|HAMAP-Rule:MF_03186}; EC=2.7.1.11 {ECO:0000255|HAMAP-Rule:MF_03186}; AltName: Full=Phosphohexokinase 5 {ECO:0000255|HAMAP-Rule:MF_03186}; Flags: Precursor;	SubName: Full=Uncharacterized protein {ECO:0000313|EMBL:GAY38769.1};	Pyrophosphate-dependent phosphofructo-1-kinase	GO:0009507,chloroplast; GO:0003872,6-phosphofructokinase activity; GO:0005524,ATP binding; GO:0046872,metal ion binding; GO:0006002,fructose 6-phosphate metabolic process; GO:0006096,glycolytic process	Phosphofructokinase
Cg1g008100	0	0.17	0	0.06	0.17	0	0	6	0	2	6	0	1.325	0.406	0.883659	NA	false	--	--	--	PREDICTED: uncharacterized protein LOC102609045 [Citrus sinensis]	--	SubName: Full=Uncharacterized protein {ECO:0000313|EMBL:GAY38768.1};	--	--	--
[truncated: 21,162 more rows]
