# Supplementary material for: Adaptive Responses of Citrus grandis Leaves to Copper Toxicity Revealed by RNA-Seq and Physiology
Source: Int J Mol Sci. 2021 Nov 6;22(21):12023. doi: 10.3390/ijms222112023 (PMC8585100; doi:10.3390/ijms222112023)
Supplement: Supplementary file 1 [file ijms-22-12023-s001.zip › 2012WUIJMSSupplementaryData/Table S4 List of novel genes identified in C. grandis leaves.xlsx]

## Sheet: Sheet1
Table S4. List of novel genes identified in C. grandis leaves
gene_id	chr	start	end	strand	KEGG	NR	Swissprot	Tremble	KOG	GO	Pfam
XLOC_003383	chr2	52997191	52997438	+	--	--	--	--	--	--	--
XLOC_010730	chr5	24639653	24640173	-	--	hypothetical protein CUMW_265430 [Citrus unshiu]	--	SubName: Full=Uncharacterized protein {ECO:0000313|EMBL:JAV44935.1}; Flags: Fragment;	--	--	--
XLOC_011678	chr5	26495202	26496116	.	--	--	--	--	--	--	--
XLOC_006739	chr3	8171395	8171880	.	--	--	--	--	--	--	--
XLOC_018485	chrUn	4631793	4632758	-	K06966 uncharacterized protein | (RefSeq) probable cytokinin riboside 5'-monophosphate phosphoribohydrolase LOGL8 (A)	PREDICTED: probable cytokinin riboside 5'-monophosphate phosphoribohydrolase LOGL8 [Citrus sinensis]	RecName: Full=Cytokinin riboside 5'-monophosphate phosphoribohydrolase LOG3; EC=3.2.2.n1; AltName: Full=Protein LONELY GUY 3;	--	--	GO:0005737,cytoplasm; GO:0016787,hydrolase activity; GO:0005634,nucleus; GO:0009691,cytokinin biosynthetic process	Possible lysine decarboxylase
XLOC_018875	chrUn	42351810	42352395	.	--	PREDICTED: protein NEN1-like [Citrus sinensis]	RecName: Full=Protein NEN1 {ECO:0000303|PubMed:25081480}; AltName: Full=NAC45/NAC86-dependent exonuclease-domain protein 1 {ECO:0000303|PubMed:25081480}; EC=3.1.11.-;	--	--	GO:0005737,cytoplasm; GO:0008408,3'-5' exonuclease activity; GO:0046872,metal ion binding; GO:0005634,nucleus; GO:0003676,nucleic acid binding	--
XLOC_017577	chr9	9595817	9597464	-	K18010 7-hydroxymethyl chlorophyll a reductase [EC:1.17.7.2] | (RefSeq) 7-hydroxymethyl chlorophyll a reductase, chloroplastic (A)	hypothetical protein CUMW_252020 [Citrus unshiu]	RecName: Full=7-hydroxymethyl chlorophyll a reductase, chloroplastic; EC=1.17.7.2 {ECO:0000269|PubMed:21934147}; Flags: Precursor;	SubName: Full=Uncharacterized protein {ECO:0000313|EMBL:GAY66839.1};	--	GO:0090415,7-hydroxymethyl chlorophyll a reductase activity; GO:0015994,chlorophyll metabolic process; GO:0051536,iron-sulfur cluster binding; GO:0033354,chlorophyll cycle; GO:0046872,metal ion binding; GO:0009507,chloroplast	Coenzyme F420 hydrogenase/dehydrogenase, beta subunit N-term
XLOC_017733	chr9	24969114	24970981	-	--	hypothetical protein CICLE_v10019154mg [Citrus clementina]	--	--	FOG: Transposon-encoded proteins with TYA, reverse transcriptase, integrase domains in various combinations	--	--
XLOC_005945	chr3	5338887	5345714	-	K13459 disease resistance protein RPS2 | (RefSeq) disease resistance protein RPS2-like (A)	PREDICTED: disease resistance protein At4g27190-like isoform X1 [Citrus sinensis]	--	SubName: Full=Uncharacterized protein {ECO:0000313|EMBL:GAY62530.1};	--	--	Protein of unknown function (DUF1155)
XLOC_005121	chr3	8243619	8244720	+	--	--	--	--	--	--	--
XLOC_018331	chrUn	15760703	15765185	+	--	hypothetical protein CICLE_v10003974mg [Citrus clementina]	--	--	--	--	N-terminal of ubiquitin carboxyl-terminal hydrolase 37
XLOC_001807	chr1	19016120	19016773	.	K13420 LRR receptor-like serine/threonine-protein kinase FLS2 [EC:2.7.11.1] | (RefSeq) LOC109747215; LRR receptor-like serine/threonine-protein kinase FLS2 (A)	hypothetical protein CISIN_1g0364112mg, partial [Citrus sinensis]	RecName: Full=Receptor-like protein 15 {ECO:0000303|PubMed:18434605}; Short=AtRLP15 {ECO:0000303|PubMed:18434605}; Flags: Precursor;	SubName: Full=Uncharacterized protein {ECO:0000313|EMBL:KDO39674.1}; Flags: Fragment;	FOG: Leucine rich repeat	GO:0016021,integral component of membrane	--
XLOC_003769	chr2	13642164	13643976	-	--	hypothetical protein CUMW_051620 [Citrus unshiu]	--	SubName: Full=Uncharacterized protein {ECO:0000313|EMBL:GAY40398.1};	--	--	--
XLOC_011702	chr5	34190502	34190863	.	--	hypothetical protein CUMW_213670 [Citrus unshiu]	--	SubName: Full=Uncharacterized protein {ECO:0000313|EMBL:JAV44935.1}; Flags: Fragment;	--	--	--
XLOC_011694	chr5	32108338	32108544	.	--	--	--	--	--	--	--
XLOC_014408	chr7	5317158	5320770	-	--	--	--	--	--	--	--
XLOC_016410	chr8	11233865	11235426	.	K20506 tuliposide A-converting enzyme [EC:4.2.99.22] | (RefSeq) tuliposide A-converting enzyme 2, chloroplastic-like (A)	PREDICTED: probable carboxylesterase 15 [Citrus sinensis]	RecName: Full=Probable carboxylesterase 15; AltName: Full=AtCXE15; EC=3.1.1.1;	SubName: Full=Uncharacterized protein {ECO:0000313|EMBL:KDO45120.1}; Flags: Fragment;	Arylacetamide deacetylase	GO:0016787,hydrolase activity; GO:0009056,catabolic process; GO:0052689,carboxylic ester hydrolase activity	--
XLOC_006025	chr3	10630577	10631877	-	--	--	--	--	--	--	--
XLOC_006781	chr3	26484695	26486758	.	K22686 pro-apoptotic serine protease NMA111 [EC:3.4.21.-] | (RefSeq) retrovirus-related Pol polyprotein from transposon TNT 1-94 isoform X1 (A)	PREDICTED: uncharacterized protein LOC108214761 [Daucus carota subsp. sativus]	RecName: Full=Ribonucleoside-diphosphate reductase large subunit {ECO:0000303|PubMed:10542051}; EC=1.17.4.1; AltName: Full=Protein DEFECTIVE IN POLLEN DNA DEGRADATION 2 {ECO:0000303|PubMed:22239102}; AltName: Full=Ribonucleoside-diphosphate reductase R1 subunit {ECO:0000303|PubMed:10542051}; Short=AtRNR1;	SubName: Full=Uncharacterized protein {ECO:0000313|EMBL:ESR64760.1}; Flags: Fragment;	Ribonucleotide reductase, alpha subunit	GO:0005737,cytoplasm; GO:0009202,deoxyribonucleoside triphosphate biosynthetic process; GO:0004748,ribonucleoside-diphosphate reductase activity, thioredoxin disulfide as acceptor; GO:0009263,deoxyribonucleotide biosynthetic process; GO:0006260,DNA replication; GO:0046686,response to cadmium ion; GO:0005524,ATP binding	Ribonucleotide reductase, barrel domain
XLOC_018763	chrUn	1724487	1726016	.	--	hypothetical protein CUMW_145920 [Citrus unshiu]	--	--	--	--	--
XLOC_003518	chr2	4294744	4299365	-	K08101 phytochromobilin:ferredoxin oxidoreductase [EC:1.3.7.4] | (RefSeq) phytochromobilin:ferredoxin oxidoreductase, chloroplastic (A)	hypothetical protein CISIN_1g0199441mg, partial [Citrus sinensis]	RecName: Full=Phytochromobilin:ferredoxin oxidoreductase, chloroplastic; EC=1.3.7.4; AltName: Full=PFB synthase; AltName: Full=PPhiB synthase; AltName: Full=Phytochromobilin synthase; Flags: Precursor;	SubName: Full=Uncharacterized protein {ECO:0000313|EMBL:KDO44943.1}; Flags: Fragment;	--	GO:0010024,phytochromobilin biosynthetic process; GO:0010019,chloroplast-nucleus signaling pathway; GO:0050897,cobalt ion binding; GO:0009507,chloroplast; GO:0050619,phytochromobilin:ferredoxin oxidoreductase activity	--
XLOC_001229	chr1	6961112	6965446	-	--	hypothetical protein CUMW_037070 [Citrus unshiu]	RecName: Full=Polyadenylate-binding protein-interacting protein 4; Short=PABP-interacting protein 4; Short=Poly(A)-binding protein-interacting protein 4; AltName: Full=PAM2-containing protein CID4; AltName: Full=Protein CTC-INTERACTING DOMAIN 4;	SubName: Full=Uncharacterized protein {ECO:0000313|EMBL:GAY38480.1};	Protein interacting with poly(A)-binding protein	GO:0010494,cytoplasmic stress granule; GO:0010603,regulation of cytoplasmic mRNA processing body assembly; GO:0034063,stress granule assembly; GO:0003729,mRNA binding	Ataxin-2 C-terminal region
XLOC_005843	chr3	30296451	30300712	+	K03781 catalase [EC:1.11.1.6] | (RefSeq) catalase-like (A)	catalase, partial [Citrus maxima]	RecName: Full=Catalase; EC=1.11.1.6;	SubName: Full=Catalase {ECO:0000313|EMBL:ACY30463.1}; Flags: Fragment;	Catalase	GO:0020037,heme binding; GO:0005777,peroxisome; GO:0042744,hydrogen peroxide catabolic process; GO:0004096,catalase activity; GO:0046872,metal ion binding; GO:0006979,response to oxidative stress	Catalase
XLOC_002973	chr2	45117787	45119561	+	--	--	--	--	--	--	--
XLOC_015380	chr8	9356436	9363316	+	K04733 interleukin-1 receptor-associated kinase 4 [EC:2.7.11.1] | (RefSeq) probable LRR receptor-like serine/threonine-protein kinase At1g53430 (A)	PREDICTED: probable LRR receptor-like serine/threonine-protein kinase At1g53430 isoform X9 [Citrus sinensis]	RecName: Full=Probable LRR receptor-like serine/threonine-protein kinase At1g53420; EC=2.7.11.1; Flags: Precursor;	SubName: Full=Uncharacterized protein {ECO:0000313|EMBL:GAY67129.1};	--	GO:0004674,protein serine/threonine kinase activity; GO:0016021,integral component of membrane; GO:0009506,plasmodesma; GO:0005524,ATP binding; GO:0005886,plasma membrane	Malectin domain
XLOC_018688	chrUn	33885848	33886066	-	K01963 acetyl-CoA carboxylase carboxyl transferase subunit beta [EC:6.4.1.2 2.1.3.15] | (RefSeq) accD, CisiCp030; acetyl-CoA carboxylase beta subunit (A)	acetyl-CoA carboxylase carboxyltransferase beta subunit (chloroplast) [Citrus sinensis]	RecName: Full=Acetyl-coenzyme A carboxylase carboxyl transferase subunit beta, chloroplastic {ECO:0000255|HAMAP-Rule:MF_01395}; Short=ACCase subunit beta {ECO:0000255|HAMAP-Rule:MF_01395}; Short=Acetyl-CoA carboxylase carboxyltransferase subunit beta {ECO:0000255|HAMAP-Rule:MF_01395}; EC=6.4.1.2 {ECO:0000255|HAMAP-Rule:MF_01395};	--	--	GO:0006633,fatty acid biosynthetic process; GO:0009570,chloroplast stroma; GO:0009317,acetyl-CoA carboxylase complex; GO:0003989,acetyl-CoA carboxylase activity; GO:0046872,metal ion binding; GO:0005524,ATP binding; GO:2001295,malonyl-CoA biosynthetic process	--
XLOC_011885	chr6	7886544	7890345	+	K08956 AFG3 family protein [EC:3.4.24.-] | (RefSeq) ATP-dependent zinc metalloprotease FTSH 10, mitochondrial (A)	hypothetical protein CISIN_1g038951mg [Citrus sinensis]	RecName: Full=Probable WRKY transcription factor 49; AltName: Full=WRKY DNA-binding protein 49;	SubName: Full=Uncharacterized protein {ECO:0000313|EMBL:KDO51174.1};	--	GO:0003700,DNA-binding transcription factor activity; GO:0043565,sequence-specific DNA binding; GO:0005634,nucleus; GO:0006351,transcription, DNA-templated	Extracellular mutant protein 11
XLOC_008495	chr4	10320023	10321938	.	--	--	--	--	--	--	--
XLOC_016791	chr9	11176040	11176833	+	--	--	--	--	--	--	--
XLOC_015063	chr7	18889727	18889956	.	--	--	--	--	--	--	--
XLOC_004890	chr2	13722833	13723185	.	K01051 pectinesterase [EC:3.1.1.11] | (RefSeq) probable pectinesterase/pectinesterase inhibitor 58 (A)	hypothetical protein CUMW_213730, partial [Citrus unshiu]	--	SubName: Full=Uncharacterized protein {ECO:0000313|EMBL:GAY61919.1}; Flags: Fragment;	--	--	--
XLOC_003556	chr2	5337473	5343333	-	K01303 acylaminoacyl-peptidase [EC:3.4.19.1] | (RefSeq) uncharacterized LOC101311565 (A)	Retrotransposon gag protein [Asparagus officinalis]	RecName: Full=Uncharacterized mitochondrial protein AtMg00860; AltName: Full=ORF158;	SubName: Full=Retrotransposon gag protein {ECO:0000313|EMBL:ABD63142.1};	FOG: Transposon-encoded proteins with TYA, reverse transcriptase, integrase domains in various combinations	GO:0005739,mitochondrion	--
XLOC_014605	chr7	15305335	15306529	-	K15400 omega-hydroxypalmitate O-feruloyl transferase [EC:2.3.1.188] | (RefSeq) uncharacterized protein LOC110025962 (A)	hypothetical protein F511_00295 [Dorcoceras hygrometricum]	RecName: Full=Retrovirus-related Pol polyprotein from transposon TNT 1-94; Includes: RecName: Full=Protease; EC=3.4.23.-; Includes: RecName: Full=Reverse transcriptase; EC=2.7.7.49; Includes: RecName: Full=Endonuclease;	SubName: Full=Putative zinc finger, CCHC-type {ECO:0000313|EMBL:OTG30017.1};	FOG: Transposon-encoded proteins with TYA, reverse transcriptase, integrase domains in various combinations	GO:0004519,endonuclease activity; GO:0015074,DNA integration; GO:0004190,aspartic-type endopeptidase activity; GO:0008270,zinc ion binding; GO:0003676,nucleic acid binding; GO:0003964,RNA-directed DNA polymerase activity	--
XLOC_004939	chr2	32268039	32268257	.	--	hypothetical protein CUMW_241710 [Citrus unshiu]	--	SubName: Full=Uncharacterized protein {ECO:0000313|EMBL:GAY65513.1};	--	--	--
XLOC_011598	chr5	49304748	49306583	-	--	hypothetical protein CISIN_1g025317mg [Citrus sinensis]	RecName: Full=Peptidyl-prolyl cis-trans isomerase FKBP20-2, chloroplastic {ECO:0000303|PubMed:15047905}; Short=PPIase FKBP20-2 {ECO:0000303|PubMed:15047905}; EC=5.2.1.8 {ECO:0000305}; AltName: Full=FK506-binding protein 20-2 {ECO:0000303|PubMed:15047905}; Short=AtFKBP20-2 {ECO:0000303|PubMed:15047905}; AltName: Full=Immunophilin FKBP20-2 {ECO:0000303|PubMed:15047905}; AltName: Full=Rotamase; Flag…	SubName: Full=Uncharacterized protein {ECO:0000313|EMBL:KDO85552.1};	--	GO:0005737,cytoplasm; GO:0009579,thylakoid; GO:0010207,photosystem II assembly; GO:0031977,thylakoid lumen; GO:0009543,chloroplast thylakoid lumen; GO:0005528,FK506 binding; GO:0003755,peptidyl-prolyl cis-trans isomerase activity; GO:0016491,oxidoreductase activity; GO:0061077,chaperone-mediated protein folding; GO:0009507,chloroplast	--
XLOC_008500	chr4	11827308	11827826	.	--	--	--	--	--	--	--
XLOC_005074	chr3	4866764	4867517	+	--	--	--	--	--	--	--
XLOC_012599	chr6	4850630	4852773	-	--	hypothetical protein CUMW_274360 [Citrus unshiu]	--	SubName: Full=Uncharacterized protein {ECO:0000313|EMBL:GAY32953.1};	--	--	--
XLOC_015580	chr8	18272930	18274193	+	--	hypothetical protein CICLE_v10029701mg [Citrus clementina]	--	SubName: Full=Uncharacterized protein {ECO:0000313|EMBL:ESR37819.1};	--	--	Replication regulatory protein RepB
XLOC_010818	chr5	30055827	30056785	-	K22522 cytokinin riboside 5'-monophosphate phosphoribohydrolase [EC:3.2.2.-] | (RefSeq) probable cytokinin riboside 5'-monophosphate phosphoribohydrolase LOGL10 isoform X1 (A)	PREDICTED: probable cytokinin riboside 5'-monophosphate phosphoribohydrolase LOGL10 [Citrus sinensis]	RecName: Full=Cytokinin riboside 5'-monophosphate phosphoribohydrolase LOG; EC=3.2.2.n1; AltName: Full=Protein LONELY GUY;	RecName: Full=Cytokinin riboside 5'-monophosphate phosphoribohydrolase {ECO:0000256|RuleBase:RU363015}; EC=3.2.2.n1 {ECO:0000256|RuleBase:RU363015};	--	GO:0005737,cytoplasm; GO:0016787,hydrolase activity; GO:0005634,nucleus; GO:0009691,cytokinin biosynthetic process; GO:0048509,regulation of meristem development	--
XLOC_011579	chr5	48901808	48904877	-	K06228 fused [EC:2.7.11.1] | (RefSeq) hypothetical protein (A)	PREDICTED: uncharacterized protein LOC109231449 [Nicotiana attenuata]	--	SubName: Full=uncharacterized protein LOC107763217 {ECO:0000313|RefSeq:XP_016437171.1};	--	--	--
XLOC_015382	chr8	9203768	9204507	+	--	--	--	--	--	--	--
XLOC_011623	chr5	7107111	7108297	.	K16221 transcription factor TCP21 (protein CCA1 HIKING EXPEDITION) | (RefSeq) transcription factor TCP7-like (A)	PREDICTED: transcription factor TCP19-like [Citrus sinensis]	RecName: Full=Transcription factor TCP9;	SubName: Full=Uncharacterized protein {ECO:0000313|EMBL:KDO63609.1};	--	GO:0003700,DNA-binding transcription factor activity; GO:0005634,nucleus; GO:1900056,negative regulation of leaf senescence; GO:0006355,regulation of transcription, DNA-templated; GO:0008361,regulation of cell size; GO:0048364,root development; GO:0006351,transcription, DNA-templated; GO:0003677,DNA binding	--
XLOC_009499	chr5	38091093	38093556	+	--	--	--	--	--	--	--
XLOC_004927	chr2	28304019	28304296	.	--	--	--	--	--	--	--
XLOC_000350	chr1	6712817	6715290	+	K15403 fatty acid omega-hydroxy dehydrogenase [EC:1.1.-.-] | (RefSeq) protein HOTHEAD (A)	hypothetical protein CISIN_1g007210mg [Citrus sinensis]	RecName: Full=Protein HOTHEAD; AltName: Full=Protein ADHESION OF CALYX EDGES; Flags: Precursor;	SubName: Full=Uncharacterized protein {ECO:0000313|EMBL:KDO65207.1};	Glucose dehydrogenase/choline dehydrogenase/mandelonitrile lyase (GMC oxidoreductase family)	GO:0009553,embryo sac development; GO:0050660,flavin adenine dinucleotide binding; GO:0016614,oxidoreductase activity, acting on CH-OH group of donors; GO:0005576,extracellular region; GO:0046593,mandelonitrile lyase activity; GO:0007267,cell-cell signaling; GO:0010430,fatty acid omega-oxidation	--
XLOC_018788	chrUn	12810909	12811153	.	K01303 acylaminoacyl-peptidase [EC:3.4.19.1] | (RefSeq) uncharacterized LOC101311565 (A)	PREDICTED: uncharacterized protein LOC107174372 [Citrus sinensis]	--	--	--	--	--
XLOC_010856	chr5	30918970	30920371	-	--	--	--	--	--	--	--
XLOC_007809	chr4	5829585	5833996	-	--	hypothetical protein CUMW_195500 [Citrus unshiu]	--	SubName: Full=Uncharacterized protein {ECO:0000313|EMBL:GAY59579.1};	--	--	--
XLOC_008502	chr4	12959481	12960044	.	--	--	--	--	--	--	--
XLOC_014248	chr7	696133	696649	-	--	--	--	--	--	--	--
XLOC_004934	chr2	30591741	30593472	.	K08592 sentrin-specific protease 1 [EC:3.4.22.68] | (RefSeq) ubiquitin-like-specific protease ESD4 (A)	hypothetical protein CUMW_153960 [Citrus unshiu]	--	SubName: Full=Uncharacterized protein {ECO:0000313|EMBL:GAY54086.1};	--	--	--
XLOC_009131	chr5	16676795	16677967	+	--	--	--	--	--	--	--
XLOC_004892	chr2	15206995	15207328	.	--	--	--	--	--	--	--
XLOC_013337	chr6	1225377	1225998	.	--	PREDICTED: uncharacterized protein LOC107176530 [Citrus sinensis]	--	SubName: Full=Uncharacterized protein {ECO:0000313|EMBL:JAV45163.1};	--	--	--
XLOC_009011	chr5	10398243	10400430	+	--	--	--	--	--	--	--
XLOC_005392	chr3	22083484	22086009	+	--	hypothetical protein CUMW_108400 [Citrus unshiu]	--	SubName: Full=Uncharacterized protein {ECO:0000313|EMBL:GAY47961.1};	--	--	--
XLOC_006734	chr3	7765659	7766462	.	--	PREDICTED: uncharacterized protein LOC107177839 [Citrus sinensis]	--	--	--	--	--
XLOC_006032	chr3	10998832	10999636	-	--	--	--	--	--	--	--
XLOC_002663	chr2	37256313	37258711	+	--	--	--	--	--	--	--
XLOC_009215	chr5	23157972	23158807	+	K01426 amidase [EC:3.5.1.4] | (RefSeq) putative amidase C869.01 (A)	DUF4219 domain-containing protein/UBN2 domain-containing protein [Cephalotus follicularis]	--	SubName: Full=DUF4219 domain-containing protein/UBN2 domain-containing protein {ECO:0000313|EMBL:GAV78393.1};	FOG: Transposon-encoded proteins with TYA, reverse transcriptase, integrase domains in various combinations	--	--
XLOC_000837	chr1	29515662	29521431	+	K01528 dynamin GTPase [EC:3.6.5.5] | (Kazusa) Lj0g3v0199559.2; - (A)	PREDICTED: uncharacterized protein LOC107174437 [Citrus sinensis]	RecName: Full=Retrovirus-related Pol polyprotein from transposon RE2; AltName: Full=Retro element 2 {ECO:0000303|PubMed:10689195}; Short=AtRE2 {ECO:0000303|PubMed:10689195}; Includes: RecName: Full=Protease RE2; EC=3.4.23.-; Includes: RecName: Full=Reverse transcriptase RE2; EC=2.7.7.49; Includes: RecName: Full=Endonuclease RE2;	SubName: Full=Uncharacterized protein {ECO:0000313|EMBL:CAN73924.1};	FOG: Transposon-encoded proteins with TYA, reverse transcriptase, integrase domains in various combinations	GO:0006310,DNA recombination; GO:0004519,endonuclease activity; GO:0015074,DNA integration; GO:0004190,aspartic-type endopeptidase activity; GO:0003676,nucleic acid binding; GO:0003964,RNA-directed DNA polymerase activity; GO:0046872,metal ion binding	--
XLOC_018531	chrUn	6991754	7015176	-	--	PREDICTED: uncharacterized protein LOC107178872 [Citrus sinensis]	--	--	--	--	--
XLOC_016905	chr9	23022599	23031333	+	--	--	--	--	--	--	--
XLOC_006727	chr3	3672027	3672468	.	--	--	--	--	--	--	--
XLOC_016412	chr8	11392290	11392677	.	--	--	--	--	--	--	--
XLOC_008523	chr4	21500544	21501058	.	--	--	--	--	--	--	--
XLOC_000414	chr1	9331654	9336100	+	K03377 N-acetylneuraminate 9-O-acetyltransferase [EC:2.3.1.45] | (RefSeq) CAS1 domain-containing protein 1-like (A)	PREDICTED: uncharacterized protein LOC102620128 isoform X5 [Citrus sinensis]	--	SubName: Full=Uncharacterized protein {ECO:0000313|EMBL:ESR33899.1};	--	--	--
XLOC_010863	chr5	31259250	31260054	-	--	--	--	--	--	--	--
XLOC_017420	chr9	4216458	4218019	-	--	--	--	--	--	--	--
XLOC_002369	chr2	23128135	23130417	+	K17604 zinc finger SWIM domain-containing protein 3 | (RefSeq) LOW QUALITY PROTEIN: uncharacterized protein LOC111898448 (A)	PREDICTED: uncharacterized protein LOC107178157 [Citrus sinensis]	--	SubName: Full=MuDR family transposase {ECO:0000313|EMBL:JAV45454.1};	--	GO:0008270,zinc ion binding	--
XLOC_018825	chrUn	31568711	31568962	.	--	--	--	--	--	--	--
XLOC_016226	chr8	18046452	18048531	-	--	--	--	--	--	--	--
XLOC_007211	chr4	16360918	16364264	+	K01303 acylaminoacyl-peptidase [EC:3.4.19.1] | (RefSeq) uncharacterized LOC101311565 (A)	hypothetical protein CUMW_213670 [Citrus unshiu]	--	SubName: Full=Uncharacterized protein {ECO:0000313|EMBL:GAY61913.1};	FOG: Transposon-encoded proteins with TYA, reverse transcriptase, integrase domains in various combinations	--	--
XLOC_015290	chr8	4700032	4702703	+	K23222 nuclease HARBI1 [EC:3.1.-.-] | (RefSeq) uncharacterized protein LOC102629039 (A)	hypothetical protein CISIN_1g037172mg [Citrus sinensis]	--	SubName: Full=Uncharacterized protein {ECO:0000313|EMBL:KDO46324.1};	--	--	--
XLOC_001556	chr1	20407061	20411573	-	K00213 7-dehydrocholesterol reductase [EC:1.3.1.21] | (RefSeq) hypothetical protein (A)	hypothetical protein CUMW_232500 [Citrus unshiu]	RecName: Full=7-dehydrocholesterol reductase; Short=7-DHC reductase; EC=1.3.1.21; AltName: Full=Protein DWARF 5; AltName: Full=Sterol Delta(7)-reductase;	SubName: Full=Uncharacterized protein {ECO:0000313|EMBL:GAY64306.1};	Sterol reductase/lamin B receptor	GO:0047598,7-dehydrocholesterol reductase activity; GO:0009918,sterol delta7 reductase activity; GO:0005794,Golgi apparatus; GO:0016021,integral component of membrane; GO:0016132,brassinosteroid biosynthetic process; GO:0005789,endoplasmic reticulum membrane; GO:0006695,cholesterol biosynthetic process; GO:0005886,plasma membrane	TaqI-like C-terminal specificity domain
XLOC_016870	chr9	19804833	19805158	+	K22020 mucin-19 | (RefSeq) uncharacterized protein LOC110926720 (A)	hypothetical protein Csa_4G243140 [Cucumis sativus]	--	SubName: Full=Uncharacterized protein {ECO:0000313|EMBL:KGN53990.1};	--	--	--
XLOC_015454	chr8	12971179	12978373	+	K22686 pro-apoptotic serine protease NMA111 [EC:3.4.21.-] | (RefSeq) retrovirus-related Pol polyprotein from transposon TNT 1-94 isoform X1 (A)	hypothetical protein TSUD_72310 [Trifolium subterraneum]	RecName: Full=Retrovirus-related Pol polyprotein from transposon TNT 1-94; Includes: RecName: Full=Protease; EC=3.4.23.-; Includes: RecName: Full=Reverse transcriptase; EC=2.7.7.49; Includes: RecName: Full=Endonuclease;	SubName: Full=Uncharacterized protein {ECO:0000313|EMBL:CAN75533.1};	FOG: Transposon-encoded proteins with TYA, reverse transcriptase, integrase domains in various combinations	GO:0004519,endonuclease activity; GO:0015074,DNA integration; GO:0004190,aspartic-type endopeptidase activity; GO:0008270,zinc ion binding; GO:0003676,nucleic acid binding; GO:0003964,RNA-directed DNA polymerase activity	--
XLOC_018783	chrUn	10015119	10015519	.	--	--	--	--	--	--	--
XLOC_017726	chr9	24732504	24735530	-	--	PREDICTED: uncharacterized protein LOC102607317 [Citrus sinensis]	RecName: Full=Nuclear intron maturase 3, mitochondrial {ECO:0000303|PubMed:19946041}; Short=AtnMat3 {ECO:0000303|PubMed:19946041}; EC=3.1.-.-; AltName: Full=Nuclear intron maturase 2 a {ECO:0000303|PubMed:12527773}; Short=AtnMat2a {ECO:0000303|PubMed:12527773}; Flags: Precursor;	--	FOG: Reverse transcriptase	GO:0006314,intron homing; GO:0004519,endonuclease activity; GO:0003677,DNA binding; GO:0005739,mitochondrion; GO:0090615,mitochondrial mRNA processing; GO:0000373,Group II intron splicing; GO:0003964,RNA-directed DNA polymerase activity; GO:0046872,metal ion binding	--
XLOC_018223	chrUn	6594443	6595050	+	--	hypothetical protein CQW23_34348 [Capsicum baccatum]	--	--	--	--	--
XLOC_003993	chr2	26759862	26763270	-	K01213 galacturan 1,4-alpha-galacturonidase [EC:3.2.1.67] | (RefSeq) hypothetical protein (A)	hypothetical protein CICLE_v10017883mg, partial [Citrus clementina]	RecName: Full=Exopolygalacturonase clone GBGA483; Short=ExoPG; EC=3.2.1.67; AltName: Full=Galacturan 1,4-alpha-galacturonidase; AltName: Full=Pectinase; Flags: Precursor;	SubName: Full=Uncharacterized protein {ECO:0000313|EMBL:GAY53173.1}; Flags: Fragment;	--	GO:0005975,carbohydrate metabolic process; GO:0005618,cell wall; GO:0004650,polygalacturonase activity; GO:0071555,cell wall organization; GO:0005576,extracellular region; GO:0047911,galacturan 1,4-alpha-galacturonidase activity	Glycosyl hydrolases family 28
XLOC_006333	chr3	23874556	23876891	-	--	--	--	--	--	--	--
XLOC_018830	chrUn	33131492	33131962	.	--	--	--	--	--	--	--
XLOC_002830	chr2	41181684	41184990	+	--	--	--	--	--	--	--
XLOC_018547	chrUn	8888992	8889694	-	--	--	--	--	--	--	--
XLOC_018440	chrUn	42833496	42834268	+	K04460 serine/threonine-protein phosphatase 5 [EC:3.1.3.16] | (RefSeq) zinc finger BED domain-containing protein RICESLEEPER 2-like isoform X1 (A)	PREDICTED: zinc finger BED domain-containing protein RICESLEEPER 2-like [Camelina sativa]	RecName: Full=Putative AC transposase; AltName: Full=ORFA;	--	Tam3-transposase (Ac family)	GO:0006310,DNA recombination; GO:0046983,protein dimerization activity; GO:0032196,transposition; GO:0003677,DNA binding	--
XLOC_007316	chr4	19505768	19509260	+	--	--	--	--	--	--	Influenza non-structural protein (NS2)
XLOC_011524	chr5	47899635	47901910	-	--	hypothetical protein CUMW_064960 [Citrus unshiu]	--	SubName: Full=Uncharacterized protein {ECO:0000313|EMBL:ESR58271.1};	--	--	--
XLOC_001769	chr1	6285882	6286429	.	K00262 glutamate dehydrogenase (NADP+) [EC:1.4.1.4] | (RefSeq) NADP-specific glutamate dehydrogenase (A)	NADP-specific glutamate dehydrogenase, partial [Trifolium pratense]	--	SubName: Full=Uncharacterized protein {ECO:0000313|EMBL:KDO58647.1};	--	GO:0006520,cellular amino acid metabolic process; GO:0016491,oxidoreductase activity	--
XLOC_014943	chr7	21232233	21235838	-	K20027 palmitoyltransferase ZDHHC1/11 [EC:2.3.1.225] | (RefSeq) probable protein S-acyltransferase 22 (A)	hypothetical protein CISIN_1g046435mg [Citrus sinensis]	RecName: Full=Probable protein S-acyltransferase 22; EC=2.3.1.225; AltName: Full=Probable palmitoyltransferase At1g69420; AltName: Full=Zinc finger DHHC domain-containing protein At1g69420;	RecName: Full=S-acyltransferase {ECO:0000256|RuleBase:RU079119}; EC=2.3.1.225 {ECO:0000256|RuleBase:RU079119}; AltName: Full=Palmitoyltransferase {ECO:0000256|RuleBase:RU079119};	DHHC-type Zn-finger proteins	GO:0019706,protein-cysteine S-palmitoyltransferase activity; GO:0016021,integral component of membrane; GO:0005886,plasma membrane; GO:0030659,cytoplasmic vesicle membrane	--
XLOC_004961	chr2	40656312	40656627	.	K13459 disease resistance protein RPS2 | (RefSeq) hypothetical protein (A)	PREDICTED: disease resistance protein At4g27190-like [Citrus sinensis]	--	SubName: Full=Uncharacterized protein {ECO:0000313|EMBL:GAY67552.1}; Flags: Fragment;	--	--	--
XLOC_010307	chr5	4189755	4194330	-	K20617 cytochrome P450 family 71 subfamily A | (RefSeq) cytochrome P450 71A9-like (A)	PREDICTED: LOW QUALITY PROTEIN: cytochrome P450 71A9-like [Citrus sinensis]	RecName: Full=Cytochrome P450 71A9; EC=1.14.-.-; AltName: Full=Cytochrome P450 CP1;	SubName: Full=Uncharacterized protein {ECO:0000313|EMBL:ESR53201.1};	Cytochrome P450 CYP2 subfamily	GO:0020037,heme binding; GO:0016709,oxidoreductase activity, acting on paired donors, with incorporation or reduction of molecular oxygen, NAD(P)H as one donor, and incorporation of one atom of oxygen; GO:0044550,secondary metabolite biosynthetic process; GO:0016021,integral component of membrane; GO:0016020,membrane; GO:0005506,iron ion binding	--
XLOC_013551	chr7	3783753	3786783	+	K09571 FK506-binding protein 4/5 [EC:5.2.1.8] | (RefSeq) LOW QUALITY PROTEIN: peptidyl-prolyl cis-trans isomerase FKBP65-like (A)	uncharacterized protein LOC110902165 [Helianthus annuus]	RecName: Full=Retrovirus-related Pol polyprotein from transposon RE2; AltName: Full=Retro element 2 {ECO:0000303|PubMed:10689195}; Short=AtRE2 {ECO:0000303|PubMed:10689195}; Includes: RecName: Full=Protease RE2; EC=3.4.23.-; Includes: RecName: Full=Reverse transcriptase RE2; EC=2.7.7.49; Includes: RecName: Full=Endonuclease RE2;	RecName: Full=Carboxypeptidase {ECO:0000256|RuleBase:RU361156}; EC=3.4.16.- {ECO:0000256|RuleBase:RU361156};	FOG: Transposon-encoded proteins with TYA, reverse transcriptase, integrase domains in various combinations	GO:0006310,DNA recombination; GO:0004519,endonuclease activity; GO:0015074,DNA integration; GO:0004190,aspartic-type endopeptidase activity; GO:0003676,nucleic acid binding; GO:0003964,RNA-directed DNA polymerase activity; GO:0046872,metal ion binding	Reverse transcriptase (RNA-dependent DNA polymerase)
XLOC_002668	chr2	37352111	37356936	+	--	PREDICTED: uncharacterized protein LOC107175798 [Citrus sinensis]	--	SubName: Full=Uncharacterized protein {ECO:0000313|EMBL:GAY66288.1};	--	--	--
XLOC_005866	chr3	837658	842022	-	--	hypothetical protein CISIN_1g002132mg [Citrus sinensis]	--	SubName: Full=Uncharacterized protein {ECO:0000313|EMBL:KDO41550.1};	--	GO:0006952,defense response; GO:0043531,ADP binding	Protein of unknown function (DUF2569)
XLOC_011773	chr6	2194120	2202638	+	--	--	--	--	--	--	--
XLOC_013678	chr7	6991415	6995764	+	K01886 glutaminyl-tRNA synthetase [EC:6.1.1.18] | (RefSeq) glutamine--tRNA ligase-like (A)	hypothetical protein CFOL_v3_03937, partial [Cephalotus follicularis]	RecName: Full=Retrovirus-related Pol polyprotein from transposon TNT 1-94; Includes: RecName: Full=Protease; EC=3.4.23.-; Includes: RecName: Full=Reverse transcriptase; EC=2.7.7.49; Includes: RecName: Full=Endonuclease;	SubName: Full=Uncharacterized protein {ECO:0000313|EMBL:GAV60406.1}; Flags: Fragment;	FOG: Transposon-encoded proteins with TYA, reverse transcriptase, integrase domains in various combinations	GO:0004519,endonuclease activity; GO:0015074,DNA integration; GO:0004190,aspartic-type endopeptidase activity; GO:0008270,zinc ion binding; GO:0003676,nucleic acid binding; GO:0003964,RNA-directed DNA polymerase activity	--
XLOC_018656	chrUn	18433223	18435122	-	--	--	--	--	--	--	--
XLOC_017638	chr9	13224263	13225890	-	--	--	--	--	--	--	--
XLOC_008528	chr4	21745602	21746265	.	--	hypothetical protein CICLE_v10023391mg [Citrus clementina]	--	SubName: Full=Uncharacterized protein {ECO:0000313|EMBL:ESR54992.1};	--	GO:0006952,defense response; GO:0007165,signal transduction; GO:0043531,ADP binding	ABC transporter transmembrane region
XLOC_007348	chr4	22576055	22577029	+	K16743 abnormal spindle-like microcephaly-associated protein | (RefSeq) hypothetical protein (A)	PREDICTED: uncharacterized protein LOC107178892 [Citrus sinensis]	RecName: Full=Putative ribonuclease H protein At1g65750; EC=3.1.26.4;	SubName: Full=Uncharacterized protein {ECO:0000313|EMBL:GAY31948.1};	FOG: Reverse transcriptase	GO:0046872,metal ion binding; GO:0004523,RNA-DNA hybrid ribonuclease activity; GO:0003676,nucleic acid binding	--
XLOC_011673	chr5	24640697	24641015	.	K08776 puromycin-sensitive aminopeptidase [EC:3.4.11.-] | (RefSeq) aminopeptidase M1-like (A)	PREDICTED: uncharacterized protein LOC107176617 [Citrus sinensis]	--	SubName: Full=Uncharacterized protein {ECO:0000313|EMBL:GAY61913.1};	FOG: Transposon-encoded proteins with TYA, reverse transcriptase, integrase domains in various combinations	--	--
XLOC_004977	chr2	46233613	46234263	.	--	--	--	--	--	--	--
XLOC_006409	chr3	25414113	25417105	-	--	--	--	--	--	--	--
XLOC_007122	chr4	10397665	10400126	+	--	--	--	--	--	--	--
XLOC_013009	chr6	16643039	16643949	-	--	--	--	--	--	--	--
XLOC_005282	chr3	17337714	17537262	+	K10899 ATP-dependent DNA helicase Q1 [EC:3.6.4.12] | (RefSeq) hypothetical protein (A)	PREDICTED: systemin receptor SR160-like, partial [Citrus sinensis]	RecName: Full=Mediator of RNA polymerase II transcription subunit 34; AltName: Full=ATP-dependent DNA helicase Q-like 2; EC=3.6.4.12; AltName: Full=RecQ-like protein 2; Short=AtRecQ2; Short=AtRecQl2;	SubName: Full=Uncharacterized protein {ECO:0000313|EMBL:KDO38691.1}; Flags: Fragment;	ATP-dependent DNA helicase	GO:0006310,DNA recombination; GO:0005737,cytoplasm; GO:0043138,3'-5' DNA helicase activity; GO:0006281,DNA repair; GO:0000724,double-strand break repair via homologous recombination; GO:0006355,regulation of transcription, DNA-templated; GO:0009378,four-way junction helicase activity; GO:0006260,DNA replication; GO:0006351,transcription, DNA-templated; GO:0043140,ATP-dependent 3'-5' DNA helicase …	--
XLOC_001274	chr1	8440011	8444240	-	K03364 cell division cycle 20-like protein 1, cofactor of APC complex | (RefSeq) protein FIZZY-RELATED 2-like (A)	PREDICTED: uncharacterized protein LOC107177091 [Citrus sinensis]	RecName: Full=Retrovirus-related Pol polyprotein from transposon TNT 1-94; Includes: RecName: Full=Protease; EC=3.4.23.-; Includes: RecName: Full=Reverse transcriptase; EC=2.7.7.49; Includes: RecName: Full=Endonuclease;	SubName: Full=uncharacterized protein LOC107774936 {ECO:0000313|RefSeq:XP_016450086.1};	--	GO:0004519,endonuclease activity; GO:0015074,DNA integration; GO:0004190,aspartic-type endopeptidase activity; GO:0008270,zinc ion binding; GO:0003676,nucleic acid binding; GO:0003964,RNA-directed DNA polymerase activity	--
XLOC_010250	chr5	3290846	3292527	-	--	hypothetical protein CISIN_1g007213mg [Citrus sinensis]	--	SubName: Full=Uncharacterized protein {ECO:0000313|EMBL:KDO69730.1};	--	GO:0004252,serine-type endopeptidase activity	--
XLOC_013351	chr6	3855956	3856808	.	--	--	--	--	--	--	--
XLOC_018756	chrUn	697445	698862	.	K04123 ent-kaurenoic acid hydroxylase [EC:1.14.13.79] | (RefSeq) hypothetical protein (A)	hypothetical protein CISIN_1g011210mg [Citrus sinensis]	RecName: Full=Beta-amyrin 11-oxidase; EC=1.14.13.134; AltName: Full=Cytochrome P450 88D6;	--	Cytochrome P450 CYP4/CYP19/CYP26 subfamilies	GO:0102290,beta-amyrin monooxygenase activity; GO:0020037,heme binding; GO:0102291,11alpha-hydroxy-beta-amyrin dehydrogenase activity; GO:0016021,integral component of membrane; GO:0102289,beta-amyrin 11-oxidase activity; GO:0005506,iron ion binding	--
XLOC_004122	chr2	32258312	32262128	-	--	PREDICTED: uncharacterized protein LOC107177602 [Citrus sinensis]	--	--	--	--	--
XLOC_011432	chr5	46496376	46496607	-	K20178 vacuolar protein sorting-associated protein 8 | (RefSeq) hypothetical protein (A)	hypothetical protein CICLE_v10018449mg [Citrus clementina]	--	SubName: Full=Uncharacterized protein {ECO:0000313|EMBL:ESR57971.1};	--	GO:0006886,intracellular protein transport; GO:0016192,vesicle-mediated transport; GO:0005622,intracellular	--
XLOC_018768	chrUn	4642195	4642605	.	--	--	--	--	--	--	--
XLOC_002557	chr2	30996115	30997740	+	--	PREDICTED: uncharacterized protein LOC107175659 [Citrus sinensis]	--	SubName: Full=Uncharacterized protein {ECO:0000313|EMBL:EMJ11865.1};	--	GO:0008270,zinc ion binding; GO:0003676,nucleic acid binding	--
XLOC_018450	chrUn	43517865	43519246	+	--	--	--	--	--	--	--
XLOC_013406	chr6	21465457	21465964	.	--	PREDICTED: basic proline-rich protein-like [Citrus sinensis]	--	--	--	--	--
XLOC_018200	chrUn	4924003	4928792	+	--	hypothetical protein CICLE_v10007265mg [Citrus clementina]	--	--	--	--	--
XLOC_011842	chr6	6178070	6178728	+	--	--	--	--	--	--	--
XLOC_018569	chrUn	11058366	11059102	-	K06228 fused [EC:2.7.11.1] | (RefSeq) serine/threonine-protein kinase TIO (A)	putative gag-pol polyprotein [Citrus sinensis]	RecName: Full=Retrovirus-related Pol polyprotein from transposon TNT 1-94; Includes: RecName: Full=Protease; EC=3.4.23.-; Includes: RecName: Full=Reverse transcriptase; EC=2.7.7.49; Includes: RecName: Full=Endonuclease;	--	FOG: Transposon-encoded proteins with TYA, reverse transcriptase, integrase domains in various combinations	GO:0004519,endonuclease activity; GO:0015074,DNA integration; GO:0004190,aspartic-type endopeptidase activity; GO:0008270,zinc ion binding; GO:0003676,nucleic acid binding; GO:0003964,RNA-directed DNA polymerase activity	--
XLOC_015056	chr7	16530843	16531984	.	--	PREDICTED: uncharacterized protein LOC102607824 [Citrus sinensis]	--	SubName: Full=Uncharacterized protein {ECO:0000313|EMBL:GAY66436.1};	--	--	--
XLOC_013398	chr6	19807604	19808421	.	--	hypothetical protein CICLE_v10012334mg [Citrus clementina]	RecName: Full=Protein PTST, chloroplastic {ECO:0000303|PubMed:25710501}; AltName: Full=PROTEIN TARGETING TO STARCH {ECO:0000303|PubMed:25710501}; Flags: Precursor;	SubName: Full=Uncharacterized protein {ECO:0000313|EMBL:ESR43859.1};	Protein involved in Snf1 protein kinase complex assembly	GO:0009569,chloroplast starch grain; GO:0009570,chloroplast stroma; GO:0030247,polysaccharide binding; GO:0010581,regulation of starch biosynthetic process; GO:2001070,starch binding; GO:0019252,starch biosynthetic process; GO:0009507,chloroplast	--
XLOC_018900	chrUn	43809505	43809998	.	--	--	--	--	--	--	--
XLOC_016109	chr8	13019445	13049069	-	K13195 cold-inducible RNA-binding protein | (RefSeq) hypothetical protein (A)	hypothetical protein CICLE_v10029960mg, partial [Citrus clementina]	--	SubName: Full=Uncharacterized protein {ECO:0000313|EMBL:ESR37422.1}; Flags: Fragment;	Predicted aminopeptidases - M20/M25/M40 family	GO:0003723,RNA binding	--
XLOC_000100	chr1	2146039	2148014	+	K11372 HAT1-interacting factor 1 | (RefSeq) hypothetical protein (A)	hypothetical protein CISIN_1g0116922mg, partial [Citrus sinensis]	--	SubName: Full=Uncharacterized protein {ECO:0000313|EMBL:KDO79400.1}; Flags: Fragment;	Cell cycle-regulated histone H1-binding protein	--	--
XLOC_003082	chr2	47428523	47430134	+	--	PREDICTED: uncharacterized protein LOC102617139 isoform X1 [Citrus sinensis]	--	RecName: Full=Hexosyltransferase {ECO:0000256|RuleBase:RU362027}; EC=2.4.1.- {ECO:0000256|RuleBase:RU362027};	--	GO:0016757,transferase activity, transferring glycosyl groups	--
XLOC_018832	chrUn	33607984	33609049	.	--	hypothetical protein CICLE_v10010881mg [Citrus clementina]	--	--	--	--	--
XLOC_006217	chr3	21048022	21049125	-	--	hypothetical protein CUMW_284650 [Citrus unshiu]	--	SubName: Full=Uncharacterized protein {ECO:0000313|EMBL:GAY34763.1};	--	--	--
XLOC_013374	chr6	11943971	11944403	.	K11593 eukaryotic translation initiation factor 2C | (RefSeq) protein argonaute 1A-like (A)	PREDICTED: uncharacterized protein LOC107174879 [Citrus sinensis]	RecName: Full=Retrovirus-related Pol polyprotein from transposon RE2; AltName: Full=Retro element 2 {ECO:0000303|PubMed:10689195}; Short=AtRE2 {ECO:0000303|PubMed:10689195}; Includes: RecName: Full=Protease RE2; EC=3.4.23.-; Includes: RecName: Full=Reverse transcriptase RE2; EC=2.7.7.49; Includes: RecName: Full=Endonuclease RE2;	SubName: Full=Retrotransposon protein, putative, Ty1-copia subclass {ECO:0000313|EMBL:ABA95367.1};	FOG: Transposon-encoded proteins with TYA, reverse transcriptase, integrase domains in various combinations	GO:0006310,DNA recombination; GO:0004519,endonuclease activity; GO:0015074,DNA integration; GO:0004190,aspartic-type endopeptidase activity; GO:0003676,nucleic acid binding; GO:0003964,RNA-directed DNA polymerase activity; GO:0046872,metal ion binding	--
XLOC_006777	chr3	25748272	25749574	.	--	hypothetical protein CUMW_289860, partial [Citrus unshiu]	--	SubName: Full=Uncharacterized protein {ECO:0000313|EMBL:GAY69534.1}; Flags: Fragment;	--	--	--
XLOC_001974	chr2	4002990	4008391	+	K09527 DnaJ homolog subfamily C member 7 | (RefSeq) hypothetical protein (A)	hypothetical protein CISIN_1g039706mg [Citrus sinensis]	--	SubName: Full=Uncharacterized protein {ECO:0000313|EMBL:KDO50439.1};	--	--	--
XLOC_011621	chr5	6618328	6618656	.	--	--	--	--	--	--	--
XLOC_017924	chr9	37062689	37063972	-	--	hypothetical protein CUMW_058730 [Citrus unshiu]	--	--	--	--	--
XLOC_013348	chr6	3378588	3382296	.	K01188 beta-glucosidase [EC:3.2.1.21] | (RefSeq) beta-glucosidase 12-like (A)	PREDICTED: probable LRR receptor-like serine/threonine-protein kinase At4g36180 [Citrus sinensis]	RecName: Full=Polygalacturonase inhibitor 3; AltName: Full=Polygalacturonase-inhibiting protein 3; Short=PGIP-3; Flags: Precursor;	SubName: Full=Uncharacterized protein {ECO:0000313|EMBL:KDO46851.1};	FOG: Leucine rich repeat	GO:0006952,defense response; GO:0005618,cell wall; GO:0016020,membrane; GO:0005576,extracellular region	--
XLOC_006756	chr3	17021929	17022188	.	--	--	--	--	--	--	--
XLOC_002259	chr2	14344947	14346179	+	K01369 legumain [EC:3.4.22.34] | (RefSeq) vacuolar-processing enzyme-like (A)	putative gag-pol polyprotein [Citrus sinensis]	RecName: Full=Retrovirus-related Pol polyprotein from transposon TNT 1-94; Includes: RecName: Full=Protease; EC=3.4.23.-; Includes: RecName: Full=Reverse transcriptase; EC=2.7.7.49; Includes: RecName: Full=Endonuclease;	SubName: Full=Putative gag-pol polyprotein {ECO:0000313|EMBL:CAJ09951.2};	FOG: Transposon-encoded proteins with TYA, reverse transcriptase, integrase domains in various combinations	GO:0004519,endonuclease activity; GO:0015074,DNA integration; GO:0004190,aspartic-type endopeptidase activity; GO:0008270,zinc ion binding; GO:0003676,nucleic acid binding; GO:0003964,RNA-directed DNA polymerase activity	--
XLOC_018397	chrUn	40340819	40346152	+	K05573 NAD(P)H-quinone oxidoreductase subunit 2 [EC:1.6.5.3] | (RefSeq) NAD(P)H-quinone oxidoreductase subunit 2 B, chloroplastic (A)	hypothetical protein OrniCp077 (chloroplast) [Oryza nivara]	RecName: Full=Putative uncharacterized protein ycf15;	--	--	GO:0009507,chloroplast	--
XLOC_002397	chr2	24951851	24953152	+	--	--	--	--	--	--	Protein of unknown function (DUF1199)
XLOC_007794	chr4	4530356	4530792	-	--	--	--	--	--	--	--
XLOC_004700	chr2	50109225	50110458	-	--	--	--	--	--	--	--
XLOC_002182	chr2	8968876	8969597	+	--	LOW QUALITY PROTEIN: CENP-B homolog protein 2-like [Cajanus cajan]	--	SubName: Full=CENP-B protein; Homeodomain-like {ECO:0000313|EMBL:ABN09791.1};	DNA-binding centromere protein B (CENP-B)	GO:0003677,DNA binding	--
XLOC_006718	chr3	1785386	1786001	.	K00924 kinase [EC:2.7.1.-] | (RefSeq) receptor protein kinase CLAVATA1-like (A)	PREDICTED: leucine-rich repeat receptor-like serine/threonine-protein kinase BAM1 [Citrus sinensis]	RecName: Full=Leucine-rich repeat receptor-like serine/threonine-protein kinase BAM3; EC=2.7.11.1; AltName: Full=Protein BARELY ANY MERISTEM 3; Flags: Precursor;	SubName: Full=Uncharacterized protein {ECO:0000313|EMBL:KDO44093.1};	--	GO:0010075,regulation of meristem growth; GO:0016021,integral component of membrane; GO:0030154,cell differentiation; GO:0048437,floral organ development; GO:0004674,protein serine/threonine kinase activity; GO:0005886,plasma membrane; GO:0005524,ATP binding	--
XLOC_006768	chr3	23590460	23591098	.	K23362 ethanolamine phosphate phosphodiesterase [EC:3.1.-.-] | (RefSeq) metallophosphoesterase 1-like (A)	PREDICTED: metallophosphoesterase 1-like isoform X2 [Citrus sinensis]	--	SubName: Full=Uncharacterized protein {ECO:0000313|EMBL:ESR47154.1};	--	GO:0005737,cytoplasm; GO:0016787,hydrolase activity; GO:0016021,integral component of membrane; GO:0006888,ER to Golgi vesicle-mediated transport	--
XLOC_001882	chr2	1302467	1305224	+	--	hypothetical protein CUMW_020750 [Citrus unshiu]	--	SubName: Full=Uncharacterized protein {ECO:0000313|EMBL:GAY36229.1};	--	--	--
XLOC_018492	chrUn	5129486	5131848	-	--	PREDICTED: uncharacterized protein LOC107174625 [Citrus sinensis]	--	--	--	--	--
XLOC_002944	chr2	43520933	43536336	+	--	--	--	--	--	--	--
XLOC_004968	chr2	42521043	42521696	.	K12398 AP-3 complex subunit mu | (RefSeq) hypothetical protein (A)	hypothetical protein CUMW_223370 [Citrus unshiu]	RecName: Full=AP-3 complex subunit mu; AltName: Full=Adaptor protein complex AP-3 subunit mu; AltName: Full=Adaptor protein-3 mu-adaptin; AltName: Full=Adaptor-related protein complex 3 subunit mu; AltName: Full=At-muD-Ad; AltName: Full=Mu3-adaptin; AltName: Full=Protein ZIG SUPPRESSOR 4;	SubName: Full=Uncharacterized protein {ECO:0000313|EMBL:GAY63158.1};	Clathrin-associated protein medium chain	GO:0005794,Golgi apparatus; GO:0016192,vesicle-mediated transport; GO:0009630,gravitropism; GO:0030659,cytoplasmic vesicle membrane; GO:0030131,clathrin adaptor complex; GO:0006886,intracellular protein transport	--
XLOC_004918	chr2	23903932	23904745	.	K01051 pectinesterase [EC:3.1.1.11] | (RefSeq) pectinesterase/pectinesterase inhibitor PPE8B-like (A)	PREDICTED: uncharacterized protein LOC102622919 isoform X1 [Citrus sinensis]	RecName: Full=Pectinesterase/pectinesterase inhibitor PPE8B; Includes: RecName: Full=Pectinesterase inhibitor PPE8B; AltName: Full=Pectin methylesterase inhibitor PPE8B; Includes: RecName: Full=Pectinesterase PPE8B; Short=PE PPE8B; EC=3.1.1.11; AltName: Full=Pectin methylesterase PPE8B; Flags: Precursor;	SubName: Full=Uncharacterized protein {ECO:0000313|EMBL:ESR60677.1};	--	GO:0042545,cell wall modification; GO:0005618,cell wall; GO:0030599,pectinesterase activity; GO:0005576,extracellular region; GO:0045330,aspartyl esterase activity; GO:0050829,defense response to Gram-negative bacterium; GO:0004857,enzyme inhibitor activity; GO:0045490,pectin catabolic process	--
XLOC_000722	chr1	21805331	21809712	+	K22395 cinnamyl-alcohol dehydrogenase [EC:1.1.1.195] | (RefSeq) berberine bridge enzyme-like 27 (A)	uncharacterized protein LOC111366872, partial [Olea europaea var. sylvestris]	--	SubName: Full=Retrovirus-related Pol polyprotein from transposon opus {ECO:0000313|EMBL:JAU58180.1}; Flags: Fragment;	FOG: Transposon-encoded proteins with TYA, reverse transcriptase, integrase domains in various combinations	--	--
XLOC_016022	chr8	9124645	9129175	-	K14516 ethylene-responsive transcription factor 1 | (RefSeq) ethylene-responsive transcription factor 1B-like (A)	PREDICTED: ethylene-responsive transcription factor 1B-like [Citrus sinensis]	--	SubName: Full=Uncharacterized protein {ECO:0000313|EMBL:GAY61192.1};	--	--	--
XLOC_014631	chr7	15816060	15818433	-	K17592 sacsin | (RefSeq) sacsin (A)	hypothetical protein CISIN_1g0000071mg, partial [Citrus sinensis]	--	SubName: Full=Uncharacterized protein {ECO:0000313|EMBL:KDO52761.1}; Flags: Fragment;	--	--	Phage PP7 coat protein
XLOC_010827	chr5	30233767	30270704	-	--	--	--	--	--	--	--
XLOC_010417	chr5	6796934	6798718	-	--	--	--	--	--	--	--
XLOC_004956	chr2	38412267	38412984	.	--	hypothetical protein CUMW_136750 [Citrus unshiu]	--	SubName: Full=Uncharacterized protein {ECO:0000313|EMBL:GAY51768.1};	--	--	--
XLOC_016737	chr9	7843372	7845080	+	--	hypothetical protein CISIN_1g002470mg [Citrus sinensis]	RecName: Full=KIN14B-interacting protein At4g14310;	SubName: Full=Uncharacterized protein {ECO:0000313|EMBL:KDO42401.1};	--	GO:0005618,cell wall; GO:0005737,cytoplasm; GO:0051301,cell division; GO:0007049,cell cycle	--
XLOC_006442	chr3	26146476	26150601	-	--	PREDICTED: uncharacterized protein LOC107174589 [Citrus sinensis]	--	--	--	--	--
XLOC_008482	chr4	7410792	7412304	.	K00734 galactosylxylosylprotein 3-beta-galactosyltransferase [EC:2.4.1.134] | (RefSeq) probable beta-1,3-galactosyltransferase 14 isoform X1 (A)	hypothetical protein CUMW_181080 [Citrus unshiu]	RecName: Full=Probable beta-1,3-galactosyltransferase 12; EC=2.4.1.-;	SubName: Full=Uncharacterized protein {ECO:0000313|EMBL:GAY57649.1};	Galactosyltransferases	GO:0005794,Golgi apparatus; GO:0016021,integral component of membrane; GO:0008378,galactosyltransferase activity; GO:0006486,protein glycosylation; GO:0000139,Golgi membrane	--
XLOC_018267	chrUn	11058350	11062024	+	--	--	--	--	--	--	--
XLOC_017631	chr9	13051257	13055590	-	K03006 DNA-directed RNA polymerase II subunit RPB1 [EC:2.7.7.6] | (RefSeq) LOW QUALITY PROTEIN: DNA-directed RNA polymerase II subunit 1-like (A)	polyprotein [Citrus sinensis]	RecName: Full=Retrovirus-related Pol polyprotein from transposon TNT 1-94; Includes: RecName: Full=Protease; EC=3.4.23.-; Includes: RecName: Full=Reverse transcriptase; EC=2.7.7.49; Includes: RecName: Full=Endonuclease;	--	FOG: Transposon-encoded proteins with TYA, reverse transcriptase, integrase domains in various combinations	GO:0004519,endonuclease activity; GO:0015074,DNA integration; GO:0004190,aspartic-type endopeptidase activity; GO:0008270,zinc ion binding; GO:0003676,nucleic acid binding; GO:0003964,RNA-directed DNA polymerase activity	Domain of unknown function (DUF4219)
XLOC_014689	chr7	16947067	16948437	-	K01738 cysteine synthase A [EC:2.5.1.47] | (RefSeq) cysteine synthase-like (A)	hypothetical protein CUMW_234230 [Citrus unshiu]	--	SubName: Full=Uncharacterized protein {ECO:0000313|EMBL:GAY64524.1};	--	--	--
XLOC_001797	chr1	16339193	16339684	.	--	PREDICTED: uncharacterized protein LOC107178453 [Citrus sinensis]	--	--	--	--	--
XLOC_013671	chr7	6624003	6633268	+	K20283 golgin subfamily A member 4 | (RefSeq) golgin subfamily A member 4-like (A)	hypothetical protein CICLE_v10033678mg [Citrus clementina]	--	SubName: Full=Uncharacterized protein {ECO:0000313|EMBL:ESR49793.1};	--	--	--
XLOC_017784	chr9	29333373	29334179	-	--	hypothetical protein CICLE_v10003871mg, partial [Citrus clementina]	--	--	--	--	--
XLOC_018777	chrUn	7341503	7341883	.	K22020 mucin-19 | (RefSeq) uncharacterized protein LOC110926720 (A)	putative senescence-associated protein, partial [Pisum sativum]	--	--	--	--	--
XLOC_013744	chr7	12202051	12203056	+	K01303 acylaminoacyl-peptidase [EC:3.4.19.1] | (RefSeq) uncharacterized LOC101311565 (A)	hypothetical protein VITISV_037987 [Vitis vinifera]	RecName: Full=Uncharacterized mitochondrial protein AtMg00860; AltName: Full=ORF158;	SubName: Full=Uncharacterized protein {ECO:0000313|EMBL:CAN64984.1};	FOG: Transposon-encoded proteins with TYA, reverse transcriptase, integrase domains in various combinations	GO:0005739,mitochondrion	--
XLOC_013358	chr6	5576151	5577062	.	--	--	--	--	--	--	--
XLOC_005123	chr3	8247530	8248209	+	--	--	--	--	--	--	--
XLOC_004885	chr2	11691771	11692436	.	--	--	--	--	--	--	--
XLOC_010046	chr5	48602238	48612536	+	--	--	--	--	--	--	Domain of unknown function (DUF4305)
XLOC_010562	chr5	11727347	11730533	-	K04730 interleukin-1 receptor-associated kinase 1 [EC:2.7.11.1] | (RefSeq) probable LRR receptor-like serine/threonine-protein kinase At3g47570 (A)	PREDICTED: probable LRR receptor-like serine/threonine-protein kinase At3g47570 isoform X3 [Citrus sinensis]	RecName: Full=Receptor kinase-like protein Xa21 {ECO:0000303|Ref.1}; EC=2.7.11.1 {ECO:0000255|PROSITE-ProRule:PRU00159, ECO:0000269|PubMed:11927577}; Contains: RecName: Full=Receptor kinase-like protein Xa21, processed {ECO:0000250|UniProtKB:Q2R2D5}; Flags: Precursor;	SubName: Full=Uncharacterized protein {ECO:0000313|EMBL:GAY57258.1};	--	GO:0031349,positive regulation of defense response; GO:1900426,positive regulation of defense response to bacterium; GO:0016021,integral component of membrane; GO:0005789,endoplasmic reticulum membrane; GO:0006952,defense response; GO:0004674,protein serine/threonine kinase activity; GO:0005886,plasma membrane; GO:0005634,nucleus; GO:0046777,protein autophosphorylation; GO:0005524,ATP binding	--
XLOC_016152	chr8	15180634	15181237	-	--	--	--	--	--	--	--
XLOC_018761	chrUn	1525007	1525793	.	--	--	--	--	--	--	--
XLOC_013667	chr7	6525276	6525800	+	--	--	--	--	--	--	--
XLOC_018075	chr9	7879831	7880140	.	--	--	--	--	--	--	--
XLOC_013366	chr6	9730023	9730719	.	--	--	--	--	--	--	--
XLOC_006783	chr3	27250256	27250499	.	--	--	--	--	--	--	--
XLOC_008808	chr5	4886942	4889924	+	--	hypothetical protein CUMW_284820, partial [Citrus unshiu]	--	SubName: Full=Uncharacterized protein {ECO:0000313|EMBL:GAY35054.1}; Flags: Fragment;	--	--	--
XLOC_002271	chr2	15037216	15042387	+	K15078 structure-specific endonuclease subunit SLX1 [EC:3.6.1.-] | (RefSeq) putative disease resistance protein RGA1 (A)	hypothetical protein CISIN_1g003037mg [Citrus sinensis]	RecName: Full=Putative disease resistance protein RGA3; AltName: Full=Blight resistance protein B149; AltName: Full=RGA1-blb;	SubName: Full=Uncharacterized protein {ECO:0000313|EMBL:KDO37731.1};	Apoptotic ATPase	GO:0006952,defense response; GO:0005524,ATP binding; GO:0043531,ADP binding	NB-ARC domain
XLOC_012587	chr6	4139360	4144032	-	--	hypothetical protein VITISV_016069 [Vitis vinifera]	--	SubName: Full=Uncharacterized protein {ECO:0000313|EMBL:CAN76029.1};	--	GO:0015074,DNA integration; GO:0008270,zinc ion binding; GO:0003676,nucleic acid binding	--
XLOC_008480	chr4	7176820	7177235	.	--	--	--	--	--	--	--
XLOC_001916	chr2	2226033	2228401	+	--	hypothetical protein CICLE_v10014671mg [Citrus clementina]	--	SubName: Full=Uncharacterized protein {ECO:0000313|EMBL:ESR59245.1};	--	--	--
XLOC_009197	chr5	20163796	20165931	+	K08776 puromycin-sensitive aminopeptidase [EC:3.4.11.-] | (RefSeq) aminopeptidase M1-like (A)	PREDICTED: uncharacterized protein LOC107176617 [Citrus sinensis]	--	SubName: Full=Uncharacterized protein {ECO:0000313|EMBL:GAY61913.1};	FOG: Transposon-encoded proteins with TYA, reverse transcriptase, integrase domains in various combinations	--	RNase H-like domain found in reverse transcriptase
XLOC_000866	chr1	30788558	30791564	+	--	--	--	--	--	--	--
XLOC_001991	chr2	4513740	4517642	+	--	--	--	--	--	--	--
XLOC_013391	chr6	17985802	17986714	.	--	--	--	--	--	--	--
XLOC_018505	chrUn	5711243	5713081	-	--	--	--	--	--	--	--
XLOC_002796	chr2	40540195	40544646	+	K13459 disease resistance protein RPS2 | (RefSeq) hypothetical protein (A)	hypothetical protein CUMW_278750, partial [Citrus unshiu]	RecName: Full=Disease resistance protein At4g27190;	SubName: Full=Uncharacterized protein {ECO:0000313|EMBL:GAY35756.1}; Flags: Fragment;	Apoptotic ATPase	GO:0006952,defense response; GO:0005886,plasma membrane; GO:0005524,ATP binding; GO:0043531,ADP binding; GO:0007165,signal transduction	NB-ARC domain
XLOC_018796	chrUn	14904661	14905231	.	--	--	--	--	--	--	--
XLOC_012653	chr6	6879240	6879992	-	K01303 acylaminoacyl-peptidase [EC:3.4.19.1] | (RefSeq) uncharacterized LOC101311565 (A)	PREDICTED: uncharacterized protein LOC107174372 [Citrus sinensis]	--	SubName: Full=uncharacterized protein LOC109014867 {ECO:0000313|RefSeq:XP_018852907.1};	FOG: Transposon-encoded proteins with TYA, reverse transcriptase, integrase domains in various combinations	--	--
XLOC_001266	chr1	7911331	7914269	-	K13459 disease resistance protein RPS2 | (RefSeq) hypothetical protein (A)	PREDICTED: uncharacterized protein LOC102607436 [Citrus sinensis]	--	SubName: Full=Uncharacterized protein {ECO:0000313|EMBL:JAV44826.1}; Flags: Fragment;	--	--	--
XLOC_004983	chr2	48320083	48321105	.	K13420 LRR receptor-like serine/threonine-protein kinase FLS2 [EC:2.7.11.1] | (RefSeq) probable LRR receptor-like serine/threonine-protein kinase At3g47570 isoform X1 (A)	hypothetical protein CISIN_1g048430mg, partial [Citrus sinensis]	RecName: Full=Receptor-like protein kinase 2; EC=2.7.11.1; Flags: Precursor;	SubName: Full=Uncharacterized protein {ECO:0000313|EMBL:KDO75299.1}; Flags: Fragment;	--	GO:0010449,root meristem growth; GO:0016021,integral component of membrane; GO:0004674,protein serine/threonine kinase activity; GO:0016032,viral process; GO:0005886,plasma membrane; GO:0005524,ATP binding	--
XLOC_001776	chr1	9408910	9409180	.	--	--	--	--	--	--	--
XLOC_001258	chr1	7663798	7667884	-	--	--	--	--	--	--	--
XLOC_001880	chr2	1252242	1282114	+	K11982 E3 ubiquitin-protein ligase RNF115/126 [EC:2.3.2.27] | (RefSeq) uncharacterized LOC103419088 (A)	PREDICTED: uncharacterized protein LOC107178057 [Citrus sinensis]	--	SubName: Full=Uncharacterized protein {ECO:0000313|EMBL:GAY59826.1};	FOG: Transposon-encoded proteins with TYA, reverse transcriptase, integrase domains in various combinations	--	--
XLOC_013296	chr6	22963869	22965511	-	K22733 magnesium transporter | (RefSeq) uncharacterized protein LOC102612526 (A)	hypothetical protein CISIN_1g007519mg [Citrus sinensis]	RecName: Full=Pentatricopeptide repeat-containing protein At1g32415, mitochondrial; Flags: Precursor;	SubName: Full=Uncharacterized protein {ECO:0000313|EMBL:KDO42110.1};	FOG: PPR repeat	GO:0043231,intracellular membrane-bounded organelle; GO:0004519,endonuclease activity; GO:0003723,RNA binding; GO:0005739,mitochondrion; GO:0009451,RNA modification	--
XLOC_007799	chr4	5420379	5423437	-	--	PREDICTED: uncharacterized protein LOC102629147 [Citrus sinensis]	--	SubName: Full=Uncharacterized protein {ECO:0000313|EMBL:ESR36607.1};	--	GO:0016021,integral component of membrane	--
XLOC_004946	chr2	35223050	35223311	.	--	--	--	--	--	--	--
XLOC_011721	chr5	44053455	44054923	.	K04733 interleukin-1 receptor-associated kinase 4 [EC:2.7.11.1] | (RefSeq) receptor-like cytosolic serine/threonine-protein kinase RBK2 (A)	receptor-like cytosolic serine/threonine-protein kinase RBK2 [Durio zibethinus]	RecName: Full=Receptor-like cytosolic serine/threonine-protein kinase RBK2; EC=2.7.11.1; AltName: Full=Protein ROP BINDING PROTEIN KINASES 2;	SubName: Full=Uncharacterized protein {ECO:0000313|EMBL:OMO77809.1};	Serine/threonine protein kinase	GO:0005737,cytoplasm; GO:0006468,protein phosphorylation; GO:0005634,nucleus; GO:0004675,transmembrane receptor protein serine/threonine kinase activity; GO:0051020,GTPase binding; GO:0007166,cell surface receptor signaling pathway; GO:0005886,plasma membrane; GO:0005524,ATP binding	--
XLOC_006656	chr3	29777350	29782583	-	--	hypothetical protein CICLE_v10003119mg [Citrus clementina]	RecName: Full=GDSL esterase/lipase EXL3; EC=3.1.1.-; AltName: Full=Family II extracellular lipase 3; Short=Family II lipase EXL3; Flags: Precursor;	SubName: Full=Uncharacterized protein {ECO:0000313|EMBL:ESR48461.1};	--	GO:0005576,extracellular region; GO:0016298,lipase activity; GO:0016042,lipid catabolic process	--
XLOC_000149	chr1	2890335	2894999	+	K01507 inorganic pyrophosphatase [EC:3.6.1.1] | (RefSeq) soluble inorganic pyrophosphatase (A)	PREDICTED: soluble inorganic pyrophosphatase isoform X1 [Citrus sinensis]	RecName: Full=Soluble inorganic pyrophosphatase; EC=3.6.1.1; AltName: Full=Pyrophosphate phospho-hydrolase; Short=PPase;	SubName: Full=Uncharacterized protein {ECO:0000313|EMBL:ESR38884.1};	Inorganic pyrophosphatase/Nucleosome remodeling factor, subunit NURF38	GO:0005737,cytoplasm; GO:0006796,phosphate-containing compound metabolic process; GO:0000287,magnesium ion binding; GO:0004427,inorganic diphosphatase activity	--
XLOC_016528	chr9	2585064	2587730	+	--	--	--	--	--	--	--
XLOC_001577	chr1	21838310	21838874	-	K17408 small subunit ribosomal protein S29 | (RefSeq) hypothetical protein (A)	hypothetical protein CICLE_v10001075mg [Citrus clementina]	--	SubName: Full=Uncharacterized protein {ECO:0000313|EMBL:ESR45210.1};	Mitochondrial ribosome small subunit component, mediator of apoptosis DAP3	--	--
XLOC_011671	chr5	23110734	23111091	.	--	PREDICTED: uncharacterized protein LOC100853955 [Vitis vinifera]	--	SubName: Full=Uncharacterized protein {ECO:0000313|EMBL:CAN64356.1};	--	GO:0016021,integral component of membrane; GO:0030246,carbohydrate binding; GO:0015074,DNA integration; GO:0003676,nucleic acid binding; GO:0004672,protein kinase activity; GO:0005524,ATP binding	Early Flowering 4 domain
XLOC_015034	chr7	10250534	10251038	.	--	--	--	--	--	--	--
XLOC_010088	chr5	49304774	49306059	+	--	hypothetical protein CISIN_1g025317mg [Citrus sinensis]	RecName: Full=Peptidyl-prolyl cis-trans isomerase FKBP20-2, chloroplastic {ECO:0000303|PubMed:15047905}; Short=PPIase FKBP20-2 {ECO:0000303|PubMed:15047905}; EC=5.2.1.8 {ECO:0000305}; AltName: Full=FK506-binding protein 20-2 {ECO:0000303|PubMed:15047905}; Short=AtFKBP20-2 {ECO:0000303|PubMed:15047905}; AltName: Full=Immunophilin FKBP20-2 {ECO:0000303|PubMed:15047905}; AltName: Full=Rotamase; Flag…	SubName: Full=Uncharacterized protein {ECO:0000313|EMBL:KDO85552.1};	--	GO:0005737,cytoplasm; GO:0009579,thylakoid; GO:0010207,photosystem II assembly; GO:0031977,thylakoid lumen; GO:0009543,chloroplast thylakoid lumen; GO:0005528,FK506 binding; GO:0003755,peptidyl-prolyl cis-trans isomerase activity; GO:0016491,oxidoreductase activity; GO:0061077,chaperone-mediated protein folding; GO:0009507,chloroplast	--
XLOC_006788	chr3	29757043	29757508	.	--	--	--	--	--	--	--
XLOC_002112	chr2	7222346	7225721	+	K13466 EIX receptor 1/2 | (RefSeq) Eix2; EIX receptor 2 (A)	hypothetical protein CISIN_1g044082mg, partial [Citrus sinensis]	RecName: Full=Receptor-like protein EIX2 {ECO:0000305}; AltName: Full=EIX receptor 2 {ECO:0000312|EMBL:AAR28378.1}; Flags: Precursor;	SubName: Full=Uncharacterized protein {ECO:0000313|EMBL:KDO39729.1}; Flags: Fragment;	FOG: Leucine rich repeat	GO:0050832,defense response to fungus; GO:0016021,integral component of membrane; GO:0005886,plasma membrane	Leucine Rich repeats (2 copies)
XLOC_016914	chr9	23936157	23939089	+	--	gag/pol polyprotein - maize retrotransposon Hopscotch, partial [Trifolium pratense]	--	SubName: Full=Retrovirus-related Pol polyprotein from transposon TNT 1-94 {ECO:0000313|EMBL:PKU71363.1};	FOG: Transposon-encoded proteins with TYA, reverse transcriptase, integrase domains in various combinations	--	--
XLOC_004288	chr2	40548806	40550677	-	--	hypothetical protein CFOL_v3_29001 [Cephalotus follicularis]	--	SubName: Full=Uncharacterized protein {ECO:0000313|EMBL:GAV85565.1};	--	--	--
XLOC_005464	chr3	23475137	23476837	+	--	hypothetical protein CICLE_v10011170mg [Citrus clementina]	--	SubName: Full=Uncharacterized protein {ECO:0000313|EMBL:ESR43962.1};	--	--	--
XLOC_002338	chr2	20724512	20727310	+	K23222 nuclease HARBI1 [EC:3.1.-.-] | (RefSeq) uncharacterized protein LOC102629039 (A)	PREDICTED: pollen-specific leucine-rich repeat extensin-like protein 2 [Citrus sinensis]	--	SubName: Full=Uncharacterized protein {ECO:0000313|EMBL:GAY61914.1};	--	--	--
XLOC_011717	chr5	42931034	42931430	.	K17911 beta-carotene isomerase [EC:5.2.1.14] | (RefSeq) beta-carotene isomerase D27, chloroplastic (A)	protein of unknown function DUF4033, partial [Cynara cardunculus var. scolymus]	--	SubName: Full=Uncharacterized protein {ECO:0000313|EMBL:KVI12411.1}; Flags: Fragment;	--	--	Domain of unknown function (DUF4033)
XLOC_000212	chr1	4177058	4177941	+	--	hypothetical protein CUMW_123910 [Citrus unshiu]	--	SubName: Full=Uncharacterized protein {ECO:0000313|EMBL:GAY50075.1};	--	--	--
XLOC_014546	chr7	13335601	13346956	-	K20299 vacuolar protein sorting-associated protein 53 | (RefSeq) hypothetical protein (A)	Ty3/gypsy retrotransposon protein [Beta vulgaris subsp. vulgaris]	RecName: Full=RNA-directed DNA polymerase homolog; EC=2.7.7.48; AltName: Full=Reverse transcriptase homolog;	SubName: Full=Aminoacyl-tRNA ligase {ECO:0000313|EMBL:JAV45527.1};	FOG: Transposon-encoded proteins with TYA, reverse transcriptase, integrase domains in various combinations	GO:0003964,RNA-directed DNA polymerase activity; GO:0003968,RNA-directed 5'-3' RNA polymerase activity; GO:0005739,mitochondrion	--
XLOC_015818	chr8	2355833	2366207	-	K09422 transcription factor MYB, plant | (RefSeq) telomere repeat-binding factor 1 (A)	PREDICTED: telomere repeat-binding factor 1 [Citrus sinensis]	RecName: Full=Telomere repeat-binding factor 1; Short=AtTRB1; AltName: Full=MYB transcription factor;	SubName: Full=Uncharacterized protein {ECO:0000313|EMBL:ESR36047.1};	--	GO:0033613,activating transcription factor binding; GO:0000785,chromatin; GO:0000784,nuclear chromosome, telomeric region; GO:0000786,nucleosome; GO:0009651,response to salt stress; GO:0070491,repressing transcription factor binding; GO:0009733,response to auxin; GO:0043565,sequence-specific DNA binding; GO:0009737,response to abscisic acid; GO:0009753,response to jasmonic acid; GO:0005730,nucleo…	Coatomer beta C-terminal region
XLOC_009083	chr5	14186154	14186945	+	--	--	--	--	--	--	Accessory gene regulator B
XLOC_009345	chr5	31451648	31453972	+	--	--	--	--	--	--	--
XLOC_009471	chr5	37246320	37247016	+	--	--	--	--	--	--	--
XLOC_010105	chr5	259043	264495	-	--	--	--	--	--	--	--
XLOC_008822	chr5	5208930	5241359	+	K15333 tRNA guanosine-2'-O-methyltransferase [EC:2.1.1.34] | (RefSeq) uncharacterized LOC102625348 (A)	hypothetical protein CISIN_1g025671mg [Citrus sinensis]	RecName: Full=Light-harvesting complex-like protein 3 isotype 1, chloroplastic {ECO:0000305}; AltName: Full=LHC-like protein 3 isoform 1 {ECO:0000305}; Flags: Precursor;	SubName: Full=Uncharacterized protein {ECO:0000313|EMBL:KDO57045.1};	--	GO:0009535,chloroplast thylakoid membrane; GO:0016168,chlorophyll binding; GO:0009523,photosystem II; GO:0003700,DNA-binding transcription factor activity; GO:0016021,integral component of membrane; GO:0043495,protein membrane anchor; GO:0019899,enzyme binding; GO:0055085,transmembrane transport; GO:0006355,regulation of transcription, DNA-templated; GO:1904966,positive regulation of vitamin E bi…	--
XLOC_007988	chr4	12656156	12657057	-	K01303 acylaminoacyl-peptidase [EC:3.4.19.1] | (RefSeq) uncharacterized LOC101311565 (A)	PREDICTED: uncharacterized protein LOC107178203 [Citrus sinensis]	--	SubName: Full=Integrase {ECO:0000313|EMBL:ABG37653.1};	FOG: Transposon-encoded proteins with TYA, reverse transcriptase, integrase domains in various combinations	GO:0003676,nucleic acid binding	--
XLOC_012462	chr6	22632600	22635436	+	--	hypothetical protein CISIN_1g037468mg, partial [Citrus sinensis]	--	SubName: Full=Uncharacterized protein {ECO:0000313|EMBL:KDO62218.1}; Flags: Fragment;	--	--	--
XLOC_014583	chr7	14781613	14782496	-	K09833 homogentisate phytyltransferase / homogentisate geranylgeranyltransferase [EC:2.5.1.115 2.5.1.116] | (RefSeq) coumarin 8-geranyltransferase 1b, chloroplastic-like (A)	hypothetical protein CISIN_1g044974mg, partial [Citrus sinensis]	--	SubName: Full=Uncharacterized protein {ECO:0000313|EMBL:KDO62756.1}; Flags: Fragment;	--	GO:0016765,transferase activity, transferring alkyl or aryl (other than methyl) groups; GO:0016021,integral component of membrane	--
XLOC_018287	chrUn	11918102	11918683	+	K01601 ribulose-bisphosphate carboxylase large chain [EC:4.1.1.39] | (RefSeq) uncharacterized protein LOC107627247 (A)	hypothetical protein VITISV_020846 [Vitis vinifera]	--	--	FOG: Transposon-encoded proteins with TYA, reverse transcriptase, integrase domains in various combinations	--	Retrotransposon gag protein
XLOC_017951	chr9	37606759	37607710	-	K00108 choline dehydrogenase [EC:1.1.99.1] | (RefSeq) protein HOTHEAD-like (A)	hypothetical protein CICLE_v10006541mg [Citrus clementina]	--	--	--	--	--
XLOC_011654	chr5	15999624	16000537	.	--	PREDICTED: uncharacterized protein LOC107178395 [Citrus sinensis]	--	SubName: Full=Uncharacterized protein {ECO:0000313|EMBL:CAN66891.1};	--	GO:0008234,cysteine-type peptidase activity	Transposase-associated domain
XLOC_013343	chr6	2203774	2203998	.	--	--	--	--	--	--	--
XLOC_007430	chr4	24504368	24506565	+	--	hypothetical protein CUMW_029860, partial [Citrus unshiu]	--	SubName: Full=Uncharacterized protein {ECO:0000313|EMBL:GAY37548.1}; Flags: Fragment;	--	--	--
XLOC_008445	chr4	29021494	29021793	-	--	--	--	--	--	--	--
XLOC_010421	chr5	6837623	6840395	-	K13420 LRR receptor-like serine/threonine-protein kinase FLS2 [EC:2.7.11.1] | (RefSeq) LRR receptor-like serine/threonine-protein kinase FLS2 (A)	hypothetical protein CISIN_1g002759mg [Citrus sinensis]	RecName: Full=Probable LRR receptor-like serine/threonine-protein kinase At1g12460; EC=2.7.11.1; Flags: Precursor;	SubName: Full=Uncharacterized protein {ECO:0000313|EMBL:KDO63698.1};	--	GO:0004674,protein serine/threonine kinase activity; GO:0016021,integral component of membrane; GO:0005524,ATP binding; GO:0005886,plasma membrane	--
XLOC_006584	chr3	28602192	28606884	-	--	hypothetical protein CUMW_071940 [Citrus unshiu]	--	SubName: Full=Uncharacterized protein {ECO:0000313|EMBL:GAY43097.1};	--	--	--
XLOC_016779	chr9	9862442	9863079	+	--	--	--	--	--	--	--
XLOC_004865	chr2	3642471	3643382	.	K22804 structural maintenance of chromosomes protein 6 | (RefSeq) structural maintenance of chromosomes protein 6B-like (A)	PREDICTED: uncharacterized protein LOC107178892 [Citrus sinensis]	RecName: Full=Putative ribonuclease H protein At1g65750; EC=3.1.26.4;	SubName: Full=LINE-1 reverse transcriptase isogeny {ECO:0000313|EMBL:KYP72147.1};	FOG: Reverse transcriptase	GO:0046872,metal ion binding; GO:0004523,RNA-DNA hybrid ribonuclease activity; GO:0003676,nucleic acid binding	--
XLOC_018634	chrUn	15684222	15686659	-	--	--	--	--	--	--	--
XLOC_006713	chr3	82027	82453	.	K16279 E3 ubiquitin-protein ligase KEG [EC:2.7.11.1 2.3.2.27] | (RefSeq) uncharacterized LOC102661557 (A)	hypothetical protein CRG98_031429 [Punica granatum]	--	SubName: Full=Uncharacterized protein {ECO:0000313|EMBL:PKI48164.1};	--	--	--
XLOC_006273	chr3	22567280	22574209	-	--	PREDICTED: protein FAM135B, partial [Citrus sinensis]	--	SubName: Full=Uncharacterized protein {ECO:0000313|EMBL:ESR46946.1};	Uncharacterized conserved protein	--	--
XLOC_007329	chr4	20931615	20934206	+	K10706 senataxin [EC:3.6.4.-] | (RefSeq) helicase SEN1-like (A)	uncharacterized protein LOC109949902 [Prunus persica]	--	SubName: Full=uncharacterized protein LOC106774649 {ECO:0000313|RefSeq:XP_014517179.1};	FOG: Transposon-encoded proteins with TYA, reverse transcriptase, integrase domains in various combinations	--	--
XLOC_012820	chr6	12142585	12142940	-	--	--	--	--	--	--	--
XLOC_008517	chr4	18568684	18568901	.	--	--	--	--	--	--	--
XLOC_007815	chr4	6063818	6075407	-	K08059 interferon, gamma-inducible protein 30 | (RefSeq) hypothetical protein (A)	hypothetical protein CUMW_192600 [Citrus unshiu]	--	SubName: Full=Uncharacterized protein {ECO:0000313|EMBL:GAY59178.1};	--	--	--
XLOC_000041	chr1	642437	645121	+	--	hypothetical protein CUMW_151870 [Citrus unshiu]	--	SubName: Full=Uncharacterized protein {ECO:0000313|EMBL:GAY53808.1};	Uncharacterized conserved protein	--	--
XLOC_018781	chrUn	8239784	8240012	.	--	retrotransposon protein [Oryza rufipogon]	--	--	--	--	--
XLOC_013386	chr6	17038427	17039860	.	--	hypothetical protein CICLE_v10003205mg [Citrus clementina]	--	SubName: Full=Uncharacterized protein {ECO:0000313|EMBL:ESR45399.1};	--	--	--
XLOC_001726	chr1	30831754	30832192	-	--	--	--	--	--	--	--
XLOC_018145	chr9	36969191	36970545	.	K00512 steroid 17alpha-monooxygenase / 17alpha-hydroxyprogesterone deacetylase [EC:1.14.14.19 1.14.14.32] | (RefSeq) flavonoid 3'-monooxygenase-like (A)	hypothetical protein CISIN_1g036874mg, partial [Citrus sinensis]	RecName: Full=Geraniol 8-hydroxylase; EC=1.14.13.152; AltName: Full=Cytochrome P450 76B10; AltName: Full=Geraniol 10-hydroxylase; Short=SmG10H;	--	Cytochrome P450 CYP2 subfamily	GO:0102811,geraniol 10-hydroxylase activity; GO:0016099,monoterpenoid biosynthetic process; GO:0020037,heme binding; GO:0016709,oxidoreductase activity, acting on paired donors, with incorporation or reduction of molecular oxygen, NAD(P)H as one donor, and incorporation of one atom of oxygen; GO:0016021,integral component of membrane; GO:0005789,endoplasmic reticulum membrane; GO:0005506,iron ion…	Cytochrome P450
XLOC_017130	chr9	37061978	37062999	+	K14823 rRNA-processing protein EBP2 | (RefSeq) probable rRNA-processing protein EBP2 homolog (A)	PREDICTED: probable rRNA-processing protein EBP2 homolog [Citrus sinensis]	--	SubName: Full=Uncharacterized protein {ECO:0000313|EMBL:KDO65390.1};	--	--	--
XLOC_000390	chr1	7917674	7920994	+	K13459 disease resistance protein RPS2 | (RefSeq) hypothetical protein (A)	hypothetical protein CISIN_1g0379352mg, partial [Citrus sinensis]	--	SubName: Full=LRR and NB-ARC domains-containing disease resistance protein {ECO:0000313|EMBL:JAV44972.1}; Flags: Fragment;	--	GO:0043531,ADP binding	--
XLOC_011667	chr5	22715138	22715358	.	--	--	--	--	--	--	--
XLOC_013170	chr6	19835480	19838771	-	K09422 transcription factor MYB, plant | (RefSeq) RUBY; Myb transcription factor (A)	Myb transcription factor [Citrus cavaleriei]	RecName: Full=Transcription factor MYB113; AltName: Full=Myb-related protein 113; Short=AtMYB113;	SubName: Full=Myb transcription factor {ECO:0000313|EMBL:ANI87838.1};	Transcription factor, Myb superfamily	GO:0043565,sequence-specific DNA binding; GO:0009753,response to jasmonic acid; GO:0044212,transcription regulatory region DNA binding; GO:0003700,DNA-binding transcription factor activity; GO:0005634,nucleus; GO:0030154,cell differentiation; GO:0006355,regulation of transcription, DNA-templated; GO:0006357,regulation of transcription by RNA polymerase II; GO:0001135,RNA polymerase II transcripti…	--
XLOC_001845	chr1	30924491	30925187	.	--	PREDICTED: pentatricopeptide repeat-containing protein At4g19191, mitochondrial-like [Citrus sinensis]	--	--	--	--	--
XLOC_015039	chr7	12231720	12232346	.	--	--	--	--	--	--	--
XLOC_000592	chr1	15187913	15191162	+	--	PREDICTED: putative pentatricopeptide repeat-containing protein At3g15930 [Citrus sinensis]	--	SubName: Full=Uncharacterized protein {ECO:0000313|EMBL:ESR40562.1};	--	GO:0008270,zinc ion binding	--
XLOC_009018	chr5	10551068	10551967	+	K09537 DnaJ homolog subfamily C member 17 | (RefSeq) hypothetical protein (A)	hypothetical protein CICLE_v10030221mg, partial [Citrus clementina]	--	SubName: Full=Uncharacterized protein {ECO:0000313|EMBL:ESR35786.1}; Flags: Fragment;	--	GO:0003723,RNA binding	--
XLOC_017757	chr9	27653421	27655748	-	--	hypothetical protein CUMW_176330 [Citrus unshiu]	RecName: Full=Subtilisin-like protease SBT4.8 {ECO:0000303|PubMed:16193095}; EC=3.4.21.- {ECO:0000255|PROSITE-ProRule:PRU10082}; AltName: Full=Subtilase subfamily 4 member 8 {ECO:0000303|PubMed:16193095}; Short=AtSBT4.8 {ECO:0000303|PubMed:16193095}; Flags: Precursor;	--	--	GO:0004252,serine-type endopeptidase activity; GO:0005576,extracellular region	--
XLOC_015725	chr8	20938862	20939947	+	K17479 glutaredoxin domain-containing cysteine-rich protein 1 | (RefSeq) uncharacterized protein At5g39865 (A)	PREDICTED: uncharacterized protein At5g39865 [Citrus sinensis]	--	SubName: Full=Uncharacterized protein {ECO:0000313|EMBL:KDO66983.1};	--	GO:0045454,cell redox homeostasis; GO:0015035,protein disulfide oxidoreductase activity; GO:0005623,cell; GO:0009055,electron transfer activity	--
XLOC_009056	chr5	13295293	13297443	+	--	--	--	--	--	--	--
XLOC_016257	chr8	18501290	18504867	-	K03231 elongation factor 1-alpha | (RefSeq) elongation factor 1-alpha (A)	hypothetical protein CUMW_035670 [Citrus unshiu]	RecName: Full=Elongation factor 1-alpha; Short=EF-1-alpha;	SubName: Full=Uncharacterized protein {ECO:0000313|EMBL:GAY38303.1};	Translation elongation factor EF-1 alpha/Tu	GO:0005737,cytoplasm; GO:0003746,translation elongation factor activity; GO:0003924,GTPase activity; GO:0005525,GTP binding	--
XLOC_011644	chr5	13210514	13210810	.	--	hypothetical protein CUMW_267250 [Citrus unshiu]	--	SubName: Full=Uncharacterized protein {ECO:0000313|EMBL:GAY68829.1};	--	--	--
XLOC_005058	chr3	3457279	3468994	+	--	--	--	--	--	--	--
XLOC_002538	chr2	30077355	30078624	+	K04733 interleukin-1 receptor-associated kinase 4 [EC:2.7.11.1] | (RefSeq) G-type lectin S-receptor-like serine/threonine-protein kinase At4g27290 isoform X1 (A)	hypothetical protein CUMW_146010 [Citrus unshiu]	RecName: Full=G-type lectin S-receptor-like serine/threonine-protein kinase At1g61480; EC=2.7.11.1; Flags: Precursor;	SubName: Full=Uncharacterized protein {ECO:0000313|EMBL:GAY52971.1};	--	GO:0006468,protein phosphorylation; GO:0016021,integral component of membrane; GO:0030246,carbohydrate binding; GO:0004674,protein serine/threonine kinase activity; GO:0005516,calmodulin binding; GO:0005886,plasma membrane; GO:0005524,ATP binding; GO:0048544,recognition of pollen	--
XLOC_018110	chr9	19616908	19617534	.	--	hypothetical protein CQW23_34715 [Capsicum baccatum]	--	--	--	--	--
XLOC_009051	chr5	12381994	12385591	+	--	hypothetical protein CUMW_230070 [Citrus unshiu]	--	SubName: Full=Uncharacterized protein {ECO:0000313|EMBL:GAY63991.1};	--	--	Family of unknown function (DUF5464)
XLOC_008505	chr4	14510339	14510612	.	--	--	--	--	--	--	--
XLOC_007807	chr4	5770135	5772216	-	--	--	--	--	--	--	--
XLOC_011991	chr6	11216675	11217780	+	K00142 acyl-CoA synthetase [EC:6.2.1.-] | (RefSeq) putative acyl-activating enzyme 19 (A)	PREDICTED: putative acyl-activating enzyme 19 isoform X1 [Citrus sinensis]	--	SubName: Full=Uncharacterized protein {ECO:0000313|EMBL:GAY43191.1};	--	--	--
XLOC_015841	chr8	2783297	2786609	-	--	hypothetical protein CUMW_113310 [Citrus unshiu]	RecName: Full=Transcription factor bHLH113; AltName: Full=Basic helix-loop-helix protein 113; Short=AtbHLH113; Short=bHLH 113; AltName: Full=Transcription factor EN 61; AltName: Full=bHLH transcription factor bHLH113;	SubName: Full=Uncharacterized protein {ECO:0000313|EMBL:GAY48647.1};	--	GO:0003700,DNA-binding transcription factor activity; GO:0005634,nucleus; GO:0001046,core promoter sequence-specific DNA binding; GO:0001228,DNA-binding transcription activator activity, RNA polymerase II-specific; GO:0006355,regulation of transcription, DNA-templated; GO:0006366,transcription by RNA polymerase II; GO:0046983,protein dimerization activity	--
XLOC_014090	chr7	20539302	20541800	+	--	--	--	--	--	--	--
XLOC_016923	chr9	24598529	24603126	+	K07478 putative ATPase | (RefSeq) protein NYNRIN-like (A)	PREDICTED: uncharacterized protein LOC107176464 [Citrus sinensis]	RecName: Full=RNA-directed DNA polymerase homolog; EC=2.7.7.48; AltName: Full=Reverse transcriptase homolog;	SubName: Full=Retrovirus-related Pol polyprotein from transposon opus {ECO:0000313|EMBL:KYP58883.1};	FOG: Transposon-encoded proteins with TYA, reverse transcriptase, integrase domains in various combinations	GO:0003964,RNA-directed DNA polymerase activity; GO:0003968,RNA-directed 5'-3' RNA polymerase activity; GO:0005739,mitochondrion	--
XLOC_009405	chr5	34733000	34738780	+	K19613 leucine-rich repeat protein SHOC2 | (RefSeq) TMV resistance protein N-like (A)	PREDICTED: TMV resistance protein N-like [Citrus sinensis]	RecName: Full=Disease resistance protein RRS1 {ECO:0000303|PubMed:11842188}; AltName: Full=Disease resistance protein RCH2 {ECO:0000303|PubMed:19519800}; AltName: Full=Disease resistance protein SLH1; AltName: Full=Probable WRKY transcription factor 52; AltName: Full=Protein RPS4-homolog {ECO:0000303|PubMed:10571887}; AltName: Full=Protein SENSITIVE TO LOW HUMIDITY 1; AltName: Full=Resistance to …	SubName: Full=Uncharacterized protein {ECO:0000313|EMBL:KDO42839.1};	--	GO:0005737,cytoplasm; GO:0043565,sequence-specific DNA binding; GO:0003700,DNA-binding transcription factor activity; GO:0005634,nucleus; GO:0006952,defense response; GO:0005524,ATP binding; GO:0043531,ADP binding; GO:0042802,identical protein binding; GO:0006351,transcription, DNA-templated	NB-ARC domain
XLOC_017004	chr9	30256464	30273659	+	--	--	--	--	--	--	--
XLOC_009912	chr5	46309171	46309453	+	K22686 pro-apoptotic serine protease NMA111 [EC:3.4.21.-] | (RefSeq) retrovirus-related Pol polyprotein from transposon TNT 1-94 isoform X1 (A)	PREDICTED: uncharacterized protein LOC107176065 [Citrus sinensis]	RecName: Full=Retrovirus-related Pol polyprotein from transposon RE2; AltName: Full=Retro element 2 {ECO:0000303|PubMed:10689195}; Short=AtRE2 {ECO:0000303|PubMed:10689195}; Includes: RecName: Full=Protease RE2; EC=3.4.23.-; Includes: RecName: Full=Reverse transcriptase RE2; EC=2.7.7.49; Includes: RecName: Full=Endonuclease RE2;	SubName: Full=Retrovirus-related Pol polyprotein from transposon TNT 1-94 {ECO:0000313|EMBL:KYP31892.1}; Flags: Fragment;	FOG: Transposon-encoded proteins with TYA, reverse transcriptase, integrase domains in various combinations	GO:0006310,DNA recombination; GO:0004519,endonuclease activity; GO:0015074,DNA integration; GO:0004190,aspartic-type endopeptidase activity; GO:0003676,nucleic acid binding; GO:0003964,RNA-directed DNA polymerase activity; GO:0046872,metal ion binding	--
XLOC_004895	chr2	15918676	15919123	.	--	--	--	--	--	--	--
XLOC_005011	chr3	1006225	1008331	+	--	PREDICTED: uncharacterized protein LOC107174408 [Citrus sinensis]	--	--	--	--	--
XLOC_017090	chr9	35569775	35574166	+	K00430 peroxidase [EC:1.11.1.7] | (RefSeq) peroxidase P7-like (A)	PREDICTED: peroxidase P7-like [Citrus sinensis]	RecName: Full=Peroxidase 52; Short=Atperox P52; EC=1.11.1.7; AltName: Full=ATP49; Flags: Precursor;	SubName: Full=Uncharacterized protein {ECO:0000313|EMBL:GAY31963.1};	--	GO:0005794,Golgi apparatus; GO:0009809,lignin biosynthetic process; GO:0010089,xylem development; GO:0020037,heme binding; GO:0005618,cell wall; GO:0005829,cytosol; GO:0006979,response to oxidative stress; GO:0048046,apoplast; GO:1901430,positive regulation of syringal lignin biosynthetic process; GO:0042744,hydrogen peroxide catabolic process; GO:0046872,metal ion binding; GO:0004601,peroxidase …	Peroxidase
XLOC_017799	chr9	30256981	30274155	-	--	--	--	--	--	--	--
XLOC_009187	chr5	19453093	19456100	+	K04733 interleukin-1 receptor-associated kinase 4 [EC:2.7.11.1] | (RefSeq) uncharacterized protein LOC112502838 (A)	Integrase, catalytic core [Corchorus capsularis]	RecName: Full=Retrovirus-related Pol polyprotein from transposon TNT 1-94; Includes: RecName: Full=Protease; EC=3.4.23.-; Includes: RecName: Full=Reverse transcriptase; EC=2.7.7.49; Includes: RecName: Full=Endonuclease;	SubName: Full=Integrase, catalytic core {ECO:0000313|EMBL:OMO58188.1};	FOG: Transposon-encoded proteins with TYA, reverse transcriptase, integrase domains in various combinations	GO:0004519,endonuclease activity; GO:0015074,DNA integration; GO:0004190,aspartic-type endopeptidase activity; GO:0008270,zinc ion binding; GO:0003676,nucleic acid binding; GO:0003964,RNA-directed DNA polymerase activity	--
XLOC_011733	chr5	48330178	48330695	.	--	--	--	--	--	--	--
XLOC_004929	chr2	28900165	28900378	.	K12486 stromal membrane-associated protein | (RefSeq) hypothetical protein (A)	--	--	--	--	--	--
XLOC_006140	chr3	17397282	17398419	-	--	hypothetical protein CUMW_234460 [Citrus unshiu]	--	SubName: Full=Uncharacterized protein {ECO:0000313|EMBL:GAY64558.1};	--	--	--
XLOC_017600	chr9	11169547	11169946	-	--	--	--	--	--	--	--
XLOC_005061	chr3	3695863	3697154	+	--	--	--	--	--	--	--
XLOC_001804	chr1	18656501	18656720	.	K22804 structural maintenance of chromosomes protein 6 | (RefSeq) structural maintenance of chromosomes protein 6B-like (A)	PREDICTED: uncharacterized protein LOC102617714 [Citrus sinensis]	RecName: Full=Uncharacterized mitochondrial protein AtMg01250; AltName: Full=ORF102;	SubName: Full=uncharacterized protein LOC108987271 {ECO:0000313|RefSeq:XP_018815708.1};	FOG: Reverse transcriptase	GO:0005739,mitochondrion	--
XLOC_006729	chr3	4306002	4306275	.	--	--	--	--	--	--	--
XLOC_016415	chr8	13464517	13464900	.	--	--	--	--	--	--	--
XLOC_017598	chr9	10858416	10860823	-	--	--	--	--	--	--	--
XLOC_005131	chr3	8636697	8637597	+	--	--	--	--	--	--	--
XLOC_018104	chr9	17932340	17932858	.	--	--	--	--	--	--	--
XLOC_013381	chr6	13479678	13480166	.	--	--	--	--	--	--	--
XLOC_018786	chrUn	11657969	11658265	.	--	--	--	--	--	--	--
XLOC_002786	chr2	40422726	40426158	+	K04733 interleukin-1 receptor-associated kinase 4 [EC:2.7.11.1] | (RefSeq) cysteine-rich receptor-like protein kinase 10 isoform X1 (A)	hypothetical protein CISIN_1g0460101mg, partial [Citrus sinensis]	RecName: Full=Cysteine-rich receptor-like protein kinase 8; Short=Cysteine-rich RLK8; EC=2.7.11.-; Flags: Precursor;	SubName: Full=Uncharacterized protein {ECO:0000313|EMBL:KDO48493.1}; Flags: Fragment;	--	GO:0006468,protein phosphorylation; GO:0016021,integral component of membrane; GO:0004674,protein serine/threonine kinase activity; GO:0042742,defense response to bacterium; GO:0005886,plasma membrane; GO:0005524,ATP binding	--
XLOC_017723	chr9	24590920	24591777	-	--	hypothetical protein CICLE_v10013512mg [Citrus clementina]	--	--	--	--	--
XLOC_018743	chrUn	43331489	43332765	-	K15803 (-)-germacrene D synthase [EC:4.2.3.75] | (RefSeq) (-)-germacrene D synthase-like (A)	hypothetical protein CICLE_v10010098mg [Citrus clementina]	RecName: Full=Bifunctional sesquiterpene synthase 1; AltName: Full=Alpha-copaene synthase; EC=4.2.3.133; AltName: Full=Delta-cadinene synthase; EC=4.2.3.-; AltName: Full=Terpene synthase 1; Short=LdTPS1;	--	--	GO:0000287,magnesium ion binding; GO:0010334,sesquiterpene synthase activity; GO:0102877,alpha-copaene synthase activity; GO:1901931,alpha-copaene biosynthetic process; GO:1901928,cadinene biosynthetic process; GO:0016114,terpenoid biosynthetic process; GO:0045339,farnesyl diphosphate catabolic process	Terpene synthase family, metal binding domain
XLOC_011605	chr5	1348772	1349644	.	--	hypothetical protein CUMW_042570 [Citrus unshiu]	--	SubName: Full=Uncharacterized protein {ECO:0000313|EMBL:GAY39204.1};	--	--	--
XLOC_014598	chr7	15200023	15202666	-	--	--	--	--	--	--	--
XLOC_010426	chr5	6982540	6983706	-	--	hypothetical protein CISIN_1g019981mg [Citrus sinensis]	RecName: Full=PGR5-like protein 1B, chloroplastic; AltName: Full=Ferredoxin-plastoquinone reductase 2; Flags: Precursor;	SubName: Full=Uncharacterized protein {ECO:0000313|EMBL:KDO63648.1};	--	GO:0009535,chloroplast thylakoid membrane; GO:0016021,integral component of membrane; GO:0009773,photosynthetic electron transport in photosystem I; GO:0015979,photosynthesis	--
XLOC_018870	chrUn	42090292	42090534	.	--	--	--	--	--	--	--
XLOC_005940	chr3	4973828	4976744	-	--	hypothetical protein CISIN_1g037468mg, partial [Citrus sinensis]	--	SubName: Full=Uncharacterized protein {ECO:0000313|EMBL:KDO62218.1}; Flags: Fragment;	--	--	--
XLOC_013339	chr6	1655988	1656274	.	--	hypothetical protein CICLE_v10023522mg [Citrus clementina]	--	SubName: Full=Uncharacterized protein {ECO:0000313|EMBL:ESR56523.1};	--	--	--
XLOC_001890	chr2	1394266	1394958	+	--	hypothetical protein CUMW_142650, partial [Citrus unshiu]	--	SubName: Full=Uncharacterized protein {ECO:0000313|EMBL:GAY52543.1}; Flags: Fragment;	--	--	--
XLOC_007993	chr4	12903644	12906291	-	K01873 valyl-tRNA synthetase [EC:6.1.1.9] | (RefSeq) valine--tRNA ligase, mitochondrial 1-like (A)	hypothetical protein VITISV_025981 [Vitis vinifera]	RecName: Full=Retrovirus-related Pol polyprotein from transposon TNT 1-94; Includes: RecName: Full=Protease; EC=3.4.23.-; Includes: RecName: Full=Reverse transcriptase; EC=2.7.7.49; Includes: RecName: Full=Endonuclease;	SubName: Full=Uncharacterized protein {ECO:0000313|EMBL:CAN68340.1};	FOG: Transposon-encoded proteins with TYA, reverse transcriptase, integrase domains in various combinations	GO:0004519,endonuclease activity; GO:0015074,DNA integration; GO:0004190,aspartic-type endopeptidase activity; GO:0008270,zinc ion binding; GO:0003676,nucleic acid binding; GO:0003964,RNA-directed DNA polymerase activity	Domain of unknown function (DUF4295)
XLOC_003749	chr2	11280002	11284059	-	K01303 acylaminoacyl-peptidase [EC:3.4.19.1] | (RefSeq) uncharacterized LOC101311565 (A)	integrase [Populus trichocarpa]	RecName: Full=Probable cytokinin riboside 5'-monophosphate phosphoribohydrolase LOGL8; EC=3.2.2.n1; AltName: Full=Protein LONELY GUY-like 8;	SubName: Full=Integrase {ECO:0000313|EMBL:ABG37671.1};	FOG: Transposon-encoded proteins with TYA, reverse transcriptase, integrase domains in various combinations	GO:0016787,hydrolase activity; GO:0005634,nucleus; GO:0009691,cytokinin biosynthetic process	Baculovirus U-box/Ring-like domain
XLOC_006536	chr3	27934449	27940662	-	K03030 26S proteasome regulatory subunit N11 | (RefSeq) hypothetical protein (A)	JAB1/Mov34/MPN/PAD-1 [Cynara cardunculus var. scolymus]	RecName: Full=26S proteasome non-ATPase regulatory subunit 14 homolog; EC=3.4.19.-; AltName: Full=26S proteasome regulatory subunit RPN11; Short=AtRPN11;	SubName: Full=JAB1/Mov34/MPN/PAD-1 {ECO:0000313|EMBL:KVH98364.1};	26S proteasome regulatory complex, subunit RPN11	GO:0005829,cytosol; GO:0061578,Lys63-specific deubiquitinase activity; GO:0030163,protein catabolic process; GO:0000502,proteasome complex; GO:0009651,response to salt stress; GO:0046872,metal ion binding; GO:0005634,nucleus; GO:0008237,metallopeptidase activity	JAB1/Mov34/MPN/PAD-1 ubiquitin protease
XLOC_006724	chr3	3125561	3125926	.	--	--	--	--	--	--	--
XLOC_000560	chr1	14348233	14355948	+	K13459 disease resistance protein RPS2 | (RefSeq) probable disease resistance protein At5g63020 (A)	hypothetical protein CISIN_1g040659mg, partial [Citrus sinensis]	RecName: Full=Disease resistance protein RPS2; AltName: Full=Resistance to Pseudomonas syringae protein 2;	SubName: Full=Uncharacterized protein {ECO:0000313|EMBL:KDO38938.1}; Flags: Fragment;	Apoptotic ATPase	GO:0005737,cytoplasm; GO:0016045,detection of bacterium; GO:0009626,plant-type hypersensitive response; GO:0006952,defense response; GO:0042742,defense response to bacterium; GO:0043531,ADP binding; GO:0005886,plasma membrane; GO:0005524,ATP binding; GO:0007165,signal transduction	--
XLOC_011705	chr5	34396871	34399986	.	K19613 leucine-rich repeat protein SHOC2 | (RefSeq) disease resistance protein TAO1-like (A)	hypothetical protein CICLE_v10024456mg, partial [Citrus clementina]	RecName: Full=TMV resistance protein N;	SubName: Full=Uncharacterized protein {ECO:0000313|EMBL:ESR55429.1}; Flags: Fragment;	--	GO:0005737,cytoplasm; GO:0007165,signal transduction; GO:0005524,ATP binding; GO:0043531,ADP binding; GO:0009626,plant-type hypersensitive response	--
XLOC_007563	chr4	27450743	27452498	+	--	--	--	--	--	--	--
XLOC_008611	chr5	1251595	1264066	+	--	--	--	--	--	--	Variant UBP zinc finger
XLOC_018109	chr9	19363137	19363793	.	--	hypothetical protein CUMW_231040 [Citrus unshiu]	--	--	--	--	--
XLOC_006022	chr3	10483476	10486406	-	--	--	--	--	--	--	--
XLOC_001172	chr1	5867864	5871527	-	K00430 peroxidase [EC:1.11.1.7] | (RefSeq) peroxidase 47 (A)	PREDICTED: peroxidase 47 [Citrus sinensis]	RecName: Full=Peroxidase 47; Short=Atperox P47; EC=1.11.1.7; AltName: Full=ATP32; Flags: Precursor;	RecName: Full=Peroxidase {ECO:0000256|RuleBase:RU362060, ECO:0000256|SAAS:SAAS00709852}; EC=1.11.1.7 {ECO:0000256|RuleBase:RU362060, ECO:0000256|SAAS:SAAS00709852};	--	GO:0009664,plant-type cell wall organization; GO:0020037,heme binding; GO:0006979,response to oxidative stress; GO:0042744,hydrogen peroxide catabolic process; GO:0009505,plant-type cell wall; GO:0046872,metal ion binding; GO:0004601,peroxidase activity; GO:0009506,plasmodesma; GO:0005576,extracellular region	Peroxidase
XLOC_001353	chr1	11229559	11234979	-	--	--	--	--	--	--	--
XLOC_009770	chr5	43896485	43901881	+	K02358 elongation factor Tu | (RefSeq) elongation factor Tu, mitochondrial (A)	PREDICTED: elongation factor Tu, mitochondrial [Citrus sinensis]	RecName: Full=Elongation factor Tu, mitochondrial; Flags: Precursor;	RecName: Full=Elongation factor Tu {ECO:0000256|RuleBase:RU004061};	Mitochondrial translation elongation factor Tu	GO:0005618,cell wall; GO:0050897,cobalt ion binding; GO:0003924,GTPase activity; GO:0005739,mitochondrion; GO:0008270,zinc ion binding; GO:0046686,response to cadmium ion; GO:0003746,translation elongation factor activity; GO:0005524,ATP binding; GO:0005525,GTP binding	--
XLOC_009079	chr5	14096545	14099314	+	--	hypothetical protein CICLE_v10018035mg [Citrus clementina]	RecName: Full=Germin-like protein 9-3; Flags: Precursor;	SubName: Full=Uncharacterized protein {ECO:0000313|EMBL:GAY53999.1};	--	GO:0048046,apoplast; GO:0005618,cell wall; GO:0030145,manganese ion binding; GO:0045735,nutrient reservoir activity	Cupin
XLOC_006737	chr3	8061333	8061624	.	--	--	--	--	--	--	--
XLOC_000444	chr1	10616117	10617106	+	--	--	--	--	--	--	--
XLOC_018872	chrUn	42189385	42190133	.	--	PREDICTED: uncharacterized protein LOC102628327 [Citrus sinensis]	--	--	--	--	--
XLOC_018387	chrUn	33916838	33920215	+	--	hypothetical protein CUMW_289860, partial [Citrus unshiu]	--	--	--	--	--
XLOC_017579	chr9	9604760	9606441	-	--	hypothetical protein CISIN_1g0034872mg, partial [Citrus sinensis]	--	SubName: Full=Uncharacterized protein {ECO:0000313|EMBL:KDO55718.1}; Flags: Fragment;	--	--	--
XLOC_015053	chr7	15763366	15763752	.	--	PREDICTED: uncharacterized protein LOC102611598 isoform X6 [Citrus sinensis]	--	SubName: Full=Uncharacterized protein {ECO:0000313|EMBL:KDO52774.1};	AAA+-type ATPase	GO:0005524,ATP binding	--
XLOC_005942	chr3	5280670	5281131	-	K06630 14-3-3 protein epsilon | (RefSeq) uncharacterized LOC107767874 (A)	hypothetical protein CFOL_v3_28074 [Cephalotus follicularis]	--	SubName: Full=Uncharacterized protein {ECO:0000313|EMBL:GAV84630.1};	--	--	--
XLOC_012533	chr6	1538518	1555236	-	--	hypothetical protein CUMW_153160, partial [Citrus unshiu]	--	SubName: Full=Uncharacterized protein {ECO:0000313|EMBL:GAY53988.1}; Flags: Fragment;	--	--	--
XLOC_001621	chr1	25493859	25499913	-	--	hypothetical protein CUMW_228270, partial [Citrus unshiu]	--	SubName: Full=Uncharacterized protein {ECO:0000313|EMBL:GAY63768.1}; Flags: Fragment;	--	--	--
XLOC_004937	chr2	32052901	32053146	.	--	--	--	--	--	--	--
XLOC_012259	chr6	17946975	17948599	+	--	--	--	--	--	--	--
XLOC_017351	chr9	2776833	2777698	-	--	hypothetical protein CICLE_v10006049mg [Citrus clementina]	--	SubName: Full=Uncharacterized protein {ECO:0000313|EMBL:ESR32793.1};	--	GO:0016021,integral component of membrane	--
XLOC_011633	chr5	9672726	9673279	.	--	--	--	--	--	--	--
XLOC_006142	chr3	17415377	17424386	-	K17550 protein phosphatase 1 regulatory subunit 7 | (RefSeq) receptor-like protein 9b (A)	PREDICTED: probable LRR receptor-like serine/threonine-protein kinase At2g02780 isoform X3 [Citrus sinensis]	RecName: Full=Receptor like protein 9b {ECO:0000305}; Short=AtRLP9b {ECO:0000305}; AltName: Full=Receptor like protein 9 {ECO:0000303|PubMed:18434605}; Short=AtRLP9 {ECO:0000303|PubMed:18434605}; Flags: Precursor;	SubName: Full=Receptor like protein {ECO:0000313|EMBL:JAV45379.1};	FOG: Leucine rich repeat	GO:0016021,integral component of membrane	Arabidopsis protein of unknown function
XLOC_008492	chr4	8824372	8824600	.	--	--	--	--	--	--	--
XLOC_013855	chr7	15881468	15881990	+	--	--	--	--	--	--	--
XLOC_004924	chr2	26663768	26664134	.	--	--	--	--	--	--	--
XLOC_016768	chr9	9513177	9524189	+	--	hypothetical protein CISIN_1g037897mg [Citrus sinensis]	--	SubName: Full=Uncharacterized protein {ECO:0000313|EMBL:KDO36299.1};	--	--	--
XLOC_008921	chr5	7423883	7425355	+	--	PREDICTED: uncharacterized protein LOC102618709 isoform X2 [Citrus sinensis]	--	SubName: Full=Uncharacterized protein {ECO:0000313|EMBL:KDO63534.1};	--	--	Plant family of unknown function (DUF810)
XLOC_003553	chr2	5225629	5227755	-	K18757 la-related protein 1 | (RefSeq) la-related protein 1A (A)	hypothetical protein CISIN_1g008506mg [Citrus sinensis]	--	SubName: Full=Uncharacterized protein {ECO:0000313|EMBL:KDO66352.1};	--	GO:0003723,RNA binding	--
XLOC_007130	chr4	10741804	10745500	+	--	PREDICTED: uncharacterized protein LOC107174536 [Citrus sinensis]	--	SubName: Full=Uncharacterized protein {ECO:0000313|EMBL:KDO37218.1}; Flags: Fragment;	--	--	--
XLOC_015995	chr8	7707684	7709569	-	--	--	--	--	--	--	Protein of unknown function (DUF1462)
XLOC_004941	chr2	32622607	32622879	.	K01303 acylaminoacyl-peptidase [EC:3.4.19.1] | (RefSeq) uncharacterized LOC101311565 (A)	PREDICTED: uncharacterized protein LOC107178203 [Citrus sinensis]	--	SubName: Full=Integrase {ECO:0000313|EMBL:ABG37653.1};	--	GO:0003676,nucleic acid binding	--
XLOC_003890	chr2	23030717	23032249	-	--	--	--	--	--	--	--
XLOC_015066	chr7	19248255	19248494	.	--	hypothetical protein CICLE_v10031488mg [Citrus clementina]	RecName: Full=Plant intracellular Ras-group-related LRR protein 3;	SubName: Full=Uncharacterized protein {ECO:0000313|EMBL:ESR51501.1};	FOG: Leucine rich repeat	GO:0004674,protein serine/threonine kinase activity; GO:0055046,microgametogenesis; GO:0046777,protein autophosphorylation	--
XLOC_002354	chr2	21562822	21588132	+	K11593 eukaryotic translation initiation factor 2C | (RefSeq) protein argonaute 1A-like (A)	hypothetical protein VITISV_027576 [Vitis vinifera]	RecName: Full=Retrovirus-related Pol polyprotein from transposon RE1; AltName: Full=Retro element 1 {ECO:0000303|PubMed:10689195}; Short=AtRE1 {ECO:0000303|PubMed:10689195}; Includes: RecName: Full=Protease RE1; EC=3.4.23.-; Includes: RecName: Full=Reverse transcriptase RE1; EC=2.7.7.49; Includes: RecName: Full=Endonuclease RE1;	SubName: Full=Uncharacterized protein {ECO:0000313|EMBL:CAN83506.1};	FOG: Transposon-encoded proteins with TYA, reverse transcriptase, integrase domains in various combinations	GO:0006310,DNA recombination; GO:0004519,endonuclease activity; GO:0015074,DNA integration; GO:0004190,aspartic-type endopeptidase activity; GO:0003676,nucleic acid binding; GO:0003964,RNA-directed DNA polymerase activity; GO:0046872,metal ion binding	--
XLOC_005039	chr3	2397004	2397469	+	K15687 E3 ubiquitin-protein ligase makorin [EC:2.3.2.27] | (RefSeq) LOW QUALITY PROTEIN: E3 ubiquitin-protein ligase makorin-like (A)	PREDICTED: uncharacterized protein LOC103955519 [Pyrus x bretschneideri]	--	SubName: Full=Uncharacterized protein {ECO:0000313|EMBL:CDO99984.1};	FOG: Transposon-encoded proteins with TYA, reverse transcriptase, integrase domains in various combinations	GO:0015074,DNA integration; GO:0004523,RNA-DNA hybrid ribonuclease activity; GO:0003676,nucleic acid binding	--
XLOC_007568	chr4	27811309	27813762	+	--	PREDICTED: uncharacterized mitochondrial protein AtMg01250-like [Citrus sinensis]	--	--	--	--	--
XLOC_003804	chr2	16150717	16152773	-	K01303 acylaminoacyl-peptidase [EC:3.4.19.1] | (RefSeq) uncharacterized LOC101311565 (A)	PREDICTED: uncharacterized protein LOC107178203 [Citrus sinensis]	--	SubName: Full=Integrase {ECO:0000313|EMBL:ABG37671.1};	FOG: Transposon-encoded proteins with TYA, reverse transcriptase, integrase domains in various combinations	GO:0015074,DNA integration; GO:0003676,nucleic acid binding	--
XLOC_004979	chr2	46401748	46402001	.	K01937 CTP synthase [EC:6.3.4.2] | (RefSeq) CTP synthase 1-like (A)	hypothetical protein CISIN_1g006689mg [Citrus sinensis]	--	RecName: Full=CTP synthase {ECO:0000256|RuleBase:RU810713}; EC=6.3.4.2 {ECO:0000256|RuleBase:RU810713}; AltName: Full=UTP--ammonia ligase {ECO:0000256|RuleBase:RU810713};	CTP synthase (UTP-ammonia lyase)	GO:0006541,glutamine metabolic process; GO:0044210,'de novo' CTP biosynthetic process; GO:0003883,CTP synthase activity; GO:0005524,ATP binding	--
XLOC_018791	chrUn	14217272	14217618	.	K13459 disease resistance protein RPS2 | (RefSeq) probable disease resistance protein At4g27220 (A)	hypothetical protein CUMW_206170, partial [Citrus unshiu]	--	--	--	--	--
XLOC_013396	chr6	19550274	19553000	.	K03860 phosphatidylinositol glycan, class Q | (RefSeq) N-acetylglucosaminyl-phosphatidylinositol biosynthetic protein gpi1-like (A)	PREDICTED: gibberellin-regulated protein 5 [Citrus sinensis]	RecName: Full=Gibberellin-regulated protein 5; AltName: Full=GAST1 protein homolog 5; Flags: Precursor;	SubName: Full=Uncharacterized protein {ECO:0000313|EMBL:KDO50778.1};	--	GO:0009751,response to salicylic acid; GO:0009740,gibberellic acid mediated signaling pathway; GO:0005618,cell wall; GO:0010286,heat acclimation; GO:0009408,response to heat; GO:0005578,NA; GO:0009506,plasmodesma	Gibberellin regulated protein
XLOC_008160	chr4	21244205	21247167	-	K19613 leucine-rich repeat protein SHOC2 | (RefSeq) hypothetical protein (A)	hypothetical protein CICLE_v10023258mg [Citrus clementina]	RecName: Full=TMV resistance protein N;	SubName: Full=Uncharacterized protein {ECO:0000313|EMBL:ESR55004.1};	--	GO:0005737,cytoplasm; GO:0007165,signal transduction; GO:0005524,ATP binding; GO:0043531,ADP binding; GO:0009626,plant-type hypersensitive response	--
XLOC_005081	chr3	5270981	5272987	+	--	hypothetical protein VITISV_026331 [Vitis vinifera]	--	SubName: Full=Uncharacterized protein {ECO:0000313|EMBL:CAN64305.1};	--	--	--
XLOC_004130	chr2	32506718	32507176	-	--	--	--	--	--	--	--
XLOC_012538	chr6	1709057	1721800	-	--	--	--	--	--	--	--
XLOC_013007	chr6	16618230	16620068	-	--	PREDICTED: uncharacterized protein LOC107174755 [Citrus sinensis]	--	SubName: Full=Uncharacterized protein {ECO:0000313|EMBL:GAY67238.1};	--	--	--
XLOC_005285	chr3	17447437	17450236	+	--	--	--	--	--	--	--
XLOC_015058	chr7	16898839	16899865	.	--	--	--	--	--	--	--
XLOC_010708	chr5	21486919	21490772	-	K15718 linoleate 9S-lipoxygenase [EC:1.13.11.58] | (RefSeq) probable linoleate 9S-lipoxygenase 5 (A)	PREDICTED: uncharacterized protein LOC107178197 [Citrus sinensis]	--	SubName: Full=DNA-directed DNA polymerase {ECO:0000313|EMBL:PIM97577.1}; EC=2.7.7.7 {ECO:0000313|EMBL:PIM97577.1};	FOG: Transposon-encoded proteins with TYA, reverse transcriptase, integrase domains in various combinations	GO:0003887,DNA-directed DNA polymerase activity	--
XLOC_013408	chr6	22454458	22454680	.	--	CTV.20 [Citrus trifoliata]	--	SubName: Full=CTV.20 {ECO:0000313|EMBL:AAN62347.1};	--	GO:0006355,regulation of transcription, DNA-templated; GO:0004190,aspartic-type endopeptidase activity; GO:0003712,transcription coregulator activity; GO:0003676,nucleic acid binding; GO:0008270,zinc ion binding	--
XLOC_013361	chr6	7767267	7767544	.	--	--	--	--	--	--	--
XLOC_015457	chr8	13045765	13046500	+	--	hypothetical protein CICLE_v10010519mg [Citrus clementina]	--	SubName: Full=Uncharacterized protein {ECO:0000313|EMBL:ESR65281.1};	--	GO:0016021,integral component of membrane; GO:0048544,recognition of pollen; GO:0005524,ATP binding; GO:0004672,protein kinase activity	--
XLOC_015550	chr8	17502308	17505773	+	K12193 charged multivesicular body protein 3 | (RefSeq) vacuolar protein sorting-associated protein 24 homolog 1 (A)	PREDICTED: vacuolar protein sorting-associated protein 24 homolog 1 [Citrus sinensis]	RecName: Full=Vacuolar protein sorting-associated protein 24 homolog 1; Short=AtVPS24-1; AltName: Full=Charged multivesicular body protein 3 homolog 1; AltName: Full=ESCRT-III complex subunit VPS24 homolog 1;	SubName: Full=Uncharacterized protein {ECO:0000313|EMBL:ESR37707.1};	Vacuolar sorting protein VPS24	GO:0007034,vacuolar transport; GO:0000815,ESCRT III complex; GO:0005829,cytosol; GO:0005770,late endosome; GO:0070676,intralumenal vesicle formation; GO:0015031,protein transport	--
XLOC_018835	chrUn	34523813	34524155	.	K21444 poly(rC)-binding protein 3/4 | (RefSeq) KH domain-containing protein At4g18375-like isoform X1 (A)	PREDICTED: uncharacterized protein LOC102617792 [Citrus sinensis]	--	--	FOG: Transposon-encoded proteins with TYA, reverse transcriptase, integrase domains in various combinations	--	Retrotransposon gag protein
XLOC_013733	chr7	11425126	11427114	+	K13379 reversibly glycosylated polypeptide / UDP-arabinopyranose mutase [EC:2.4.1.- 5.4.99.30] | (RefSeq) hypothetical protein (A)	hypothetical protein CISIN_1g048449mg [Citrus sinensis]	RecName: Full=UDP-arabinopyranose mutase 3 {ECO:0000303|PubMed:17182701}; Short=OsUAM3 {ECO:0000303|PubMed:17182701}; EC=5.4.99.30 {ECO:0000269|PubMed:17182701, ECO:0000269|PubMed:20057139, ECO:0000269|PubMed:20149347}; AltName: Full=Reversibly glycosylated polypeptide 3 {ECO:0000303|PubMed:17182701}; AltName: Full=UDP-L-arabinose mutase 3 {ECO:0000305};	SubName: Full=Uncharacterized protein {ECO:0000313|EMBL:KDO64420.1};	--	GO:0052691,UDP-arabinopyranose mutase activity; GO:0009832,plant-type cell wall biogenesis; GO:0005794,Golgi apparatus; GO:0005829,cytosol; GO:0071555,cell wall organization; GO:0033356,UDP-L-arabinose metabolic process; GO:0016866,intramolecular transferase activity	--
XLOC_006779	chr3	25912621	25912916	.	--	--	--	--	--	--	--
XLOC_018276	chrUn	11301331	11303286	+	--	--	--	--	--	--	--
XLOC_013577	chr7	4411170	4412424	+	K04459 dual specificity MAP kinase phosphatase [EC:3.1.3.16 3.1.3.48] | (RefSeq) protein-tyrosine-phosphatase MKP1-like (A)	hypothetical protein CISIN_1g0032231mg, partial [Citrus sinensis]	RecName: Full=Protein-tyrosine-phosphatase MKP1; EC=3.1.3.48; AltName: Full=Mitogen-activated protein kinase phosphatase 1; Short=AtMKP1;	SubName: Full=Uncharacterized protein {ECO:0000313|EMBL:KDO67767.1}; Flags: Fragment;	Dual specificity phosphatase	GO:0004725,protein tyrosine phosphatase activity; GO:0017017,MAP kinase tyrosine/serine/threonine phosphatase activity; GO:0006952,defense response; GO:0009651,response to salt stress; GO:0010225,response to UV-C; GO:0010224,response to UV-B; GO:0005829,cytosol	--
XLOC_001754	chr1	1170023	1171742	.	K04079 molecular chaperone HtpG | (RefSeq) F-box/kelch-repeat protein At3g06240-like (A)	hypothetical protein CUMW_151250 [Citrus unshiu]	RecName: Full=Putative F-box protein At3g17500;	SubName: Full=Uncharacterized protein {ECO:0000313|EMBL:GAY53724.1};	--	GO:0004842,ubiquitin-protein transferase activity; GO:0031146,SCF-dependent proteasomal ubiquitin-dependent protein catabolic process	--
XLOC_006698	chr3	30264092	30266466	-	K11088 small nuclear ribonucleoprotein D3 | (Kazusa) Lj3g3v2988250.1; - (A)	hypothetical protein CUMW_117750 [Citrus unshiu]	RecName: Full=Small nuclear ribonucleoprotein SmD3b {ECO:0000305}; Short=SmD3-b {ECO:0000303|PubMed:21421416}; AltName: Full=snRNP core protein D3-b {ECO:0000305};	SubName: Full=Uncharacterized protein {ECO:0000313|EMBL:GAY49242.1};	Small nuclear ribonucleoprotein Sm D3	GO:0000387,spliceosomal snRNP assembly; GO:0000243,commitment complex; GO:0000245,spliceosomal complex assembly; GO:0048589,developmental growth; GO:0005730,nucleolus; GO:0071011,precatalytic spliceosome; GO:0071010,prespliceosome; GO:0071013,catalytic step 2 spliceosome; GO:0000398,mRNA splicing, via spliceosome; GO:0005682,U5 snRNP; GO:0034715,pICln-Sm protein complex; GO:0097526,spliceosomal t…	--
XLOC_018758	chrUn	1065022	1066363	.	--	--	--	--	--	--	--
XLOC_001391	chr1	12104745	12107864	-	K17471 sulfate transporter 3 | (RefSeq) hypothetical protein (A)	hypothetical protein CICLE_v100274021mg, partial [Citrus clementina]	RecName: Full=Probable sulfate transporter 3.4;	SubName: Full=Uncharacterized protein {ECO:0000313|EMBL:ESR40286.1}; Flags: Fragment;	Sulfate/bicarbonate/oxalate exchanger SAT-1 and related transporters (SLC26 family)	GO:0015116,sulfate transmembrane transporter activity; GO:0008271,secondary active sulfate transmembrane transporter activity; GO:0005887,integral component of plasma membrane; GO:0015293,symporter activity; GO:0009506,plasmodesma	Sulfate permease family
XLOC_010886	chr5	32519594	32522080	-	--	PREDICTED: uncharacterized protein LOC107178680 [Citrus sinensis]	--	--	--	--	--
XLOC_018567	chrUn	11017455	11018063	-	--	--	--	--	--	--	--
XLOC_015295	chr8	4955303	4959630	+	K22804 structural maintenance of chromosomes protein 6 | (RefSeq) structural maintenance of chromosomes protein 6B-like (A)	PREDICTED: uncharacterized protein LOC102626455 [Citrus sinensis]	RecName: Full=Putative ribonuclease H protein At1g65750; EC=3.1.26.4;	SubName: Full=Ribonuclease H-like superfamily protein {ECO:0000313|EMBL:JAV45309.1};	FOG: Reverse transcriptase	GO:0046872,metal ion binding; GO:0004523,RNA-DNA hybrid ribonuclease activity; GO:0003676,nucleic acid binding	zinc-binding in reverse transcriptase
XLOC_005119	chr3	8069717	8071830	+	K21867 potassium channel | (RefSeq) potassium channel AKT2/3-like (A)	polyprotein [Citrus sinensis]	RecName: Full=Retrovirus-related Pol polyprotein from transposon TNT 1-94; Includes: RecName: Full=Protease; EC=3.4.23.-; Includes: RecName: Full=Reverse transcriptase; EC=2.7.7.49; Includes: RecName: Full=Endonuclease;	SubName: Full=Polyprotein {ECO:0000313|EMBL:AFB73911.1};	FOG: Transposon-encoded proteins with TYA, reverse transcriptase, integrase domains in various combinations	GO:0004519,endonuclease activity; GO:0015074,DNA integration; GO:0004190,aspartic-type endopeptidase activity; GO:0008270,zinc ion binding; GO:0003676,nucleic acid binding; GO:0003964,RNA-directed DNA polymerase activity	Zinc knuckle
XLOC_012025	chr6	12160197	12170428	+	K17356 tetraspanin-13/31 | (RefSeq) tetraspanin-8-like (A)	PREDICTED: protein TORNADO 2-like [Citrus sinensis]	RecName: Full=Protein TORNADO 2; AltName: Full=Protein EKEKO; AltName: Full=TETRASPANIN-1;	SubName: Full=Uncharacterized protein {ECO:0000313|EMBL:GAY50742.1};	--	GO:0009956,radial pattern formation; GO:0009554,megasporogenesis; GO:0010305,leaf vascular tissue pattern formation; GO:0016021,integral component of membrane; GO:0009734,auxin-activated signaling pathway; GO:0009933,meristem structural organization; GO:0009934,regulation of meristem structural organization; GO:0005886,plasma membrane; GO:0009506,plasmodesma; GO:0010015,root morphogenesis	FERM N-terminal domain
XLOC_006741	chr3	9204910	9205569	.	--	--	--	--	--	--	--
XLOC_016107	chr8	12957155	12958057	-	--	--	--	--	--	--	--
XLOC_018371	chrUn	23648643	23661552	+	K03043 DNA-directed RNA polymerase subunit beta [EC:2.7.7.6] | (RefSeq) rpoB, CisiCp013; RNA polymerase beta subunit (A)	RNA polymerase beta subunit (chloroplast) [Gossypium nelsonii]	RecName: Full=DNA-directed RNA polymerase subunit beta {ECO:0000255|HAMAP-Rule:MF_01321}; EC=2.7.7.6 {ECO:0000255|HAMAP-Rule:MF_01321}; AltName: Full=PEP {ECO:0000255|HAMAP-Rule:MF_01321}; AltName: Full=Plastid-encoded RNA polymerase subunit beta {ECO:0000255|HAMAP-Rule:MF_01321}; Short=RNA polymerase subunit beta {ECO:0000255|HAMAP-Rule:MF_01321};	--	RNA polymerase II, second largest subunit	GO:0003899,DNA-directed 5'-3' RNA polymerase activity; GO:0032549,ribonucleoside binding; GO:0006351,transcription, DNA-templated; GO:0009507,chloroplast; GO:0003677,DNA binding	--
XLOC_018820	chrUn	30270679	30271278	.	--	hypothetical chloroplast RF2 (plastid) [Aextoxicon punctatum]	RecName: Full=Protein Ycf2 {ECO:0000255|HAMAP-Rule:MF_01330};	--	--	GO:0009570,chloroplast stroma; GO:0005524,ATP binding	--
XLOC_008526	chr4	21732554	21732936	.	--	--	--	--	--	--	--
XLOC_006072	chr3	13958285	13997780	-	K00889 1-phosphatidylinositol-4-phosphate 5-kinase [EC:2.7.1.68] | (RefSeq) hypothetical protein (A)	hypothetical protein CICLE_v10000334mg [Citrus clementina]	RecName: Full=Phosphatidylinositol 4-phosphate 5-kinase 2; Short=AtPIP5K2; EC=2.7.1.68; AltName: Full=1-phosphatidylinositol 4-phosphate kinase 2; AltName: Full=Diphosphoinositide kinase 2; AltName: Full=PtdIns(4)P-5-kinase 2;	RecName: Full=Phosphatidylinositol 4-phosphate 5-kinase {ECO:0000256|PIRNR:PIRNR037274}; EC=2.7.1.68 {ECO:0000256|PIRNR:PIRNR037274};	--	GO:0016308,1-phosphatidylinositol-4-phosphate 5-kinase activity; GO:0040007,growth; GO:0010311,lateral root formation; GO:0009958,positive gravitropism; GO:0003006,developmental process involved in reproduction; GO:0005886,plasma membrane; GO:0005524,ATP binding	--
XLOC_018658	chrUn	18675789	18676230	-	--	--	--	--	--	--	--
XLOC_007747	chr4	3111692	3136151	-	K22733 magnesium transporter | (RefSeq) hypothetical protein (A)	PREDICTED: pentatricopeptide repeat-containing protein At3g62890-like [Prunus mume]	RecName: Full=Pentatricopeptide repeat-containing protein At2g29760, chloroplastic; AltName: Full=Protein ORGANELLE TRANSCRIPT PROCESSING 81 {ECO:0000303|PubMed:19934379}; Flags: Precursor;	SubName: Full=pentatricopeptide repeat-containing protein At2g29760, chloroplastic-like {ECO:0000313|RefSeq:XP_018834708.1};	FOG: PPR repeat	GO:0031425,chloroplast RNA processing; GO:0008270,zinc ion binding; GO:0009451,RNA modification; GO:0003723,RNA binding; GO:0004519,endonuclease activity; GO:0009507,chloroplast	Tau95 Triple barrel domain
XLOC_013377	chr6	12747039	12747238	.	K08059 interferon, gamma-inducible protein 30 | (RefSeq) gamma-interferon-inducible lysosomal thiol reductase-like (A)	PREDICTED: gamma-interferon-inducible lysosomal thiol reductase-like [Citrus sinensis]	--	SubName: Full=Uncharacterized protein {ECO:0000313|EMBL:KDO63234.1};	--	--	Phytoreovirus nonstructural protein Pns9/Pns10
XLOC_008032	chr4	15442328	15454462	-	K13457 disease resistance protein RPM1 | (RefSeq) disease resistance protein RPM1-like (A)	PREDICTED: uncharacterized protein LOC107177752 [Citrus sinensis]	RecName: Full=RNA-directed DNA polymerase homolog; EC=2.7.7.48; AltName: Full=Reverse transcriptase homolog;	SubName: Full=RVT_1 domain-containing protein {ECO:0000313|EMBL:GAV85114.1}; Flags: Fragment;	FOG: Transposon-encoded proteins with TYA, reverse transcriptase, integrase domains in various combinations	GO:0003964,RNA-directed DNA polymerase activity; GO:0003968,RNA-directed 5'-3' RNA polymerase activity; GO:0005739,mitochondrion	--
XLOC_014432	chr7	5860662	5863597	-	K09566 peptidyl-prolyl isomerase G (cyclophilin G) [EC:5.2.1.8] | (RefSeq) uncharacterized protein LOC108227608 (A)	PREDICTED: protein ROOT PRIMORDIUM DEFECTIVE 1 [Citrus sinensis]	--	SubName: Full=Uncharacterized protein {ECO:0000313|EMBL:KDO48814.1}; Flags: Fragment;	--	--	--
XLOC_007012	chr4	6016208	6017122	+	--	--	--	--	--	--	--
XLOC_005114	chr3	7657900	7667152	+	K03006 DNA-directed RNA polymerase II subunit RPB1 [EC:2.7.7.6] | (RefSeq) LOW QUALITY PROTEIN: DNA-directed RNA polymerase II subunit 1-like (A)	putative Ty-1 copia retrotransposon [Phaseolus vulgaris]	RecName: Full=Retrovirus-related Pol polyprotein from transposon TNT 1-94; Includes: RecName: Full=Protease; EC=3.4.23.-; Includes: RecName: Full=Reverse transcriptase; EC=2.7.7.49; Includes: RecName: Full=Endonuclease;	SubName: Full=Putative Ty-1 copia retrotransposon {ECO:0000313|EMBL:CDN96898.1};	FOG: Transposon-encoded proteins with TYA, reverse transcriptase, integrase domains in various combinations	GO:0004519,endonuclease activity; GO:0015074,DNA integration; GO:0004190,aspartic-type endopeptidase activity; GO:0008270,zinc ion binding; GO:0003676,nucleic acid binding; GO:0003964,RNA-directed DNA polymerase activity	con80 domain of Katanin
XLOC_016531	chr9	2684952	2688433	+	--	--	--	--	--	--	--
XLOC_011403	chr5	45942837	45944232	-	--	hypothetical protein CUMW_248990 [Citrus unshiu]	--	SubName: Full=Uncharacterized protein {ECO:0000313|EMBL:GAY66465.1};	--	--	--
XLOC_003586	chr2	6100955	6102568	-	K07937 ADP-ribosylation factor 1 | (RefSeq) hypothetical protein (A)	hypothetical protein CICLE_v10017502mg [Citrus clementina]	RecName: Full=ADP-ribosylation factor;	SubName: Full=Uncharacterized protein {ECO:0000313|EnsemblPlants:OBART07G07510.1};	GTP-binding ADP-ribosylation factor Arf1	GO:0015031,protein transport; GO:0005794,Golgi apparatus; GO:0007264,small GTPase mediated signal transduction; GO:0016192,vesicle-mediated transport; GO:0005525,GTP binding	--
XLOC_007274	chr4	17634865	17636920	+	K05666 ATP-binding cassette, subfamily C (CFTR/MRP), member 2 | (RefSeq) ABC transporter C family member 10-like (A)	polyprotein [Citrus sinensis]	RecName: Full=Retrovirus-related Pol polyprotein from transposon TNT 1-94; Includes: RecName: Full=Protease; EC=3.4.23.-; Includes: RecName: Full=Reverse transcriptase; EC=2.7.7.49; Includes: RecName: Full=Endonuclease;	SubName: Full=Polyprotein {ECO:0000313|EMBL:AFB73912.1};	FOG: Transposon-encoded proteins with TYA, reverse transcriptase, integrase domains in various combinations	GO:0004519,endonuclease activity; GO:0015074,DNA integration; GO:0004190,aspartic-type endopeptidase activity; GO:0008270,zinc ion binding; GO:0003676,nucleic acid binding; GO:0003964,RNA-directed DNA polymerase activity	--
XLOC_005164	chr3	10997641	10999814	+	--	--	--	--	--	--	--
XLOC_014337	chr7	3561869	3563842	-	--	--	--	--	--	--	--
XLOC_018616	chrUn	14885890	14888003	-	--	--	--	--	--	--	--
XLOC_009029	chr5	11110034	11111186	+	--	--	--	--	--	--	--
XLOC_013797	chr7	14117070	14119206	+	K14442 ATP-dependent RNA helicase DHX36 [EC:3.6.4.13] | (RefSeq) DExH-box ATP-dependent RNA helicase DExH6 (A)	hypothetical protein CISIN_1g000916mg [Citrus sinensis]	--	SubName: Full=Uncharacterized protein {ECO:0000313|EMBL:KDO44759.1};	--	GO:0003676,nucleic acid binding; GO:0005524,ATP binding; GO:0004386,helicase activity	--
XLOC_003934	chr2	25393338	25397438	-	K11593 eukaryotic translation initiation factor 2C | (RefSeq) protein argonaute MEL1-like (A)	PREDICTED: uncharacterized protein LOC107177137 [Citrus sinensis]	RecName: Full=Putative ribonuclease H protein At1g65750; EC=3.1.26.4;	SubName: Full=Putative non-LTR retroelement reverse transcriptase {ECO:0000313|EMBL:AAD22368.1};	FOG: Reverse transcriptase	GO:0046872,metal ion binding; GO:0004523,RNA-DNA hybrid ribonuclease activity; GO:0003676,nucleic acid binding	--
XLOC_006394	chr3	25054370	25055277	-	--	--	--	--	--	--	--
XLOC_004998	chr2	52613095	52614695	.	--	hypothetical protein CISIN_1g014676mg [Citrus sinensis]	RecName: Full=Uncharacterized membrane protein At1g16860;	SubName: Full=Uncharacterized protein {ECO:0000313|EMBL:KDO78402.1};	--	GO:0016021,integral component of membrane; GO:0005886,plasma membrane	--
XLOC_018455	chrUn	43795528	43796149	+	--	--	--	--	--	--	--
XLOC_001744	chr1	31703661	31705026	-	--	--	--	--	--	--	--
XLOC_018554	chrUn	10014274	10014587	-	--	--	--	--	--	--	--
XLOC_009603	chr5	40553287	40556106	+	K00549 5-methyltetrahydropteroyltriglutamate--homocysteine methyltransferase [EC:2.1.1.14] | (RefSeq) 5-methyltetrahydropteroyltriglutamate--homocysteine methyltransferase 1 (A)	hypothetical protein CISIN_1g0202292mg, partial [Citrus sinensis]	RecName: Full=5-methyltetrahydropteroyltriglutamate--homocysteine methyltransferase; EC=2.1.1.14; AltName: Full=Cobalamin-independent methionine synthase isozyme; AltName: Full=Vitamin-B12-independent methionine synthase isozyme;	SubName: Full=Uncharacterized protein {ECO:0000313|EMBL:KDO54954.1}; Flags: Fragment;	Methionine synthase II (cobalamin-independent)	GO:0005737,cytoplasm; GO:0003871,5-methyltetrahydropteroyltriglutamate-homocysteine S-methyltransferase activity; GO:0009086,methionine biosynthetic process; GO:0008270,zinc ion binding	4TM region of pyridine nucleotide transhydrogenase, mitoch
XLOC_007368	chr4	23320567	23321583	+	K12447 UDP-sugar pyrophosphorylase [EC:2.7.7.64] | (RefSeq) uncharacterized protein LOC104808371 (A)	hypothetical protein CRG98_014398 [Punica granatum]	RecName: Full=Retrovirus-related Pol polyprotein from transposon TNT 1-94; Includes: RecName: Full=Protease; EC=3.4.23.-; Includes: RecName: Full=Reverse transcriptase; EC=2.7.7.49; Includes: RecName: Full=Endonuclease;	SubName: Full=Uncharacterized protein {ECO:0000313|EMBL:PKI65249.1};	FOG: Transposon-encoded proteins with TYA, reverse transcriptase, integrase domains in various combinations	GO:0004519,endonuclease activity; GO:0015074,DNA integration; GO:0004190,aspartic-type endopeptidase activity; GO:0008270,zinc ion binding; GO:0003676,nucleic acid binding; GO:0003964,RNA-directed DNA polymerase activity	Reverse transcriptase (RNA-dependent DNA polymerase)
XLOC_007251	chr4	17068367	17069255	+	--	--	--	--	--	--	--
XLOC_011862	chr6	6783488	6784304	+	--	--	--	--	--	--	--
XLOC_011626	chr5	7767665	7768068	.	--	hypothetical protein CUMW_163300, partial [Citrus unshiu]	--	SubName: Full=Uncharacterized protein {ECO:0000313|EMBL:GAY55286.1}; Flags: Fragment;	--	--	--
XLOC_004974	chr2	45912315	45913069	.	--	--	--	--	--	--	--
XLOC_013705	chr7	9262426	9265113	+	--	hypothetical protein CISIN_1g041083mg [Citrus sinensis]	RecName: Full=Dirigent protein 23; Short=AtDIR23; Flags: Precursor;	SubName: Full=Uncharacterized protein {ECO:0000313|EMBL:KDO40904.1};	--	GO:0048046,apoplast; GO:0016853,isomerase activity	--
XLOC_016788	chr9	10834349	10834686	+	--	--	--	--	--	--	--
XLOC_001767	chr1	6063171	6063683	.	--	--	--	--	--	--	--
XLOC_009891	chr5	45969483	45970813	+	--	--	--	--	--	--	--
XLOC_005027	chr3	1619915	1620610	+	K03283 heat shock 70kDa protein 1/2/6/8 | (Kazusa) Lj0g3v0211359.1; - (A)	hypothetical protein GLYMA_12G1662002, partial [Glycine max]	RecName: Full=Stromal 70 kDa heat shock-related protein, chloroplastic; Flags: Precursor;	SubName: Full=Uncharacterized protein {ECO:0000313|EMBL:KRH26302.1}; Flags: Fragment;	Molecular chaperones mortalin/PBP74/GRP75, HSP70 superfamily	GO:0009570,chloroplast stroma; GO:0006457,protein folding; GO:0051082,unfolded protein binding; GO:0005524,ATP binding	--
XLOC_008162	chr4	21504442	21505209	-	K19613 leucine-rich repeat protein SHOC2 | (RefSeq) hypothetical protein (A)	hypothetical protein CICLE_v10018419mg, partial [Citrus clementina]	RecName: Full=Disease resistance protein RPS6 {ECO:0000303|PubMed:19525323}; AltName: Full=Resistance to Pseudomonas syringae 6 {ECO:0000303|PubMed:19525323};	SubName: Full=Uncharacterized protein {ECO:0000313|EMBL:ESR35603.1}; Flags: Fragment;	--	GO:0006952,defense response; GO:0007165,signal transduction; GO:0043531,ADP binding	--
XLOC_006751	chr3	15200067	15200321	.	--	--	--	--	--	--	--
XLOC_001649	chr1	27221327	27226436	-	K19525 vacuolar protein sorting-associated protein 13A/C | (RefSeq) uncharacterized protein LOC110098611 (A)	CTV.20 [Citrus trifoliata]	RecName: Full=RNA-directed DNA polymerase homolog; EC=2.7.7.48; AltName: Full=Reverse transcriptase homolog;	SubName: Full=CTV.20 {ECO:0000313|EMBL:AAN62347.1};	FOG: Transposon-encoded proteins with TYA, reverse transcriptase, integrase domains in various combinations	GO:0003964,RNA-directed DNA polymerase activity; GO:0003968,RNA-directed 5'-3' RNA polymerase activity; GO:0005739,mitochondrion	Retroviral aspartyl protease
XLOC_016526	chr9	2537634	2539527	+	K00695 sucrose synthase [EC:2.4.1.13] | (RefSeq) hypothetical protein (A)	PREDICTED: sucrose synthase 2-like isoform X1 [Citrus sinensis]	RecName: Full=Sucrose synthase 2; EC=2.4.1.13; AltName: Full=Sucrose-UDP glucosyltransferase 2;	RecName: Full=Sucrose synthase {ECO:0000256|RuleBase:RU280817}; EC=2.4.1.13 {ECO:0000256|RuleBase:RU280817};	--	GO:0016157,sucrose synthase activity; GO:0005985,sucrose metabolic process	--
XLOC_006997	chr4	5341313	5344488	+	--	hypothetical protein CISIN_1g016687mg [Citrus sinensis]	--	SubName: Full=Uncharacterized protein {ECO:0000313|EMBL:KDO52058.1};	--	GO:0016021,integral component of membrane; GO:0005516,calmodulin binding	--
XLOC_018072	chr9	7597307	7598545	.	--	hypothetical protein CISIN_1g033091mg [Citrus sinensis]	--	--	--	--	--
XLOC_001794	chr1	14720805	14721594	.	--	--	--	--	--	--	--
XLOC_009385	chr5	34264078	34265170	+	--	hypothetical protein L484_012888 [Morus notabilis]	--	SubName: Full=Uncharacterized protein {ECO:0000313|EMBL:EXB88446.1};	--	--	--
XLOC_010837	chr5	30453476	30454911	-	K08734 DNA mismatch repair protein MLH1 | (RefSeq) MLH1; DNA mismatch repair protein MLH1 (A)	hypothetical protein CISIN_1g005789mg [Citrus sinensis]	RecName: Full=DNA mismatch repair protein MLH1; AltName: Full=MutL protein homolog 1; AltName: Full=Protein MUTL-HOMOLOGUE 1; Short=AtMLH1;	SubName: Full=Uncharacterized protein {ECO:0000313|EMBL:KDO46885.1};	DNA mismatch repair protein - MLH1 family	GO:0006312,mitotic recombination; GO:0048316,seed development; GO:0010154,fruit development; GO:0009555,pollen development; GO:0006298,mismatch repair; GO:0030983,mismatched DNA binding; GO:0000790,nuclear chromatin; GO:0009845,seed germination; GO:0016887,ATPase activity; GO:0000795,synaptonemal complex; GO:0005712,chiasma; GO:0003697,single-stranded DNA binding; GO:0005524,ATP binding; GO:00323…	--
XLOC_016681	chr9	5989613	5991330	+	--	--	--	--	--	--	--
XLOC_003432	chr2	1300877	1302833	-	K20617 cytochrome P450 family 71 subfamily A | (RefSeq) hypothetical protein (A)	hypothetical protein CICLE_v10017485mg [Citrus clementina]	RecName: Full=Cytochrome P450 83B1; EC=1.14.14.45 {ECO:0000269|PubMed:12970475}; AltName: Full=Protein ALTERED TRYPTOPHAN REGULATION 4; AltName: Full=Protein RED ELONGATED 1; AltName: Full=Protein SUPERROOT 2;	SubName: Full=Uncharacterized protein {ECO:0000313|EMBL:ESR59096.1};	Cytochrome P450 CYP2 subfamily	GO:0016020,membrane; GO:0000162,tryptophan biosynthetic process; GO:0052544,defense response by callose deposition in cell wall; GO:0005783,endoplasmic reticulum; GO:0020037,heme binding; GO:0016709,oxidoreductase activity, acting on paired donors, with incorporation or reduction of molecular oxygen, NAD(P)H as one donor, and incorporation of one atom of oxygen; GO:0009682,induced systemic resist…	--
XLOC_000625	chr1	16934345	16938532	+	K01303 acylaminoacyl-peptidase [EC:3.4.19.1] | (RefSeq) uncharacterized LOC101311565 (A)	PREDICTED: uncharacterized protein LOC107176671 [Citrus sinensis]	--	SubName: Full=Uncharacterized protein {ECO:0000313|EMBL:GAV64965.1};	--	--	--
XLOC_012663	chr6	7084926	7085218	-	--	PREDICTED: protein FAR1-RELATED SEQUENCE 5-like [Citrus sinensis]	--	SubName: Full=Uncharacterized protein {ECO:0000313|EMBL:GAY68744.1};	--	--	CCR4-NOT transcription complex subunit 1 HEAT repeat
XLOC_001256	chr1	7621319	7846257	-	K13459 disease resistance protein RPS2 | (RefSeq) hypothetical protein (A)	hypothetical protein CUMW_243230 [Citrus unshiu]	RecName: Full=Disease resistance protein At4g27190;	SubName: Full=NB-ARC domain-containing disease resistance protein {ECO:0000313|EMBL:JAV44827.1};	Apoptotic ATPase	GO:0006952,defense response; GO:0005886,plasma membrane; GO:0005524,ATP binding; GO:0043531,ADP binding; GO:0007165,signal transduction	--
XLOC_010464	chr5	7725231	7727193	-	--	hypothetical protein CICLE_v10014676mg [Citrus clementina]	--	SubName: Full=Uncharacterized protein {ECO:0000313|EMBL:ESR59862.1};	--	GO:0003723,RNA binding	--
XLOC_001778	chr1	9998890	9999167	.	K20929 glyoxal/methylglyoxal oxidase [EC:1.2.3.15] | (RefSeq) hypothetical protein (A)	hypothetical protein CISIN_1g035640mg [Citrus sinensis]	RecName: Full=Aldehyde oxidase GLOX1 {ECO:0000305}; EC=1.2.3.1 {ECO:0000305}; AltName: Full=Glyoxal oxidase 1 {ECO:0000305|PubMed:21673079}; Flags: Precursor;	SubName: Full=Uncharacterized protein {ECO:0000313|EMBL:KDO66471.1};	--	GO:0102797,geranial:oxygen oxidoreductase activity; GO:0004031,aldehyde oxidase activity; GO:0005576,extracellular region; GO:0007275,multicellular organism development; GO:0102798,heptaldehyde:oxygen oxidoreductase activity	--
XLOC_008531	chr4	22109243	22110067	.	--	--	--	--	--	--	--
XLOC_004882	chr2	10261074	10261297	.	--	--	--	--	--	--	--
XLOC_013714	chr7	9985720	9988832	+	K00131 glyceraldehyde-3-phosphate dehydrogenase (NADP+) [EC:1.2.1.9] | (RefSeq) NADP-dependent glyceraldehyde-3-phosphate dehydrogenase-like (A)	CTV.20 [Citrus trifoliata]	--	SubName: Full=CTV.20 {ECO:0000313|EMBL:AAN62347.1};	--	GO:0006355,regulation of transcription, DNA-templated; GO:0004190,aspartic-type endopeptidase activity; GO:0003712,transcription coregulator activity; GO:0003676,nucleic acid binding; GO:0008270,zinc ion binding	SicP binding
XLOC_002679	chr2	37454029	37458599	+	--	hypothetical protein VITISV_018606 [Vitis vinifera]	RecName: Full=Retrovirus-related Pol polyprotein from transposon TNT 1-94; Includes: RecName: Full=Protease; EC=3.4.23.-; Includes: RecName: Full=Reverse transcriptase; EC=2.7.7.49; Includes: RecName: Full=Endonuclease;	SubName: Full=Uncharacterized protein {ECO:0000313|EMBL:CAN69994.1};	--	GO:0004519,endonuclease activity; GO:0015074,DNA integration; GO:0004190,aspartic-type endopeptidase activity; GO:0008270,zinc ion binding; GO:0003676,nucleic acid binding; GO:0003964,RNA-directed DNA polymerase activity	--
XLOC_017586	chr9	9897781	9905022	-	K13420 LRR receptor-like serine/threonine-protein kinase FLS2 [EC:2.7.11.1] | (RefSeq) LRR receptor-like serine/threonine-protein kinase FLS2 (A)	hypothetical protein VITISV_016106 [Vitis vinifera]	RecName: Full=Retrovirus-related Pol polyprotein from transposon TNT 1-94; Includes: RecName: Full=Protease; EC=3.4.23.-; Includes: RecName: Full=Reverse transcriptase; EC=2.7.7.49; Includes: RecName: Full=Endonuclease;	SubName: Full=Uncharacterized protein {ECO:0000313|EMBL:CAN78565.1};	FOG: Transposon-encoded proteins with TYA, reverse transcriptase, integrase domains in various combinations	GO:0004519,endonuclease activity; GO:0015074,DNA integration; GO:0004190,aspartic-type endopeptidase activity; GO:0008270,zinc ion binding; GO:0003676,nucleic acid binding; GO:0003964,RNA-directed DNA polymerase activity	--
XLOC_011631	chr5	9097215	9097576	.	--	--	--	--	--	--	--
XLOC_005197	chr3	13252638	13256111	+	K15255 ATP-dependent DNA helicase PIF1 [EC:3.6.4.12] | (RefSeq) ATP-dependent DNA helicase PIF1-like (A)	PREDICTED: zinc finger MYM-type protein 1-like isoform X3 [Citrus sinensis]	--	SubName: Full=Uncharacterized protein {ECO:0000313|EMBL:ESR42238.1}; Flags: Fragment;	--	--	snoRNA binding domain, fibrillarin
XLOC_013368	chr6	9876166	9876394	.	--	--	--	--	--	--	--
XLOC_005877	chr3	1230389	1234274	-	K12162 ubiquitin-fold modifier 1 | (RefSeq) uncharacterized LOC102617658 (A)	PREDICTED: uncharacterized protein LOC107176672 [Citrus sinensis]	RecName: Full=WEB family protein At1g12150;	SubName: Full=Uncharacterized protein {ECO:0000313|EMBL:KDO78590.1};	--	GO:0009904,chloroplast accumulation movement; GO:0005829,cytosol; GO:0009903,chloroplast avoidance movement	--
XLOC_009123	chr5	16064666	16065293	+	K02943 large subunit ribosomal protein LP2 | (RefSeq) uncharacterized LOC103407829 (A)	hypothetical protein KK1_040447 [Cajanus cajan]	--	SubName: Full=Uncharacterized protein {ECO:0000313|EMBL:KYP38320.1};	--	--	--
XLOC_018751	chrUn	43448346	43449392	-	K13126 polyadenylate-binding protein | (RefSeq) polyadenylate-binding protein 2-like (A)	hypothetical protein CUMW_045230 [Citrus unshiu]	RecName: Full=Polyadenylate-binding protein 8; Short=PABP-8; Short=Poly(A)-binding protein 8;	--	Polyadenylate-binding protein (RRM superfamily)	GO:0005829,cytosol; GO:0046686,response to cadmium ion; GO:0016032,viral process; GO:0006417,regulation of translation; GO:0005634,nucleus; GO:0003729,mRNA binding	--
XLOC_013356	chr6	4888007	4888273	.	K03549 KUP system potassium uptake protein | (RefSeq) potassium transporter 19-like (A)	PREDICTED: uncharacterized protein LOC107174625 [Citrus sinensis]	--	SubName: Full=Uncharacterized protein {ECO:0000313|EMBL:KDO41121.1}; Flags: Fragment;	--	--	--
XLOC_005861	chr3	708537	729953	-	--	--	--	--	--	--	--
XLOC_017108	chr9	36538705	36541082	+	--	--	--	--	--	--	--
XLOC_008973	chr5	8513757	8515888	+	--	--	--	--	--	--	--
XLOC_018399	chrUn	40562655	40563338	+	K03936 NADH dehydrogenase (ubiquinone) Fe-S protein 3 [EC:7.1.1.2 1.6.99.3] | (RefSeq) nad9, EI154_mgp22; NADH dehydrogenase subunit 9 (A)	Ycf2 protein (chloroplast) [Hesperelaea palmeri]	RecName: Full=Protein Ycf2 {ECO:0000255|HAMAP-Rule:MF_01330};	--	--	GO:0009570,chloroplast stroma; GO:0005524,ATP binding	Plant protein of unknown function (DUF825)
XLOC_018185	chrUn	3423418	3424407	+	K22522 cytokinin riboside 5'-monophosphate phosphoribohydrolase [EC:3.2.2.-] | (RefSeq) probable cytokinin riboside 5'-monophosphate phosphoribohydrolase LOGL8 (A)	PREDICTED: probable cytokinin riboside 5'-monophosphate phosphoribohydrolase LOGL8 [Citrus sinensis]	--	--	--	--	--
XLOC_007605	chr4	28778120	28780354	+	--	--	--	--	--	--	--
XLOC_015708	chr8	20629262	20630255	+	--	hypothetical protein CISIN_1g031527mg [Citrus sinensis]	--	SubName: Full=Uncharacterized protein {ECO:0000313|EMBL:GAY37864.1};	Nuclear distribution protein NUDC	--	--
XLOC_003852	chr2	21540854	21544016	-	--	--	--	--	--	--	--
XLOC_004958	chr2	39692940	39693166	.	--	--	--	--	--	--	--
XLOC_002969	chr2	44947988	44953248	+	K22522 cytokinin riboside 5'-monophosphate phosphoribohydrolase [EC:3.2.2.-] | (RefSeq) probable cytokinin riboside 5'-monophosphate phosphoribohydrolase LOGL10 isoform X1 (A)	PREDICTED: probable cytokinin riboside 5'-monophosphate phosphoribohydrolase LOGL3 [Citrus sinensis]	RecName: Full=Cytokinin riboside 5'-monophosphate phosphoribohydrolase LOG4; EC=3.2.2.n1; AltName: Full=Protein LONELY GUY 4;	SubName: Full=Uncharacterized protein {ECO:0000313|EMBL:GAY66875.1};	--	GO:0016787,hydrolase activity; GO:0005829,cytosol; GO:0005634,nucleus; GO:0009691,cytokinin biosynthetic process	TAF6 C-terminal HEAT repeat domain
XLOC_011731	chr5	47301321	47301697	.	--	hypothetical protein CICLE_v10023137mg [Citrus clementina]	--	SubName: Full=Uncharacterized protein {ECO:0000313|EMBL:GAY51379.1};	--	--	--
XLOC_018302	chrUn	14378180	14378977	+	--	--	--	--	--	--	--
XLOC_015041	chr7	12664418	12664868	.	--	--	--	--	--	--	--
XLOC_004916	chr2	23665444	23665650	.	--	--	--	--	--	--	--
XLOC_003628	chr2	7405527	7409328	-	K17081 prohibitin 2 | (RefSeq) prohibitin-1, mitochondrial (A)	hypothetical protein CUMW_165360 [Citrus unshiu]	RecName: Full=Prohibitin-1, mitochondrial; Short=Atphb1;	SubName: Full=Uncharacterized protein {ECO:0000313|EMBL:GAY55594.1};	Prohibitin-like protein	GO:0016021,integral component of membrane; GO:0005747,mitochondrial respiratory chain complex I; GO:0005739,mitochondrion; GO:0005774,vacuolar membrane	--
XLOC_001598	chr1	22704588	22711957	-	K20890 xylan alpha-glucuronosyltransferase [EC:2.4.1.-] | (RefSeq) putative UDP-glucuronate:xylan alpha-glucuronosyltransferase 4 (A)	PREDICTED: zinc finger BED domain-containing protein RICESLEEPER 2-like [Ipomoea nil]	--	SubName: Full=Uncharacterized protein {ECO:0000313|EMBL:OAP02176.1};	Tam3-transposase (Ac family)	GO:0046983,protein dimerization activity; GO:0003677,DNA binding	--
XLOC_011684	chr5	28376287	28377038	.	--	hypothetical protein CISIN_1g034666mg [Citrus sinensis]	--	SubName: Full=Uncharacterized protein {ECO:0000313|EMBL:KDO41442.1};	--	--	--
XLOC_008236	chr4	24153298	24157833	-	--	--	--	--	--	--	--
XLOC_010542	chr5	9820263	9823369	-	K01303 acylaminoacyl-peptidase [EC:3.4.19.1] | (RefSeq) uncharacterized LOC101311565 (A)	integrase [Populus trichocarpa]	RecName: Full=Uncharacterized mitochondrial protein AtMg00750; AltName: Full=ORF119;	SubName: Full=Integrase {ECO:0000313|EMBL:ABG37671.1};	FOG: Transposon-encoded proteins with TYA, reverse transcriptase, integrase domains in various combinations	GO:0005739,mitochondrion	--
XLOC_013383	chr6	14956500	14957308	.	--	--	--	--	--	--	--
XLOC_002957	chr2	44471747	44471959	+	--	--	--	--	--	--	--
XLOC_018070	chr9	7304587	7305001	.	--	PREDICTED: miraculin-like [Citrus sinensis]	--	--	--	--	--
XLOC_006716	chr3	907133	908374	.	--	hypothetical protein CUMW_223620 [Citrus unshiu]	--	SubName: Full=Uncharacterized protein {ECO:0000313|EMBL:GAY63192.1};	--	--	--
XLOC_018779	chrUn	7941599	7942325	.	--	--	--	--	--	--	--
XLOC_004991	chr2	51608219	51609169	.	--	hypothetical protein CUMW_013860 [Citrus unshiu]	--	SubName: Full=Uncharacterized protein {ECO:0000313|EMBL:GAY35016.1};	--	--	--
XLOC_015945	chr8	5429566	5431294	-	--	hypothetical protein VITISV_021083 [Vitis vinifera]	--	SubName: Full=Uncharacterized protein {ECO:0000313|EMBL:CAN70247.1};	--	--	--
XLOC_006758	chr3	18543187	18543645	.	--	--	--	--	--	--	--
XLOC_001694	chr1	29613254	29788179	-	K14521 N-acetyltransferase 10 [EC:2.3.1.-] | (RefSeq) hypothetical protein (A)	hypothetical protein CUMW_188870 [Citrus unshiu]	RecName: Full=RNA cytidine acetyltransferase 2 {ECO:0000255|HAMAP-Rule:MF_03211}; EC=2.3.1.- {ECO:0000255|HAMAP-Rule:MF_03211}; AltName: Full=18S rRNA cytosine acetyltransferase 2 {ECO:0000255|HAMAP-Rule:MF_03211};	SubName: Full=Uncharacterized protein {ECO:0000313|EMBL:GAY58683.1};	Predicted P-loop ATPase fused to an acetyltransferase	GO:0002101,tRNA wobble cytosine modification; GO:0051391,tRNA acetylation; GO:0051392,tRNA N-acetyltransferase activity; GO:0000049,tRNA binding; GO:0005730,nucleolus; GO:0030686,90S preribosome; GO:1904812,rRNA acetylation involved in maturation of SSU-rRNA; GO:1990883,rRNA cytidine N-acetyltransferase activity; GO:0005524,ATP binding	--
XLOC_005896	chr3	2661390	2664972	-	K00799 glutathione S-transferase [EC:2.5.1.18] | (RefSeq) uncharacterized protein LOC106406178 (A)	PREDICTED: uncharacterized protein LOC108217491 [Daucus carota subsp. sativus]	--	SubName: Full=uncharacterized protein LOC104241989 {ECO:0000313|RefSeq:XP_009795264.1};	--	--	Periplasmic sensor domain
XLOC_014281	chr7	2176799	2181667	-	K07277 outer membrane protein insertion porin family | (RefSeq) hypothetical protein (A)	hypothetical protein CISIN_1g009626mg [Citrus sinensis]	--	SubName: Full=Uncharacterized protein {ECO:0000313|EMBL:KDO68896.1};	Predicted cell surface protein homologous to bacterial outer membrane proteins	GO:0019867,outer membrane	Surface antigen
XLOC_013769	chr7	13378819	13380309	+	K15718 linoleate 9S-lipoxygenase [EC:1.13.11.58] | (RefSeq) probable linoleate 9S-lipoxygenase 5 (A)	PREDICTED: LOW QUALITY PROTEIN: uncharacterized protein LOC107178737 [Citrus sinensis]	--	SubName: Full=Rve domain-containing protein {ECO:0000313|EMBL:GAV63334.1};	FOG: Transposon-encoded proteins with TYA, reverse transcriptase, integrase domains in various combinations	GO:0015074,DNA integration; GO:0003676,nucleic acid binding	--
XLOC_015509	chr8	16093016	16095877	+	--	hypothetical protein CUMW_197300 [Citrus unshiu]	--	SubName: Full=Uncharacterized protein {ECO:0000313|EMBL:GAY59802.1};	--	--	--
XLOC_013346	chr6	2704364	2704896	.	--	--	--	--	--	--	Uncharacterized protein conserved in bacteria (DUF2242)
XLOC_003425	chr2	1252229	1269121	-	K13066 caffeic acid 3-O-methyltransferase [EC:2.1.1.68] | (RefSeq) caffeic acid 3-O-methyltransferase-like isoform X1 (A)	hypothetical protein CISIN_1g046424mg, partial [Citrus sinensis]	RecName: Full=Flavone 3'-O-methyltransferase 1; Short=AtOMT1; EC=2.1.1.42; AltName: Full=Acetylserotonin O-methyltransferase OMT1 {ECO:0000305}; EC=2.1.1.4 {ECO:0000269|PubMed:25039887}; AltName: Full=Caffeate O-methyltransferase 1; EC=2.1.1.68; AltName: Full=Quercetin 3'-O-methyltransferase 1;	SubName: Full=Uncharacterized protein {ECO:0000313|EMBL:KDO62977.1}; Flags: Fragment;	Hydroxyindole-O-methyltransferase and related SAM-dependent methyltransferases	GO:0030755,quercetin 3-O-methyltransferase activity; GO:0005737,cytoplasm; GO:0030744,luteolin O-methyltransferase activity; GO:0051555,flavonol biosynthetic process; GO:0009809,lignin biosynthetic process; GO:0033799,myricetin 3'-O-methyltransferase activity; GO:0005634,nucleus; GO:0005886,plasma membrane; GO:0102822,quercetin 3'-O-methyltransferase activity; GO:0047763,caffeate O-methyltransfer…	--
XLOC_001551	chr1	19989674	19992406	-	--	hypothetical protein CUMW_231770 [Citrus unshiu]	--	SubName: Full=Uncharacterized protein {ECO:0000313|EMBL:GAY64196.1};	--	--	--
XLOC_016781	chr9	10080509	10082654	+	K07393 glutathionyl-hydroquinone reductase [EC:1.8.5.7] | (RefSeq) uncharacterized protein LOC110775499 (A)	hypothetical protein VITISV_015052 [Vitis vinifera]	RecName: Full=RNA-directed DNA polymerase homolog; EC=2.7.7.48; AltName: Full=Reverse transcriptase homolog;	SubName: Full=Uncharacterized protein {ECO:0000313|EMBL:CAN82739.1};	FOG: Transposon-encoded proteins with TYA, reverse transcriptase, integrase domains in various combinations	GO:0003964,RNA-directed DNA polymerase activity; GO:0003968,RNA-directed 5'-3' RNA polymerase activity; GO:0005739,mitochondrion	--
XLOC_016025	chr8	9306089	9306570	-	K03517 quinolinate synthase [EC:2.5.1.72] | (RefSeq) uncharacterized protein LOC100279087 isoform X1 (A)	PREDICTED: uncharacterized protein LOC100253049 isoform X3 [Vitis vinifera]	RecName: Full=Retrovirus-related Pol polyprotein from transposon RE1; AltName: Full=Retro element 1 {ECO:0000303|PubMed:10689195}; Short=AtRE1 {ECO:0000303|PubMed:10689195}; Includes: RecName: Full=Protease RE1; EC=3.4.23.-; Includes: RecName: Full=Reverse transcriptase RE1; EC=2.7.7.49; Includes: RecName: Full=Endonuclease RE1;	SubName: Full=Uncharacterized protein {ECO:0000313|EMBL:CAN62906.1};	FOG: Transposon-encoded proteins with TYA, reverse transcriptase, integrase domains in various combinations	GO:0006310,DNA recombination; GO:0004519,endonuclease activity; GO:0015074,DNA integration; GO:0004190,aspartic-type endopeptidase activity; GO:0003676,nucleic acid binding; GO:0003964,RNA-directed DNA polymerase activity; GO:0046872,metal ion binding	--
XLOC_004880	chr2	10111760	10112953	.	--	--	--	--	--	--	--
XLOC_010829	chr5	30440423	30445180	-	K00600 glycine hydroxymethyltransferase [EC:2.1.2.1] | (RefSeq) serine hydroxymethyltransferase 3, chloroplastic (A)	PREDICTED: serine hydroxymethyltransferase 3, chloroplastic [Citrus sinensis]	RecName: Full=Serine hydroxymethyltransferase 1, mitochondrial; Short=AtSHMT1; EC=2.1.2.1; AltName: Full=Glycine hydroxymethyltransferase 1; AltName: Full=Serine Transhydroxymethyltransferase; Short=STM; AltName: Full=Serine methylase 1; Flags: Precursor;	SubName: Full=Uncharacterized protein {ECO:0000313|EMBL:GAY56956.1};	Glycine/serine hydroxymethyltransferase	GO:0022626,cytosolic ribosome; GO:0048046,apoplast; GO:0009416,response to light stimulus; GO:0030170,pyridoxal phosphate binding; GO:0009534,chloroplast thylakoid; GO:0006563,L-serine metabolic process; GO:0006544,glycine metabolic process; GO:0005634,nucleus; GO:0016020,membrane; GO:0035999,tetrahydrofolate interconversion; GO:0005739,mitochondrion; GO:0005759,mitochondrial matrix; GO:0007623,c…	Serine hydroxymethyltransferase
XLOC_000675	chr1	19020022	19022134	+	K03255 protein TIF31 | (RefSeq) hypothetical protein (A)	PREDICTED: protein TSS-like [Citrus sinensis]	RecName: Full=Protein TSS {ECO:0000303|PubMed:21185286}; AltName: Full=TPR-domain suppressor of STIMPY {ECO:0000303|PubMed:21185286};	SubName: Full=Uncharacterized protein {ECO:0000313|EMBL:PKI70196.1};	Uncharacterized protein CLU1/cluA/TIF31 involved in mitochondrial morphology/distribution, also found associated with eIF-3	GO:0009737,response to abscisic acid; GO:0007275,multicellular organism development; GO:0007049,cell cycle	--
XLOC_010100	chr5	200468	203384	-	K14689 solute carrier family 30 (zinc transporter), member 2 | (RefSeq) metal tolerance protein A2 (A)	PREDICTED: metal tolerance protein A2 isoform X3 [Citrus sinensis]	RecName: Full=Metal tolerance protein 1; Short=OsMTP1;	SubName: Full=Uncharacterized protein {ECO:0000313|EMBL:GAY57173.1};	Zn2+ transporter	GO:0000325,plant-type vacuole; GO:0016021,integral component of membrane; GO:0016020,membrane; GO:0005774,vacuolar membrane; GO:0005385,zinc ion transmembrane transporter activity; GO:0010043,response to zinc ion; GO:0061088,regulation of sequestering of zinc ion	--
XLOC_009058	chr5	13313407	13316542	+	--	hypothetical protein CICLE_v10016957mg [Citrus clementina]	RecName: Full=Protein plastid transcriptionally active 16, chloroplastic {ECO:0000303|PubMed:16326926}; Short=pTAC16 {ECO:0000303|PubMed:16326926}; Flags: Precursor;	SubName: Full=Uncharacterized protein {ECO:0000313|EMBL:ESR61772.1};	--	GO:0009535,chloroplast thylakoid membrane; GO:0009941,chloroplast envelope; GO:0007623,circadian rhythm; GO:0009534,chloroplast thylakoid; GO:0016020,membrane; GO:0098572,stromal side of plastid thylakoid membrane; GO:0009508,plastid chromosome; GO:0042644,chloroplast nucleoid; GO:0009295,nucleoid; GO:0009507,chloroplast	--
XLOC_008900	chr5	6837880	6840392	+	K13420 LRR receptor-like serine/threonine-protein kinase FLS2 [EC:2.7.11.1] | (RefSeq) LRR receptor-like serine/threonine-protein kinase FLS2 (A)	hypothetical protein CISIN_1g002759mg [Citrus sinensis]	RecName: Full=Probable LRR receptor-like serine/threonine-protein kinase At1g12460; EC=2.7.11.1; Flags: Precursor;	SubName: Full=Uncharacterized protein {ECO:0000313|EMBL:KDO63698.1};	--	GO:0004674,protein serine/threonine kinase activity; GO:0016021,integral component of membrane; GO:0005524,ATP binding; GO:0005886,plasma membrane	Leucine rich repeat N-terminal domain
XLOC_011657	chr5	17297429	17297882	.	--	PREDICTED: uncharacterized protein LOC109171487 [Ipomoea nil]	--	--	--	--	--
XLOC_007539	chr4	26706600	26708008	+	--	--	--	--	--	--	--
XLOC_007334	chr4	21115157	21121246	+	K19613 leucine-rich repeat protein SHOC2 | (RefSeq) hypothetical protein (A)	PREDICTED: protein SUPPRESSOR OF npr1-1, CONSTITUTIVE 1-like [Citrus sinensis]	RecName: Full=TMV resistance protein N;	SubName: Full=Uncharacterized protein {ECO:0000313|EMBL:KDO48213.1}; Flags: Fragment;	--	GO:0005737,cytoplasm; GO:0007165,signal transduction; GO:0005524,ATP binding; GO:0043531,ADP binding; GO:0009626,plant-type hypersensitive response	--
XLOC_009340	chr5	31054841	31056837	+	--	hypothetical protein CUMW_214050 [Citrus unshiu]	RecName: Full=Protein TRIGALACTOSYLDIACYLGLYCEROL 1, chloroplastic {ECO:0000303|PubMed:12743031}; AltName: Full=ABC transporter I family member 14 {ECO:0000303|PubMed:18299247}; Short=ABC transporter ABCI.14 {ECO:0000303|PubMed:18299247}; Short=AtABCI14 {ECO:0000303|PubMed:18299247}; Flags: Precursor;	SubName: Full=Uncharacterized protein {ECO:0000313|EMBL:GAY61958.1};	--	GO:0005319,lipid transporter activity; GO:0043190,ATP-binding cassette (ABC) transporter complex; GO:0009941,chloroplast envelope; GO:0006869,lipid transport; GO:0009706,chloroplast inner membrane; GO:0009707,chloroplast outer membrane; GO:0009507,chloroplast	--
XLOC_003918	chr2	24700882	24703703	-	--	hypothetical protein CICLE_v10015598mg [Citrus clementina]	--	SubName: Full=Uncharacterized protein {ECO:0000313|EMBL:ESR60748.1};	--	GO:0046872,metal ion binding	--
XLOC_005209	chr3	14092231	14142663	+	K10696 E3 ubiquitin-protein ligase BRE1 [EC:2.3.2.27] | (RefSeq) E3 ubiquitin-protein ligase BRE1-like 2 (A)	hypothetical protein CUMW_255260 [Citrus unshiu]	--	SubName: Full=Uncharacterized protein {ECO:0000313|EMBL:GAY67274.1};	--	--	RNA polymerase I-specific transcription-initiation factor
XLOC_012442	chr6	21760366	21762802	+	--	--	--	--	--	--	--
XLOC_017566	chr9	9173669	9177344	-	K01303 acylaminoacyl-peptidase [EC:3.4.19.1] | (RefSeq) uncharacterized LOC101311565 (A)	PREDICTED: uncharacterized protein LOC107176019 [Citrus sinensis]	--	SubName: Full=Uncharacterized protein {ECO:0000313|EMBL:PIN11091.1};	FOG: Transposon-encoded proteins with TYA, reverse transcriptase, integrase domains in various combinations	--	--
XLOC_010484	chr5	8075523	8081140	-	K14440 SWI/SNF-related matrix-associated actin-dependent regulator of chromatin subfamily A-like protein 1 [EC:3.6.4.12] | (RefSeq) DNA annealing helicase and endonuclease ZRANB3-like (A)	PREDICTED: DNA annealing helicase and endonuclease ZRANB3 [Citrus sinensis]	--	SubName: Full=Uncharacterized protein {ECO:0000313|EMBL:GAY55982.1};	Chromatin remodeling protein HARP/SMARCAL1, DEAD-box superfamily	--	--
XLOC_017671	chr9	17375319	17375562	-	K22020 mucin-19 | (RefSeq) uncharacterized protein LOC110926720 (A)	hypothetical protein VIGAN_UM114700, partial [Vigna angularis var. angularis]	--	--	--	--	--
XLOC_001593	chr1	22529317	22530344	-	K08592 sentrin-specific protease 1 [EC:3.4.22.68] | (RefSeq) ubiquitin-like-specific protease ESD4 (A)	hypothetical protein CUMW_209640 [Citrus unshiu]	--	SubName: Full=Uncharacterized protein {ECO:0000313|EMBL:GAY61393.1};	--	--	--
XLOC_016959	chr9	27836355	27839917	+	--	hypothetical protein CUMW_282570, partial [Citrus unshiu]	RecName: Full=Protein TIC 214 {ECO:0000250|UniProtKB:P56785}; AltName: Full=Translocon at the inner envelope membrane of chloroplasts 214 {ECO:0000250|UniProtKB:P56785}; Short=AtTIC214 {ECO:0000250|UniProtKB:P56785};	SubName: Full=Uncharacterized protein {ECO:0000313|EMBL:GAY34424.1}; Flags: Fragment;	--	GO:0015031,protein transport; GO:0016021,integral component of membrane; GO:0009706,chloroplast inner membrane	--
XLOC_004862	chr2	2907946	2908165	.	--	--	--	--	--	--	--
XLOC_007403	chr4	23922345	23926198	+	K21407 adipocyte plasma membrane-associated protein | (RefSeq) adipocyte plasma membrane-associated protein-like (A)	hypothetical protein CISIN_1g046107mg [Citrus sinensis]	--	SubName: Full=Uncharacterized protein {ECO:0000313|EMBL:KDO73893.1};	--	GO:0016844,strictosidine synthase activity; GO:0009058,biosynthetic process	--
XLOC_014977	chr7	21796130	21796990	-	--	--	--	--	--	--	--
XLOC_010851	chr5	30753991	30756670	-	K07305 peptide-methionine (R)-S-oxide reductase [EC:1.8.4.12] | (RefSeq) uncharacterized mitochondrial protein AtMg00810-like (A)	polyprotein [Citrus sinensis]	RecName: Full=Retrovirus-related Pol polyprotein from transposon TNT 1-94; Includes: RecName: Full=Protease; EC=3.4.23.-; Includes: RecName: Full=Reverse transcriptase; EC=2.7.7.49; Includes: RecName: Full=Endonuclease;	SubName: Full=Polyprotein {ECO:0000313|EMBL:AFB73912.1};	FOG: Transposon-encoded proteins with TYA, reverse transcriptase, integrase domains in various combinations	GO:0004519,endonuclease activity; GO:0015074,DNA integration; GO:0004190,aspartic-type endopeptidase activity; GO:0008270,zinc ion binding; GO:0003676,nucleic acid binding; GO:0003964,RNA-directed DNA polymerase activity	--
XLOC_009295	chr5	28223603	28225546	+	K07418 cytochrome P450 family 2 subfamily J [EC:1.14.14.1] | (RefSeq) cytochrome P450 71A1-like (A)	hypothetical protein CUMW_148870 [Citrus unshiu]	RecName: Full=Cytochrome P450 71A1; EC=1.14.-.-; AltName: Full=ARP-2; AltName: Full=CYPLXXIA1;	SubName: Full=Uncharacterized protein {ECO:0000313|EMBL:GAY53381.1};	Cytochrome P450 CYP2 subfamily	GO:0004497,monooxygenase activity; GO:0009835,fruit ripening; GO:0020037,heme binding; GO:0016021,integral component of membrane; GO:0016705,oxidoreductase activity, acting on paired donors, with incorporation or reduction of molecular oxygen; GO:0005789,endoplasmic reticulum membrane; GO:0005506,iron ion binding; GO:0031090,organelle membrane	--
XLOC_017591	chr9	10568842	10570700	-	--	--	--	--	--	--	--
XLOC_005138	chr3	8941658	8942134	+	--	PREDICTED: protein bangles and beads-like [Citrus sinensis]	--	--	--	--	--
XLOC_000888	chr1	31642424	31645086	+	K19791 iron transport multicopper oxidase | (RefSeq) LOW QUALITY PROTEIN: L-ascorbate oxidase (A)	L-ascorbate oxidase-like [Hevea brasiliensis]	RecName: Full=L-ascorbate oxidase; Short=ASO; Short=Ascorbase; EC=1.10.3.3; Flags: Precursor;	SubName: Full=Uncharacterized protein {ECO:0000313|EMBL:OAY26454.1};	Multicopper oxidases	GO:0008447,L-ascorbate oxidase activity; GO:0005507,copper ion binding; GO:0005576,extracellular region	--
XLOC_015024	chr7	5900064	5900485	.	--	--	--	--	--	--	--
XLOC_016409	chr8	11224933	11225143	.	K11838 ubiquitin carboxyl-terminal hydrolase 7 [EC:3.4.19.12] | (RefSeq) hypothetical protein (A)	hypothetical protein CICLE_v10027709mg [Citrus clementina]	RecName: Full=Ubiquitin carboxyl-terminal hydrolase 12; EC=3.4.19.12; AltName: Full=Deubiquitinating enzyme 12; Short=AtUBP12; AltName: Full=Ubiquitin thioesterase 12; AltName: Full=Ubiquitin-specific-processing protease 12;	SubName: Full=Uncharacterized protein {ECO:0000313|EMBL:ESR37276.1};	Ubiquitin carboxyl-terminal hydrolase	GO:0005737,cytoplasm; GO:0005829,cytosol; GO:0009867,jasmonic acid mediated signaling pathway; GO:0006511,ubiquitin-dependent protein catabolic process; GO:0005634,nucleus; GO:0016579,protein deubiquitination; GO:0004843,thiol-dependent ubiquitin-specific protease activity	--
XLOC_011714	chr5	42108441	42108704	.	--	hypothetical protein CISIN_1g013736mg [Citrus sinensis]	--	SubName: Full=Uncharacterized protein {ECO:0000313|EMBL:KDO60436.1};	--	--	--
XLOC_012718	chr6	8915309	8918545	-	K22939 immediate early response 3-interacting protein 1 | (RefSeq) hypothetical protein (A)	hypothetical protein CICLE_v10012815mg [Citrus clementina]	RecName: Full=Heme-binding-like protein At3g10130, chloroplastic; Flags: Precursor;	SubName: Full=Uncharacterized protein {ECO:0000313|EMBL:GAY49836.1};	--	GO:0009535,chloroplast thylakoid membrane; GO:0010287,plastoglobule; GO:0009507,chloroplast	--
XLOC_018801	chrUn	15608128	15609056	.	K07478 putative ATPase | (RefSeq) protein NYNRIN-like (A)	PREDICTED: uncharacterized protein LOC107174846 [Citrus sinensis]	--	--	FOG: Transposon-encoded proteins with TYA, reverse transcriptase, integrase domains in various combinations	--	--
XLOC_009207	chr5	22884567	22886566	+	K09264 MADS-box transcription factor, plant | (RefSeq) hypothetical protein (A)	hypothetical protein CUMW_261070, partial [Citrus unshiu]	--	SubName: Full=Uncharacterized protein {ECO:0000313|EMBL:GAY68041.1}; Flags: Fragment;	--	--	--
XLOC_018142	chr9	34674280	34675508	.	K01303 acylaminoacyl-peptidase [EC:3.4.19.1] | (RefSeq) uncharacterized LOC101311565 (A)	polyprotein [Cajanus cajan]	--	--	FOG: Transposon-encoded proteins with TYA, reverse transcriptase, integrase domains in various combinations	--	--
XLOC_011669	chr5	22985773	22989934	.	--	hypothetical protein CUMW_213100, partial [Citrus unshiu]	RecName: Full=Immune-associated nucleotide-binding protein 9 {ECO:0000303|PubMed:17723251}; Short=AtIAN9 {ECO:0000303|PubMed:17723251}; AltName: Full=AIG1-like protein {ECO:0000305};	SubName: Full=Uncharacterized protein {ECO:0000313|EMBL:GAY61834.1}; Flags: Fragment;	--	GO:0005525,GTP binding	--
XLOC_011619	chr5	5963267	5963951	.	--	hypothetical protein CUMW_075320 [Citrus unshiu]	RecName: Full=WAT1-related protein At5g47470;	SubName: Full=Uncharacterized protein {ECO:0000313|EMBL:GAY43545.1};	--	GO:0022857,transmembrane transporter activity; GO:0016021,integral component of membrane; GO:0005886,plasma membrane	--
XLOC_018328	chrUn	15451832	15457847	+	K01303 acylaminoacyl-peptidase [EC:3.4.19.1] | (RefSeq) uncharacterized LOC101311565 (A)	PREDICTED: uncharacterized protein LOC108201377 [Daucus carota subsp. sativus]	RecName: Full=RNA-directed DNA polymerase homolog; EC=2.7.7.48; AltName: Full=Reverse transcriptase homolog;	--	FOG: Transposon-encoded proteins with TYA, reverse transcriptase, integrase domains in various combinations	GO:0003964,RNA-directed DNA polymerase activity; GO:0003968,RNA-directed 5'-3' RNA polymerase activity; GO:0005739,mitochondrion	Integrase core domain
XLOC_001842	chr1	29432657	29433151	.	--	hypothetical protein CICLE_v10025515mg [Citrus clementina]	--	SubName: Full=Uncharacterized protein {ECO:0000313|EMBL:ESR41246.1};	--	GO:0016747,transferase activity, transferring acyl groups other than amino-acyl groups	gag-polypeptide of LTR copia-type
XLOC_015037	chr7	10385879	10386174	.	K20624 12-hydroxyjasmonoyl-L-amino acid 12-hydroxylase / fatty acid hydroxylase [EC:1.14.14.49] | (RefSeq) cytochrome P450 94C1 (A)	hypothetical protein CICLE_v10033768mg [Citrus clementina]	RecName: Full=Cytochrome P450 94C1 {ECO:0000305}; EC=1.14.14.49 {ECO:0000269|PubMed:22215670, ECO:0000269|PubMed:26164240}; AltName: Full=12-hydroxyjasmonoyl-L-amino acid 12-hydroxylase {ECO:0000303|PubMed:22215670};	SubName: Full=Uncharacterized protein {ECO:0000313|EMBL:GAY52695.1};	Cytochrome P450 CYP4/CYP19/CYP26 subfamilies	GO:0043231,intracellular membrane-bounded organelle; GO:0020037,heme binding; GO:0016021,integral component of membrane; GO:0009611,response to wounding; GO:0005789,endoplasmic reticulum membrane; GO:0018685,alkane 1-monooxygenase activity; GO:0005506,iron ion binding	--
XLOC_014348	chr7	3909693	3910199	-	--	--	--	--	--	--	--
XLOC_014754	chr7	18219485	18222699	-	K07277 outer membrane protein insertion porin family | (RefSeq) outer envelope protein 80, chloroplastic-like (A)	PREDICTED: uncharacterized protein LOC107175758 [Citrus sinensis]	--	SubName: Full=Uncharacterized protein {ECO:0000313|EMBL:JAV44864.1}; Flags: Fragment;	--	GO:0008270,zinc ion binding; GO:0003676,nucleic acid binding	Reverse transcriptase-like
XLOC_018115	chr9	22410557	22411071	.	--	--	--	--	--	--	--
XLOC_005881	chr3	1386439	1389781	-	K01534 Cd2+/Zn2+-exporting ATPase [EC:3.6.3.3 3.6.3.5] | (RefSeq) hypothetical protein (A)	polyprotein [Cajanus cajan]	RecName: Full=Cadmium/zinc-transporting ATPase HMA2; EC=3.6.3.3; EC=3.6.3.5; AltName: Full=Cadmium/zinc-transporting ATPase 3; AltName: Full=Protein HEAVY METAL ATPASE 2;	SubName: Full=Polyprotein {ECO:0000313|EMBL:KYP37097.1};	FOG: Transposon-encoded proteins with TYA, reverse transcriptase, integrase domains in various combinations	GO:0046872,metal ion binding; GO:0016021,integral component of membrane; GO:0016463,zinc-exporting ATPase activity; GO:0005886,plasma membrane; GO:0008551,cadmium-exporting ATPase activity; GO:0055069,zinc ion homeostasis; GO:0005524,ATP binding	E1-E2 ATPase
XLOC_011647	chr5	14200759	14201080	.	--	--	--	--	--	--	Phage tail assembly chaperone proteins, TAC
XLOC_012668	chr6	7243515	7245763	-	K17604 zinc finger SWIM domain-containing protein 3 | (RefSeq) protein FAR1-RELATED SEQUENCE 5-like (A)	PREDICTED: protein FAR-RED IMPAIRED RESPONSE 1-like [Citrus sinensis]	RecName: Full=Protein FAR-RED IMPAIRED RESPONSE 1;	SubName: Full=Uncharacterized protein {ECO:0000313|EMBL:EMJ20942.1};	--	GO:0009639,response to red or far red light; GO:0009585,red, far-red light phototransduction; GO:0003700,DNA-binding transcription factor activity; GO:0005634,nucleus; GO:0010218,response to far red light; GO:0042753,positive regulation of circadian rhythm; GO:0008270,zinc ion binding; GO:0010017,red or far-red light signaling pathway; GO:0010018,far-red light signaling pathway; GO:0045893,positi…	--
XLOC_001815	chr1	19956889	19957156	.	K05391 cyclic nucleotide gated channel, plant | (RefSeq) putative cyclic nucleotide-gated ion channel 8 (A)	hypothetical protein CISIN_1g048288mg, partial [Citrus sinensis]	RecName: Full=Putative cyclic nucleotide-gated ion channel 9; AltName: Full=Cyclic nucleotide- and calmodulin-regulated ion channel 9;	SubName: Full=Uncharacterized protein {ECO:0000313|EMBL:KDO44034.1}; Flags: Fragment;	K+-channel ERG and related proteins, contain PAS/PAC sensor domain	GO:0030553,cGMP binding; GO:0030552,cAMP binding; GO:0005249,voltage-gated potassium channel activity; GO:0042391,regulation of membrane potential; GO:0016020,membrane; GO:0005516,calmodulin binding; GO:0005887,integral component of plasma membrane	--
XLOC_018165	chrUn	1078646	1085354	+	K14780 ATP-dependent RNA helicase DHX37/DHR1 [EC:3.6.4.13] | (RefSeq) ATP-dependent RNA helicase DEAH13 (A)	Retrovirus-related Pol polyprotein from transposon TNT 1-94, partial [Glycine soja]	RecName: Full=Retrovirus-related Pol polyprotein from transposon TNT 1-94; Includes: RecName: Full=Protease; EC=3.4.23.-; Includes: RecName: Full=Reverse transcriptase; EC=2.7.7.49; Includes: RecName: Full=Endonuclease;	--	FOG: Transposon-encoded proteins with TYA, reverse transcriptase, integrase domains in various combinations	GO:0004519,endonuclease activity; GO:0015074,DNA integration; GO:0004190,aspartic-type endopeptidase activity; GO:0008270,zinc ion binding; GO:0003676,nucleic acid binding; GO:0003964,RNA-directed DNA polymerase activity	--
XLOC_015029	chr7	7548848	7550350	.	K03644 lipoyl synthase [EC:2.8.1.8] | (RefSeq) lipoyl synthase 1, mitochondrial-like (A)	hypothetical protein F511_09876 [Dorcoceras hygrometricum]	RecName: Full=Retrovirus-related Pol polyprotein from transposon TNT 1-94; Includes: RecName: Full=Protease; EC=3.4.23.-; Includes: RecName: Full=Reverse transcriptase; EC=2.7.7.49; Includes: RecName: Full=Endonuclease;	SubName: Full=Polyprotein {ECO:0000313|EMBL:AFB73911.1};	FOG: Transposon-encoded proteins with TYA, reverse transcriptase, integrase domains in various combinations	GO:0004519,endonuclease activity; GO:0015074,DNA integration; GO:0004190,aspartic-type endopeptidase activity; GO:0008270,zinc ion binding; GO:0003676,nucleic acid binding; GO:0003964,RNA-directed DNA polymerase activity	--
XLOC_000606	chr1	16314521	16314861	+	--	--	--	--	--	--	--
XLOC_011719	chr5	43269084	43269560	.	--	--	--	--	--	--	--
XLOC_004986	chr2	50570082	50570405	.	--	--	--	--	--	--	--
XLOC_012452	chr6	22060903	22062575	+	--	--	--	--	--	--	--
XLOC_001840	chr1	29022050	29022750	.	--	PREDICTED: uncharacterized protein LOC107177602 [Citrus sinensis]	--	SubName: Full=Ribonuclease H protein {ECO:0000313|EMBL:PKU73164.1};	--	--	Reverse transcriptase-like
XLOC_011664	chr5	20655957	20656609	.	K17964 leucine-rich PPR motif-containing protein, mitochondrial | (RefSeq) uncharacterized LOC101506267 (A)	PREDICTED: uncharacterized protein LOC107178675 [Citrus sinensis]	--	SubName: Full=uncharacterized protein LOC101496717 {ECO:0000313|RefSeq:XP_012568598.1};	FOG: Transposon-encoded proteins with TYA, reverse transcriptase, integrase domains in various combinations	GO:0008270,zinc ion binding; GO:0003676,nucleic acid binding	--
XLOC_012202	chr6	16640026	16642756	+	--	Uncharacterized protein TCM_018339 [Theobroma cacao]	--	SubName: Full=Uncharacterized protein {ECO:0000313|EMBL:EOY03357.1};	--	GO:0008270,zinc ion binding; GO:0003676,nucleic acid binding	--
XLOC_008202	chr4	23501899	23505059	-	K11885 DNA damage-inducible protein 1 | (RefSeq) DNA damage-inducible protein 1-like isoform X1 (A)	--	--	--	--	--	--
XLOC_005083	chr3	5561662	5562592	+	K13459 disease resistance protein RPS2 | (RefSeq) hypothetical protein (A)	hypothetical protein CICLE_v10000123mg [Citrus clementina]	RecName: Full=Disease resistance protein At4g27190;	SubName: Full=Uncharacterized protein {ECO:0000313|EMBL:ESR45744.1};	Apoptotic ATPase	GO:0006952,defense response; GO:0005886,plasma membrane; GO:0005524,ATP binding; GO:0043531,ADP binding; GO:0007165,signal transduction	--
XLOC_018793	chrUn	14575617	14576481	.	K03515 DNA repair protein REV1 [EC:2.7.7.-] | (RefSeq) uncharacterized protein LOC107894697 (A)	Retrovirus-related Pol polyprotein from transposon TNT 1-94 [Morus notabilis]	RecName: Full=Retrovirus-related Pol polyprotein from transposon TNT 1-94; Includes: RecName: Full=Protease; EC=3.4.23.-; Includes: RecName: Full=Reverse transcriptase; EC=2.7.7.49; Includes: RecName: Full=Endonuclease;	--	FOG: Transposon-encoded proteins with TYA, reverse transcriptase, integrase domains in various combinations	GO:0004519,endonuclease activity; GO:0015074,DNA integration; GO:0004190,aspartic-type endopeptidase activity; GO:0008270,zinc ion binding; GO:0003676,nucleic acid binding; GO:0003964,RNA-directed DNA polymerase activity	--
XLOC_012656	chr6	6966624	6968412	-	K13415 protein brassinosteroid insensitive 1 [EC:2.7.10.1 2.7.11.1] | (RefSeq) systemin receptor SR160 (A)	hypothetical protein CISIN_1g0364112mg, partial [Citrus sinensis]	RecName: Full=Receptor-like protein 14 {ECO:0000303|PubMed:18434605}; Short=AtRLP14 {ECO:0000303|PubMed:18434605}; Flags: Precursor;	SubName: Full=Uncharacterized protein {ECO:0000313|EMBL:KDO39674.1}; Flags: Fragment;	FOG: Leucine rich repeat	GO:0016021,integral component of membrane; GO:0009507,chloroplast	Leucine rich repeat
XLOC_018637	chrUn	15759164	15767016	-	K10706 senataxin [EC:3.6.4.-] | (RefSeq) helicase SEN1-like (A)	PREDICTED: uncharacterized protein LOC102619730 [Citrus sinensis]	--	--	FOG: Transposon-encoded proteins with TYA, reverse transcriptase, integrase domains in various combinations	--	--
XLOC_017261	chr9	1023879	1024590	-	--	--	--	--	--	--	--
XLOC_018336	chrUn	17169708	17172325	+	K17964 leucine-rich PPR motif-containing protein, mitochondrial | (RefSeq) uncharacterized LOC101506267 (A)	PREDICTED: uncharacterized protein LOC101496717 [Cicer arietinum]	RecName: Full=RNA-directed DNA polymerase homolog; EC=2.7.7.48; AltName: Full=Reverse transcriptase homolog;	--	FOG: Transposon-encoded proteins with TYA, reverse transcriptase, integrase domains in various combinations	GO:0003964,RNA-directed DNA polymerase activity; GO:0003968,RNA-directed 5'-3' RNA polymerase activity; GO:0005739,mitochondrion	--
XLOC_009414	chr5	35136437	35137187	+	--	--	--	--	--	--	--
XLOC_012369	chr6	20070621	20071380	+	--	hypothetical protein CICLE_v10011663mg [Citrus clementina]	RecName: Full=Protein PIN-LIKES 2 {ECO:0000303|PubMed:22504182}; AltName: Full=Auxin efflux carrier-like protein 2 {ECO:0000303|PubMed:22504182};	SubName: Full=Uncharacterized protein {ECO:0000313|EMBL:ESR43911.1};	Predicted membrane protein	GO:0009733,response to auxin; GO:0010311,lateral root formation; GO:0010329,auxin efflux transmembrane transporter activity; GO:0009734,auxin-activated signaling pathway; GO:0010252,auxin homeostasis; GO:0016021,integral component of membrane; GO:0040009,regulation of growth rate; GO:0005789,endoplasmic reticulum membrane	Membrane transport protein
XLOC_015891	chr8	3713667	3716090	-	--	--	--	--	--	--	--
XLOC_004286	chr2	40459648	40460294	-	K14490 histidine-containing phosphotransfer peotein | (RefSeq) hypothetical protein (A)	hypothetical protein CISIN_1g031698mg [Citrus sinensis]	--	SubName: Full=Uncharacterized protein {ECO:0000313|EMBL:KDO48503.1};	--	GO:0000160,phosphorelay signal transduction system; GO:0016021,integral component of membrane; GO:0004871,NA; GO:0005622,intracellular	--
XLOC_004435	chr2	44918131	44919854	-	--	PREDICTED: uncharacterized protein LOC107178072 [Citrus sinensis]	--	SubName: Full=MuDR family transposase {ECO:0000313|EMBL:JAV45159.1}; Flags: Fragment;	--	GO:0008270,zinc ion binding; GO:0003676,nucleic acid binding	--
XLOC_008514	chr4	17455701	17457202	.	--	--	--	--	--	--	--
XLOC_012319	chr6	19153123	19154545	+	--	--	--	--	--	--	--
XLOC_013684	chr7	7544173	7544434	+	--	--	--	--	--	--	--
XLOC_006786	chr3	28700503	28700864	.	--	--	--	--	--	--	--
XLOC_013363	chr6	8453441	8455311	.	--	--	--	--	--	--	--
XLOC_018289	chrUn	12228074	12231001	+	--	hypothetical protein CUMW_287540 [Citrus unshiu]	--	--	--	--	--
XLOC_004381	chr2	42743203	42744341	-	--	PREDICTED: F-box/FBD/LRR-repeat protein At4g26340-like [Citrus sinensis]	--	SubName: Full=Uncharacterized protein {ECO:0000313|EMBL:KDO37365.1};	--	--	--
XLOC_006743	chr3	10203961	10204502	.	--	CTV.20 [Citrus trifoliata]	--	SubName: Full=CTV.20 {ECO:0000313|EMBL:AAN62347.1};	--	GO:0006355,regulation of transcription, DNA-templated; GO:0004190,aspartic-type endopeptidase activity; GO:0003712,transcription coregulator activity; GO:0003676,nucleic acid binding; GO:0008270,zinc ion binding	--
XLOC_016761	chr9	9103403	9110186	+	K16196 eukaryotic translation initiation factor 2-alpha kinase 4 [EC:2.7.11.1] | (RefSeq) eIF-2-alpha kinase GCN2 (A)	PREDICTED: uncharacterized protein LOC107176149 [Citrus sinensis]	--	SubName: Full=uncharacterized protein LOC108987273 {ECO:0000313|RefSeq:XP_018815710.1};	--	--	--
XLOC_004860	chr2	2035817	2036060	.	--	--	--	--	--	--	--
XLOC_011518	chr5	47838895	47841785	-	K08193 MFS transporter, ACS family, solute carrier family 17 (sodium-dependent inorganic phosphate cotransporter), other | (RefSeq) ascorbate transporter, chloroplastic (A)	hypothetical protein CUMW_134640 [Citrus unshiu]	RecName: Full=Ascorbate transporter, chloroplastic {ECO:0000303|PubMed:25557369}; AltName: Full=Phosphate transporter PHT4;4; Short=AtPHT4;4; AltName: Full=Probable anion transporter 2; Flags: Precursor;	SubName: Full=Uncharacterized protein {ECO:0000313|EMBL:GAY51498.1};	Permease of the major facilitator superfamily	GO:0009941,chloroplast envelope; GO:0009536,plastid; GO:0009706,chloroplast inner membrane; GO:0015229,L-ascorbic acid transmembrane transporter activity; GO:0016021,integral component of membrane; GO:0005315,inorganic phosphate transmembrane transporter activity; GO:0015882,L-ascorbic acid transmembrane transport; GO:0010028,xanthophyll cycle; GO:0098656,anion transmembrane transport; GO:0009507…	--
XLOC_018152	chr9	39457236	39458032	.	--	--	--	--	--	--	--
XLOC_018373	chrUn	25164589	25165152	+	--	PREDICTED: uncharacterized protein LOC107174558 [Citrus sinensis]	--	--	--	--	--
XLOC_014261	chr7	912616	914917	-	--	nematode resistance protein-like HSPRO2 [Hevea brasiliensis]	RecName: Full=Nematode resistance protein-like HSPRO2; AltName: Full=AKINbetagamma-interacting protein 2; AltName: Full=Ortholog of sugar beet HS1 PRO-1 protein 2; AltName: Full=Protein Hs1pro-2;	SubName: Full=Uncharacterized protein {ECO:0000313|EMBL:KDP44813.1};	--	GO:0005737,cytoplasm; GO:0019441,tryptophan catabolic process to kynurenine; GO:0009751,response to salicylic acid; GO:0020037,heme binding; GO:0009816,defense response to bacterium, incompatible interaction; GO:0046872,metal ion binding; GO:0006979,response to oxidative stress	--
XLOC_008830	chr5	5491058	5494205	+	--	--	--	--	--	--	--
XLOC_013445	chr7	595716	598330	+	--	--	--	--	--	--	--
XLOC_008085	chr4	17531908	17536610	-	--	--	--	--	--	--	Starch binding domain
XLOC_018361	chrUn	18979891	18981302	+	--	--	--	--	--	--	--
XLOC_000849	chr1	30283304	30285011	+	--	--	--	--	--	--	--
XLOC_001597	chr1	22693192	22695720	-	--	PREDICTED: NAC domain-containing protein 4-like [Citrus sinensis]	--	SubName: Full=NAC domain containing protein {ECO:0000313|EMBL:JAV44976.1};	--	GO:0006355,regulation of transcription, DNA-templated; GO:0005634,nucleus; GO:0006351,transcription, DNA-templated; GO:0003677,DNA binding	--
XLOC_018880	chrUn	42825842	42827148	.	K02886 large subunit ribosomal protein L2 | (RefSeq) uncharacterized protein LOC111895953 (A)	hypothetical chloroplast RF21 (chloroplast) [Citrus aurantiifolia]	RecName: Full=Protein Ycf2 {ECO:0000255|HAMAP-Rule:MF_01330};	--	--	GO:0009570,chloroplast stroma; GO:0005524,ATP binding	Plant protein of unknown function (DUF825)
XLOC_017236	chr9	39618421	39619892	+	K05391 cyclic nucleotide gated channel, plant | (RefSeq) cyclic nucleotide-gated ion channel 1-like (A)	hypothetical protein PanWU01x14_059000 [Parasponia andersonii]	--	SubName: Full=Polyprotein {ECO:0000313|EMBL:AFB73911.1};	--	GO:0015074,DNA integration; GO:0008270,zinc ion binding; GO:0003676,nucleic acid binding	--
XLOC_016840	chr9	15041588	15046291	+	K23288 syndetin | (RefSeq) uncharacterized LOC105761952 (A)	PREDICTED: uncharacterized protein LOC107176879 [Citrus sinensis]	RecName: Full=Retrovirus-related Pol polyprotein from transposon TNT 1-94; Includes: RecName: Full=Protease; EC=3.4.23.-; Includes: RecName: Full=Reverse transcriptase; EC=2.7.7.49; Includes: RecName: Full=Endonuclease;	SubName: Full=Uncharacterized protein {ECO:0000313|EMBL:CAN69184.1};	FOG: Transposon-encoded proteins with TYA, reverse transcriptase, integrase domains in various combinations	GO:0004519,endonuclease activity; GO:0015074,DNA integration; GO:0004190,aspartic-type endopeptidase activity; GO:0008270,zinc ion binding; GO:0003676,nucleic acid binding; GO:0003964,RNA-directed DNA polymerase activity	gag-polypeptide of LTR copia-type
XLOC_005899	chr3	2732885	2735466	-	K11984 U4/U6.U5 tri-snRNP-associated protein 1 | (RefSeq) hypothetical protein (A)	hypothetical protein CISIN_1g004476mg [Citrus sinensis]	RecName: Full=SART-1 family protein DOT2 {ECO:0000305}; AltName: Full=Protein DEFECTIVELY ORGANIZED TRIBUTARIES 2 {ECO:0000303|PubMed:18643975}; AltName: Full=Protein MERISTEM-DEFECTIVE {ECO:0000303|PubMed:19000164};	SubName: Full=Uncharacterized protein {ECO:0000313|EMBL:KDO63066.1};	U4/U6.U5 snRNP associated protein	GO:0046540,U4/U6 x U5 tri-snRNP complex; GO:0000387,spliceosomal snRNP assembly; GO:0005730,nucleolus; GO:0010087,phloem or xylem histogenesis; GO:0010305,leaf vascular tissue pattern formation; GO:0010588,cotyledon vascular tissue pattern formation; GO:0005634,nucleus; GO:0048367,shoot system development; GO:0048366,leaf development; GO:0009933,meristem structural organization; GO:0048364,root d…	--
XLOC_010826	chr5	30165419	30166359	-	--	--	--	--	--	--	--
XLOC_018577	chrUn	11918105	11918715	-	K01601 ribulose-bisphosphate carboxylase large chain [EC:4.1.1.39] | (RefSeq) uncharacterized protein LOC107627247 (A)	hypothetical protein VITISV_020846 [Vitis vinifera]	--	--	FOG: Transposon-encoded proteins with TYA, reverse transcriptase, integrase domains in various combinations	--	--
XLOC_006614	chr3	29161651	29167034	-	K09250 cellular nucleic acid-binding protein | (RefSeq) hypothetical protein (A)	hypothetical protein CUMW_280730 [Citrus unshiu]	--	SubName: Full=Uncharacterized protein {ECO:0000313|EMBL:GAY31847.1};	--	--	Domain of unknown function (DUF5088)
XLOC_013349	chr6	3434942	3436121	.	--	--	--	--	--	--	Photosynthetic reaction centre, H-chain N-terminal region
XLOC_007219	chr4	16590130	16591542	+	K13412 calcium-dependent protein kinase [EC:2.7.11.1] | (RefSeq) hypothetical protein (A)	hypothetical protein CISIN_1g009382mg [Citrus sinensis]	RecName: Full=Calcium-dependent protein kinase 9; EC=2.7.11.1; AltName: Full=Calmodulin-domain protein kinase CDPK isoform 9;	SubName: Full=Uncharacterized protein {ECO:0000313|EMBL:KDO62703.1};	Ca2+/calmodulin-dependent protein kinase, EF-Hand protein superfamily	GO:0005737,cytoplasm; GO:0018105,peptidyl-serine phosphorylation; GO:0004683,calmodulin-dependent protein kinase activity; GO:0005634,nucleus; GO:0009738,abscisic acid-activated signaling pathway; GO:0007165,signal transduction; GO:0009931,calcium-dependent protein serine/threonine kinase activity; GO:0005509,calcium ion binding; GO:0005886,plasma membrane; GO:0035556,intracellular signal transdu…	Protein kinase domain
XLOC_006060	chr3	13393024	13393708	-	--	--	--	--	--	--	--
XLOC_010458	chr5	7621360	7624291	-	--	hypothetical protein CUMW_163080 [Citrus unshiu]	--	SubName: Full=Uncharacterized protein {ECO:0000313|EMBL:GAY55261.1};	Protein involved in mRNA turnover and stability	--	RING-variant domain
XLOC_001796	chr1	16215827	16216190	.	K03283 heat shock 70kDa protein 1/2/6/8 | (RefSeq) heat shock 70 kDa protein-like (A)	PREDICTED: uncharacterized protein LOC107177137 [Citrus sinensis]	RecName: Full=Putative ribonuclease H protein At1g65750; EC=3.1.26.4;	SubName: Full=Putative ribonuclease H protein {ECO:0000313|EMBL:JAU15471.1}; Flags: Fragment;	FOG: Reverse transcriptase	GO:0046872,metal ion binding; GO:0004523,RNA-DNA hybrid ribonuclease activity; GO:0003676,nucleic acid binding	--
XLOC_011653	chr5	15994561	15997241	.	K03006 DNA-directed RNA polymerase II subunit RPB1 [EC:2.7.7.6] | (RefSeq) LOW QUALITY PROTEIN: DNA-directed RNA polymerase II subunit 1-like (A)	hypothetical protein VITISV_001808 [Vitis vinifera]	RecName: Full=Retrovirus-related Pol polyprotein from transposon TNT 1-94; Includes: RecName: Full=Protease; EC=3.4.23.-; Includes: RecName: Full=Reverse transcriptase; EC=2.7.7.49; Includes: RecName: Full=Endonuclease;	SubName: Full=Uncharacterized protein {ECO:0000313|EMBL:CAN64335.1};	FOG: Transposon-encoded proteins with TYA, reverse transcriptase, integrase domains in various combinations	GO:0004519,endonuclease activity; GO:0015074,DNA integration; GO:0004190,aspartic-type endopeptidase activity; GO:0008270,zinc ion binding; GO:0003676,nucleic acid binding; GO:0003964,RNA-directed DNA polymerase activity	--
XLOC_016865	chr9	17563787	17571826	+	--	--	--	--	--	--	--
XLOC_004070	chr2	29803780	29806715	-	--	hypothetical protein CUMW_051620 [Citrus unshiu]	--	SubName: Full=Uncharacterized protein {ECO:0000313|EMBL:GAY40398.1};	--	--	--
XLOC_016425	chr8	16315046	16315347	.	--	hypothetical protein CICLE_v10027676mg [Citrus clementina]	--	SubName: Full=Uncharacterized protein {ECO:0000313|EMBL:ESR37577.1};	--	GO:0003824,catalytic activity; GO:0006284,base-excision repair; GO:0051539,4 iron, 4 sulfur cluster binding	--
XLOC_013371	chr6	11377660	11377954	.	--	--	--	--	--	--	--
XLOC_013410	chr6	23049777	23050001	.	--	PREDICTED: uncharacterized protein LOC107174529 [Citrus sinensis]	--	SubName: Full=Uncharacterized protein {ECO:0000313|EnsemblPlants:Bo4g043440.1};	--	--	--
XLOC_006719	chr3	1849714	1850172	.	--	--	--	--	--	--	--
XLOC_018776	chrUn	7178179	7178393	.	--	hypothetical protein GLYMA_13G024200, partial [Glycine max]	--	--	FOG: Zn-finger	--	--
XLOC_000166	chr1	3117437	3118503	+	K14441 ribosomal protein S12 methylthiotransferase [EC:2.8.4.4] | (RefSeq) Ribosomal protein S12 methylthiotransferase RimO (A)	hypothetical protein CISIN_1g041524mg, partial [Citrus sinensis]	RecName: Full=CDK5RAP1-like protein;	SubName: Full=Uncharacterized protein {ECO:0000313|EMBL:KDO71049.1}; Flags: Fragment;	CDK5 activator-binding protein	GO:0006400,tRNA modification; GO:0005737,cytoplasm; GO:0016740,transferase activity; GO:0046872,metal ion binding; GO:0051539,4 iron, 4 sulfur cluster binding	Radical SAM superfamily
XLOC_011743	chr6	270331	275138	+	K19613 leucine-rich repeat protein SHOC2 | (RefSeq) putative disease resistance protein At3g14460 (A)	PREDICTED: putative disease resistance RPP13-like protein 1 isoform X1 [Citrus sinensis]	RecName: Full=Putative disease resistance protein At3g14460;	SubName: Full=Uncharacterized protein {ECO:0000313|EMBL:KDO41011.1};	Apoptotic ATPase	GO:0006952,defense response; GO:0005886,plasma membrane; GO:0005524,ATP binding; GO:0043531,ADP binding; GO:0007165,signal transduction	--
XLOC_008939	chr5	7725231	7727193	+	--	hypothetical protein CICLE_v10014676mg [Citrus clementina]	--	SubName: Full=Uncharacterized protein {ECO:0000313|EMBL:ESR59862.1};	--	GO:0003723,RNA binding	--
XLOC_004919	chr2	23926504	23927080	.	--	--	--	--	--	--	--
XLOC_015033	chr7	10129178	10129582	.	K04730 interleukin-1 receptor-associated kinase 1 [EC:2.7.11.1] | (RefSeq) putative receptor-like protein kinase At3g47110 (A)	hypothetical protein CICLE_v10030614mg [Citrus clementina]	RecName: Full=LRR receptor-like serine/threonine-protein kinase ERECTA {ECO:0000303|PubMed:8624444}; EC=2.7.11.1; AltName: Full=Protein QUANTITATIVE RESISTANCE TO PLECTOSPHAERELLA 1; AltName: Full=Protein QUANTITATIVE RESISTANCE TO RALSTONIA SOLANACEARUM 1; AltName: Full=Protein TRANSPIRATION EFFICIENCY 1; Flags: Precursor;	SubName: Full=Uncharacterized protein {ECO:0000313|EMBL:GAY62635.1};	--	GO:0009664,plant-type cell wall organization; GO:0010148,transpiration; GO:0016021,integral component of membrane; GO:0042277,peptide binding; GO:0048281,inflorescence morphogenesis; GO:0010087,phloem or xylem histogenesis; GO:0030155,regulation of cell adhesion; GO:0009965,leaf morphogenesis; GO:0005739,mitochondrion; GO:0010103,stomatal complex morphogenesis; GO:0050832,defense response to fung…	--
XLOC_011321	chr5	44605289	44606351	-	--	--	--	--	--	--	--
XLOC_015889	chr8	3661747	3663354	-	--	hypothetical protein CUMW_160000 [Citrus unshiu]	--	SubName: Full=Uncharacterized protein {ECO:0000313|EMBL:GAY54859.1};	--	--	--
XLOC_016393	chr8	853270	853474	.	--	--	--	--	--	--	--
XLOC_013354	chr6	3933005	3933996	.	K03006 DNA-directed RNA polymerase II subunit RPB1 [EC:2.7.7.6] | (RefSeq) LOW QUALITY PROTEIN: DNA-directed RNA polymerase II subunit 1-like (A)	hypothetical protein VITISV_006397 [Vitis vinifera]	RecName: Full=Retrovirus-related Pol polyprotein from transposon TNT 1-94; Includes: RecName: Full=Protease; EC=3.4.23.-; Includes: RecName: Full=Reverse transcriptase; EC=2.7.7.49; Includes: RecName: Full=Endonuclease;	SubName: Full=Uncharacterized protein {ECO:0000313|EMBL:CAN66710.1};	FOG: Transposon-encoded proteins with TYA, reverse transcriptase, integrase domains in various combinations	GO:0004519,endonuclease activity; GO:0015074,DNA integration; GO:0004190,aspartic-type endopeptidase activity; GO:0008270,zinc ion binding; GO:0003676,nucleic acid binding; GO:0003964,RNA-directed DNA polymerase activity	--
XLOC_006757	chr3	18260052	18260506	.	--	PREDICTED: uncharacterized protein LOC107176504 [Citrus sinensis]	--	SubName: Full=Uncharacterized protein {ECO:0000313|EMBL:GAY65109.1};	--	--	--
XLOC_005021	chr3	1451094	1453865	+	--	PREDICTED: uncharacterized protein LOC107174313 [Citrus sinensis]	--	SubName: Full=Uncharacterized protein {ECO:0000313|EMBL:GAY64497.1};	--	--	Putative gypsy type transposon
XLOC_001711	chr1	30283304	30284434	-	--	--	--	--	--	--	--
XLOC_016913	chr9	23912512	23912713	+	--	--	--	--	--	--	--
XLOC_013791	chr7	13968647	13973943	+	--	polyprotein [Citrus sinensis]	--	SubName: Full=Polyprotein {ECO:0000313|EMBL:AFB73912.1};	--	GO:0015074,DNA integration; GO:0008270,zinc ion binding; GO:0003676,nucleic acid binding	Retinoblastoma-associated protein B domain
XLOC_003110	chr2	48076051	48078742	+	K00384 thioredoxin reductase (NADPH) [EC:1.8.1.9] | (RefSeq) thioredoxin reductase 1-like (A)	hypothetical protein CICLE_v10018224mg [Citrus clementina]	RecName: Full=Putative germin-like protein 2-1; Flags: Precursor;	SubName: Full=Uncharacterized protein {ECO:0000313|EMBL:ESR62108.1};	--	GO:0048046,apoplast; GO:0005618,cell wall; GO:0030145,manganese ion binding; GO:0045735,nutrient reservoir activity	--
XLOC_004751	chr2	51309395	51311669	-	--	--	--	--	--	--	--
XLOC_018797	chrUn	14906638	14907108	.	K01179 endoglucanase [EC:3.2.1.4] | (RefSeq) endoglucanase 8-like (A)	PREDICTED: uncharacterized protein LOC107176551 [Citrus sinensis]	--	--	FOG: Reverse transcriptase	--	Domain of unknown function (DUF4283)
XLOC_002797	chr2	40547725	40548018	+	K14753 guanine nucleotide-binding protein subunit beta-2-like 1 protein | (RefSeq) guanine nucleotide-binding protein subunit beta-like protein (A)	Putative transposon Ty5-1 protein YCL075W family [Cajanus cajan]	--	SubName: Full=Putative transposon Ty5-1 protein YCL075W family {ECO:0000313|EMBL:KYP41593.1};	--	--	--
XLOC_004300	chr2	40958035	40959633	-	K11294 nucleolin | (RefSeq) nucleolin-like (A)	PREDICTED: uncharacterized protein LOC107176272 [Citrus sinensis]	--	SubName: Full=Uncharacterized protein {ECO:0000313|EMBL:JAV44864.1}; Flags: Fragment;	FOG: Reverse transcriptase	GO:0008270,zinc ion binding; GO:0003676,nucleic acid binding	--
XLOC_006318	chr3	23628355	23631973	-	K00773 queuine tRNA-ribosyltransferase [EC:2.4.2.29] | (RefSeq) queuine tRNA-ribosyltransferase catalytic subunit 1 isoform X1 (A)	hypothetical protein CUMW_060420 [Citrus unshiu]	--	SubName: Full=Uncharacterized protein {ECO:0000313|EMBL:GAY41558.1};	--	--	--
XLOC_009161	chr5	18154332	18155530	+	K06955 uncharacterized protein | (RefSeq) hypothetical protein (A)	hypothetical protein CUMW_118840 [Citrus unshiu]	--	SubName: Full=Uncharacterized protein {ECO:0000313|EMBL:GAY49408.1};	--	--	--
XLOC_013554	chr7	3810052	3812309	+	K03283 heat shock 70kDa protein 1/2/6/8 | (RefSeq) hypothetical protein (A)	hypothetical protein CICLE_v10030893mg [Citrus clementina]	RecName: Full=Heat shock cognate 70 kDa protein;	SubName: Full=Uncharacterized protein {ECO:0000313|EMBL:ESR49249.1};	Molecular chaperones HSP70/HSC70, HSP70 superfamily	GO:0005524,ATP binding	Hsp70 protein
XLOC_004964	chr2	41328057	41328402	.	--	--	--	--	--	--	--
XLOC_001777	chr1	9792596	9793045	.	--	--	--	--	--	--	--
XLOC_010838	chr5	30457462	30459393	-	K19613 leucine-rich repeat protein SHOC2 | (RefSeq) LRR and NB-ARC domain disease resistance protein (A)	hypothetical protein CISIN_1g001281mg [Citrus sinensis]	RecName: Full=Putative disease resistance RPP13-like protein 1;	SubName: Full=Uncharacterized protein {ECO:0000313|EMBL:KDO46883.1};	Apoptotic ATPase	GO:0005886,plasma membrane; GO:0007165,signal transduction; GO:0005524,ATP binding; GO:0043531,ADP binding; GO:0009626,plant-type hypersensitive response	Ribosomal protein L30p/L7e
XLOC_004947	chr2	35543254	35543691	.	--	--	--	--	--	--	--
XLOC_011643	chr5	13165673	13166108	.	--	hypothetical protein POPTR_017G069000v3 [Populus trichocarpa]	--	SubName: Full=Uncharacterized protein {ECO:0000313|EMBL:ERP51028.1};	--	--	--
XLOC_007964	chr4	11387285	11387643	-	--	--	--	--	--	--	--
XLOC_012543	chr6	1817103	1822099	-	K03671 thioredoxin 1 | (RefSeq) hypothetical protein (A)	hypothetical protein CICLE_v10013409mg [Citrus clementina]	--	SubName: Full=Uncharacterized protein {ECO:0000313|EMBL:ESR41860.1};	FOG: Transposon-encoded proteins with TYA, reverse transcriptase, integrase domains in various combinations	GO:0045454,cell redox homeostasis; GO:0015035,protein disulfide oxidoreductase activity; GO:0006662,glycerol ether metabolic process; GO:0005623,cell	--
XLOC_002472	chr2	27474298	27540093	+	K17964 leucine-rich PPR motif-containing protein, mitochondrial | (RefSeq) pentatricopeptide repeat-containing protein At5g61990, mitochondrial-like (A)	PREDICTED: uncharacterized protein LOC108173233 [Malus domestica]	RecName: Full=Indole-3-glycerol phosphate synthase, chloroplastic {ECO:0000303|PubMed:7610197}; Short=IGPS {ECO:0000303|PubMed:7610197}; EC=4.1.1.48 {ECO:0000269|PubMed:7610197}; Flags: Precursor;	SubName: Full=Uncharacterized protein {ECO:0000313|EMBL:GAY55086.1};	FOG: Reverse transcriptase	GO:0004425,indole-3-glycerol-phosphate synthase activity; GO:0009570,chloroplast stroma; GO:0005829,cytosol; GO:0000162,tryptophan biosynthetic process; GO:0005507,copper ion binding; GO:0009507,chloroplast	Cleavage site for pathogenic type III effector avirulence factor Avr
XLOC_009220	chr5	23316195	23320593	+	K03469 ribonuclease HI [EC:3.1.26.4] | (Kazusa) Lj1g3v4604390.2; - (A)	PREDICTED: uncharacterized protein LOC102630206 [Citrus sinensis]	--	SubName: Full=Uncharacterized protein {ECO:0000313|EMBL:KDO62218.1}; Flags: Fragment;	--	--	--
XLOC_018377	chrUn	28284748	28286031	+	K02986 small subunit ribosomal protein S4 | (RefSeq) rps4, CisiCp023; ribosomal protein S4 (A)	ribosomal protein S4 (chloroplast) [Citrus sinensis]	RecName: Full=30S ribosomal protein S4, chloroplastic;	--	Ribosomal protein S4	GO:0003735,structural constituent of ribosome; GO:0009507,chloroplast; GO:0015935,small ribosomal subunit; GO:0006412,translation; GO:0019843,rRNA binding	--
XLOC_002511	chr2	28981390	28986356	+	K07305 peptide-methionine (R)-S-oxide reductase [EC:1.8.4.12] | (RefSeq) uncharacterized mitochondrial protein AtMg00810-like (A)	Ribonuclease H-like domain containing protein, partial [Trema orientalis]	RecName: Full=Retrovirus-related Pol polyprotein from transposon RE2; AltName: Full=Retro element 2 {ECO:0000303|PubMed:10689195}; Short=AtRE2 {ECO:0000303|PubMed:10689195}; Includes: RecName: Full=Protease RE2; EC=3.4.23.-; Includes: RecName: Full=Reverse transcriptase RE2; EC=2.7.7.49; Includes: RecName: Full=Endonuclease RE2;	SubName: Full=Uncharacterized protein {ECO:0000313|EMBL:CAN64296.1};	FOG: Transposon-encoded proteins with TYA, reverse transcriptase, integrase domains in various combinations	GO:0006310,DNA recombination; GO:0004519,endonuclease activity; GO:0015074,DNA integration; GO:0004190,aspartic-type endopeptidase activity; GO:0003676,nucleic acid binding; GO:0003964,RNA-directed DNA polymerase activity; GO:0046872,metal ion binding	--
XLOC_016101	chr8	12803254	12851804	-	--	hypothetical protein CISIN_1g036791mg [Citrus sinensis]	--	SubName: Full=Uncharacterized protein {ECO:0000313|EMBL:KDO44363.1};	--	GO:0003723,RNA binding	--
XLOC_007641	chr4	732821	734659	-	--	--	--	--	--	--	--
XLOC_001492	chr1	16540733	16542412	-	--	--	--	--	--	--	--
XLOC_003681	chr2	8768538	8773046	-	K17604 zinc finger SWIM domain-containing protein 3 | (RefSeq) uncharacterized protein LOC110797247 (A)	PREDICTED: uncharacterized protein LOC107176007 [Citrus sinensis]	--	SubName: Full=Uncharacterized protein {ECO:0000313|EMBL:JAD80459.1};	--	--	--
XLOC_013344	chr6	2493824	2494104	.	--	--	--	--	--	--	--
XLOC_006747	chr3	11217916	11218516	.	--	--	--	--	--	--	--
XLOC_006298	chr3	23211133	23213284	-	K09511 DnaJ homolog subfamily B member 5 | (RefSeq) uncharacterized protein LOC105048670 (A)	PREDICTED: uncharacterized protein LOC102621944 [Citrus sinensis]	--	SubName: Full=Uncharacterized protein {ECO:0000313|EMBL:ESR47072.1};	--	--	--
XLOC_007214	chr4	16445451	16448982	+	K17964 leucine-rich PPR motif-containing protein, mitochondrial | (RefSeq) uncharacterized LOC101506267 (A)	PREDICTED: uncharacterized protein LOC101496717 [Cicer arietinum]	--	SubName: Full=uncharacterized protein LOC101496717 {ECO:0000313|RefSeq:XP_012568598.1};	FOG: Transposon-encoded proteins with TYA, reverse transcriptase, integrase domains in various combinations	GO:0008270,zinc ion binding; GO:0003676,nucleic acid binding	Protein of unknown function (DUF2664)
XLOC_015451	chr8	12801710	12849161	+	--	--	--	--	--	--	--
XLOC_013367	chr6	9765049	9765912	.	K19525 vacuolar protein sorting-associated protein 13A/C | (RefSeq) uncharacterized protein LOC110098611 (A)	hypothetical protein TSUD_392450 [Trifolium subterraneum]	RecName: Full=Uncharacterized mitochondrial protein AtMg00860; AltName: Full=ORF158;	SubName: Full=Retrotransposable element Tf2 {ECO:0000313|EMBL:KYP45930.1}; Flags: Fragment;	FOG: Transposon-encoded proteins with TYA, reverse transcriptase, integrase domains in various combinations	GO:0005739,mitochondrion	--
XLOC_005198	chr3	13278342	13281483	+	K01265 methionyl aminopeptidase [EC:3.4.11.18] | (RefSeq) methionine aminopeptidase 2B-like (A)	hypothetical protein VITISV_007475 [Vitis vinifera]	RecName: Full=Retrovirus-related Pol polyprotein from transposon RE2; AltName: Full=Retro element 2 {ECO:0000303|PubMed:10689195}; Short=AtRE2 {ECO:0000303|PubMed:10689195}; Includes: RecName: Full=Protease RE2; EC=3.4.23.-; Includes: RecName: Full=Reverse transcriptase RE2; EC=2.7.7.49; Includes: RecName: Full=Endonuclease RE2;	SubName: Full=Uncharacterized protein {ECO:0000313|EMBL:CAN72533.1};	FOG: Transposon-encoded proteins with TYA, reverse transcriptase, integrase domains in various combinations	GO:0006310,DNA recombination; GO:0004519,endonuclease activity; GO:0015074,DNA integration; GO:0004190,aspartic-type endopeptidase activity; GO:0003676,nucleic acid binding; GO:0003964,RNA-directed DNA polymerase activity; GO:0046872,metal ion binding	--
XLOC_005878	chr3	1263657	1263943	-	--	--	--	--	--	--	--
XLOC_004072	chr2	29853152	29855380	-	K14175 (3S,6E)-nerolidol synthase [EC:4.2.3.48] | (RefSeq) (3S,6E)-nerolidol synthase 1-like (A)	PREDICTED: uncharacterized protein LOC107177062 [Citrus sinensis]	RecName: Full=RNA-directed DNA polymerase homolog; EC=2.7.7.48; AltName: Full=Reverse transcriptase homolog;	SubName: Full=Gag-pol polyprotein {ECO:0000313|EMBL:BAK61840.1};	FOG: Transposon-encoded proteins with TYA, reverse transcriptase, integrase domains in various combinations	GO:0003964,RNA-directed DNA polymerase activity; GO:0003968,RNA-directed 5'-3' RNA polymerase activity; GO:0005739,mitochondrion	RNase H
XLOC_001917	chr2	2228510	2228799	+	--	--	--	--	--	--	--
XLOC_010014	chr5	47944268	47946520	+	K01177 beta-amylase [EC:3.2.1.2] | (RefSeq) hypothetical protein (A)	hypothetical protein CUMW_064860 [Citrus unshiu]	--	SubName: Full=Uncharacterized protein {ECO:0000313|EMBL:GAY42187.1};	--	--	--
XLOC_013462	chr7	980712	981411	+	--	--	--	--	--	--	--
XLOC_018810	chrUn	21191573	21192149	.	K13691 pathogen-inducible salicylic acid glucosyltransferase [EC:2.4.1.-] | (RefSeq) UDP-glycosyltransferase 74E2-like (A)	hypothetical protein VITISV_000740 [Vitis vinifera]	RecName: Full=Retrovirus-related Pol polyprotein from transposon TNT 1-94; Includes: RecName: Full=Protease; EC=3.4.23.-; Includes: RecName: Full=Reverse transcriptase; EC=2.7.7.49; Includes: RecName: Full=Endonuclease;	--	FOG: Transposon-encoded proteins with TYA, reverse transcriptase, integrase domains in various combinations	GO:0004519,endonuclease activity; GO:0015074,DNA integration; GO:0004190,aspartic-type endopeptidase activity; GO:0008270,zinc ion binding; GO:0003676,nucleic acid binding; GO:0003964,RNA-directed DNA polymerase activity	Testis-expressed sequence 29 protein
XLOC_006731	chr3	6440141	6440513	.	--	--	--	--	--	--	--
XLOC_012015	chr6	11741114	11742357	+	--	hypothetical protein CICLE_v10033957mg [Citrus clementina]	--	SubName: Full=Uncharacterized protein {ECO:0000313|EMBL:ESR50545.1};	--	GO:0006355,regulation of transcription, DNA-templated; GO:0005634,nucleus; GO:0006351,transcription, DNA-templated; GO:0003677,DNA binding	--
XLOC_007020	chr4	6302359	6368066	+	--	hypothetical protein CUMW_051620 [Citrus unshiu]	--	SubName: Full=Uncharacterized protein {ECO:0000313|EMBL:GAY40398.1};	--	--	--
XLOC_008358	chr4	26673462	26674318	-	--	--	--	--	--	--	--
XLOC_007637	chr4	660641	663065	-	K12446 L-arabinokinase [EC:2.7.1.46] | (RefSeq) L-arabinokinase-like (A)	PREDICTED: L-arabinokinase-like [Glycine max]	RecName: Full=L-arabinokinase; Short=AtISA1; EC=2.7.1.46;	SubName: Full=L-arabinokinase {ECO:0000313|EMBL:KHN34839.1}; EC=2.7.1.46 {ECO:0000313|EMBL:KHN34839.1}; EC=2.7.1.6 {ECO:0000313|EMBL:KHN34839.1};	Galactokinase	GO:0009702,L-arabinokinase activity; GO:0005829,cytosol; GO:0005534,galactose binding; GO:0009506,plasmodesma; GO:0016021,integral component of membrane; GO:0005524,ATP binding	--
XLOC_003376	chr2	52902578	52903255	+	--	--	--	--	--	--	--
XLOC_017746	chr9	26358904	26363778	-	K04733 interleukin-1 receptor-associated kinase 4 [EC:2.7.11.1] | (RefSeq) probable LRR receptor-like serine/threonine-protein kinase At1g53440 (A)	hypothetical protein CUMW_176700 [Citrus unshiu]	RecName: Full=Probable LRR receptor-like serine/threonine-protein kinase At1g53440; EC=2.7.11.1; Flags: Precursor;	--	--	GO:0004674,protein serine/threonine kinase activity; GO:0016021,integral component of membrane; GO:0005524,ATP binding; GO:0005886,plasma membrane	--
XLOC_001110	chr1	4623457	4625322	-	--	--	--	--	--	--	--
XLOC_008065	chr4	17062804	17065895	-	K18207 protein O-mannose beta-1,4-N-acetylglucosaminyltransferase [EC:2.4.1.312] | (RefSeq) protein O-linked-mannose beta-1,4-N-acetylglucosaminyltransferase 2-like (A)	hypothetical protein CICLE_v10010148mg, partial [Citrus clementina]	--	SubName: Full=Uncharacterized protein {ECO:0000313|EMBL:ESR65675.1}; Flags: Fragment;	Uncharacterized conserved protein	GO:0016757,transferase activity, transferring glycosyl groups	Protein of unknown function (DUF1229)
XLOC_017514	chr9	6859931	6861991	-	--	--	--	--	--	--	--
XLOC_018860	chrUn	39852001	39852640	.	K02634 apocytochrome f | (RefSeq) cytochrome f-like (A)	envelope membrane protein (chloroplast) [Murraya koenigii]	RecName: Full=Chloroplast envelope membrane protein;	--	--	GO:0009706,chloroplast inner membrane; GO:0016021,integral component of membrane; GO:0015992,NA	CemA family
XLOC_013743	chr7	11649517	11652927	+	K02925 large subunit ribosomal protein L3e | (RefSeq) uncharacterized LOC107870717 (A)	hypothetical protein CICLE_v10028719mg [Citrus clementina]	--	SubName: Full=Uncharacterized protein {ECO:0000313|EMBL:ESR36809.1};	--	--	--
XLOC_004289	chr2	40597147	40601515	-	K13457 disease resistance protein RPM1 | (RefSeq) disease resistance protein RPM1-like (A)	PREDICTED: uncharacterized protein LOC107176766 [Citrus sinensis]	RecName: Full=RNA-directed DNA polymerase homolog; EC=2.7.7.48; AltName: Full=Reverse transcriptase homolog;	SubName: Full=Gag-pol polyprotein {ECO:0000313|EMBL:BAK61840.1};	FOG: Transposon-encoded proteins with TYA, reverse transcriptase, integrase domains in various combinations	GO:0003964,RNA-directed DNA polymerase activity; GO:0003968,RNA-directed 5'-3' RNA polymerase activity; GO:0005739,mitochondrion	Integrase core domain
XLOC_011648	chr5	14219307	14219707	.	--	--	--	--	--	--	--
XLOC_014465	chr7	7852416	7854624	-	K21435 ankyrin repeat domain-containing protein 6 | (RefSeq) E3 ubiquitin-protein ligase MIB2-like (A)	PREDICTED: ankyrin-1-like [Citrus sinensis]	RecName: Full=Ankyrin repeat-containing protein BDA1 {ECO:0000305}; AltName: Full=Protein BIAN DA 1 {ECO:0000303|PubMed:22740615};	SubName: Full=Uncharacterized protein {ECO:0000313|EMBL:ESR55707.1};	FOG: Ankyrin repeat	GO:0045087,innate immune response; GO:0009751,response to salicylic acid; GO:0016021,integral component of membrane; GO:0005886,plasma membrane	--
XLOC_010833	chr5	30368418	30369086	-	--	--	--	--	--	--	--
XLOC_017783	chr9	29123216	29283024	-	K00430 peroxidase [EC:1.11.1.7] | (RefSeq) lignin-forming anionic peroxidase-like (A)	putative gag-pol polyprotein [Citrus sinensis]	RecName: Full=Retrovirus-related Pol polyprotein from transposon TNT 1-94; Includes: RecName: Full=Protease; EC=3.4.23.-; Includes: RecName: Full=Reverse transcriptase; EC=2.7.7.49; Includes: RecName: Full=Endonuclease;	--	FOG: Transposon-encoded proteins with TYA, reverse transcriptase, integrase domains in various combinations	GO:0004519,endonuclease activity; GO:0015074,DNA integration; GO:0004190,aspartic-type endopeptidase activity; GO:0008270,zinc ion binding; GO:0003676,nucleic acid binding; GO:0003964,RNA-directed DNA polymerase activity	--
XLOC_008040	chr4	16323427	16326385	-	K17964 leucine-rich PPR motif-containing protein, mitochondrial | (RefSeq) uncharacterized LOC101506267 (A)	PREDICTED: uncharacterized protein LOC107178676 [Citrus sinensis]	--	SubName: Full=Uncharacterized protein {ECO:0000313|EMBL:GAY66327.1};	--	--	--
XLOC_018435	chrUn	42620291	42621494	+	--	--	--	--	--	--	--
XLOC_017440	chr9	4633453	4636114	-	K04733 interleukin-1 receptor-associated kinase 4 [EC:2.7.11.1] | (RefSeq) G-type lectin S-receptor-like serine/threonine-protein kinase LECRK2 (A)	hypothetical protein CUMW_067660 [Citrus unshiu]	RecName: Full=G-type lectin S-receptor-like serine/threonine-protein kinase LECRK1 {ECO:0000305}; Short=OsLecRK1 {ECO:0000303|PubMed:25485617}; EC=2.7.11.1 {ECO:0000305}; AltName: Full=OsRLCK134 {ECO:0000303|PubMed:19825577}; Flags: Precursor;	SubName: Full=Uncharacterized protein {ECO:0000313|EMBL:GAY42536.1};	--	GO:0006468,protein phosphorylation; GO:0016021,integral component of membrane; GO:0030246,carbohydrate binding; GO:0006952,defense response; GO:0004674,protein serine/threonine kinase activity; GO:0005886,plasma membrane; GO:0005524,ATP binding	D-mannose binding lectin
XLOC_003954	chr2	25840520	25841894	-	K22522 cytokinin riboside 5'-monophosphate phosphoribohydrolase [EC:3.2.2.-] | (RefSeq) uncharacterized protein LOC112495929 (A)	PREDICTED: uncharacterized protein LOC107177719 [Citrus sinensis]	RecName: Full=Cytokinin riboside 5'-monophosphate phosphoribohydrolase LOG; EC=3.2.2.n1; AltName: Full=Protein LONELY GUY;	SubName: Full=Integrase {ECO:0000313|EMBL:ABG37671.1};	--	GO:0005737,cytoplasm; GO:0016787,hydrolase activity; GO:0005634,nucleus; GO:0009691,cytokinin biosynthetic process; GO:0048509,regulation of meristem development	--
XLOC_008316	chr4	25839863	25841048	-	--	CTV.20 [Citrus trifoliata]	--	SubName: Full=CTV.20 {ECO:0000313|EMBL:AAN62347.1};	--	GO:0006355,regulation of transcription, DNA-templated; GO:0004190,aspartic-type endopeptidase activity; GO:0003712,transcription coregulator activity; GO:0003676,nucleic acid binding; GO:0008270,zinc ion binding	--
XLOC_017618	chr9	12583783	12588157	-	K22522 cytokinin riboside 5'-monophosphate phosphoribohydrolase [EC:3.2.2.-] | (RefSeq) probable cytokinin riboside 5'-monophosphate phosphoribohydrolase LOGL10 isoform X1 (A)	PREDICTED: probable cytokinin riboside 5'-monophosphate phosphoribohydrolase LOGL10 [Citrus sinensis]	RecName: Full=Probable cytokinin riboside 5'-monophosphate phosphoribohydrolase LOGL6; EC=3.2.2.n1; AltName: Full=Protein LONELY GUY-like 6;	--	--	GO:0016787,hydrolase activity; GO:0005634,nucleus; GO:0009691,cytokinin biosynthetic process	--
XLOC_003796	chr2	15615405	15615941	-	K22522 cytokinin riboside 5'-monophosphate phosphoribohydrolase [EC:3.2.2.-] | (RefSeq) probable cytokinin riboside 5'-monophosphate phosphoribohydrolase LOGL10 isoform X1 (A)	PREDICTED: probable cytokinin riboside 5'-monophosphate phosphoribohydrolase LOGL10 [Citrus sinensis]	RecName: Full=Cytokinin riboside 5'-monophosphate phosphoribohydrolase LOG2; EC=3.2.2.n1; AltName: Full=Protein LONELY GUY 2;	RecName: Full=Cytokinin riboside 5'-monophosphate phosphoribohydrolase {ECO:0000256|RuleBase:RU363015}; EC=3.2.2.n1 {ECO:0000256|RuleBase:RU363015};	--	GO:0016787,hydrolase activity; GO:0005829,cytosol; GO:0005634,nucleus; GO:0009691,cytokinin biosynthetic process	--
XLOC_003505	chr2	3982048	3984726	-	K15015 solute carrier family 32 (vesicular inhibitory amino acid transporter) | (RefSeq) hypothetical protein (A)	hypothetical protein CICLE_v10011256mg [Citrus clementina]	--	SubName: Full=Uncharacterized protein {ECO:0000313|EMBL:ESR42367.1};	--	GO:0016021,integral component of membrane	--
XLOC_011758	chr6	1110004	1114632	+	K08057 calreticulin | (RefSeq) hypothetical protein (A)	hypothetical protein CUMW_164630 [Citrus unshiu]	RecName: Full=Calreticulin-3; AltName: Full=Protein PRIORITY IN SWEET LIFE 1; Flags: Precursor;	SubName: Full=Uncharacterized protein {ECO:0000313|EMBL:GAY55495.1};	Calreticulin	GO:0010204,defense response signaling pathway, resistance gene-independent; GO:0006457,protein folding; GO:0005783,endoplasmic reticulum; GO:0046283,anthocyanin-containing compound metabolic process; GO:0005788,endoplasmic reticulum lumen; GO:0030246,carbohydrate binding; GO:0051082,unfolded protein binding; GO:0009626,plant-type hypersensitive response; GO:0042742,defense response to bacterium; …	Calreticulin family
XLOC_001781	chr1	11902783	11903456	.	K04730 interleukin-1 receptor-associated kinase 1 [EC:2.7.11.1] | (RefSeq) probable LRR receptor-like serine/threonine-protein kinase At3g47570 (A)	hypothetical protein CUMW_239250 [Citrus unshiu]	--	SubName: Full=Uncharacterized protein {ECO:0000313|EMBL:GAY65183.1};	--	--	--
XLOC_016678	chr9	5924336	5926145	+	--	--	--	--	--	--	--
XLOC_002943	chr2	43515014	43515557	+	K10758 thiol oxidase [EC:1.8.3.2] | (RefSeq) hypothetical protein (A)	hypothetical protein CISIN_1g009987mg [Citrus sinensis]	RecName: Full=Sulfhydryl oxidase 1; EC=1.8.3.2; AltName: Full=Quiescin-sulfhydryl oxidase 1; Short=AtQSOX1; Flags: Precursor;	RecName: Full=Sulfhydryl oxidase {ECO:0000256|RuleBase:RU371123}; EC=1.8.3.2 {ECO:0000256|RuleBase:RU371123};	FAD-dependent sulfhydryl oxidase/quiescin and related proteins	GO:0016971,flavin-linked sulfhydryl oxidase activity; GO:0016972,thiol oxidase activity; GO:0005615,extracellular space; GO:0005618,cell wall; GO:0043157,response to cation stress; GO:0003756,protein disulfide isomerase activity; GO:0030173,integral component of Golgi membrane; GO:0045454,cell redox homeostasis; GO:0043268,positive regulation of potassium ion transport	--
XLOC_014668	chr7	16571986	16573843	-	K22804 structural maintenance of chromosomes protein 6 | (RefSeq) structural maintenance of chromosomes protein 6B-like (A)	PREDICTED: uncharacterized protein LOC102626455 [Citrus sinensis]	RecName: Full=Uncharacterized mitochondrial protein AtMg00310; AltName: Full=ORF154;	SubName: Full=Uncharacterized protein {ECO:0000313|EMBL:EMJ26294.1}; Flags: Fragment;	FOG: Reverse transcriptase	GO:0005739,mitochondrion	--
XLOC_003949	chr2	25717984	25718912	-	--	--	--	--	--	--	--
XLOC_015026	chr7	5998526	5999022	.	--	--	--	--	--	--	--
XLOC_010935	chr5	36030645	36035592	-	--	PREDICTED: uncharacterized protein LOC107176538 [Citrus sinensis]	--	SubName: Full=Uncharacterized protein {ECO:0000313|EMBL:PKI71166.1};	FOG: Reverse transcriptase	--	--
XLOC_014299	chr7	2608454	2611427	-	K14997 solute carrier family 38 (sodium-coupled neutral amino acid transporter), member 11 | (RefSeq) amino acid transporter AVT6C-like (A)	hypothetical protein CISIN_1g039811mg [Citrus sinensis]	RecName: Full=Amino acid transporter AVT6C {ECO:0000305}; Short=AtAvt6C {ECO:0000303|PubMed:27925655};	SubName: Full=Uncharacterized protein {ECO:0000313|EMBL:KDO39566.1};	Amino acid transporter protein	GO:0003333,amino acid transmembrane transport; GO:0016021,integral component of membrane; GO:0015171,amino acid transmembrane transporter activity	--
XLOC_011544	chr5	48300440	48301296	-	--	hypothetical protein CUMW_064120 [Citrus unshiu]	RecName: Full=Ribosomal RNA small subunit methyltransferase, chloroplastic {ECO:0000305}; EC=2.1.1.- {ECO:0000305}; AltName: Full=Dimethyladenosine transferase 1C {ECO:0000305}; AltName: Full=Protein PALEFACE 1 {ECO:0000303|PubMed:9596631}; Flags: Precursor;	SubName: Full=Uncharacterized protein {ECO:0000313|EMBL:GAY42078.1};	Ribosomal RNA adenine dimethylase	GO:0005737,cytoplasm; GO:0000179,rRNA (adenine-N6,N6-)-dimethyltransferase activity; GO:0016422,mRNA (2'-O-methyladenosine-N6-)-methyltransferase activity; GO:0003723,RNA binding; GO:0009409,response to cold; GO:0009507,chloroplast	--
XLOC_004931	chr2	29554536	29554757	.	--	PREDICTED: uncharacterized protein LOC107177842 [Citrus sinensis]	--	SubName: Full=uncharacterized protein LOC107941446 {ECO:0000313|RefSeq:XP_016730501.1};	--	--	--
XLOC_011367	chr5	45383413	45384185	-	--	--	--	--	--	--	--
XLOC_016778	chr9	9862044	9867210	+	K14638 solute carrier family 15 (peptide/histidine transporter), member 3/4 | (RefSeq) hypothetical protein (A)	hypothetical protein CICLE_v10007033mg, partial [Citrus clementina]	--	SubName: Full=Uncharacterized protein {ECO:0000313|EMBL:ESR33724.1}; Flags: Fragment;	--	GO:0022857,transmembrane transporter activity; GO:0016021,integral component of membrane	--
XLOC_012654	chr6	6880071	6884927	-	K01303 acylaminoacyl-peptidase [EC:3.4.19.1] | (RefSeq) uncharacterized LOC101311565 (A)	PREDICTED: uncharacterized protein LOC107178778, partial [Citrus sinensis]	RecName: Full=Uncharacterized mitochondrial protein AtMg00860; AltName: Full=ORF158;	SubName: Full=Retrotransposon gag protein {ECO:0000313|EMBL:ABD63142.1};	FOG: Transposon-encoded proteins with TYA, reverse transcriptase, integrase domains in various combinations	GO:0005739,mitochondrion	--
XLOC_016794	chr9	11371730	11372311	+	--	hypothetical protein CUMW_215710 [Citrus unshiu]	--	SubName: Full=Uncharacterized protein {ECO:0000313|EMBL:GAY62177.1};	--	--	--
XLOC_009057	chr5	13306826	13310160	+	K16613 ornithine decarboxylase antizyme 2 | (RefSeq) uncharacterized protein LOC104246085 (A)	hypothetical protein CICLE_v10016957mg [Citrus clementina]	RecName: Full=Protein plastid transcriptionally active 16, chloroplastic {ECO:0000303|PubMed:16326926}; Short=pTAC16 {ECO:0000303|PubMed:16326926}; Flags: Precursor;	SubName: Full=Uncharacterized protein {ECO:0000313|EMBL:ESR61772.1};	FOG: Transposon-encoded proteins with TYA, reverse transcriptase, integrase domains in various combinations	GO:0009535,chloroplast thylakoid membrane; GO:0009941,chloroplast envelope; GO:0007623,circadian rhythm; GO:0009534,chloroplast thylakoid; GO:0016020,membrane; GO:0098572,stromal side of plastid thylakoid membrane; GO:0009508,plastid chromosome; GO:0042644,chloroplast nucleoid; GO:0009295,nucleoid; GO:0009507,chloroplast	--
XLOC_018855	chrUn	39607680	39608521	.	--	hypothetical protein CICLE_v10010881mg [Citrus clementina]	--	--	--	--	--
XLOC_017557	chr9	8402190	8404118	-	K10599 pre-mRNA-processing factor 19 [EC:2.3.2.27] | (RefSeq) pre-mRNA-processing factor 19-like (A)	pre-mRNA-processing factor 19-like [Chenopodium quinoa]	RecName: Full=Pre-mRNA-processing factor 19 {ECO:0000305}; EC=2.3.2.27 {ECO:0000269|PubMed:19825583}; AltName: Full=Plant U-box protein 72; Short=OsPUB72; AltName: Full=RING-type E3 ubiquitin transferase PRP19 {ECO:0000305}; AltName: Full=U-box domain-containing protein 72;	SubName: Full=Pre-mRNA-processing factor 19-like protein 1 {ECO:0000313|EMBL:PHU21193.1};	mRNA splicing factor	GO:0006281,DNA repair; GO:0061630,ubiquitin protein ligase activity; GO:0045087,innate immune response; GO:0071006,U2-type catalytic step 1 spliceosome; GO:0016567,protein ubiquitination; GO:0000974,Prp19 complex; GO:0000349,generation of catalytic spliceosome for first transesterification step; GO:0005634,nucleus; GO:0004842,ubiquitin-protein transferase activity; GO:0070534,protein K63-linked u…	--
XLOC_016256	chr8	18496920	18501033	-	--	PREDICTED: uncharacterized protein LOC107177998 [Citrus sinensis]	--	SubName: Full=Uncharacterized protein {ECO:0000313|EMBL:GAY65550.1}; Flags: Fragment;	--	--	--
XLOC_007328	chr4	20884587	20887777	+	K01426 amidase [EC:3.5.1.4] | (RefSeq) putative amidase C869.01 (A)	zf-CCHC domain-containing protein/UBN2 domain-containing protein [Cephalotus follicularis]	RecName: Full=Uncharacterized mitochondrial protein AtMg00820; AltName: Full=ORF170;	SubName: Full=Zf-CCHC domain-containing protein/UBN2 domain-containing protein {ECO:0000313|EMBL:GAV62604.1};	--	GO:0005739,mitochondrion	--
XLOC_015038	chr7	11104814	11105114	.	--	--	--	--	--	--	--
XLOC_002626	chr2	35615926	35618863	+	K20623 typhasterol/6-deoxotyphasterol 2alpha-hydroxylase | (RefSeq) cytochrome P450 76C2-like (A)	hypothetical protein CISIN_1g0106252mg, partial [Citrus sinensis]	RecName: Full=Cytochrome P450 71D8; EC=1.14.-.-; AltName: Full=Cytochrome P450 CP7;	SubName: Full=Uncharacterized protein {ECO:0000313|EMBL:KDO55337.1}; Flags: Fragment;	Cytochrome P450 CYP2 subfamily	GO:0044550,secondary metabolite biosynthetic process; GO:0005506,iron ion binding; GO:0016020,membrane; GO:0020037,heme binding; GO:0016709,oxidoreductase activity, acting on paired donors, with incorporation or reduction of molecular oxygen, NAD(P)H as one donor, and incorporation of one atom of oxygen	Cytochrome P450
XLOC_009019	chr5	10573551	10574676	+	K04799 flap endonuclease-1 [EC:3.-.-.-] | (RefSeq) flap endonuclease 1 (A)	PREDICTED: flap endonuclease 1 isoform X3 [Citrus sinensis]	--	RecName: Full=Flap endonuclease 1 {ECO:0000256|HAMAP-Rule:MF_03140}; Short=FEN-1 {ECO:0000256|HAMAP-Rule:MF_03140}; EC=3.1.-.- {ECO:0000256|HAMAP-Rule:MF_03140}; AltName: Full=Flap structure-specific endonuclease 1 {ECO:0000256|HAMAP-Rule:MF_03140};	--	GO:0006284,base-excision repair; GO:0000287,magnesium ion binding; GO:0005730,nucleolus; GO:0017108,5'-flap endonuclease activity; GO:0005739,mitochondrion; GO:0005654,nucleoplasm; GO:0008409,5'-3' exonuclease activity; GO:0043137,DNA replication, removal of RNA primer; GO:0003677,DNA binding	--
XLOC_018862	chrUn	40053717	40054056	.	--	cell wall-associated hydrolase [Phaseolus vulgaris]	RecName: Full=Uncharacterized protein ORF91;	--	--	GO:0009507,chloroplast	--
XLOC_008558	chr5	230321	231083	+	--	hypothetical protein CISIN_1g034599mg [Citrus sinensis]	--	SubName: Full=Uncharacterized protein {ECO:0000313|EMBL:KDO76775.1};	--	--	--
XLOC_008277	chr4	24910117	24911620	-	--	hypothetical protein [Citrus unshiu]	--	SubName: Full=Uncharacterized protein ORF42 {ECO:0000313|EMBL:BAK61854.1};	--	--	--
XLOC_016956	chr9	27577129	27580384	+	--	hypothetical protein CICLE_v10000310mg [Citrus clementina]	--	SubName: Full=Uncharacterized protein {ECO:0000313|EMBL:ESR45520.1};	Uncharacterized conserved protein	--	--
XLOC_018581	chrUn	12077225	12078760	-	--	--	--	--	--	--	--
XLOC_006689	chr3	30145344	30148494	-	K03798 cell division protease FtsH [EC:3.4.24.-] | (RefSeq) hypothetical protein (A)	hypothetical protein CICLE_v10000422mg [Citrus clementina]	RecName: Full=ATP-dependent zinc metalloprotease FTSH, chloroplastic; EC=3.4.24.-; AltName: Full=DS9; Flags: Precursor;	SubName: Full=Uncharacterized protein {ECO:0000313|EMBL:ESR48563.1};	AAA+-type ATPase containing the peptidase M41 domain	GO:0031969,chloroplast membrane; GO:0004222,metalloendopeptidase activity; GO:0016021,integral component of membrane; GO:0005524,ATP binding; GO:0051301,cell division; GO:0046872,metal ion binding; GO:0007049,cell cycle	--
XLOC_009069	chr5	13844561	13847438	+	K10999 cellulose synthase A [EC:2.4.1.12] | (RefSeq) cellulose synthase A catalytic subunit 1 [UDP-forming]-like (A)	retrovirus-related pol polyprotein from transposon tnt 1-94, partial [Nicotiana attenuata]	RecName: Full=Retrovirus-related Pol polyprotein from transposon TNT 1-94; Includes: RecName: Full=Protease; EC=3.4.23.-; Includes: RecName: Full=Reverse transcriptase; EC=2.7.7.49; Includes: RecName: Full=Endonuclease;	SubName: Full=Retrovirus-related pol polyprotein from transposon tnt 1-94 {ECO:0000313|EMBL:OIT20449.1}; Flags: Fragment;	FOG: Transposon-encoded proteins with TYA, reverse transcriptase, integrase domains in various combinations	GO:0004519,endonuclease activity; GO:0015074,DNA integration; GO:0004190,aspartic-type endopeptidase activity; GO:0008270,zinc ion binding; GO:0003676,nucleic acid binding; GO:0003964,RNA-directed DNA polymerase activity	Alpha/beta hydrolase
XLOC_003267	chr2	50974826	50975910	+	K16292 KDEL-tailed cysteine endopeptidase [EC:3.4.22.-] | (RefSeq) zingipain-2-like (A)	PREDICTED: zingipain-2-like [Citrus sinensis]	RecName: Full=Senescence-specific cysteine protease SAG39 {ECO:0000305}; EC=3.4.22.- {ECO:0000305}; AltName: Full=Cysteine proteinase SAG39 {ECO:0000305}; AltName: Full=Protein SENESCENCE-ASSOCIATED GENE 39 {ECO:0000303|PubMed:20439547}; Flags: Precursor;	SubName: Full=Uncharacterized protein {ECO:0000313|EMBL:KDO77830.1}; Flags: Fragment;	Cysteine proteinase Cathepsin L	GO:0010150,leaf senescence; GO:0009737,response to abscisic acid; GO:0005615,extracellular space; GO:0051603,proteolysis involved in cellular protein catabolic process; GO:0009739,response to gibberellin; GO:0009723,response to ethylene; GO:0005764,lysosome; GO:0004197,cysteine-type endopeptidase activity; GO:0010623,programmed cell death involved in cell development; GO:0007568,aging; GO:0010282…	--
XLOC_011691	chr5	31294437	31295374	.	--	--	--	--	--	--	--
XLOC_007573	chr4	27891076	27892676	+	--	--	--	--	--	--	--
XLOC_002334	chr2	20572914	20580197	+	K17964 leucine-rich PPR motif-containing protein, mitochondrial | (RefSeq) uncharacterized LOC101506267 (A)	polyprotein [Cajanus cajan]	RecName: Full=RNA-directed DNA polymerase homolog; EC=2.7.7.48; AltName: Full=Reverse transcriptase homolog;	SubName: Full=Polyprotein {ECO:0000313|EMBL:KYP57676.1};	FOG: Transposon-encoded proteins with TYA, reverse transcriptase, integrase domains in various combinations	GO:0003964,RNA-directed DNA polymerase activity; GO:0003968,RNA-directed 5'-3' RNA polymerase activity; GO:0005739,mitochondrion	RNase H-like domain found in reverse transcriptase
XLOC_018334	chrUn	17124264	17126753	+	K19525 vacuolar protein sorting-associated protein 13A/C | (RefSeq) uncharacterized protein LOC110098611 (A)	polyprotein [Cajanus cajan]	--	--	FOG: Transposon-encoded proteins with TYA, reverse transcriptase, integrase domains in various combinations	--	--
XLOC_005301	chr3	18232115	18234053	+	K01303 acylaminoacyl-peptidase [EC:3.4.19.1] | (RefSeq) uncharacterized LOC101311565 (A)	PREDICTED: uncharacterized protein LOC107177782 [Citrus sinensis]	--	SubName: Full=Uncharacterized protein {ECO:0000313|EMBL:CAN63589.1};	--	--	--
XLOC_013387	chr6	17040139	17040346	.	--	hypothetical protein CICLE_v10011079mg [Citrus clementina]	--	SubName: Full=Uncharacterized protein {ECO:0000313|EMBL:ESR42272.1};	--	--	--
XLOC_003533	chr2	4772435	4773843	-	--	hypothetical protein CFOL_v3_05649 [Cephalotus follicularis]	RecName: Full=Protein CLT1, chloroplastic {ECO:0000303|PubMed:20080670}; AltName: Full=CRT-like transporter 1 {ECO:0000303|PubMed:20080670}; AltName: Full=Chloroquine-resistance transporter-like transporter 1 {ECO:0000303|PubMed:20080670}; Flags: Precursor;	SubName: Full=Uncharacterized protein {ECO:0000313|EMBL:GAV62125.1};	--	GO:0031969,chloroplast membrane; GO:0016021,integral component of membrane	--
XLOC_008516	chr4	17976159	17977515	.	K20222 importin-5 | (RefSeq) cellulose synthase-like protein E2 (A)	hypothetical protein CICLE_v10010783mg [Citrus clementina]	RecName: Full=Cellulose synthase-like protein E2; EC=2.4.1.-; AltName: Full=OsCslE2;	SubName: Full=Uncharacterized protein {ECO:0000313|EMBL:ESR65857.1};	--	GO:0005794,Golgi apparatus; GO:0009833,plant-type primary cell wall biogenesis; GO:0016021,integral component of membrane; GO:0030244,cellulose biosynthetic process; GO:0071555,cell wall organization; GO:0016760,cellulose synthase (UDP-forming) activity; GO:0005886,plasma membrane; GO:0016759,cellulose synthase activity; GO:0000139,Golgi membrane	--
XLOC_015903	chr8	3980416	3981400	-	--	--	--	--	--	--	--
XLOC_004753	chr2	51316724	51321237	-	K14640 solute carrier family 20 (sodium-dependent phosphate transporter) | (RefSeq) sodium-dependent phosphate transporter 1-like (A)	hypothetical protein CISIN_1g007720mg [Citrus sinensis]	--	RecName: Full=Phosphate transporter {ECO:0000256|RuleBase:RU363058};	--	GO:0006817,phosphate ion transport; GO:0016021,integral component of membrane; GO:0005315,inorganic phosphate transmembrane transporter activity	--
XLOC_012700	chr6	8540265	8544913	-	K04733 interleukin-1 receptor-associated kinase 4 [EC:2.7.11.1] | (RefSeq) putative receptor protein kinase ZmPK1 (A)	PREDICTED: putative receptor protein kinase ZmPK1 [Citrus sinensis]	RecName: Full=Putative receptor protein kinase ZmPK1; EC=2.7.11.1; Flags: Precursor;	SubName: Full=Uncharacterized protein {ECO:0000313|EMBL:ESR42445.1};	--	GO:0004674,protein serine/threonine kinase activity; GO:0016021,integral component of membrane; GO:0005524,ATP binding; GO:0048544,recognition of pollen	--
XLOC_011679	chr5	26497249	26497556	.	--	--	--	--	--	--	--
XLOC_003718	chr2	10147511	10152533	-	--	--	--	--	--	--	--
XLOC_001613	chr1	24939815	24943574	-	--	hypothetical protein TSUD_85550 [Trifolium subterraneum]	RecName: Full=Putative AC transposase; AltName: Full=ORFA;	SubName: Full=Uncharacterized protein {ECO:0000313|EMBL:EMJ01325.1};	Tam3-transposase (Ac family)	GO:0006310,DNA recombination; GO:0046983,protein dimerization activity; GO:0032196,transposition; GO:0003677,DNA binding	--
XLOC_014409	chr7	5375709	5377999	-	K12396 AP-3 complex subunit delta | (RefSeq) LOW QUALITY PROTEIN: uncharacterized protein LOC111400700 (A)	Integrase, catalytic core [Corchorus capsularis]	RecName: Full=Retrovirus-related Pol polyprotein from transposon TNT 1-94; Includes: RecName: Full=Protease; EC=3.4.23.-; Includes: RecName: Full=Reverse transcriptase; EC=2.7.7.49; Includes: RecName: Full=Endonuclease;	SubName: Full=Integrase, catalytic core {ECO:0000313|EMBL:OMO97119.1};	FOG: Transposon-encoded proteins with TYA, reverse transcriptase, integrase domains in various combinations	GO:0004519,endonuclease activity; GO:0015074,DNA integration; GO:0004190,aspartic-type endopeptidase activity; GO:0008270,zinc ion binding; GO:0003676,nucleic acid binding; GO:0003964,RNA-directed DNA polymerase activity	--
XLOC_015084	chr8	498160	502770	+	K16290 xylem cysteine proteinase [EC:3.4.22.-] | (RefSeq) hypothetical protein (A)	hypothetical protein CICLE_v10028616mg [Citrus clementina]	RecName: Full=Cysteine protease XCP1 {ECO:0000305}; EC=3.4.22.-; AltName: Full=Xylem cysteine peptidase 1 {ECO:0000303|PubMed:10889267}; Short=AtXCP1 {ECO:0000303|PubMed:10889267}; Flags: Precursor;	SubName: Full=Uncharacterized protein {ECO:0000313|EMBL:ESR35623.1};	Cysteine proteinase Cathepsin L	GO:0051603,proteolysis involved in cellular protein catabolic process; GO:0000325,plant-type vacuole; GO:0005615,extracellular space; GO:0005634,nucleus; GO:0005764,lysosome; GO:0004197,cysteine-type endopeptidase activity; GO:0005886,plasma membrane; GO:0010623,programmed cell death involved in cell development	--
XLOC_011641	chr5	12713975	12714596	.	K10268 F-box and leucine-rich repeat protein 2/20 | (RefSeq) F-box/LRR-repeat protein 20-like (A)	PREDICTED: uncharacterized protein LOC102629145 [Citrus sinensis]	RecName: Full=Retrovirus-related Pol polyprotein from transposon TNT 1-94; Includes: RecName: Full=Protease; EC=3.4.23.-; Includes: RecName: Full=Reverse transcriptase; EC=2.7.7.49; Includes: RecName: Full=Endonuclease;	SubName: Full=Putative gag-pol polyprotein {ECO:0000313|EMBL:CAJ09951.2};	FOG: Transposon-encoded proteins with TYA, reverse transcriptase, integrase domains in various combinations	GO:0004519,endonuclease activity; GO:0015074,DNA integration; GO:0004190,aspartic-type endopeptidase activity; GO:0008270,zinc ion binding; GO:0003676,nucleic acid binding; GO:0003964,RNA-directed DNA polymerase activity	--
XLOC_011964	chr6	10419306	10420767	+	--	--	--	--	--	--	--
XLOC_001788	chr1	14034646	14035221	.	K01528 dynamin GTPase [EC:3.6.5.5] | (Kazusa) Lj0g3v0199559.2; - (A)	PREDICTED: uncharacterized mitochondrial protein AtMg00810-like [Citrus sinensis]	RecName: Full=Retrovirus-related Pol polyprotein from transposon RE1; AltName: Full=Retro element 1 {ECO:0000303|PubMed:10689195}; Short=AtRE1 {ECO:0000303|PubMed:10689195}; Includes: RecName: Full=Protease RE1; EC=3.4.23.-; Includes: RecName: Full=Reverse transcriptase RE1; EC=2.7.7.49; Includes: RecName: Full=Endonuclease RE1;	SubName: Full=uncharacterized protein LOC108994459 {ECO:0000313|RefSeq:XP_018825228.1};	FOG: Transposon-encoded proteins with TYA, reverse transcriptase, integrase domains in various combinations	GO:0006310,DNA recombination; GO:0004519,endonuclease activity; GO:0015074,DNA integration; GO:0004190,aspartic-type endopeptidase activity; GO:0003676,nucleic acid binding; GO:0003964,RNA-directed DNA polymerase activity; GO:0046872,metal ion binding	--
XLOC_004872	chr2	6626531	6627412	.	--	--	--	--	--	--	--
XLOC_016717	chr9	7021388	7023313	+	K06269 serine/threonine-protein phosphatase PP1 catalytic subunit [EC:3.1.3.16] | (RefSeq) serine/threonine-protein phosphatase PP1 (A)	hypothetical protein CISIN_1g017614mg [Citrus sinensis]	RecName: Full=Serine/threonine-protein phosphatase PP1 isozyme 7 {ECO:0000305}; EC=3.1.3.16 {ECO:0000269|PubMed:21222654}; AltName: Full=Type one protein phosphatase 7 {ECO:0000303|PubMed:17368080};	RecName: Full=Protein-serine/threonine phosphatase {ECO:0000256|SAAS:SAAS00336406}; EC=3.1.3.16 {ECO:0000256|SAAS:SAAS00336406};	Serine/threonine specific protein phosphatase PP1, catalytic subunit	GO:0005737,cytoplasm; GO:0005634,nucleus; GO:0046872,metal ion binding; GO:0004721,phosphoprotein phosphatase activity	Serine-threonine protein phosphatase N-terminal domain
XLOC_017611	chr9	12070336	12071934	-	K19613 leucine-rich repeat protein SHOC2 | (RefSeq) putative disease resistance RPP13-like protein 1 (A)	hypothetical protein CISIN_1g003773mg [Citrus sinensis]	RecName: Full=Putative disease resistance protein RGA3; AltName: Full=Blight resistance protein B149; AltName: Full=RGA1-blb;	SubName: Full=NB-ARC domain-containing disease resistance protein {ECO:0000313|EMBL:JAV45419.1};	Apoptotic ATPase	GO:0006952,defense response; GO:0005524,ATP binding; GO:0043531,ADP binding	--
XLOC_011914	chr6	8640135	8642786	+	--	--	--	--	--	--	--
XLOC_010864	chr5	31304655	31307227	-	--	--	--	--	--	--	--
XLOC_008541	chr4	26059156	26059587	.	--	--	--	--	--	--	--
XLOC_013284	chr6	22051790	22053582	-	K11593 eukaryotic translation initiation factor 2C | (RefSeq) hypothetical protein (A)	hypothetical protein CICLE_v10027750mg [Citrus clementina]	RecName: Full=Protein argonaute MEL1; AltName: Full=Protein MEIOSIS ARRESTED AT LEPTOTENE 1; Short=OsMEL1;	SubName: Full=Uncharacterized protein {ECO:0000313|EMBL:ESR37635.1};	Translation initiation factor 2C (eIF-2C) and related proteins	GO:0035197,siRNA binding; GO:0005731,nucleolus organizer region; GO:0005730,nucleolus; GO:0009561,megagametogenesis; GO:0055046,microgametogenesis; GO:0031047,gene silencing by RNA; GO:0033169,histone H3-K9 demethylation; GO:0007143,female meiotic nuclear division; GO:0007140,male meiotic nuclear division	--
XLOC_017576	chr9	9570011	9571586	-	K10357 myosin V | (RefSeq) myosin-6 (A)	PREDICTED: myosin-6 [Citrus sinensis]	RecName: Full=Myosin-6; AltName: Full=AtMYA2;	SubName: Full=Uncharacterized protein {ECO:0000313|EMBL:GAY66844.1};	Myosin class V heavy chain	GO:0005737,cytoplasm; GO:0003779,actin binding; GO:0016459,myosin complex; GO:0005516,calmodulin binding; GO:0003774,motor activity; GO:0005524,ATP binding	--
XLOC_018563	chrUn	10753417	10753949	-	--	hypothetical protein CISIN_1g0436781mg, partial [Citrus sinensis]	--	--	--	--	--
XLOC_004938	chr2	32166412	32166646	.	--	CTV.20 [Citrus trifoliata]	--	SubName: Full=CTV.20 {ECO:0000313|EMBL:AAN62347.1};	--	GO:0006355,regulation of transcription, DNA-templated; GO:0004190,aspartic-type endopeptidase activity; GO:0003712,transcription coregulator activity; GO:0003676,nucleic acid binding; GO:0008270,zinc ion binding	--
XLOC_018082	chr9	10538555	10539694	.	--	PREDICTED: uncharacterized protein LOC107178176 [Citrus sinensis]	--	--	--	--	--
XLOC_003994	chr2	26778865	26782277	-	K13429 chitin elicitor receptor kinase 1 | (RefSeq) chitin elicitor receptor kinase 1-like isoform X1 (A)	hypothetical protein CISIN_1g036242mg, partial [Citrus sinensis]	RecName: Full=Cytochrome b561 and DOMON domain-containing protein At5g47530; AltName: Full=Protein b561A.tha10; Flags: Precursor;	SubName: Full=Uncharacterized protein {ECO:0000313|EMBL:KDO58453.1}; Flags: Fragment;	Predicted membrane protein, contains DoH and Cytochrome b-561/ferric reductase transmembrane domains	GO:0016021,integral component of membrane; GO:0046872,metal ion binding; GO:0055114,oxidation-reduction process	--
XLOC_015177	chr8	2325403	2328480	+	--	hypothetical protein CICLE_v10029411mg [Citrus clementina]	--	SubName: Full=Uncharacterized protein {ECO:0000313|EMBL:ESR36036.1};	--	--	--
XLOC_009375	chr5	33973847	33974444	+	K17964 leucine-rich PPR motif-containing protein, mitochondrial | (RefSeq) uncharacterized LOC101506267 (A)	PREDICTED: protein EVI2B-like [Citrus sinensis]	--	SubName: Full=Uncharacterized protein {ECO:0000313|EMBL:GAY67239.1};	--	--	--
XLOC_017217	chr9	39114233	39115344	+	K09494 T-complex protein 1 subunit beta | (RefSeq) uncharacterized LOC106798578 (A)	hypothetical protein CUMW_213780, partial [Citrus unshiu]	--	SubName: Full=Uncharacterized protein {ECO:0000313|EMBL:GAY61925.1}; Flags: Fragment;	FOG: Transposon-encoded proteins with TYA, reverse transcriptase, integrase domains in various combinations	--	--
XLOC_018784	chrUn	10450061	10450442	.	--	PREDICTED: arp2/3 complex-activating protein rickA-like [Citrus sinensis]	--	--	--	--	--
XLOC_016744	chr9	8124341	8127171	+	--	--	--	--	--	--	--
XLOC_000044	chr1	703390	706034	+	--	hypothetical protein CISIN_1g047996mg [Citrus sinensis]	--	SubName: Full=Uncharacterized protein {ECO:0000313|EMBL:KDO56478.1};	--	--	--
XLOC_017777	chr9	28537754	28538172	-	--	--	--	--	--	--	--
XLOC_011947	chr6	9708623	9715505	+	--	--	--	--	--	--	--
XLOC_012623	chr6	5596476	5599123	-	--	hypothetical protein CICLE_v10013589mg [Citrus clementina]	--	SubName: Full=Uncharacterized protein {ECO:0000313|EMBL:ESR42171.1};	--	--	--
XLOC_018313	chrUn	14909846	14910534	+	K16578 CLIP-associating protein 1/2 | (RefSeq) CLIP-associated protein-like (A)	PREDICTED: uncharacterized protein LOC107178892 [Citrus sinensis]	RecName: Full=Putative ribonuclease H protein At1g65750; EC=3.1.26.4;	--	FOG: Reverse transcriptase	GO:0046872,metal ion binding; GO:0004523,RNA-DNA hybrid ribonuclease activity; GO:0003676,nucleic acid binding	AbiTii
XLOC_013336	chr6	1158027	1159272	.	--	PREDICTED: uncharacterized protein LOC107174676 [Citrus sinensis]	--	SubName: Full=Uncharacterized protein {ECO:0000313|EMBL:JAV45400.1};	--	--	--
XLOC_001936	chr2	2998004	3001266	+	K04733 interleukin-1 receptor-associated kinase 4 [EC:2.7.11.1] | (RefSeq) hypothetical protein (A)	hypothetical protein CISIN_1g040414mg, partial [Citrus sinensis]	RecName: Full=MDIS1-interacting receptor like kinase 2 {ECO:0000303|PubMed:26863186}; Short=AtMIK2 {ECO:0000303|PubMed:26863186}; AltName: Full=Probable LRR receptor-like serine/threonine-protein kinase At4g08850; EC=2.7.11.1 {ECO:0000305}; Flags: Precursor;	SubName: Full=Uncharacterized protein {ECO:0000313|EMBL:KDO64792.1}; Flags: Fragment;	--	GO:0016021,integral component of membrane; GO:0016020,membrane; GO:0004674,protein serine/threonine kinase activity; GO:0005524,ATP binding; GO:0005886,plasma membrane; GO:0090406,pollen tube; GO:0009506,plasmodesma	Domain of unknown function (DUF4770)
XLOC_003564	chr2	5597106	5598525	-	--	--	--	--	--	--	--
XLOC_016065	chr8	11420087	11426923	-	--	hypothetical protein CUMW_192360 [Citrus unshiu]	--	SubName: Full=Uncharacterized protein {ECO:0000313|EMBL:GAY59150.1};	--	--	--
XLOC_004190	chr2	36695790	36696594	-	K03006 DNA-directed RNA polymerase II subunit RPB1 [EC:2.7.7.6] | (RefSeq) LOW QUALITY PROTEIN: DNA-directed RNA polymerase II subunit 1-like (A)	hypothetical protein VITISV_030567, partial [Vitis vinifera]	RecName: Full=Retrovirus-related Pol polyprotein from transposon TNT 1-94; Includes: RecName: Full=Protease; EC=3.4.23.-; Includes: RecName: Full=Reverse transcriptase; EC=2.7.7.49; Includes: RecName: Full=Endonuclease;	SubName: Full=Uncharacterized protein {ECO:0000313|EMBL:CAN74951.1}; Flags: Fragment;	FOG: Transposon-encoded proteins with TYA, reverse transcriptase, integrase domains in various combinations	GO:0004519,endonuclease activity; GO:0015074,DNA integration; GO:0004190,aspartic-type endopeptidase activity; GO:0008270,zinc ion binding; GO:0003676,nucleic acid binding; GO:0003964,RNA-directed DNA polymerase activity	Integrase core domain
XLOC_008475	chr4	4231499	4231760	.	--	hypothetical protein CICLE_v10008443mg [Citrus clementina]	--	SubName: Full=Uncharacterized protein {ECO:0000313|EMBL:GAY60589.1};	--	--	--
XLOC_004786	chr2	51890666	51894927	-	K02541 DNA replication licensing factor MCM3 [EC:3.6.4.12] | (RefSeq) DNA replication licensing factor MCM3-like (A)	DNA replication licensing factor MCM3 homolog 2 [Zea mays]	RecName: Full=DNA replication licensing factor MCM3 homolog 3; EC=3.6.4.12; AltName: Full=Replication origin activator 3; Short=ROA-3;	SubName: Full=Uncharacterized protein {ECO:0000313|EnsemblPlants:HORVU1Hr1G070110.29};	DNA replication licensing factor, MCM3 component	GO:0042555,MCM complex; GO:0005634,nucleus; GO:0006270,DNA replication initiation; GO:0004386,helicase activity; GO:0005524,ATP binding; GO:0003677,DNA binding; GO:0007049,cell cycle	--
XLOC_013373	chr6	11902905	11903342	.	--	hypothetical protein CICLE_v10013462mg [Citrus clementina]	--	SubName: Full=Uncharacterized protein {ECO:0000313|EMBL:ESR41518.1};	--	--	--
XLOC_006726	chr3	3616652	3617823	.	--	--	--	--	--	--	--
XLOC_018080	chr9	9375253	9375625	.	--	--	--	--	--	--	--
XLOC_018789	chrUn	13666986	13667669	.	K01303 acylaminoacyl-peptidase [EC:3.4.19.1] | (RefSeq) uncharacterized LOC101311565 (A)	hypothetical protein CUMW_213670 [Citrus unshiu]	--	--	FOG: Transposon-encoded proteins with TYA, reverse transcriptase, integrase domains in various combinations	--	--
XLOC_001713	chr1	30344887	30345619	-	--	--	--	--	--	--	--
XLOC_018807	chrUn	19115987	19117740	.	K01179 endoglucanase [EC:3.2.1.4] | (RefSeq) endoglucanase 8-like (A)	PREDICTED: uncharacterized protein LOC107177062 [Citrus sinensis]	RecName: Full=Uncharacterized mitochondrial protein AtMg00860; AltName: Full=ORF158;	--	FOG: Transposon-encoded proteins with TYA, reverse transcriptase, integrase domains in various combinations	GO:0005739,mitochondrion	--
XLOC_016120	chr8	13194112	13195009	-	K13457 disease resistance protein RPM1 | (RefSeq) disease resistance protein RPM1-like (A)	PREDICTED: uncharacterized protein LOC107176258 [Citrus sinensis]	RecName: Full=RNA-directed DNA polymerase homolog; EC=2.7.7.48; AltName: Full=Reverse transcriptase homolog;	SubName: Full=Gag-pol polyprotein {ECO:0000313|EMBL:BAK61840.1};	FOG: Transposon-encoded proteins with TYA, reverse transcriptase, integrase domains in various combinations	GO:0003964,RNA-directed DNA polymerase activity; GO:0003968,RNA-directed 5'-3' RNA polymerase activity; GO:0005739,mitochondrion	--
XLOC_011741	chr6	109743	114151	+	K19613 leucine-rich repeat protein SHOC2 | (RefSeq) putative disease resistance protein At3g14460 (A)	PREDICTED: putative disease resistance RPP13-like protein 1 [Citrus sinensis]	RecName: Full=Putative disease resistance RPP13-like protein 1;	SubName: Full=Uncharacterized protein {ECO:0000313|EMBL:KDO41011.1};	Apoptotic ATPase	GO:0005886,plasma membrane; GO:0007165,signal transduction; GO:0005524,ATP binding; GO:0043531,ADP binding; GO:0009626,plant-type hypersensitive response	--
XLOC_004926	chr2	28125933	28126168	.	K03283 heat shock 70kDa protein 1/2/6/8 | (RefSeq) heat shock 70 kDa protein 18-like (A)	Retrovirus-related Pol polyprotein from transposon TNT 1-94 [Cajanus cajan]	--	SubName: Full=Retrovirus-related Pol polyprotein from transposon TNT 1-94 {ECO:0000313|EMBL:KYP47407.1};	FOG: Transposon-encoded proteins with TYA, reverse transcriptase, integrase domains in various combinations	GO:0015074,DNA integration; GO:0008270,zinc ion binding; GO:0003676,nucleic acid binding	--
XLOC_001763	chr1	4328739	4329011	.	--	PREDICTED: uncharacterized protein LOC104883035 [Beta vulgaris subsp. vulgaris]	--	SubName: Full=Uncharacterized protein {ECO:0000313|EMBL:KMS96565.1};	--	--	--
XLOC_016659	chr9	5272579	5272985	+	--	--	--	--	--	--	--
XLOC_011674	chr5	25432653	25432863	.	--	--	--	--	--	--	--
XLOC_018895	chrUn	43621304	43621812	.	--	--	--	--	--	--	--
XLOC_012799	chr6	11500247	11500618	-	--	hypothetical protein CISIN_1g034666mg [Citrus sinensis]	--	SubName: Full=Uncharacterized protein {ECO:0000313|EMBL:KDO41442.1};	--	--	--
XLOC_018175	chrUn	1526776	1527442	+	--	hypothetical protein CISIN_1g017370mg [Citrus sinensis]	--	--	--	--	--
XLOC_013528	chr7	3293423	3295285	+	--	PREDICTED: uncharacterized protein LOC107176909 [Citrus sinensis]	--	SubName: Full=Uncharacterized protein {ECO:0000313|EMBL:GAY69315.1}; Flags: Fragment;	--	--	--
XLOC_011698	chr5	33255648	33255894	.	--	--	--	--	--	--	--
XLOC_016911	chr9	23598394	23601522	+	K12412 pheromone receptor transcription factor | (RefSeq) hypothetical protein (A)	hypothetical protein CICLE_v10006546mg, partial [Citrus clementina]	--	SubName: Full=Uncharacterized protein {ECO:0000313|EMBL:ESR34599.1}; Flags: Fragment;	--	GO:0006355,regulation of transcription, DNA-templated; GO:0046983,protein dimerization activity; GO:0005634,nucleus; GO:0006351,transcription, DNA-templated; GO:0003677,DNA binding	--
XLOC_001584	chr1	22394972	22396420	-	K02327 DNA polymerase delta subunit 1 [EC:2.7.7.7] | (RefSeq) hypothetical protein (A)	hypothetical protein CISIN_1g0017801mg, partial [Citrus sinensis]	RecName: Full=DNA polymerase delta catalytic subunit; EC=2.7.7.7;	RecName: Full=DNA polymerase {ECO:0000256|RuleBase:RU000442}; EC=2.7.7.7 {ECO:0000256|RuleBase:RU000442}; Flags: Fragment;	DNA polymerase delta, catalytic subunit	GO:0006287,base-excision repair, gap-filling; GO:0006297,nucleotide-excision repair, DNA gap filling; GO:0045004,DNA replication proofreading; GO:0000166,nucleotide binding; GO:0003887,DNA-directed DNA polymerase activity; GO:0003677,DNA binding; GO:0043625,delta DNA polymerase complex; GO:0046872,metal ion binding; GO:0008296,3'-5'-exodeoxyribonuclease activity	--
XLOC_015047	chr7	14940925	14941142	.	--	--	--	--	--	--	--
XLOC_013394	chr6	19044594	19045021	.	--	--	--	--	--	--	--
XLOC_001832	chr1	26843688	26844446	.	K22522 cytokinin riboside 5'-monophosphate phosphoribohydrolase [EC:3.2.2.-] | (RefSeq) uncharacterized protein LOC112495929 (A)	PREDICTED: uncharacterized protein LOC107177719 [Citrus sinensis]	--	SubName: Full=Integrase {ECO:0000313|EMBL:ABG37671.1};	--	GO:0015074,DNA integration; GO:0003676,nucleic acid binding	--
XLOC_011629	chr5	9064054	9064306	.	--	--	--	--	--	--	--
XLOC_002401	chr2	25117539	25119403	+	--	--	--	--	--	--	--
XLOC_015014	chr7	883519	883767	.	K09872 aquaporin PIP | (RefSeq) hypothetical protein (A)	hypothetical protein CISIN_1g018895mg [Citrus sinensis]	RecName: Full=Probable aquaporin PIP-type 7a; AltName: Full=Turgor-responsive protein 31; AltName: Full=Turgor-responsive protein 7a;	SubName: Full=Uncharacterized protein {ECO:0000313|EMBL:KDO69068.1};	Aquaporin (major intrinsic protein family)	GO:0016021,integral component of membrane; GO:0015267,channel activity; GO:0005886,plasma membrane	--
XLOC_013378	chr6	12758121	12758571	.	--	hypothetical protein CISIN_1g041094mg [Citrus sinensis]	RecName: Full=Protein TIC 56, chloroplastic {ECO:0000303|PubMed:23372012}; AltName: Full=Translocon at the inner envelope membrane of chloroplasts 56 {ECO:0000303|PubMed:23372012}; Short=AtTIC56 {ECO:0000303|PubMed:23372012}; Flags: Precursor;	SubName: Full=Uncharacterized protein {ECO:0000313|EMBL:KDO63237.1};	--	GO:0008565,protein transporter activity; GO:0009941,chloroplast envelope; GO:0009536,plastid; GO:0009706,chloroplast inner membrane; GO:0045037,protein import into chloroplast stroma; GO:0009507,chloroplast	--
XLOC_003788	chr2	14933003	14937703	-	--	hypothetical protein CISIN_1g034640mg [Citrus sinensis]	--	SubName: Full=Uncharacterized protein {ECO:0000313|EMBL:JAV44838.1};	--	--	Aconitase family (aconitate hydratase)
XLOC_005867	chr3	854285	855484	-	--	--	--	--	--	--	--
XLOC_011022	chr5	39013464	39015836	-	--	--	--	--	--	--	--
XLOC_015064	chr7	19115663	19115877	.	--	--	--	--	--	--	--
XLOC_017734	chr9	25031096	25038014	-	K15292 syntaxin-binding protein 1 | (RefSeq) SNARE-interacting protein KEULE-like (A)	PREDICTED: SNARE-interacting protein KEULE-like [Citrus sinensis]	RecName: Full=SNARE-interacting protein KEULE;	--	Vesicle trafficking protein Sec1	GO:0005856,cytoskeleton; GO:0009524,phragmoplast; GO:0005773,vacuole; GO:0006904,vesicle docking involved in exocytosis; GO:0005829,cytosol; GO:0019898,extrinsic component of membrane; GO:0007049,cell cycle; GO:0005886,plasma membrane; GO:0015031,protein transport; GO:0051301,cell division	--
XLOC_004905	chr2	20560948	20561175	.	--	--	--	--	--	--	--
XLOC_002747	chr2	39214361	39214631	+	--	--	--	--	--	--	--
XLOC_005859	chr3	680928	724788	-	--	--	--	--	--	--	--
XLOC_010901	chr5	34379760	34382052	-	--	--	--	--	--	--	--
XLOC_004549	chr2	47411173	47411901	-	--	--	--	--	--	--	--
XLOC_017639	chr9	13250604	13252288	-	--	--	--	--	--	--	--
XLOC_018764	chrUn	1902102	1902582	.	K17964 leucine-rich PPR motif-containing protein, mitochondrial | (RefSeq) uncharacterized LOC101506267 (A)	PREDICTED: uncharacterized protein LOC107175121 [Citrus sinensis]	--	--	--	--	--
XLOC_008529	chr4	21753162	21753850	.	K01528 dynamin GTPase [EC:3.6.5.5] | (RefSeq) dynamin-2A-like (A)	PREDICTED: dynamin-2A-like [Citrus sinensis]	RecName: Full=Dynamin-2A; EC=3.6.5.5; AltName: Full=Dynamin-like protein 6; AltName: Full=Dynamin-related protein 2A;	SubName: Full=Uncharacterized protein {ECO:0000313|EMBL:ESR55005.1};	Vacuolar sorting protein VPS1, dynamin, and related proteins	GO:0005794,Golgi apparatus; GO:0009524,phragmoplast; GO:0006896,Golgi to vacuole transport; GO:0000266,mitochondrial fission; GO:0005774,vacuolar membrane; GO:0008017,microtubule binding; GO:0016020,membrane; GO:0003924,GTPase activity; GO:0008289,lipid binding; GO:0000139,Golgi membrane; GO:0005886,plasma membrane; GO:0030136,clathrin-coated vesicle; GO:0005874,microtubule; GO:0005829,cytosol; G…	--
XLOC_013798	chr7	14126406	14129200	+	--	hypothetical protein CICLE_v10032522mg [Citrus clementina]	--	SubName: Full=Uncharacterized protein {ECO:0000313|EMBL:ESR50330.1};	--	--	--
XLOC_011693	chr5	31485352	31485637	.	--	--	--	--	--	--	--
XLOC_018062	chr9	4637518	4637882	.	K00276 primary-amine oxidase [EC:1.4.3.21] | (RefSeq) primary amine oxidase (A)	PREDICTED: primary amine oxidase [Citrus sinensis]	RecName: Full=Primary amine oxidase 1 {ECO:0000303|PubMed:9681017}; Short=AtAO1 {ECO:0000303|PubMed:9681017}; EC=1.4.3.21 {ECO:0000269|PubMed:9681017}; Flags: Precursor;	--	Copper amine oxidase	GO:0052593,tryptamine:oxygen oxidoreductase (deaminating) activity; GO:0005507,copper ion binding; GO:0052596,phenethylamine:oxygen oxidoreductase (deaminating) activity; GO:0052595,aliphatic-amine oxidase activity; GO:0052594,aminoacetone:oxygen oxidoreductase(deaminating) activity; GO:0005618,cell wall; GO:0009753,response to jasmonic acid; GO:0009867,jasmonic acid mediated signaling pathway; G…	--
XLOC_004997	chr2	52544831	52546057	.	--	hypothetical protein CISIN_1g026976mg [Citrus sinensis]	--	SubName: Full=Uncharacterized protein {ECO:0000313|EMBL:KDO78382.1};	--	--	--
XLOC_017287	chr9	1537179	1540982	-	K14376 poly(A) polymerase [EC:2.7.7.19] | (RefSeq) hypothetical protein (A)	hypothetical protein CISIN_1g008301mg [Citrus sinensis]	RecName: Full=Nuclear poly(A) polymerase 3 {ECO:0000303|PubMed:18479511}; Short=PAP(III) {ECO:0000305}; Short=Poly(A) polymerase III {ECO:0000305}; EC=2.7.7.19 {ECO:0000269|PubMed:15297145}; AltName: Full=Polynucleotide adenylyltransferase 3 {ECO:0000305};	SubName: Full=Uncharacterized protein {ECO:0000313|EMBL:KDO71998.1};	Poly(A) polymerase and related nucleotidyltransferases	GO:0005737,cytoplasm; GO:0005634,nucleus; GO:0004652,polynucleotide adenylyltransferase activity; GO:0003723,RNA binding; GO:0006378,mRNA polyadenylation; GO:0046872,metal ion binding; GO:0005524,ATP binding	Plant invertase/pectin methylesterase inhibitor
XLOC_002274	chr2	15265371	15266484	+	--	--	--	--	--	--	--
XLOC_013008	chr6	16632236	16636535	-	--	PREDICTED: uncharacterized protein LOC102628327 [Citrus sinensis]	--	SubName: Full=Uncharacterized protein {ECO:0000313|EMBL:JAV44935.1}; Flags: Fragment;	--	--	Plasmid SOS inhibition protein (PsiB)
XLOC_012430	chr6	21451326	21454113	+	--	PREDICTED: basic proline-rich protein-like [Citrus sinensis]	--	--	--	--	--
XLOC_008537	chr4	23369537	23370256	.	--	hypothetical protein CUMW_271310 [Citrus unshiu]	--	SubName: Full=Uncharacterized protein {ECO:0000313|EMBL:GAY69354.1};	--	--	--
XLOC_010889	chr5	32793067	32796363	-	--	PREDICTED: uncharacterized protein LOC102616331 [Citrus sinensis]	--	SubName: Full=Uncharacterized protein {ECO:0000313|EMBL:KDO36814.1};	--	--	--
XLOC_015057	chr7	16726567	16726913	.	--	--	--	--	--	--	--
XLOC_011989	chr6	11181303	11183699	+	--	--	--	--	--	--	--
XLOC_014221	chr7	185371	187219	-	--	--	--	--	--	--	--
XLOC_006733	chr3	7753935	7754204	.	--	--	--	--	--	--	--
XLOC_007349	chr4	22610693	22611654	+	--	--	--	--	--	--	--
XLOC_003875	chr2	22706642	22709268	-	K04733 interleukin-1 receptor-associated kinase 4 [EC:2.7.11.1] | (RefSeq) L-type lectin-domain containing receptor kinase I.8-like (A)	Retrovirus-related Pol polyprotein from transposon TNT 1-94 [Cajanus cajan]	RecName: Full=Retrovirus-related Pol polyprotein from transposon TNT 1-94; Includes: RecName: Full=Protease; EC=3.4.23.-; Includes: RecName: Full=Reverse transcriptase; EC=2.7.7.49; Includes: RecName: Full=Endonuclease;	SubName: Full=Retrovirus-related Pol polyprotein from transposon TNT 1-94 {ECO:0000313|EMBL:KYP67484.1};	FOG: Transposon-encoded proteins with TYA, reverse transcriptase, integrase domains in various combinations	GO:0004519,endonuclease activity; GO:0015074,DNA integration; GO:0004190,aspartic-type endopeptidase activity; GO:0008270,zinc ion binding; GO:0003676,nucleic acid binding; GO:0003964,RNA-directed DNA polymerase activity	--
XLOC_007276	chr4	17652697	17656064	+	K00512 steroid 17alpha-monooxygenase / 17alpha-hydroxyprogesterone deacetylase [EC:1.14.14.19 1.14.14.32] | (RefSeq) hypothetical protein (A)	hypothetical protein CUMW_281770 [Citrus unshiu]	RecName: Full=Cytochrome P450 71D10; EC=1.14.-.-;	SubName: Full=Uncharacterized protein {ECO:0000313|EMBL:GAY33287.1};	Cytochrome P450 CYP2 subfamily	GO:0044550,secondary metabolite biosynthetic process; GO:0005506,iron ion binding; GO:0016020,membrane; GO:0020037,heme binding; GO:0016709,oxidoreductase activity, acting on paired donors, with incorporation or reduction of molecular oxygen, NAD(P)H as one donor, and incorporation of one atom of oxygen	--
XLOC_005854	chr3	95402	98759	-	K22522 cytokinin riboside 5'-monophosphate phosphoribohydrolase [EC:3.2.2.-] | (RefSeq) cytokinin riboside 5'-monophosphate phosphoribohydrolase LOG7-like (A)	putative retrotransposon Ty1-copia subclass protein, partial [Trifolium pratense]	RecName: Full=Retrovirus-related Pol polyprotein from transposon TNT 1-94; Includes: RecName: Full=Protease; EC=3.4.23.-; Includes: RecName: Full=Reverse transcriptase; EC=2.7.7.49; Includes: RecName: Full=Endonuclease;	SubName: Full=Retrovirus-related Pol polyprotein from transposon TNT 1-94 {ECO:0000313|EMBL:KYP65681.1};	FOG: Transposon-encoded proteins with TYA, reverse transcriptase, integrase domains in various combinations	GO:0004519,endonuclease activity; GO:0015074,DNA integration; GO:0004190,aspartic-type endopeptidase activity; GO:0008270,zinc ion binding; GO:0003676,nucleic acid binding; GO:0003964,RNA-directed DNA polymerase activity	--
XLOC_007716	chr4	2336522	2340232	-	K05579 NAD(P)H-quinone oxidoreductase subunit H [EC:1.6.5.3] | (RefSeq) ndhH, A9277_gp010; NADH-plastoquinone oxidoreductase subunit 7 (A)	NADH-plastoquinone oxidoreductase subunit 7, partial (plastid) [Fragaria pentaphylla]	RecName: Full=NAD(P)H-quinone oxidoreductase subunit H, chloroplastic {ECO:0000255|HAMAP-Rule:MF_01358}; EC=1.6.5.- {ECO:0000255|HAMAP-Rule:MF_01358}; AltName: Full=NAD(P)H dehydrogenase subunit H; AltName: Full=NADH-plastoquinone oxidoreductase 49 kDa subunit {ECO:0000255|HAMAP-Rule:MF_01358}; AltName: Full=NADH-plastoquinone oxidoreductase subunit H {ECO:0000255|HAMAP-Rule:MF_01358};	SubName: Full=NADH-plastoquinone oxidoreductase subunit 7 {ECO:0000313|EMBL:AFS35557.1}; Flags: Fragment;	NADH:ubiquinone oxidoreductase, NDUFS2/49 kDa subunit	GO:0009535,chloroplast thylakoid membrane; GO:0051287,NAD binding; GO:0048038,quinone binding; GO:0016651,oxidoreductase activity, acting on NAD(P)H	MerT mercuric transport protein
XLOC_018060	chr9	4132579	4132905	.	--	--	--	--	--	--	--
XLOC_015181	chr8	2358980	2360610	+	--	--	--	--	--	--	--
XLOC_018769	chrUn	4648024	4648466	.	K23154 2-hydroxyflavanone C-glucosyltransferase [EC:2.4.1.360] | (RefSeq) UDP-glycosyltransferase 13 (A)	Retrovirus-related Pol polyprotein from transposon TNT 1-94 [Cajanus cajan]	--	--	FOG: Transposon-encoded proteins with TYA, reverse transcriptase, integrase domains in various combinations	--	--
XLOC_008524	chr4	21506425	21506872	.	K19613 leucine-rich repeat protein SHOC2 | (RefSeq) hypothetical protein (A)	hypothetical protein CICLE_v10023637mg [Citrus clementina]	RecName: Full=Disease resistance protein RPS4 {ECO:0000303|PubMed:19519800}; AltName: Full=Resistance to Pseudomonas syringae 4 {ECO:0000303|PubMed:19519800};	SubName: Full=Uncharacterized protein {ECO:0000313|EMBL:ESR54994.1};	--	GO:0006952,defense response; GO:0005634,nucleus; GO:0007165,signal transduction; GO:0043531,ADP binding	--
XLOC_004716	chr2	50518227	50519672	-	K04733 interleukin-1 receptor-associated kinase 4 [EC:2.7.11.1] | (RefSeq) nodulation receptor kinase-like (A)	hypothetical protein CISIN_1g006035mg [Citrus sinensis]	RecName: Full=Receptor like protein 4 {ECO:0000303|PubMed:18434605}; Short=AtRLP4 {ECO:0000303|PubMed:18434605}; Flags: Precursor;	SubName: Full=Uncharacterized protein {ECO:0000313|EMBL:KDO77655.1};	FOG: Leucine rich repeat	GO:0005794,Golgi apparatus; GO:0016021,integral component of membrane; GO:0005802,trans-Golgi network; GO:0005768,endosome	--
XLOC_003713	chr2	10070649	10071862	-	--	--	--	--	--	--	--
XLOC_006991	chr4	4934664	5018453	+	K02350 DNA polymerase zeta [EC:2.7.7.7] | (RefSeq) DNA polymerase zeta catalytic subunit-like (A)	PREDICTED: uncharacterized protein LOC107174403 [Citrus sinensis]	--	SubName: Full=Pol polyprotein {ECO:0000313|EMBL:AAK70407.1};	--	GO:0015074,DNA integration; GO:0008270,zinc ion binding; GO:0003676,nucleic acid binding	--
XLOC_016687	chr9	6356840	6361289	+	K10886 DNA-repair protein XRCC4 | (RefSeq) DNA repair protein XRCC4 (A)	hypothetical protein CUMW_226570, partial [Citrus unshiu]	--	SubName: Full=Uncharacterized protein {ECO:0000313|EMBL:GAY63562.1}; Flags: Fragment;	--	--	--
XLOC_008815	chr5	5098031	5101421	+	K14845 RAT1-interacting protein | (RefSeq) decapping nuclease DXO homolog, chloroplastic (A)	PREDICTED: decapping nuclease DXO homolog, chloroplastic [Citrus sinensis]	RecName: Full=Decapping nuclease DXO homolog, chloroplastic; EC=3.6.1.-; Flags: Precursor;	SubName: Full=Uncharacterized protein {ECO:0000313|EMBL:KDO57021.1};	Nuclear 5'-3' exoribonuclease-interacting protein, Rai1p	GO:0004518,nuclease activity; GO:0005829,cytosol; GO:0000166,nucleotide binding; GO:0003723,RNA binding; GO:0046872,metal ion binding; GO:0009507,chloroplast	--
XLOC_005158	chr3	10483476	10485540	+	--	--	--	--	--	--	--
XLOC_010831	chr5	30278706	30282861	-	--	hypothetical protein CUMW_175610, partial [Citrus unshiu]	--	SubName: Full=Uncharacterized protein {ECO:0000313|EMBL:GAY56923.1}; Flags: Fragment;	--	--	--
XLOC_003688	chr2	8904536	8910779	-	K15333 tRNA guanosine-2'-O-methyltransferase [EC:2.1.1.34] | (RefSeq) uncharacterized protein LOC104224633 (A)	hypothetical protein CUMW_286050 [Citrus unshiu]	RecName: Full=Subtilisin-like protease SBT1.2 {ECO:0000303|PubMed:16193095}; EC=3.4.21.- {ECO:0000305}; AltName: Full=Cucumisin-like serine protease SDD1; AltName: Full=Protein STOMATAL DENSITY AND DISTRIBUTION 1; AltName: Full=Subtilase subfamily 1 member 2 {ECO:0000303|PubMed:16193095}; Short=AtSBT1.2 {ECO:0000303|PubMed:16193095}; AltName: Full=Subtilisin-like protease SDD1 {ECO:0000303|PubMed…	SubName: Full=Uncharacterized protein {ECO:0000313|EMBL:GAY34941.1};	--	GO:0042127,regulation of cell proliferation; GO:0004252,serine-type endopeptidase activity; GO:0048046,apoplast; GO:0010103,stomatal complex morphogenesis; GO:0009897,external side of plasma membrane	Subtilase family
XLOC_004976	chr2	46155762	46156098	.	--	--	--	--	--	--	--
XLOC_013399	chr6	20296227	20297059	.	K04733 interleukin-1 receptor-associated kinase 4 [EC:2.7.11.1] | (RefSeq) receptor protein kinase-like protein ZAR1 (A)	hypothetical protein CICLE_v10013476mg [Citrus clementina]	RecName: Full=Receptor protein kinase-like protein ZAR1 {ECO:0000303|PubMed:27014878}; EC=2.7.11.1 {ECO:0000305}; AltName: Full=Protein ZYGOTIC ARREST 1 {ECO:0000303|PubMed:27014878}; Flags: Precursor;	SubName: Full=Uncharacterized protein {ECO:0000313|EMBL:ESR43961.1};	--	GO:0010070,zygote asymmetric cell division; GO:0010069,zygote asymmetric cytokinesis in embryo sac; GO:0009570,chloroplast stroma; GO:0016021,integral component of membrane; GO:0016301,kinase activity; GO:0090406,pollen tube; GO:0009505,plant-type cell wall; GO:0004674,protein serine/threonine kinase activity; GO:0005886,plasma membrane; GO:0046777,protein autophosphorylation; GO:0005524,ATP bind…	--
XLOC_001783	chr1	13314767	13315934	.	K22522 cytokinin riboside 5'-monophosphate phosphoribohydrolase [EC:3.2.2.-] | (RefSeq) uncharacterized protein LOC112495929 (A)	PREDICTED: uncharacterized protein LOC107177719 [Citrus sinensis]	--	SubName: Full=Integrase {ECO:0000313|EMBL:ABG37671.1};	--	GO:0015074,DNA integration; GO:0003676,nucleic acid binding	--
XLOC_018130	chr9	29099587	29100955	.	--	--	--	--	--	--	--
XLOC_007648	chr4	901681	907257	-	K01535 H+-transporting ATPase [EC:3.6.3.6] | (RefSeq) ATPase 8, plasma membrane-type-like (A)	plasma membrane H+-ATPase, partial [Aegiceras corniculatum]	RecName: Full=Plasma membrane ATPase; EC=3.6.3.6; AltName: Full=Proton pump;	SubName: Full=Plasma membrane H+-ATPase {ECO:0000313|EMBL:AAW50848.1}; Flags: Fragment;	Plasma membrane H+-transporting ATPase	GO:0008553,proton-exporting ATPase activity, phosphorylative mechanism; GO:0016021,integral component of membrane; GO:0005886,plasma membrane; GO:0046872,metal ion binding; GO:0006754,ATP biosynthetic process; GO:0005524,ATP binding	--
XLOC_018757	chrUn	700058	700829	.	--	--	--	--	--	--	--
XLOC_005073	chr3	4779428	4782227	+	--	--	--	--	--	--	Nudix hydrolase domain
XLOC_015019	chr7	4163923	4164260	.	K09873 aquaporin TIP | (RefSeq) hypothetical protein (A)	hypothetical protein CICLE_v10032534mg [Citrus clementina]	RecName: Full=Aquaporin TIP1-3; AltName: Full=Gamma-tonoplast intrinsic protein 3; Short=Gamma-TIP3; AltName: Full=Tonoplast intrinsic protein 1-3; Short=AtTIP1;3;	SubName: Full=Uncharacterized protein {ECO:0000313|EMBL:GAY45277.1};	Aquaporin (major intrinsic protein family)	GO:0015840,urea transport; GO:0034220,ion transmembrane transport; GO:0015204,urea transmembrane transporter activity; GO:0009705,plant-type vacuole membrane; GO:0015250,water channel activity; GO:0006833,water transport; GO:0005887,integral component of plasma membrane; GO:0042807,central vacuole	--
XLOC_011729	chr5	46711685	46711906	.	--	PREDICTED: uncharacterized protein LOC107174327 [Citrus sinensis]	--	SubName: Full=Uncharacterized protein {ECO:0000313|EMBL:GAY44811.1};	--	--	--
XLOC_011637	chr5	11910475	11910978	.	K12393 AP-1 complex subunit mu | (RefSeq) LOW QUALITY PROTEIN: AP-1 complex subunit mu-2-like (A)	polyprotein [Citrus sinensis]	RecName: Full=Retrovirus-related Pol polyprotein from transposon TNT 1-94; Includes: RecName: Full=Protease; EC=3.4.23.-; Includes: RecName: Full=Reverse transcriptase; EC=2.7.7.49; Includes: RecName: Full=Endonuclease;	SubName: Full=Polyprotein {ECO:0000313|EMBL:AFB73911.1};	FOG: Transposon-encoded proteins with TYA, reverse transcriptase, integrase domains in various combinations	GO:0004519,endonuclease activity; GO:0015074,DNA integration; GO:0004190,aspartic-type endopeptidase activity; GO:0008270,zinc ion binding; GO:0003676,nucleic acid binding; GO:0003964,RNA-directed DNA polymerase activity	--
XLOC_004933	chr2	30256809	30257047	.	--	--	--	--	--	--	--
XLOC_001825	chr1	24808285	24808485	.	--	--	--	--	--	--	--
XLOC_008628	chr5	1568336	1570271	+	--	--	--	--	--	--	--
XLOC_001514	chr1	17931563	17933144	-	--	--	--	--	--	--	--
XLOC_013407	chr6	21820385	21820587	.	--	--	--	--	--	--	--
XLOC_004648	chr2	49170935	49173297	-	K04733 interleukin-1 receptor-associated kinase 4 [EC:2.7.11.1] | (RefSeq) cysteine-rich receptor-like protein kinase 10 (A)	hypothetical protein CUMW_010290 [Citrus unshiu]	RecName: Full=Cysteine-rich receptor-like protein kinase 10; Short=Cysteine-rich RLK10; EC=2.7.11.-; AltName: Full=Receptor-like protein kinase 4; Flags: Precursor;	SubName: Full=Uncharacterized protein {ECO:0000313|EMBL:GAY34226.1};	--	GO:0006468,protein phosphorylation; GO:0016021,integral component of membrane; GO:0004674,protein serine/threonine kinase activity; GO:0042742,defense response to bacterium; GO:0005886,plasma membrane; GO:0005524,ATP binding	--
XLOC_018125	chr9	27923323	27923669	.	--	--	--	--	--	--	--
XLOC_005191	chr3	12713953	12715356	+	--	hypothetical protein CUMW_174950 [Citrus unshiu]	--	SubName: Full=Uncharacterized protein {ECO:0000313|EMBL:GAY56837.1};	--	--	--
XLOC_006120	chr3	16758274	16759917	-	--	hypothetical protein CUMW_109910 [Citrus unshiu]	--	SubName: Full=Uncharacterized protein {ECO:0000313|EMBL:GAY48191.1};	--	--	--
XLOC_011713	chr5	41489715	41489922	.	--	--	--	--	--	--	--
XLOC_002694	chr2	37754961	37757708	+	--	hypothetical protein CICLE_v10014895mg [Citrus clementina]	--	SubName: Full=Uncharacterized protein {ECO:0000313|EMBL:ESR61151.1};	--	--	--
XLOC_018694	chrUn	35997571	35997935	-	--	--	--	--	--	--	--
XLOC_008588	chr5	900466	901283	+	--	--	--	--	--	--	--
XLOC_005031	chr3	1783490	1785303	+	K00924 kinase [EC:2.7.1.-] | (RefSeq) receptor protein kinase CLAVATA1 (A)	hypothetical protein CUMW_214920 [Citrus unshiu]	RecName: Full=Leucine-rich repeat receptor-like serine/threonine-protein kinase BAM3; EC=2.7.11.1; AltName: Full=Protein BARELY ANY MERISTEM 3; Flags: Precursor;	SubName: Full=Uncharacterized protein {ECO:0000313|EMBL:GAY62063.1};	--	GO:0010075,regulation of meristem growth; GO:0016021,integral component of membrane; GO:0030154,cell differentiation; GO:0048437,floral organ development; GO:0004674,protein serine/threonine kinase activity; GO:0005886,plasma membrane; GO:0005524,ATP binding	Leucine Rich Repeat
XLOC_005876	chr3	1136510	1139540	-	K02469 DNA gyrase subunit A [EC:5.99.1.3] | (RefSeq) DNA gyrase subunit A, chloroplastic/mitochondrial-like (A)	PREDICTED: uncharacterized protein LOC104878095 [Vitis vinifera]	--	SubName: Full=Uncharacterized protein {ECO:0000313|EMBL:CAN60449.1};	FOG: Transposon-encoded proteins with TYA, reverse transcriptase, integrase domains in various combinations	GO:0015074,DNA integration; GO:0003676,nucleic acid binding	Vps4 C terminal oligomerisation domain
XLOC_018090	chr9	12563627	12564147	.	--	--	--	--	--	--	--
XLOC_004971	chr2	44913571	44914132	.	--	--	--	--	--	--	--
XLOC_001269	chr1	8171649	8182828	-	K03006 DNA-directed RNA polymerase II subunit RPB1 [EC:2.7.7.6] | (RefSeq) LOW QUALITY PROTEIN: DNA-directed RNA polymerase II subunit 1-like (A)	putative gag-pol polyprotein [Citrus sinensis]	RecName: Full=Retrovirus-related Pol polyprotein from transposon TNT 1-94; Includes: RecName: Full=Protease; EC=3.4.23.-; Includes: RecName: Full=Reverse transcriptase; EC=2.7.7.49; Includes: RecName: Full=Endonuclease;	SubName: Full=Putative gag-pol polyprotein {ECO:0000313|EMBL:CAJ09951.2};	FOG: Transposon-encoded proteins with TYA, reverse transcriptase, integrase domains in various combinations	GO:0004519,endonuclease activity; GO:0015074,DNA integration; GO:0004190,aspartic-type endopeptidase activity; GO:0008270,zinc ion binding; GO:0003676,nucleic acid binding; GO:0003964,RNA-directed DNA polymerase activity	Protein of unknown function (DUF1759)
XLOC_006754	chr3	15604161	15604454	.	--	--	--	--	--	--	--
XLOC_010501	chr5	8461378	8463104	-	--	--	--	--	--	--	--
XLOC_005220	chr3	14549203	14551482	+	K10523 speckle-type POZ protein | (RefSeq) hypothetical protein (A)	hypothetical protein CICLE_v10001898mg [Citrus clementina]	RecName: Full=Ubiquitin carboxyl-terminal hydrolase 12; EC=3.4.19.12; AltName: Full=Deubiquitinating enzyme 12; Short=AtUBP12; AltName: Full=Ubiquitin thioesterase 12; AltName: Full=Ubiquitin-specific-processing protease 12;	SubName: Full=Uncharacterized protein {ECO:0000313|EMBL:ESR45999.1};	Speckle-type POZ protein SPOP and related proteins with TRAF, MATH and BTB/POZ domains	GO:0005737,cytoplasm; GO:0005829,cytosol; GO:0009867,jasmonic acid mediated signaling pathway; GO:0006511,ubiquitin-dependent protein catabolic process; GO:0005634,nucleus; GO:0016579,protein deubiquitination; GO:0004843,thiol-dependent ubiquitin-specific protease activity	--
XLOC_001779	chr1	10438695	10438966	.	--	hypothetical protein CUMW_161440, partial [Citrus unshiu]	--	SubName: Full=Uncharacterized protein {ECO:0000313|EMBL:GAY55049.1}; Flags: Fragment;	--	--	--
XLOC_007180	chr4	13190324	13192331	+	K05681 ATP-binding cassette, subfamily G (WHITE), member 2 | (RefSeq) ABC transporter G family member 10-like (A)	hypothetical protein CICLE_v10010503mg [Citrus clementina]	RecName: Full=ABC transporter G family member 10; Short=ABC transporter ABCG.10; Short=AtABCG10; AltName: Full=Probable white-brown complex homolog protein 10; Short=AtWBC10;	SubName: Full=Uncharacterized protein {ECO:0000313|EMBL:ESR64960.1};	Transporter, ABC superfamily (Breast cancer resistance protein)	GO:0042626,ATPase activity, coupled to transmembrane movement of substances; GO:0016021,integral component of membrane; GO:0005524,ATP binding; GO:0005886,plasma membrane	--
XLOC_013369	chr6	9952453	9952858	.	--	--	--	--	--	--	--
XLOC_004954	chr2	38099159	38099816	.	--	--	--	--	--	--	--
XLOC_016420	chr8	14764113	14764662	.	K03942 NADH dehydrogenase (ubiquinone) flavoprotein 1 [EC:1.6.5.3 1.6.99.3] | (RefSeq) NADH dehydrogenase [ubiquinone] flavoprotein 1, mitochondrial-like (A)	PREDICTED: uncharacterized protein LOC107178162 [Citrus sinensis]	--	SubName: Full=Aminoacyl-tRNA ligase {ECO:0000313|EMBL:JAV45527.1};	--	GO:0016874,ligase activity	Retrotransposon gag protein
XLOC_001969	chr2	3695548	3696201	+	--	--	--	--	--	--	--
XLOC_006996	chr4	5322317	5325526	+	--	hypothetical protein CISIN_1g038170mg, partial [Citrus sinensis]	--	SubName: Full=Uncharacterized protein {ECO:0000313|EMBL:KDO52061.1}; Flags: Fragment;	--	GO:0016021,integral component of membrane	--
XLOC_001257	chr1	7621444	7622332	-	--	--	--	--	--	--	--
XLOC_018341	chrUn	17266356	17269743	+	K17964 leucine-rich PPR motif-containing protein, mitochondrial | (RefSeq) uncharacterized LOC101506267 (A)	PREDICTED: uncharacterized protein LOC101496717 [Cicer arietinum]	RecName: Full=RNA-directed DNA polymerase homolog; EC=2.7.7.48; AltName: Full=Reverse transcriptase homolog;	--	FOG: Transposon-encoded proteins with TYA, reverse transcriptase, integrase domains in various combinations	GO:0003964,RNA-directed DNA polymerase activity; GO:0003968,RNA-directed 5'-3' RNA polymerase activity; GO:0005739,mitochondrion	DNA repair metallo-beta-lactamase
XLOC_006771	chr3	24485864	24487708	.	--	--	--	--	--	--	--
XLOC_003373	chr2	52791237	52795074	+	--	hypothetical protein CUMW_015870, partial [Citrus unshiu]	--	SubName: Full=Uncharacterized protein {ECO:0000313|EMBL:GAY35362.1}; Flags: Fragment;	--	--	--
XLOC_003152	chr2	48965785	48967127	+	--	--	--	--	--	--	--
XLOC_003231	chr2	50336348	50337596	+	--	--	--	--	--	--	--
XLOC_003624	chr2	7235094	7248463	-	K14288 exportin-T | (RefSeq) exportin-T-like (A)	Gag-Pol polyprotein [Medicago truncatula]	RecName: Full=Retrovirus-related Pol polyprotein from transposon TNT 1-94; Includes: RecName: Full=Protease; EC=3.4.23.-; Includes: RecName: Full=Reverse transcriptase; EC=2.7.7.49; Includes: RecName: Full=Endonuclease;	SubName: Full=Gag-Pol polyprotein {ECO:0000313|EMBL:ACL97386.1};	FOG: Transposon-encoded proteins with TYA, reverse transcriptase, integrase domains in various combinations	GO:0004519,endonuclease activity; GO:0015074,DNA integration; GO:0004190,aspartic-type endopeptidase activity; GO:0008270,zinc ion binding; GO:0003676,nucleic acid binding; GO:0003964,RNA-directed DNA polymerase activity	--
XLOC_011688	chr5	30538697	30539577	.	--	--	--	--	--	--	--
XLOC_006749	chr3	13781314	13781987	.	--	--	--	--	--	--	--
XLOC_016435	chr8	19294875	19295205	.	--	--	--	--	--	--	--
XLOC_006040	chr3	12040214	12048245	-	K05349 beta-glucosidase [EC:3.2.1.21] | (RefSeq) lysosomal beta glucosidase-like (A)	hypothetical protein CUMW_169350 [Citrus unshiu]	RecName: Full=Dirigent protein 23; Short=AtDIR23; Flags: Precursor;	SubName: Full=Uncharacterized protein {ECO:0000313|EMBL:GAY56113.1};	FOG: Transposon-encoded proteins with TYA, reverse transcriptase, integrase domains in various combinations	GO:0048046,apoplast; GO:0016853,isomerase activity	--
XLOC_013364	chr6	9001940	9002300	.	--	protein MALE DISCOVERER 2-like [Hevea brasiliensis]	--	--	--	--	--
XLOC_006767	chr3	23354231	23355025	.	K02690 photosystem I P700 chlorophyll a apoprotein A2 | (RefSeq) uncharacterized protein LOC111440173 (A)	hypothetical protein RF1, partial (chloroplast) [x Zelenkocidium hybrid cultivar]	RecName: Full=Protein TIC 214 {ECO:0000250|UniProtKB:P56785}; AltName: Full=Translocon at the inner envelope membrane of chloroplasts 214 {ECO:0000250|UniProtKB:P56785}; Short=AtTIC214 {ECO:0000250|UniProtKB:P56785};	RecName: Full=Protein TIC 214 {ECO:0000256|RuleBase:RU364085}; AltName: Full=Translocon at the inner envelope membrane of chloroplasts 214 {ECO:0000256|RuleBase:RU364085}; Flags: Fragment;	--	GO:0015031,protein transport; GO:0016021,integral component of membrane; GO:0009706,chloroplast inner membrane	--
XLOC_004959	chr2	40002528	40003134	.	K11593 eukaryotic translation initiation factor 2C | (RefSeq) protein argonaute 1A-like (A)	Retrovirus-related Pol polyprotein from transposon TNT 1-94 [Cajanus cajan]	RecName: Full=Retrovirus-related Pol polyprotein from transposon RE1; AltName: Full=Retro element 1 {ECO:0000303|PubMed:10689195}; Short=AtRE1 {ECO:0000303|PubMed:10689195}; Includes: RecName: Full=Protease RE1; EC=3.4.23.-; Includes: RecName: Full=Reverse transcriptase RE1; EC=2.7.7.49; Includes: RecName: Full=Endonuclease RE1;	SubName: Full=Retrovirus-related Pol polyprotein from transposon TNT 1-94 {ECO:0000313|EMBL:KYP78233.1};	FOG: Transposon-encoded proteins with TYA, reverse transcriptase, integrase domains in various combinations	GO:0006310,DNA recombination; GO:0004519,endonuclease activity; GO:0015074,DNA integration; GO:0004190,aspartic-type endopeptidase activity; GO:0003676,nucleic acid binding; GO:0003964,RNA-directed DNA polymerase activity; GO:0046872,metal ion binding	--
XLOC_001964	chr2	3605616	3609464	+	--	hypothetical protein CISIN_1g036818mg [Citrus sinensis]	--	SubName: Full=Uncharacterized protein {ECO:0000313|EMBL:GAY47081.1};	--	--	--
XLOC_008513	chr4	17094001	17094318	.	--	--	--	--	--	--	--
XLOC_016422	chr8	15063761	15064405	.	--	--	--	--	--	--	--
XLOC_002398	chr2	24953499	24954078	+	--	--	--	--	--	--	--
XLOC_003573	chr2	5797646	5800483	-	K21483 salicylate 1-O-methyltransferase [EC:2.1.1.274] | (RefSeq) salicylate carboxymethyltransferase-like (A)	hypothetical protein CISIN_1g017747mg [Citrus sinensis]	RecName: Full=Salicylate carboxymethyltransferase; EC=2.1.1.274; AltName: Full=S-adenosyl-L-methionine:salicylate acid carboxylmethyltransferase; Short=CbSAMT; AltName: Full=Salicylate O-methyltransferase;	SubName: Full=Uncharacterized protein {ECO:0000313|EMBL:GAY46729.1};	--	GO:0008168,methyltransferase activity; GO:0046872,metal ion binding	--
XLOC_014109	chr7	20845607	20848554	+	K03869 cullin 3 | (RefSeq) hypothetical protein (A)	hypothetical protein CICLE_v10030804mg [Citrus clementina]	RecName: Full=Cullin-3A; Short=AtCUL3a;	SubName: Full=Uncharacterized protein {ECO:0000313|EMBL:GAY36628.1};	Cullins	GO:0031625,ubiquitin protein ligase binding; GO:0009911,positive regulation of flower development; GO:0009639,response to red or far red light; GO:0042787,NA; GO:0031461,cullin-RING ubiquitin ligase complex; GO:0005829,cytosol	--
XLOC_002623	chr2	35493177	35496875	+	K19525 vacuolar protein sorting-associated protein 13A/C | (RefSeq) uncharacterized protein LOC110098611 (A)	gag-pol polyprotein [Silene latifolia]	RecName: Full=RNA-directed DNA polymerase homolog; EC=2.7.7.48; AltName: Full=Reverse transcriptase homolog;	SubName: Full=Gag-pol polyprotein {ECO:0000313|EMBL:ADP20178.1};	FOG: Transposon-encoded proteins with TYA, reverse transcriptase, integrase domains in various combinations	GO:0003964,RNA-directed DNA polymerase activity; GO:0003968,RNA-directed 5'-3' RNA polymerase activity; GO:0005739,mitochondrion	Anaphase-promoting complex, subunit 16
XLOC_002374	chr2	23141222	23142552	+	--	--	--	--	--	--	--
XLOC_012784	chr6	11120184	11122306	-	--	JHL23C09.7 [Jatropha curcas]	--	SubName: Full=JHL23C09.7 protein {ECO:0000313|EMBL:BAJ53211.1};	--	--	--
XLOC_013347	chr6	2941752	2942750	.	--	--	--	--	--	--	--
XLOC_018778	chrUn	7388036	7388289	.	--	--	--	--	--	--	--
XLOC_004944	chr2	33424293	33424890	.	K13508 glycerol-3-phosphate acyltransferase [EC:2.3.1.15 2.3.1.198] | (RefSeq) probable glycerol-3-phosphate acyltransferase 8 (A)	uncharacterized protein LOC111410922 [Olea europaea var. sylvestris]	--	SubName: Full=uncharacterized protein LOC108982153 {ECO:0000313|RefSeq:XP_018808996.1};	--	--	--
XLOC_009925	chr5	46498918	46499131	+	--	--	--	--	--	--	--
XLOC_016403	chr8	6784964	6785931	.	--	--	--	--	--	--	--
XLOC_018699	chrUn	40562655	40563338	-	K03936 NADH dehydrogenase (ubiquinone) Fe-S protein 3 [EC:7.1.1.2 1.6.99.3] | (RefSeq) nad9, EI154_mgp22; NADH dehydrogenase subunit 9 (A)	Ycf2 protein (chloroplast) [Hesperelaea palmeri]	RecName: Full=Protein Ycf2 {ECO:0000255|HAMAP-Rule:MF_01330};	--	--	GO:0009570,chloroplast stroma; GO:0005524,ATP binding	--
XLOC_009802	chr5	44327277	44328351	+	--	--	--	--	--	--	--
XLOC_006348	chr3	24165058	24166262	-	--	--	--	--	--	--	--
XLOC_018700	chrUn	41243927	41244508	-	--	hypothetical protein CUMW_263140 [Citrus unshiu]	--	--	--	--	Coatomer WD associated region
XLOC_001247	chr1	7393453	7394201	-	K14301 nuclear pore complex protein Nup107 | (RefSeq) nuclear pore complex protein NUP107 (A)	PREDICTED: nuclear pore complex protein NUP107 isoform X1 [Citrus sinensis]	--	SubName: Full=Uncharacterized protein {ECO:0000313|EMBL:ESR39955.1};	--	GO:0005643,nuclear pore; GO:0017056,structural constituent of nuclear pore	--
XLOC_005903	chr3	2816513	2829809	-	--	PREDICTED: uncharacterized protein LOC102627114 [Citrus sinensis]	--	SubName: Full=Uncharacterized protein {ECO:0000313|EMBL:GAY69413.1}; Flags: Fragment;	--	--	--
XLOC_004917	chr2	23878746	23879088	.	--	--	--	--	--	--	--
XLOC_018794	chrUn	14695314	14695860	.	--	--	--	--	--	--	--
XLOC_002602	chr2	32748619	32750632	+	--	PREDICTED: uncharacterized protein LOC102618124 [Citrus sinensis]	--	SubName: Full=Uncharacterized protein {ECO:0000313|EMBL:GAY68328.1};	--	--	FBD
XLOC_001264	chr1	7834016	7836112	-	K09571 FK506-binding protein 4/5 [EC:5.2.1.8] | (RefSeq) LOW QUALITY PROTEIN: 70 kDa peptidyl-prolyl isomerase-like (A)	PREDICTED: uncharacterized protein LOC107176065 [Citrus sinensis]	RecName: Full=Retrovirus-related Pol polyprotein from transposon RE2; AltName: Full=Retro element 2 {ECO:0000303|PubMed:10689195}; Short=AtRE2 {ECO:0000303|PubMed:10689195}; Includes: RecName: Full=Protease RE2; EC=3.4.23.-; Includes: RecName: Full=Reverse transcriptase RE2; EC=2.7.7.49; Includes: RecName: Full=Endonuclease RE2;	SubName: Full=Uncharacterized protein {ECO:0000313|EMBL:CAN66884.1};	FOG: Transposon-encoded proteins with TYA, reverse transcriptase, integrase domains in various combinations	GO:0006310,DNA recombination; GO:0004519,endonuclease activity; GO:0015074,DNA integration; GO:0004190,aspartic-type endopeptidase activity; GO:0003676,nucleic acid binding; GO:0003964,RNA-directed DNA polymerase activity; GO:0046872,metal ion binding	--
XLOC_010828	chr5	30251698	30254888	-	--	--	--	--	--	--	TIM21
XLOC_007006	chr4	5696002	5696510	+	K09919 uncharacterized protein | (RefSeq) uncharacterized LOC102627043 (A)	hypothetical protein CUMW_187400 [Citrus unshiu]	--	SubName: Full=Uncharacterized protein {ECO:0000313|EMBL:GAY58499.1};	--	--	--
XLOC_006759	chr3	18633960	18635911	.	K22522 cytokinin riboside 5'-monophosphate phosphoribohydrolase [EC:3.2.2.-] | (RefSeq) probable cytokinin riboside 5'-monophosphate phosphoribohydrolase LOGL8 (A)	PREDICTED: probable cytokinin riboside 5'-monophosphate phosphoribohydrolase LOGL10 [Citrus sinensis]	RecName: Full=Cytokinin riboside 5'-monophosphate phosphoribohydrolase LOG; EC=3.2.2.n1; AltName: Full=Protein LONELY GUY;	SubName: Full=Integrase {ECO:0000313|EMBL:ABG37658.1};	--	GO:0005737,cytoplasm; GO:0016787,hydrolase activity; GO:0005634,nucleus; GO:0009691,cytokinin biosynthetic process; GO:0048509,regulation of meristem development	--
XLOC_011663	chr5	20298384	20298752	.	--	--	--	--	--	--	--
XLOC_018256	chrUn	10227612	10228013	+	--	--	--	--	--	--	--
XLOC_008518	chr4	19158949	19159333	.	--	--	--	--	--	--	--
XLOC_016966	chr9	27993617	27995120	+	--	--	--	--	--	--	--
XLOC_011999	chr6	11426943	11429518	+	--	--	--	--	--	--	--
XLOC_009059	chr5	13351973	13356229	+	K05387 glutamate receptor, ionotropic, plant | (RefSeq) glutamate receptor 2.8-like (A)	polyprotein [Citrus sinensis]	--	SubName: Full=Polyprotein {ECO:0000313|EMBL:AFB73911.1};	--	GO:0015074,DNA integration; GO:0008270,zinc ion binding; GO:0003676,nucleic acid binding	--
XLOC_018852	chrUn	39602671	39603314	.	K02911 large subunit ribosomal protein L32 | (RefSeq) rpl32, CisiCp071; ribosomal protein L32 (A)	ribosomal protein L32 (chloroplast) [Murraya koenigii]	RecName: Full=50S ribosomal protein L32, chloroplastic {ECO:0000255|HAMAP-Rule:MF_00340};	--	--	GO:0003735,structural constituent of ribosome; GO:0015934,large ribosomal subunit; GO:0006412,translation; GO:0009507,chloroplast	--
XLOC_009137	chr5	17027378	17029130	+	K05577 NAD(P)H-quinone oxidoreductase subunit 5 [EC:1.6.5.3] | (RefSeq) ndhF, CisiCp070; NADH dehydrogenase subunit 5 (A)	NADH-plastoquinone oxidoreductase subunit 5 (chloroplast) [Citrus sinensis]	RecName: Full=NAD(P)H-quinone oxidoreductase subunit 5, chloroplastic; EC=1.6.5.-; AltName: Full=NAD(P)H dehydrogenase subunit 5; AltName: Full=NADH-plastoquinone oxidoreductase subunit 5;	SubName: Full=NADH-plastoquinone oxidoreductase subunit 5 {ECO:0000313|EMBL:AQX91167.1};	NADH dehydrogenase subunits 2, 5, and related proteins	GO:0009535,chloroplast thylakoid membrane; GO:0008137,NADH dehydrogenase (ubiquinone) activity; GO:0016021,integral component of membrane; GO:0048038,quinone binding; GO:0042773,ATP synthesis coupled electron transport	--
XLOC_012568	chr6	2887920	2888869	-	--	--	--	--	--	--	--
XLOC_014559	chr7	13841882	13844465	-	K14431 transcription factor TGA | (RefSeq) hypothetical protein (A)	hypothetical protein CISIN_1g038233mg, partial [Citrus sinensis]	RecName: Full=bZIP transcription factor TGA10 {ECO:0000303|PubMed:12777042}; AltName: Full=Protein TGACG (TGA) motif-binding protein 10 {ECO:0000303|PubMed:12777042};	SubName: Full=Uncharacterized protein {ECO:0000313|EMBL:KDO57728.1}; Flags: Fragment;	--	GO:0009733,response to auxin; GO:0043565,sequence-specific DNA binding; GO:0009751,response to salicylic acid; GO:0009753,response to jasmonic acid; GO:0003700,DNA-binding transcription factor activity; GO:0005634,nucleus; GO:0045893,positive regulation of transcription, DNA-templated; GO:0006351,transcription, DNA-templated	--
XLOC_016396	chr8	2479472	2481322	.	--	--	--	--	--	--	--
XLOC_011415	chr5	46207324	46208486	-	--	--	--	--	--	--	--
XLOC_009206	chr5	22876967	22878446	+	--	hypothetical protein VITISV_020846 [Vitis vinifera]	--	SubName: Full=Uncharacterized protein {ECO:0000313|EMBL:CAN65719.1};	FOG: Transposon-encoded proteins with TYA, reverse transcriptase, integrase domains in various combinations	GO:0015074,DNA integration; GO:0003676,nucleic acid binding	--
XLOC_007160	chr4	12032343	12032701	+	K18482 4-amino-4-deoxychorismate lyase [EC:4.1.3.38] | (RefSeq) hypothetical protein (A)	hypothetical protein CISIN_1g017245mg [Citrus sinensis]	RecName: Full=D-amino-acid transaminase, chloroplastic {ECO:0000303|PubMed:18318836}; EC=2.6.1.21; EC=4.1.3.38; AltName: Full=Aminodeoxychorismate lyase {ECO:0000303|PubMed:15500462}; Short=AtADCL; AltName: Full=Branched-chain-amino-acid aminotransferase-like protein 3; Flags: Precursor;	SubName: Full=Uncharacterized protein {ECO:0000313|EMBL:KDO49251.1};	Branched chain aminotransferase BCAT1, pyridoxal phosphate enzymes type IV superfamily	GO:0008696,4-amino-4-deoxychorismate lyase activity; GO:0009570,chloroplast stroma; GO:0047810,D-alanine:2-oxoglutarate aminotransferase activity; GO:0008153,para-aminobenzoic acid biosynthetic process; GO:0046654,tetrahydrofolate biosynthetic process; GO:0009507,chloroplast	--
XLOC_010141	chr5	814465	821906	-	K03798 cell division protease FtsH [EC:3.4.24.-] | (RefSeq) AAA-type ATPase (A)	hypothetical protein CISIN_1g006838mg [Citrus sinensis]	RecName: Full=Probable inactive ATP-dependent zinc metalloprotease FTSHI 1, chloroplastic; Short=AtFTSHI1 {ECO:0000303|PubMed:12185496}; AltName: Full=Protein ACCUMULATION AND REPLICATION OF CHLOROPLASTS 1 {ECO:0000303|PubMed:16668963}; Short=Protein ARC1 {ECO:0000303|PubMed:16668963}; AltName: Full=Protein FTSH INACTIVE PROTEASE 1 {ECO:0000303|PubMed:12185496}; Flags: Precursor;	SubName: Full=Uncharacterized protein {ECO:0000313|EMBL:KDO76578.1};	AAA+-type ATPase containing the peptidase M41 domain	GO:0004176,ATP-dependent peptidase activity; GO:0009941,chloroplast envelope; GO:0009536,plastid; GO:0004222,metalloendopeptidase activity; GO:0016021,integral component of membrane; GO:0009706,chloroplast inner membrane; GO:0005739,mitochondrion; GO:0009658,chloroplast organization; GO:0009793,embryo development ending in seed dormancy; GO:0005524,ATP binding; GO:0006508,proteolysis; GO:0043572,…	Protein of unknown function (DUF3285)
XLOC_015036	chr7	10347200	10347883	.	--	--	--	--	--	--	--
XLOC_003500	chr2	3787841	3789597	-	K19613 leucine-rich repeat protein SHOC2 | (RefSeq) receptor-like protein 12 (A)	hypothetical protein CICLE_v10018112mg, partial [Citrus clementina]	RecName: Full=Receptor-like protein 9DC3 {ECO:0000312|EMBL:AAT77550.1}; Flags: Precursor;	SubName: Full=Uncharacterized protein {ECO:0000313|EMBL:ESR59428.1}; Flags: Fragment;	FOG: Leucine rich repeat	GO:0050832,defense response to fungus; GO:0016021,integral component of membrane; GO:0005886,plasma membrane	--
XLOC_005208	chr3	13937247	13938411	+	--	--	--	--	--	--	--
XLOC_016880	chr9	20300335	20301457	+	--	--	--	--	--	--	--
XLOC_018840	chrUn	35672066	35672619	.	--	--	--	--	--	--	--
XLOC_009906	chr5	46242051	46243863	+	--	--	--	--	--	--	--
XLOC_006721	chr3	2220416	2221494	.	K22522 cytokinin riboside 5'-monophosphate phosphoribohydrolase [EC:3.2.2.-] | (RefSeq) probable cytokinin riboside 5'-monophosphate phosphoribohydrolase LOGL10 isoform X1 (A)	PREDICTED: probable cytokinin riboside 5'-monophosphate phosphoribohydrolase LOGL10 [Citrus sinensis]	RecName: Full=Cytokinin riboside 5'-monophosphate phosphoribohydrolase LOG; EC=3.2.2.n1; AltName: Full=Protein LONELY GUY;	RecName: Full=Cytokinin riboside 5'-monophosphate phosphoribohydrolase {ECO:0000256|RuleBase:RU363015}; EC=3.2.2.n1 {ECO:0000256|RuleBase:RU363015};	--	GO:0005737,cytoplasm; GO:0016787,hydrolase activity; GO:0005634,nucleus; GO:0009691,cytokinin biosynthetic process; GO:0048509,regulation of meristem development	SLOG cluster4 family
XLOC_006085	chr3	14900061	14907973	-	K16743 abnormal spindle-like microcephaly-associated protein | (RefSeq) hypothetical protein (A)	hypothetical protein CUMW_272900 [Citrus unshiu]	RecName: Full=Putative ribonuclease H protein At1g65750; EC=3.1.26.4;	SubName: Full=Uncharacterized protein {ECO:0000313|EMBL:GAY31948.1};	FOG: Reverse transcriptase	GO:0046872,metal ion binding; GO:0004523,RNA-DNA hybrid ribonuclease activity; GO:0003676,nucleic acid binding	--
XLOC_017766	chr9	28045848	28047320	-	--	--	--	--	--	--	--
XLOC_018773	chrUn	6098730	6099222	.	--	--	--	--	--	--	--
XLOC_018430	chrUn	42541618	42542157	+	K15718 linoleate 9S-lipoxygenase [EC:1.13.11.58] | (RefSeq) probable linoleate 9S-lipoxygenase 5 (A)	PREDICTED: uncharacterized protein LOC107177883 [Citrus sinensis]	--	--	FOG: Transposon-encoded proteins with TYA, reverse transcriptase, integrase domains in various combinations	--	--
XLOC_014410	chr7	5383782	5387596	-	K09580 protein disulfide-isomerase A1 [EC:5.3.4.1] | (RefSeq) hypothetical protein (A)	hypothetical protein CISIN_1g015368mg [Citrus sinensis]	RecName: Full=Protein disulfide isomerase-like 1-3; Short=AtPDIL1-3; EC=5.3.4.1; AltName: Full=Protein disulfide isomerase 1; Short=AtPDI1; AltName: Full=Protein disulfide isomerase-like 2-1; Short=AtPDIL2-1; Flags: Precursor;	SubName: Full=Uncharacterized protein {ECO:0000313|EMBL:KDO42593.1};	Protein disulfide isomerase (prolyl 4-hydroxylase beta subunit)	GO:0006457,protein folding; GO:0005783,endoplasmic reticulum; GO:0005788,endoplasmic reticulum lumen; GO:0005774,vacuolar membrane; GO:0003756,protein disulfide isomerase activity; GO:0045454,cell redox homeostasis; GO:0034976,response to endoplasmic reticulum stress; GO:0009507,chloroplast	Thioredoxin
XLOC_013389	chr6	17602075	17602434	.	--	hypothetical protein CICLE_v10012134mg [Citrus clementina]	--	SubName: Full=Uncharacterized protein {ECO:0000313|EMBL:ESR43393.1};	--	GO:0016021,integral component of membrane	--
XLOC_004634	chr2	48991269	48993100	-	--	--	--	--	--	--	--
XLOC_003219	chr2	50211610	50220344	+	--	hypothetical protein CISIN_1g034689mg [Citrus sinensis]	--	SubName: Full=Uncharacterized protein {ECO:0000313|EMBL:KDO75948.1};	--	--	--
XLOC_009017	chr5	10532294	10535593	+	K12120 phytochrome A | (RefSeq) hypothetical protein (A)	hypothetical protein CISIN_1g001235mg [Citrus sinensis]	RecName: Full=Phytochrome type A;	RecName: Full=Phytochrome {ECO:0000256|PIRNR:PIRNR000084};	--	GO:0009881,photoreceptor activity; GO:0009585,red, far-red light phototransduction; GO:0000155,phosphorelay sensor kinase activity; GO:0017006,protein-tetrapyrrole linkage; GO:0018298,protein-chromophore linkage; GO:0005622,intracellular; GO:0006355,regulation of transcription, DNA-templated; GO:0006351,transcription, DNA-templated; GO:0009584,detection of visible light; GO:0042803,protein homodi…	GAF domain
XLOC_016991	chr9	29537103	29539292	+	--	CTL-like protein DDB_G0274487 isoform X1 [Jatropha curcas]	--	SubName: Full=Uncharacterized protein {ECO:0000313|EMBL:KDP43586.1};	--	GO:0016021,integral component of membrane	--
XLOC_002329	chr2	19872456	19873785	+	--	--	--	--	--	--	--
XLOC_018865	chrUn	40742153	40742364	.	--	hypothetical protein CCACVL1_01249, partial [Corchorus capsularis]	--	--	--	--	--
XLOC_018524	chrUn	6324840	6346278	-	--	PREDICTED: uncharacterized protein LOC107174959 [Citrus sinensis]	--	--	--	--	Bunyavirus non-structural protein NS-s
XLOC_001931	chr2	2892304	2896096	+	--	PREDICTED: UPF0481 protein At3g47200 isoform X1 [Citrus sinensis]	--	SubName: Full=Uncharacterized protein {ECO:0000313|EMBL:GAY47213.1};	--	--	Plant protein of unknown function
XLOC_005181	chr3	12317079	12318102	+	--	PREDICTED: uncharacterized protein LOC102607922 [Citrus sinensis]	--	--	--	--	Wnt and FGF inhibitory regulator
XLOC_014445	chr7	6517326	6525842	-	K07910 Ras-related protein Rab-18 | (RefSeq) hypothetical protein (A)	hypothetical protein CICLE_v10033703mg [Citrus clementina]	RecName: Full=Ras-related protein RABC2b; Short=AtRABC2b; AltName: Full=Ras-related protein Rab18C; Short=AtRab18C;	SubName: Full=Uncharacterized protein {ECO:0000313|EMBL:GAY54485.1};	GTPase Rab18, small G protein superfamily	GO:0015031,protein transport; GO:0005794,Golgi apparatus; GO:0005886,plasma membrane; GO:0003924,GTPase activity; GO:0005525,GTP binding	Ras family
XLOC_007025	chr4	6502070	6711529	+	K22804 structural maintenance of chromosomes protein 6 | (RefSeq) structural maintenance of chromosomes protein 6B-like (A)	PREDICTED: uncharacterized protein LOC102626455 [Citrus sinensis]	RecName: Full=Uncharacterized mitochondrial protein AtMg00310; AltName: Full=ORF154;	SubName: Full=Uncharacterized protein {ECO:0000313|EMBL:ONI01138.1};	FOG: Reverse transcriptase	GO:0005739,mitochondrion	Ras of Complex, Roc, domain of DAPkinase
XLOC_010463	chr5	7722940	7724801	-	K03671 thioredoxin 1 | (RefSeq) thioredoxin-like 1-2, chloroplastic isoform X1 (A)	PREDICTED: thioredoxin-like 1-2, chloroplastic [Citrus sinensis]	RecName: Full=Thioredoxin-like 2, chloroplastic; AltName: Full=Lilium-type thioredoxin 2; AltName: Full=OsTrx19; Flags: Precursor;	SubName: Full=Uncharacterized protein {ECO:0000313|EMBL:GAY55281.1};	Thioredoxin	GO:0045454,cell redox homeostasis; GO:0055114,oxidation-reduction process; GO:0009507,chloroplast	Thioredoxin
XLOC_018815	chrUn	25428142	25428548	.	--	hypothetical protein POPTR_013G140900v3 [Populus trichocarpa]	--	--	--	--	--
XLOC_011668	chr5	22799188	22799533	.	K01051 pectinesterase [EC:3.1.1.11] | (RefSeq) probable pectinesterase/pectinesterase inhibitor 58 (A)	hypothetical protein CUMW_213730, partial [Citrus unshiu]	--	SubName: Full=Uncharacterized protein {ECO:0000313|EMBL:GAY61919.1}; Flags: Fragment;	--	--	--
XLOC_011923	chr6	8791851	8804300	+	--	--	--	--	--	--	--
XLOC_004287	chr2	40464475	40471771	-	--	PREDICTED: uncharacterized protein LOC102619994 [Citrus sinensis]	--	SubName: Full=Uncharacterized protein {ECO:0000313|EMBL:GAY58781.1};	Predicted inosine-uridine preferring nucleoside hydrolase	--	--
XLOC_014462	chr7	7757565	7760368	-	K03353 anaphase-promoting complex subunit 6 | (RefSeq) hypothetical protein (A)	hypothetical protein CICLE_v10023690mg [Citrus clementina]	RecName: Full=Anaphase-promoting complex subunit 6; AltName: Full=Cell division cycle protein 16 homolog; Short=CDC16 homolog; AltName: Full=Cyclosome subunit 6; AltName: Full=Protein NOMEGA;	SubName: Full=Uncharacterized protein {ECO:0000313|EMBL:ESR55689.1};	Anaphase-promoting complex (APC), Cdc16 subunit	GO:0010087,phloem or xylem histogenesis; GO:0005634,nucleus; GO:0016567,protein ubiquitination; GO:0007049,cell cycle; GO:0032875,regulation of DNA endoreduplication; GO:0051301,cell division	--
XLOC_015028	chr7	7498778	7499876	.	--	hypothetical protein (mitochondrion) [Capsicum annuum]	--	SubName: Full=Uncharacterized protein {ECO:0000313|RefSeq:YP_009049796.1};	--	GO:0005739,mitochondrion	--
XLOC_011718	chr5	43227840	43229206	.	K17471 sulfate transporter 3 | (RefSeq) sulfate transporter 3.1-like (A)	sulfate transporter 3.1-like [Carica papaya]	RecName: Full=Sulfate transporter 3.1; AltName: Full=AST12; AltName: Full=AtST1;	SubName: Full=Uncharacterized protein {ECO:0000313|EMBL:OAY55707.1};	Sulfate/bicarbonate/oxalate exchanger SAT-1 and related transporters (SLC26 family)	GO:0015293,symporter activity; GO:0015116,sulfate transmembrane transporter activity; GO:0008271,secondary active sulfate transmembrane transporter activity; GO:0005887,integral component of plasma membrane; GO:0008272,sulfate transport; GO:0009507,chloroplast	STAS domain
XLOC_014616	chr7	15524326	15524666	-	--	hypothetical protein CISIN_1g021267mg [Citrus sinensis]	RecName: Full=Large ribosomal RNA subunit accumulation protein YCED homolog 1, chloroplastic {ECO:0000305}; AltName: Full=23S rRNA accumulation protein YCED {ECO:0000250|UniProtKB:P0AB28}; AltName: Full=Protein DUF177A {ECO:0000303|PubMed:27574185}; Flags: Precursor;	SubName: Full=Uncharacterized protein {ECO:0000313|EMBL:KDO53012.1};	--	GO:0042644,chloroplast nucleoid; GO:0042254,ribosome biogenesis; GO:0009507,chloroplast	--
XLOC_001801	chr1	17085399	17085984	.	--	--	--	--	--	--	--
XLOC_002337	chr2	20714173	20715579	+	--	hypothetical protein CUMW_213670 [Citrus unshiu]	--	SubName: Full=Uncharacterized protein {ECO:0000313|EMBL:GAY61913.1};	FOG: Transposon-encoded proteins with TYA, reverse transcriptase, integrase domains in various combinations	--	--
XLOC_013384	chr6	16844955	16845695	.	K22804 structural maintenance of chromosomes protein 6 | (RefSeq) structural maintenance of chromosomes protein 6B-like (A)	PREDICTED: uncharacterized protein LOC107177743 [Citrus sinensis]	RecName: Full=Uncharacterized mitochondrial protein AtMg01250; AltName: Full=ORF102;	SubName: Full=RNA-directed DNA polymerase (Reverse transcriptase) {ECO:0000313|EMBL:ABD33126.2};	FOG: Reverse transcriptase	GO:0005739,mitochondrion	--
XLOC_006787	chr3	29636122	29636335	.	--	--	--	--	--	--	--
XLOC_018842	chrUn	36903176	36903635	.	K02967 small subunit ribosomal protein S2 | (RefSeq) uncharacterized protein LOC113360016 (A)	hypothetical chloroplast RF21 (chloroplast) [Citrus aurantiifolia]	RecName: Full=Protein Ycf2 {ECO:0000255|HAMAP-Rule:MF_01330};	--	--	GO:0009570,chloroplast stroma; GO:0005524,ATP binding	--
XLOC_016511	chr9	2105659	2106136	+	--	--	--	--	--	--	--
XLOC_018101	chr9	17281226	17281946	.	K03046 DNA-directed RNA polymerase subunit beta' [EC:2.7.7.6] | (RefSeq) rpoC1, CisiCp012; RNA polymerase beta' subunit (A)	DNA-directed RNA polymerase subunit beta' [Dendrobium catenatum]	RecName: Full=DNA-directed RNA polymerase subunit beta' {ECO:0000255|HAMAP-Rule:MF_01323}; EC=2.7.7.6 {ECO:0000255|HAMAP-Rule:MF_01323}; AltName: Full=PEP {ECO:0000255|HAMAP-Rule:MF_01323}; AltName: Full=Plastid-encoded RNA polymerase subunit beta' {ECO:0000255|HAMAP-Rule:MF_01323}; Short=RNA polymerase subunit beta' {ECO:0000255|HAMAP-Rule:MF_01323};	--	--	GO:0003899,DNA-directed 5'-3' RNA polymerase activity; GO:0009507,chloroplast; GO:0006351,transcription, DNA-templated; GO:0003677,DNA binding	--
XLOC_001984	chr2	4294201	4299365	+	K08101 phytochromobilin:ferredoxin oxidoreductase [EC:1.3.7.4] | (RefSeq) phytochromobilin:ferredoxin oxidoreductase, chloroplastic (A)	hypothetical protein CISIN_1g0199441mg, partial [Citrus sinensis]	RecName: Full=Phytochromobilin:ferredoxin oxidoreductase, chloroplastic; EC=1.3.7.4; AltName: Full=PFB synthase; AltName: Full=PPhiB synthase; AltName: Full=Phytochromobilin synthase; Flags: Precursor;	SubName: Full=Uncharacterized protein {ECO:0000313|EMBL:KDO44943.1}; Flags: Fragment;	--	GO:0010024,phytochromobilin biosynthetic process; GO:0010019,chloroplast-nucleus signaling pathway; GO:0050897,cobalt ion binding; GO:0009507,chloroplast; GO:0050619,phytochromobilin:ferredoxin oxidoreductase activity	Tetramerisation domain of TRPM
XLOC_005755	chr3	28907190	28910218	+	--	hypothetical protein CUMW_071480 [Citrus unshiu]	--	SubName: Full=Uncharacterized protein {ECO:0000313|EMBL:GAY43033.1};	--	--	--
XLOC_017666	chr9	16494383	16497069	-	K01303 acylaminoacyl-peptidase [EC:3.4.19.1] | (RefSeq) uncharacterized LOC101311565 (A)	PREDICTED: uncharacterized protein LOC107175592 [Citrus sinensis]	--	--	FOG: Transposon-encoded proteins with TYA, reverse transcriptase, integrase domains in various combinations	--	--
XLOC_018324	chrUn	15153565	15157747	+	--	PREDICTED: proline-rich protein 2 [Citrus sinensis]	RecName: Full=Proline-rich protein 4; Short=AtPRP4; Flags: Precursor;	--	--	GO:0005618,cell wall; GO:0005576,extracellular region	--
XLOC_012764	chr6	10445588	10451475	-	K03006 DNA-directed RNA polymerase II subunit RPB1 [EC:2.7.7.6] | (RefSeq) LOW QUALITY PROTEIN: DNA-directed RNA polymerase II subunit 1-like (A)	lectin receptor kinase, partial [Arabidopsis thaliana]	RecName: Full=Retrovirus-related Pol polyprotein from transposon RE1; AltName: Full=Retro element 1 {ECO:0000303|PubMed:10689195}; Short=AtRE1 {ECO:0000303|PubMed:10689195}; Includes: RecName: Full=Protease RE1; EC=3.4.23.-; Includes: RecName: Full=Reverse transcriptase RE1; EC=2.7.7.49; Includes: RecName: Full=Endonuclease RE1;	SubName: Full=Lectin receptor kinase {ECO:0000313|EMBL:CAA69272.1}; Flags: Fragment;	FOG: Transposon-encoded proteins with TYA, reverse transcriptase, integrase domains in various combinations	GO:0006310,DNA recombination; GO:0004519,endonuclease activity; GO:0015074,DNA integration; GO:0004190,aspartic-type endopeptidase activity; GO:0003676,nucleic acid binding; GO:0003964,RNA-directed DNA polymerase activity; GO:0046872,metal ion binding	--
XLOC_008274	chr4	24875147	24878542	-	K15503 serine/threonine-protein phosphatase 6 regulatory ankyrin repeat subunit B | (RefSeq) uncharacterized protein LOC105165041 (A)	CTV.20 [Citrus trifoliata]	--	SubName: Full=CTV.20 {ECO:0000313|EMBL:AAN62347.1};	FOG: Ankyrin repeat	GO:0006355,regulation of transcription, DNA-templated; GO:0004190,aspartic-type endopeptidase activity; GO:0003712,transcription coregulator activity; GO:0003676,nucleic acid binding; GO:0008270,zinc ion binding	Domain of unknown function
XLOC_005127	chr3	8507607	8510107	+	--	--	--	--	--	--	--
XLOC_003679	chr2	8673126	8677203	-	--	PREDICTED: UPF0496 protein At3g19330 [Citrus sinensis]	RecName: Full=UPF0496 protein At3g19330;	SubName: Full=Uncharacterized protein {ECO:0000313|EMBL:ESR60149.1};	--	GO:0016021,integral component of membrane; GO:0005886,plasma membrane	--
XLOC_004526	chr2	46849785	46850692	-	--	--	--	--	--	--	--
XLOC_017571	chr9	9376304	9377696	-	K21867 potassium channel | (RefSeq) potassium channel AKT2/3-like (A)	pol polyprotein [Citrus x paradisi]	RecName: Full=Retrovirus-related Pol polyprotein from transposon TNT 1-94; Includes: RecName: Full=Protease; EC=3.4.23.-; Includes: RecName: Full=Reverse transcriptase; EC=2.7.7.49; Includes: RecName: Full=Endonuclease;	SubName: Full=Pol polyprotein {ECO:0000313|EMBL:AAK70407.1};	FOG: Transposon-encoded proteins with TYA, reverse transcriptase, integrase domains in various combinations	GO:0004519,endonuclease activity; GO:0015074,DNA integration; GO:0004190,aspartic-type endopeptidase activity; GO:0008270,zinc ion binding; GO:0003676,nucleic acid binding; GO:0003964,RNA-directed DNA polymerase activity	Capsule biosynthesis CapC
XLOC_001629	chr1	26172417	26175563	-	--	--	--	--	--	--	--
XLOC_004162	chr2	35250069	35252506	-	--	hypothetical protein CUMW_186750 [Citrus unshiu]	--	SubName: Full=Uncharacterized protein {ECO:0000313|EMBL:GAY58401.1};	--	--	--
XLOC_018288	chrUn	12216147	12217012	+	K13457 disease resistance protein RPM1 | (RefSeq) disease resistance protein RPM1-like (A)	PREDICTED: uncharacterized protein LOC107176506 [Citrus sinensis]	--	--	FOG: Transposon-encoded proteins with TYA, reverse transcriptase, integrase domains in various combinations	--	--
XLOC_009054	chr5	13277201	13288367	+	K04733 interleukin-1 receptor-associated kinase 4 [EC:2.7.11.1] | (RefSeq) LOC109756686; wall-associated receptor kinase 4-like (A)	PREDICTED: uncharacterized mitochondrial protein AtMg00810-like [Malus domestica]	RecName: Full=Retrovirus-related Pol polyprotein from transposon RE1; AltName: Full=Retro element 1 {ECO:0000303|PubMed:10689195}; Short=AtRE1 {ECO:0000303|PubMed:10689195}; Includes: RecName: Full=Protease RE1; EC=3.4.23.-; Includes: RecName: Full=Reverse transcriptase RE1; EC=2.7.7.49; Includes: RecName: Full=Endonuclease RE1;	SubName: Full=Uncharacterized protein {ECO:0000313|EMBL:CAN61340.1};	FOG: Transposon-encoded proteins with TYA, reverse transcriptase, integrase domains in various combinations	GO:0006310,DNA recombination; GO:0004519,endonuclease activity; GO:0015074,DNA integration; GO:0004190,aspartic-type endopeptidase activity; GO:0003676,nucleic acid binding; GO:0003964,RNA-directed DNA polymerase activity; GO:0046872,metal ion binding	--
XLOC_018850	chrUn	39203607	39204115	.	K00485 dimethylaniline monooxygenase (N-oxide forming) [EC:1.14.13.8] | (RefSeq) probable flavin-containing monooxygenase 1 (A)	hypothetical protein CUMW_213710 [Citrus unshiu]	--	--	--	--	Viral movement protein (MP)
XLOC_011646	chr5	13847775	13848009	.	--	--	--	--	--	--	--
XLOC_015322	chr8	5792079	5793799	+	K01528 dynamin GTPase [EC:3.6.5.5] | (Kazusa) Lj0g3v0199559.2; - (A)	PREDICTED: uncharacterized mitochondrial protein AtMg00810-like [Citrus sinensis]	RecName: Full=Uncharacterized mitochondrial protein AtMg00820; AltName: Full=ORF170;	SubName: Full=Uncharacterized protein {ECO:0000313|EMBL:OMP03555.1};	FOG: Transposon-encoded proteins with TYA, reverse transcriptase, integrase domains in various combinations	GO:0005739,mitochondrion	--
XLOC_009650	chr5	41582465	41587346	+	--	hypothetical protein CICLE_v10021447mg [Citrus clementina]	RecName: Full=Tetraspanin-18; AltName: Full=TOM2A homologous protein 2;	SubName: Full=Uncharacterized protein {ECO:0000313|EMBL:ESR56921.1};	--	GO:0005773,vacuole; GO:0016021,integral component of membrane; GO:0005774,vacuolar membrane	--
XLOC_004987	chr2	50971000	50971269	.	K01371 cathepsin K [EC:3.4.22.38] | (RefSeq) ervatamin-C-like (A)	PREDICTED: ervatamin-C-like [Citrus sinensis]	RecName: Full=KDEL-tailed cysteine endopeptidase CEP1; EC=3.4.22.-; AltName: Full=Cysteine proteinase CP56; Short=AtCP56; Flags: Precursor;	SubName: Full=Uncharacterized protein {ECO:0000313|EMBL:KDO77829.1};	Cysteine proteinase Cathepsin L	GO:0051603,proteolysis involved in cellular protein catabolic process; GO:0000325,plant-type vacuole; GO:0005783,endoplasmic reticulum; GO:0009555,pollen development; GO:0009626,plant-type hypersensitive response; GO:0050832,defense response to fungus; GO:0004197,cysteine-type endopeptidase activity; GO:0005764,lysosome; GO:0048658,anther wall tapetum development; GO:0010623,programmed cell death…	--
XLOC_001536	chr1	18723770	18728465	-	K13116 ATP-dependent RNA helicase DDX41 [EC:3.6.4.13] | (RefSeq) DEAD-box ATP-dependent RNA helicase 35 (A)	DEAD-box ATP-dependent RNA helicase 35 [Carica papaya]	RecName: Full=DEAD-box ATP-dependent RNA helicase 35; EC=3.6.4.13;	SubName: Full=Uncharacterized protein {ECO:0000313|EnsemblPlants:Bo6g080410.1};	DEAD-box protein abstrakt	GO:0005737,cytoplasm; GO:0005730,nucleolus; GO:0071013,catalytic step 2 spliceosome; GO:0004004,ATP-dependent RNA helicase activity; GO:0008270,zinc ion binding; GO:0010501,RNA secondary structure unwinding; GO:0005524,ATP binding; GO:0003723,RNA binding	--
XLOC_007338	chr4	21339843	21344110	+	K05387 glutamate receptor, ionotropic, plant | (RefSeq) glutamate receptor 3.2-like (A)	hypothetical protein VITISV_009790 [Vitis vinifera]	RecName: Full=Retrovirus-related Pol polyprotein from transposon RE1; AltName: Full=Retro element 1 {ECO:0000303|PubMed:10689195}; Short=AtRE1 {ECO:0000303|PubMed:10689195}; Includes: RecName: Full=Protease RE1; EC=3.4.23.-; Includes: RecName: Full=Reverse transcriptase RE1; EC=2.7.7.49; Includes: RecName: Full=Endonuclease RE1;	SubName: Full=Uncharacterized protein {ECO:0000313|EMBL:CAN61417.1};	--	GO:0006310,DNA recombination; GO:0004519,endonuclease activity; GO:0015074,DNA integration; GO:0004190,aspartic-type endopeptidase activity; GO:0003676,nucleic acid binding; GO:0003964,RNA-directed DNA polymerase activity; GO:0046872,metal ion binding	--
XLOC_000660	chr1	18504178	18508014	+	K04733 interleukin-1 receptor-associated kinase 4 [EC:2.7.11.1] | (RefSeq) protein TPR2-like isoform X1 (A)	hypothetical protein CUMW_192050 [Citrus unshiu]	RecName: Full=Protein TPR2 {ECO:0000303|PubMed:24336200}; AltName: Full=Aberrant spikelet and panicle 1 {ECO:0000303|PubMed:22136599}; AltName: Full=Lissencephaly type-1-like 1 {ECO:0000303|PubMed:22020753}; Short=OsLIS-L1 {ECO:0000303|PubMed:22020753}; AltName: Full=Protein ASP1 {ECO:0000303|PubMed:22136599}; AltName: Full=Protein LIS-L1 {ECO:0000303|PubMed:22020753}; AltName: Full=Protein REL2 …	SubName: Full=Uncharacterized protein {ECO:0000313|EMBL:GAY59108.1};	WD40 repeat-containing protein	GO:0006355,regulation of transcription, DNA-templated; GO:0005634,nucleus; GO:0006351,transcription, DNA-templated	--
XLOC_002543	chr2	30490383	30493511	+	K03515 DNA repair protein REV1 [EC:2.7.7.-] | (RefSeq) uncharacterized protein LOC107894697 (A)	PREDICTED: uncharacterized protein LOC107176911 [Citrus sinensis]	RecName: Full=Retrovirus-related Pol polyprotein from transposon TNT 1-94; Includes: RecName: Full=Protease; EC=3.4.23.-; Includes: RecName: Full=Reverse transcriptase; EC=2.7.7.49; Includes: RecName: Full=Endonuclease;	SubName: Full=Retrovirus-related Pol polyprotein from transposon TNT 1-94 {ECO:0000313|EMBL:KYP61781.1}; Flags: Fragment;	FOG: Transposon-encoded proteins with TYA, reverse transcriptase, integrase domains in various combinations	GO:0004519,endonuclease activity; GO:0015074,DNA integration; GO:0004190,aspartic-type endopeptidase activity; GO:0008270,zinc ion binding; GO:0003676,nucleic acid binding; GO:0003964,RNA-directed DNA polymerase activity	--
XLOC_001753	chr1	358667	359099	.	--	--	--	--	--	--	--
XLOC_014798	chr7	18973015	18975537	-	--	hypothetical protein CUMW_160850, partial [Citrus unshiu]	--	SubName: Full=Uncharacterized protein {ECO:0000313|EMBL:GAY54966.1}; Flags: Fragment;	--	--	--
XLOC_012561	chr6	2518896	2521026	-	K09494 T-complex protein 1 subunit beta | (RefSeq) uncharacterized LOC106798578 (A)	uncharacterized protein LOC110037592, partial [Phalaenopsis equestris]	--	SubName: Full=uncharacterized protein LOC108994281 {ECO:0000313|RefSeq:XP_018824964.1};	FOG: Transposon-encoded proteins with TYA, reverse transcriptase, integrase domains in various combinations	--	--
XLOC_018227	chrUn	7948187	7949835	+	K22522 cytokinin riboside 5'-monophosphate phosphoribohydrolase [EC:3.2.2.-] | (RefSeq) probable cytokinin riboside 5'-monophosphate phosphoribohydrolase LOGL8 (A)	PREDICTED: probable cytokinin riboside 5'-monophosphate phosphoribohydrolase LOGL10 [Citrus sinensis]	RecName: Full=Cytokinin riboside 5'-monophosphate phosphoribohydrolase LOG; EC=3.2.2.n1; AltName: Full=Protein LONELY GUY;	--	--	GO:0005737,cytoplasm; GO:0016787,hydrolase activity; GO:0005634,nucleus; GO:0009691,cytokinin biosynthetic process; GO:0048509,regulation of meristem development	--
XLOC_005097	chr3	6561834	6562354	+	K15718 linoleate 9S-lipoxygenase [EC:1.13.11.58] | (RefSeq) probable linoleate 9S-lipoxygenase 5 (A)	PREDICTED: uncharacterized protein LOC102630476, partial [Citrus sinensis]	--	SubName: Full=uncharacterized protein LOC109015601 {ECO:0000313|RefSeq:XP_018853614.1};	FOG: Transposon-encoded proteins with TYA, reverse transcriptase, integrase domains in various combinations	--	--
XLOC_018787	chrUn	12536797	12538484	.	K23222 nuclease HARBI1 [EC:3.1.-.-] | (RefSeq) uncharacterized protein LOC101780464 (A)	Integrase, putative [Theobroma cacao]	--	--	--	--	gag-polypeptide of LTR copia-type
XLOC_008511	chr4	16527702	16528037	.	--	--	--	--	--	--	--
XLOC_007928	chr4	8700600	8701816	-	--	--	--	--	--	--	--
XLOC_007384	chr4	23567609	23569003	+	K06699 proteasome activator subunit 4 | (RefSeq) hypothetical protein (A)	hypothetical protein CISIN_1g0002071mg, partial [Citrus sinensis]	RecName: Full=Proteasome activator subunit 4; AltName: Full=Proteasome activator PA200;	SubName: Full=Uncharacterized protein {ECO:0000313|EMBL:KDO74005.1}; Flags: Fragment;	Uncharacterized conserved protein	GO:0070628,proteasome binding; GO:0006281,DNA repair; GO:0005829,cytosol; GO:0010499,proteasomal ubiquitin-independent protein catabolic process; GO:0070577,lysine-acetylated histone binding; GO:0016504,peptidase activator activity; GO:0005634,nucleus; GO:0005839,proteasome core complex	--
XLOC_003905	chr2	23782323	23782820	-	K17604 zinc finger SWIM domain-containing protein 3 | (RefSeq) uncharacterized LOC100797259 (A)	PREDICTED: uncharacterized protein LOC107175615 [Citrus sinensis]	--	SubName: Full=uncharacterized protein LOC107831018 {ECO:0000313|RefSeq:XP_016514215.1};	--	GO:0003824,catalytic activity	--
XLOC_014774	chr7	18535027	18535917	-	K12818 ATP-dependent RNA helicase DHX8/PRP22 [EC:3.6.4.13] | (RefSeq) hypothetical protein (A)	hypothetical protein CISIN_1g005291mg [Citrus sinensis]	RecName: Full=Probable pre-mRNA-splicing factor ATP-dependent RNA helicase DEAH4 {ECO:0000305}; EC=3.6.4.13; AltName: Full=DEAH RNA helicase homolog PRP22 {ECO:0000305};	SubName: Full=Uncharacterized protein {ECO:0000313|EMBL:KDO81973.1};	DEAH-box RNA helicase	GO:0005737,cytoplasm; GO:0005730,nucleolus; GO:0004004,ATP-dependent RNA helicase activity; GO:0005524,ATP binding; GO:0003723,RNA binding; GO:0005681,spliceosomal complex; GO:0008380,RNA splicing; GO:0006396,RNA processing; GO:0006397,mRNA processing	--
XLOC_010520	chr5	8904249	8904940	-	K15718 linoleate 9S-lipoxygenase [EC:1.13.11.58] | (RefSeq) probable linoleate 9S-lipoxygenase 5 (A)	PREDICTED: uncharacterized protein LOC102630476, partial [Citrus sinensis]	--	SubName: Full=Rve domain-containing protein {ECO:0000313|EMBL:GAV63334.1};	FOG: Transposon-encoded proteins with TYA, reverse transcriptase, integrase domains in various combinations	GO:0015074,DNA integration; GO:0003676,nucleic acid binding	--
XLOC_000064	chr1	1419045	1420384	+	K13161 heterogeneous nuclear ribonucleoprotein R | (RefSeq) heterogeneous nuclear ribonucleoprotein Q-like (A)	PREDICTED: nucleolin-like [Citrus sinensis]	--	SubName: Full=Uncharacterized protein {ECO:0000313|EMBL:GAY57790.1};	--	--	ATP:dephospho-CoA triphosphoribosyl transferase
XLOC_000712	chr1	21083501	21084104	+	K17604 zinc finger SWIM domain-containing protein 3 | (RefSeq) protein FAR1-RELATED SEQUENCE 5-like (A)	hypothetical protein CISIN_1g037987mg [Citrus sinensis]	--	SubName: Full=Uncharacterized protein {ECO:0000313|EMBL:KDO56748.1};	--	GO:0006355,regulation of transcription, DNA-templated	--
XLOC_003666	chr2	8398805	8402403	-	--	hypothetical protein CICLE_v10013512mg [Citrus clementina]	--	SubName: Full=Uncharacterized protein {ECO:0000313|EMBL:ESR43589.1};	--	--	--
XLOC_016062	chr8	11366880	11369808	-	K09840 9-cis-epoxycarotenoid dioxygenase [EC:1.13.11.51] | (RefSeq) hypothetical protein (A)	hypothetical protein CUMW_192310 [Citrus unshiu]	RecName: Full=Probable carotenoid cleavage dioxygenase 4, chloroplastic; Short=AtCCD4; EC=1.14.99.-; AltName: Full=AtNCED4; Flags: Precursor;	SubName: Full=Uncharacterized protein {ECO:0000313|EMBL:GAY59144.1};	Beta, beta-carotene 15,15'-dioxygenase and related enzymes	GO:0010287,plastoglobule; GO:0046872,metal ion binding; GO:0016702,oxidoreductase activity, acting on single donors with incorporation of molecular oxygen, incorporation of two atoms of oxygen; GO:0009507,chloroplast	--
XLOC_016318	chr8	19624407	19625726	-	K19040 E3 ubiquitin-protein ligase ATL10/75/76/77/78 [EC:2.3.2.27] | (RefSeq) RING-H2 finger protein ATL72 (A)	hypothetical protein CISIN_1g042206mg [Citrus sinensis]	RecName: Full=Putative RING-H2 finger protein ATL53; EC=2.3.2.27 {ECO:0000305}; AltName: Full=RING-type E3 ubiquitin transferase ATL53 {ECO:0000305};	SubName: Full=Uncharacterized protein {ECO:0000313|EMBL:KDO72849.1};	FOG: Predicted E3 ubiquitin ligase	GO:0043161,proteasome-mediated ubiquitin-dependent protein catabolic process; GO:0016021,integral component of membrane; GO:0046872,metal ion binding; GO:0061630,ubiquitin protein ligase activity	--
XLOC_018892	chrUn	43442906	43443178	.	--	--	--	--	--	--	--
XLOC_014300	chr7	2517316	2521644	-	K15296 alpha-soluble NSF attachment protein | (RefSeq) hypothetical protein (A)	hypothetical protein CISIN_1g008498mg [Citrus sinensis]	RecName: Full=Alpha-soluble NSF attachment protein 2; Short=Alpha-SNAP2; AltName: Full=N-ethylmaleimide-sensitive factor attachment protein alpha 2;	SubName: Full=Uncharacterized protein {ECO:0000313|EMBL:KDO44858.1};	--	GO:0005773,vacuole; GO:0006886,intracellular protein transport; GO:0016020,membrane; GO:0005774,vacuolar membrane; GO:0061025,membrane fusion; GO:0019905,syntaxin binding; GO:0009506,plasmodesma; GO:0005886,plasma membrane; GO:0035494,SNARE complex disassembly; GO:0031201,SNARE complex; GO:0005483,soluble NSF attachment protein activity	Soluble NSF attachment protein, SNAP
XLOC_017599	chr9	11162720	11163325	-	--	--	--	--	--	--	--
XLOC_002172	chr2	8768538	8769562	+	--	--	--	--	--	--	--
XLOC_002353	chr2	21555786	21560076	+	--	--	--	--	--	--	Reverse transcriptase (RNA-dependent DNA polymerase)
XLOC_006728	chr3	3694693	3694956	.	--	--	--	--	--	--	--
XLOC_009099	chr5	14694126	14696514	+	--	PREDICTED: uncharacterized protein LOC107174918 [Citrus sinensis]	--	SubName: Full=Uncharacterized protein {ECO:0000313|EMBL:CAN77450.1};	FOG: Reverse transcriptase	--	--
XLOC_016974	chr9	28306693	28309753	+	--	hypothetical protein CISIN_1g006077mg [Citrus sinensis]	--	SubName: Full=Uncharacterized protein {ECO:0000313|EMBL:KDO50897.1};	--	GO:0015031,protein transport	--
XLOC_011661	chr5	18759234	18759581	.	--	--	--	--	--	--	--
XLOC_018809	chrUn	21151110	21151726	.	--	--	--	--	--	--	--
XLOC_007788	chr4	4293574	4299683	-	--	--	--	--	--	--	--
XLOC_014394	chr7	4915152	4915690	-	--	--	--	--	--	--	--
XLOC_011611	chr5	2429690	2429915	.	--	--	--	--	--	--	--
XLOC_018108	chr9	19309103	19309544	.	--	--	--	--	--	--	--
XLOC_017594	chr9	10820888	10821925	-	--	hypothetical protein CICLE_v10006730mg [Citrus clementina]	--	SubName: Full=Uncharacterized protein {ECO:0000313|EMBL:ESR33803.1};	--	--	--
XLOC_015021	chr7	4215035	4216144	.	K13457 disease resistance protein RPM1 | (RefSeq) disease resistance protein RPM1-like (A)	PREDICTED: uncharacterized protein LOC107176258 [Citrus sinensis]	--	SubName: Full=Gag-pol polyprotein {ECO:0000313|EMBL:BAK61840.1};	FOG: Transposon-encoded proteins with TYA, reverse transcriptase, integrase domains in various combinations	GO:0015074,DNA integration; GO:0004523,RNA-DNA hybrid ribonuclease activity; GO:0003676,nucleic acid binding	--
XLOC_011711	chr5	40799355	40800184	.	--	hypothetical protein CUMW_048840 [Citrus unshiu]	RecName: Full=Elongation factor Ts, mitochondrial {ECO:0000255|HAMAP-Rule:MF_03135}; Short=EF-Ts {ECO:0000255|HAMAP-Rule:MF_03135}; Short=EF-TsMt {ECO:0000255|HAMAP-Rule:MF_03135}; Flags: Precursor;	SubName: Full=Uncharacterized protein {ECO:0000313|EMBL:GAY40018.1};	Mitochondrial translation elongation factor EF-Tsmt, catalyzes nucleotide exchange on EF-Tumt	GO:0003746,translation elongation factor activity; GO:0005739,mitochondrion	--
XLOC_001808	chr1	19117019	19117977	.	K09833 homogentisate phytyltransferase / homogentisate geranylgeranyltransferase [EC:2.5.1.115 2.5.1.116] | (RefSeq) homogentisate phytyltransferase 1, chloroplastic-like (A)	PREDICTED: homogentisate phytyltransferase 1, chloroplastic-like [Citrus sinensis]	RecName: Full=Coumarin 8-geranyltransferase 1b, chloroplastic; EC=2.5.1.138 {ECO:0000269|PubMed:25077796}; AltName: Full=Prenyltransferase 1b {ECO:0000303|PubMed:25077796}; Short=ClPT1ba {ECO:0000303|PubMed:25077796}; Flags: Precursor;	SubName: Full=Uncharacterized protein {ECO:0000313|EMBL:ESR40812.1};	--	GO:0031969,chloroplast membrane; GO:0016021,integral component of membrane; GO:0004659,prenyltransferase activity; GO:0009507,chloroplast	--
XLOC_011271	chr5	43739350	43742173	-	K11423 histone-lysine N-methyltransferase SETD2 [EC:2.1.1.43] | (RefSeq) uncharacterized protein LOC103965265 isoform X1 (A)	hypothetical protein CISIN_1g036608mg, partial [Citrus sinensis]	--	SubName: Full=Uncharacterized protein {ECO:0000313|EMBL:KDO46178.1}; Flags: Fragment;	--	GO:0006355,regulation of transcription, DNA-templated	--
XLOC_008095	chr4	17739903	17743932	-	--	--	--	--	--	--	--
XLOC_004936	chr2	31306536	31307017	.	K01528 dynamin GTPase [EC:3.6.5.5] | (Kazusa) Lj0g3v0199559.2; - (A)	hypothetical protein L195_g034613, partial [Trifolium pratense]	RecName: Full=Retrovirus-related Pol polyprotein from transposon RE1; AltName: Full=Retro element 1 {ECO:0000303|PubMed:10689195}; Short=AtRE1 {ECO:0000303|PubMed:10689195}; Includes: RecName: Full=Protease RE1; EC=3.4.23.-; Includes: RecName: Full=Reverse transcriptase RE1; EC=2.7.7.49; Includes: RecName: Full=Endonuclease RE1;	SubName: Full=Uncharacterized protein {ECO:0000313|EMBL:PKI44367.1}; Flags: Fragment;	FOG: Transposon-encoded proteins with TYA, reverse transcriptase, integrase domains in various combinations	GO:0006310,DNA recombination; GO:0004519,endonuclease activity; GO:0015074,DNA integration; GO:0004190,aspartic-type endopeptidase activity; GO:0003676,nucleic acid binding; GO:0003964,RNA-directed DNA polymerase activity; GO:0046872,metal ion binding	--
XLOC_013160	chr6	19665813	19672743	-	K07955 ADP-ribosylation factor-like protein 8 | (RefSeq) ADP-ribosylation factor-like protein 8B (A)	PREDICTED: ADP-ribosylation factor-like protein 8B [Citrus sinensis]	RecName: Full=ADP-ribosylation factor-like protein 8c {ECO:0000303|PubMed:22174675}; Short=AtARL8c {ECO:0000303|PubMed:22174675}; AltName: Full=ADP-ribosylation factor-like A1A {ECO:0000303|PubMed:12644670}; Short=AtARLA1A {ECO:0000303|PubMed:12644670};	SubName: Full=Uncharacterized protein {ECO:0000313|EMBL:GAY43738.1};	GTP-binding ADP-ribosylation factor-like protein	GO:0005819,spindle; GO:0051607,defense response to virus; GO:0005765,lysosomal membrane; GO:0007049,cell cycle; GO:0007059,chromosome segregation; GO:0007264,small GTPase mediated signal transduction; GO:0031902,late endosome membrane; GO:0051301,cell division; GO:0005525,GTP binding	Transferase family
XLOC_017578	chr9	9598752	9599223	-	--	hypothetical protein CISIN_1g0034871mg, partial [Citrus sinensis]	RecName: Full=Protein BLISTER {ECO:0000303|PubMed:20647345}; AltName: Full=Protein KOLD SENSITIV-1 {ECO:0000303|PubMed:20674078};	SubName: Full=Uncharacterized protein {ECO:0000313|EMBL:KDO55724.1}; Flags: Fragment;	--	GO:0048316,seed development; GO:0010091,trichome branching; GO:0040008,regulation of growth; GO:0009965,leaf morphogenesis; GO:0051781,positive regulation of cell division; GO:0006355,regulation of transcription, DNA-templated; GO:0048826,cotyledon morphogenesis; GO:0005634,nucleus; GO:0009908,flower development; GO:0005829,cytosol	--
XLOC_018804	chrUn	17767534	17767831	.	K19613 leucine-rich repeat protein SHOC2 | (RefSeq) putative disease resistance protein At3g14460 (A)	PREDICTED: putative disease resistance RPP13-like protein 1 isoform X1 [Citrus sinensis]	RecName: Full=Putative disease resistance protein RGA4; AltName: Full=RGA4-blb;	--	Apoptotic ATPase	GO:0006952,defense response; GO:0005524,ATP binding; GO:0043531,ADP binding	--
XLOC_004973	chr2	45659066	45659348	.	--	--	--	--	--	--	--
XLOC_017500	chr9	6344741	6360657	-	--	--	--	--	--	--	--
XLOC_001786	chr1	13712831	13713174	.	--	--	--	--	--	--	--
XLOC_013538	chr7	3429873	3432250	+	--	hypothetical protein AXX17_AT3G56820 [Arabidopsis thaliana]	--	SubName: Full=Uncharacterized protein {ECO:0000313|EMBL:OAP02176.1};	Tam3-transposase (Ac family)	GO:0046983,protein dimerization activity; GO:0003677,DNA binding	--
XLOC_011677	chr5	26331215	26331578	.	--	--	--	--	--	--	--
XLOC_015179	chr8	2336123	2338056	+	--	hypothetical protein CUMW_114050 [Citrus unshiu]	--	SubName: Full=Uncharacterized protein {ECO:0000313|EMBL:GAY48742.1};	--	--	--
XLOC_009887	chr5	45859483	45861194	+	K09841 xanthoxin dehydrogenase [EC:1.1.1.288] | (RefSeq) xanthoxin dehydrogenase-like (A)	PREDICTED: short-chain dehydrogenase reductase 3b-like [Citrus sinensis]	RecName: Full=Short-chain dehydrogenase reductase 3b; Short=AtSDR3b; EC=1.1.1.-;	SubName: Full=Uncharacterized protein {ECO:0000313|EMBL:GAY44916.1};	Reductases with broad range of substrate specificities	GO:0016491,oxidoreductase activity	--
XLOC_009508	chr5	38352809	38355807	+	--	hypothetical protein CISIN_1g001263mg [Citrus sinensis]	RecName: Full=Histone-lysine N-methyltransferase ATX1 {ECO:0000303|PubMed:12699618}; EC=2.1.1.43 {ECO:0000269|PubMed:12699618}; AltName: Full=Protein SET DOMAIN GROUP 27 {ECO:0000303|PubMed:11691919}; AltName: Full=Trithorax-homolog protein 1 {ECO:0000303|PubMed:11418242}; Short=TRX-homolog protein 1 {ECO:0000303|PubMed:11418242};	RecName: Full=Histone-lysine N-methyltransferase {ECO:0000256|SAAS:SAAS00591749}; EC=2.1.1.43 {ECO:0000256|SAAS:SAAS00591749};	Histone H3 (Lys4) methyltransferase complex, subunit SET1 and related methyltransferases	GO:0005737,cytoplasm; GO:0018024,histone-lysine N-methyltransferase activity; GO:0010093,specification of floral organ identity; GO:0044212,transcription regulatory region DNA binding; GO:0005634,nucleus; GO:0010314,phosphatidylinositol-5-phosphate binding; GO:0006355,regulation of transcription, DNA-templated; GO:0000785,chromatin; GO:0005886,plasma membrane; GO:0051568,histone H3-K4 methylation…	--
XLOC_008470	chr4	2253909	2254139	.	--	--	--	--	--	--	Cation transport protein
XLOC_012733	chr6	9308615	9311359	-	--	--	--	--	--	--	--
XLOC_012991	chr6	15409312	15410285	-	K01301 N-acetylated-alpha-linked acidic dipeptidase [EC:3.4.17.21] | (RefSeq) probable glutamate carboxypeptidase 2 (A)	PREDICTED: probable glutamate carboxypeptidase 2 [Citrus sinensis]	RecName: Full=Probable glutamate carboxypeptidase AMP1 {ECO:0000305}; EC=3.4.17.21 {ECO:0000305}; AltName: Full=Probable glutamate carboxypeptidase 2 {ECO:0000305}; AltName: Full=Probable glutamate carboxypeptidase II {ECO:0000305}; AltName: Full=Protein ALTERED MERISTEM PROGRAM 1 {ECO:0000303|PubMed:17006669}; Short=AtAMP1 {ECO:0000303|PubMed:23603279}; AltName: Full=Protein CONSTITUTIVE MORPHOG…	SubName: Full=Uncharacterized protein {ECO:0000313|EMBL:GAY32817.1};	Transferrin receptor and related proteins containing the protease-associated (PA) domain	GO:0005789,endoplasmic reticulum membrane; GO:0010305,leaf vascular tissue pattern formation; GO:0004181,metallocarboxypeptidase activity; GO:0004180,carboxypeptidase activity; GO:0010082,regulation of root meristem growth; GO:0010081,regulation of inflorescence meristem growth; GO:0010080,regulation of floral meristem growth; GO:0048507,meristem development; GO:0009793,embryo development ending …	--
XLOC_006736	chr3	7854292	7854593	.	--	--	--	--	--	--	--
XLOC_016769	chr9	9566999	9569004	+	K10357 myosin V | (RefSeq) myosin-6 (A)	hypothetical protein CISIN_1g000442mg [Citrus sinensis]	RecName: Full=Myosin-10; AltName: Full=Myosin XI D; Short=AtXID;	SubName: Full=Uncharacterized protein {ECO:0000313|EMBL:KDO55731.1};	Myosin class V heavy chain	GO:0003779,actin binding; GO:0030048,actin filament-based movement; GO:0016459,myosin complex; GO:0005516,calmodulin binding; GO:0003774,motor activity; GO:0005524,ATP binding	--
XLOC_005163	chr3	10805748	10810678	+	--	PREDICTED: sterol 3-beta-glucosyltransferase UGT80B1 [Citrus sinensis]	--	SubName: Full=Uncharacterized protein {ECO:0000313|EMBL:ESR45177.1};	--	--	--
XLOC_007273	chr4	17626600	17628397	+	K07418 cytochrome P450 family 2 subfamily J [EC:1.14.14.1] | (RefSeq) cytochrome P450 71D11-like (A)	hypothetical protein CICLE_v10008076mg [Citrus clementina]	RecName: Full=Cytochrome P450 71D9; EC=1.14.-.-; AltName: Full=Cytochrome P450 CP3;	SubName: Full=Uncharacterized protein {ECO:0000313|EMBL:ESR65793.1};	Cytochrome P450 CYP2 subfamily	GO:0044550,secondary metabolite biosynthetic process; GO:0005506,iron ion binding; GO:0016020,membrane; GO:0020037,heme binding; GO:0016709,oxidoreductase activity, acting on paired donors, with incorporation or reduction of molecular oxygen, NAD(P)H as one donor, and incorporation of one atom of oxygen	--
XLOC_004875	chr2	7787297	7787564	.	--	--	--	--	--	--	--
XLOC_003371	chr2	52740548	52745430	+	--	--	--	--	--	--	--
XLOC_017741	chr9	26266849	26269349	-	--	hypothetical protein CUMW_269120 [Citrus unshiu]	--	--	--	--	--
XLOC_003517	chr2	4294232	4294476	-	--	--	--	--	--	--	--
XLOC_015456	chr8	13015137	13016872	+	K12611 mRNA-decapping enzyme 1B [EC:3.-.-.-] | (RefSeq) hypothetical protein (A)	PREDICTED: mRNA-decapping enzyme-like protein isoform X6 [Citrus sinensis]	RecName: Full=mRNA-decapping enzyme-like protein; EC=3.-.-.-; AltName: Full=DCP1 homolog;	SubName: Full=Uncharacterized protein {ECO:0000313|EMBL:GAY33510.1};	Decapping enzyme complex component DCP1	GO:0005737,cytoplasm; GO:0016787,hydrolase activity; GO:0000290,deadenylation-dependent decapping of nuclear-transcribed mRNA; GO:0031087,deadenylation-independent decapping of nuclear-transcribed mRNA; GO:0030234,enzyme regulator activity; GO:0000932,P-body; GO:0006952,defense response; GO:0008047,enzyme activator activity; GO:0006397,mRNA processing; GO:0003729,mRNA binding	--
XLOC_017536	chr9	7590568	7595826	-	--	--	--	--	--	--	RNase P subunit Pop3
XLOC_018103	chr9	17548676	17549016	.	--	hypothetical protein CQW23_34552 [Capsicum baccatum]	--	--	--	--	--
XLOC_016563	chr9	3221304	3228386	+	K07447 putative holliday junction resolvase [EC:3.1.-.-] | (RefSeq) putative pre-16S rRNA nuclease (A)	hypothetical protein CICLE_v10006013mg [Citrus clementina]	RecName: Full=CASP-like protein 1E1; Short=RcCASPL1E1;	SubName: Full=Uncharacterized protein {ECO:0000313|EMBL:ESR32899.1};	--	GO:0016021,integral component of membrane; GO:0005886,plasma membrane	--
XLOC_009320	chr5	30201747	30202060	+	--	hypothetical protein CISIN_1g006847mg [Citrus sinensis]	RecName: Full=Ankyrin repeat protein SKIP35; AltName: Full=SKP1-interacting partner 35;	SubName: Full=Uncharacterized protein {ECO:0000313|EMBL:KDO49748.1};	--	--	--
XLOC_008539	chr4	24777573	24778590	.	K00279 cytokinin dehydrogenase [EC:1.5.99.12] | (RefSeq) cytokinin dehydrogenase 7 (A)	hypothetical protein CICLE_v10007999mg [Citrus clementina]	RecName: Full=Cytokinin dehydrogenase 7; EC=1.5.99.12; AltName: Full=Cytokinin oxidase 7; Short=AtCKX5; Short=AtCKX7; Short=CKO7;	SubName: Full=Uncharacterized protein {ECO:0000313|EMBL:ESR66241.1};	Proteins containing the FAD binding domain	GO:0009823,cytokinin catabolic process; GO:0050660,flavin adenine dinucleotide binding; GO:0016614,oxidoreductase activity, acting on CH-OH group of donors; GO:0019139,cytokinin dehydrogenase activity	--
XLOC_002042	chr2	5637401	5640366	+	K19041 E3 ubiquitin-protein ligase RNF38/44 [EC:2.3.2.27] | (RefSeq) RING-H2 finger protein ATL46 isoform X1 (A)	hypothetical protein CISIN_1g039247mg [Citrus sinensis]	RecName: Full=RING-H2 finger protein ATL46; EC=2.3.2.27 {ECO:0000305}; AltName: Full=RING-type E3 ubiquitin transferase ATL46 {ECO:0000305};	SubName: Full=Uncharacterized protein {ECO:0000313|EMBL:KDO66250.1};	FOG: Predicted E3 ubiquitin ligase	GO:0043161,proteasome-mediated ubiquitin-dependent protein catabolic process; GO:0016021,integral component of membrane; GO:0046872,metal ion binding; GO:0061630,ubiquitin protein ligase activity	--
XLOC_015750	chr8	855195	857566	-	K13126 polyadenylate-binding protein | (RefSeq) polyadenylate-binding protein 2-like (A)	PREDICTED: uncharacterized protein LOC102623386 isoform X4 [Citrus sinensis]	--	SubName: Full=Uncharacterized protein {ECO:0000313|EMBL:KDO46574.1}; Flags: Fragment;	--	--	--
XLOC_010887	chr5	32694698	32696187	-	--	--	--	--	--	--	--
XLOC_004900	chr2	17498543	17499117	.	--	--	--	--	--	--	--
XLOC_010570	chr5	12047661	12052409	-	K17604 zinc finger SWIM domain-containing protein 3 | (RefSeq) uncharacterized protein LOC112003727 (A)	PREDICTED: uncharacterized protein LOC102612426 [Citrus sinensis]	--	SubName: Full=Uncharacterized protein {ECO:0000313|EMBL:PIM96992.1};	--	--	--
XLOC_018516	chrUn	6119524	6122074	-	--	PREDICTED: protein DENND6A isoform X2 [Citrus sinensis]	--	--	Uncharacterized conserved protein	--	--
XLOC_007347	chr4	22488728	22491782	+	K10523 speckle-type POZ protein | (RefSeq) BTB/POZ and MATH domain-containing protein 1-like (A)	PREDICTED: uncharacterized protein LOC102614032 [Citrus sinensis]	--	SubName: Full=Gag-pol polyprotein {ECO:0000313|EMBL:BAK61840.1};	FOG: Transposon-encoded proteins with TYA, reverse transcriptase, integrase domains in various combinations	GO:0015074,DNA integration; GO:0004523,RNA-DNA hybrid ribonuclease activity; GO:0003676,nucleic acid binding	--
XLOC_015828	chr8	2561540	2564870	-	K17783 mitochondrial FAD-linked sulfhydryl oxidase [EC:1.8.3.2] | (RefSeq) hypothetical protein (A)	hypothetical protein CICLE_v10029502mg [Citrus clementina]	RecName: Full=FAD-linked sulfhydryl oxidase ERV1; Short=AtErv1; EC=1.8.3.2; AltName: Full=Mitochondrial sulfhydryl oxidase ERV1;	SubName: Full=Uncharacterized protein {ECO:0000313|EMBL:ESR36087.1};	Mitochondrial sulfhydryl oxidase involved in the biogenesis of cytosolic Fe/S proteins	GO:0016971,flavin-linked sulfhydryl oxidase activity; GO:0050660,flavin adenine dinucleotide binding; GO:0005739,mitochondrion; GO:0016972,thiol oxidase activity; GO:0015035,protein disulfide oxidoreductase activity; GO:0042802,identical protein binding	--
XLOC_003387	chr2	549889	554423	-	K10406 kinesin family member C2/C3 | (RefSeq) hypothetical protein (A)	hypothetical protein CISIN_1g002104mg [Citrus sinensis]	RecName: Full=Kinesin-like protein KIN-14T {ECO:0000305};	SubName: Full=Uncharacterized protein {ECO:0000313|EMBL:KDO54537.1};	Kinesin (KAR3 subfamily)	GO:0008017,microtubule binding; GO:0007018,microtubule-based movement; GO:0005739,mitochondrion; GO:0003777,microtubule motor activity; GO:0016887,ATPase activity; GO:0005871,kinesin complex; GO:0005874,microtubule; GO:0005524,ATP binding	--
XLOC_004978	chr2	46388156	46388518	.	--	--	--	--	--	--	--
XLOC_004200	chr2	37236140	37236867	-	--	--	--	--	--	--	--
XLOC_011727	chr5	46493081	46493392	.	--	--	--	--	--	--	--
XLOC_006778	chr3	25846892	25847520	.	--	hypothetical protein CICLE_v10010098mg [Citrus clementina]	--	SubName: Full=Uncharacterized protein {ECO:0000313|EMBL:ESR65395.1};	--	--	--
XLOC_011639	chr5	12499942	12500325	.	--	hypothetical protein CICLE_v10019154mg [Citrus clementina]	--	SubName: Full=Uncharacterized protein {ECO:0000313|EMBL:ESR56038.1};	--	--	HypF finger
XLOC_001412	chr1	13257052	13257616	-	--	--	--	--	--	--	--
XLOC_001822	chr1	22739012	22739670	.	--	--	--	--	--	--	--
XLOC_018348	chrUn	17665995	17667414	+	K00036 glucose-6-phosphate 1-dehydrogenase [EC:1.1.1.49 1.1.1.363] | (RefSeq) glucose-6-phosphate 1-dehydrogenase 4, chloroplastic-like (A)	PREDICTED: glucose-6-phosphate 1-dehydrogenase 4, chloroplastic-like isoform X4 [Citrus sinensis]	RecName: Full=Glucose-6-phosphate 1-dehydrogenase 4, chloroplastic; Short=G6PD4; Short=G6PDH4; EC=1.1.1.49; Flags: Precursor;	--	Glucose-6-phosphate 1-dehydrogenase	GO:0004345,glucose-6-phosphate dehydrogenase activity; GO:0050661,NADP binding; GO:0006098,pentose-phosphate shunt; GO:0006006,glucose metabolic process; GO:0009507,chloroplast	--
XLOC_004278	chr2	40131187	40141301	-	K08145 MFS transporter, SP family, solute carrier family 2 (facilitated glucose transporter), member 8 | (RefSeq) hypothetical protein (A)	hypothetical protein CICLE_v10003468mg [Citrus clementina]	RecName: Full=Sugar transporter ERD6-like 5;	SubName: Full=Uncharacterized protein {ECO:0000313|EMBL:ESR46437.1};	Predicted transporter (major facilitator superfamily)	GO:0005355,glucose transmembrane transporter activity; GO:0035428,NA; GO:0046323,glucose import; GO:0005351,carbohydrate:proton symporter activity; GO:0016021,integral component of membrane	Protein of unknown function (DUF679)
XLOC_014142	chr7	21351691	21354346	+	--	PREDICTED: CLAVATA3/ESR (CLE)-related protein 9 [Citrus sinensis]	RecName: Full=CLAVATA3/ESR (CLE)-related protein 9; Contains: RecName: Full=CLE9p; Flags: Precursor;	SubName: Full=Uncharacterized protein {ECO:0000313|EMBL:GAY36775.1};	--	GO:0007275,multicellular organism development; GO:0045168,cell-cell signaling involved in cell fate commitment; GO:0005615,extracellular space	--
XLOC_013409	chr6	22952552	22953433	.	--	CTV.20 [Citrus trifoliata]	--	SubName: Full=CTV.20 {ECO:0000313|EMBL:AAN62347.1};	--	GO:0006355,regulation of transcription, DNA-templated; GO:0004190,aspartic-type endopeptidase activity; GO:0003712,transcription coregulator activity; GO:0003676,nucleic acid binding; GO:0008270,zinc ion binding	--
XLOC_000922	chr1	324187	332408	-	K00831 phosphoserine aminotransferase [EC:2.6.1.52] | (RefSeq) phosphoserine aminotransferase 2, chloroplastic-like (A)	hypothetical protein CUMW_194100 [Citrus unshiu]	RecName: Full=Phosphoserine aminotransferase 2, chloroplastic; Short=AtPSAT2; EC=2.6.1.52; Flags: Precursor;	SubName: Full=Uncharacterized protein {ECO:0000313|EMBL:GAY59381.1};	Phosphoserine aminotransferase	GO:0004648,O-phospho-L-serine:2-oxoglutarate aminotransferase activity; GO:0009534,chloroplast thylakoid; GO:0006564,L-serine biosynthetic process; GO:0009570,chloroplast stroma; GO:0046686,response to cadmium ion; GO:0009507,chloroplast	Peptidase family M50
XLOC_012738	chr6	9543081	9544456	-	--	uncharacterized protein LOC109821595 [Asparagus officinalis]	--	SubName: Full=LOW QUALITY PROTEIN: uncharacterized protein LOC103696607 {ECO:0000313|RefSeq:XP_008776509.1};	--	--	--
XLOC_018122	chr9	25991260	25991702	.	--	PREDICTED: uncharacterized protein LOC102607154 [Citrus sinensis]	--	--	--	--	--
XLOC_018654	chrUn	18232886	18233589	-	--	--	--	--	--	--	--
XLOC_015067	chr7	19724151	19724463	.	--	--	--	--	--	--	--
XLOC_015044	chr7	13389858	13390146	.	--	hypothetical protein CICLE_v10010098mg [Citrus clementina]	--	SubName: Full=Uncharacterized protein {ECO:0000313|EMBL:ESR65395.1};	--	--	--
XLOC_010094	chr5	118367	119692	-	--	--	--	--	--	--	--
XLOC_014693	chr7	17056839	17058547	-	K20224 importin-9 | (RefSeq) importin-9 (A)	PREDICTED: importin-9 isoform X3 [Citrus sinensis]	--	SubName: Full=Uncharacterized protein {ECO:0000313|EMBL:KDO70163.1};	Predicted importin 9	GO:0006886,intracellular protein transport; GO:0008536,Ran GTPase binding; GO:0005634,nucleus	Domain of unknown function (DUF4674)
XLOC_018050	chr9	2821277	2821666	.	K21596 calmodulin-binding transcription activator | (RefSeq) uncharacterized LOC107794376 (A)	hypothetical protein CICLE_v10006971mg [Citrus clementina]	RecName: Full=F-box/kelch-repeat protein At3g23880;	--	--	GO:0005634,nucleus; GO:0004842,ubiquitin-protein transferase activity; GO:0031146,SCF-dependent proteasomal ubiquitin-dependent protein catabolic process	--
XLOC_011681	chr5	27715051	27715318	.	--	--	--	--	--	--	--
XLOC_018759	chrUn	1387332	1388300	.	--	--	--	--	--	--	--
XLOC_000897	chr1	31819219	31822846	+	--	PREDICTED: uncharacterized protein LOC107175534 [Citrus sinensis]	--	SubName: Full=Uncharacterized protein {ECO:0000313|EMBL:GAY64950.1};	--	--	--
XLOC_007768	chr4	3535330	3535879	-	--	--	--	--	--	--	--
XLOC_018120	chr9	23208148	23208503	.	--	hypothetical protein CUMW_201600 [Citrus unshiu]	--	--	--	--	--
XLOC_007299	chr4	18462005	18463278	+	--	PREDICTED: uncharacterized protein LOC102623946 [Citrus sinensis]	--	SubName: Full=Uncharacterized protein {ECO:0000313|EMBL:GAY66091.1};	--	--	--
XLOC_015071	chr7	20996012	20996259	.	--	--	--	--	--	--	--
XLOC_011634	chr5	9684469	9685604	.	--	--	--	--	--	--	--
XLOC_001758	chr1	2357200	2357507	.	--	--	--	--	--	--	--
XLOC_010496	chr5	8349270	8353754	-	K18663 activating signal cointegrator complex subunit 3 [EC:3.6.4.12] | (RefSeq) DExH-box ATP-dependent RNA helicase DExH14 (A)	hypothetical protein CISIN_1g0431902mg, partial [Citrus sinensis]	RecName: Full=DExH-box ATP-dependent RNA helicase DExH14 {ECO:0000305}; EC=3.6.4.13 {ECO:0000305}; AltName: Full=BRR2 homolog C {ECO:0000305}; Short=AtBRR2C {ECO:0000305}; AltName: Full=Pre-mRNA-splicing helicase BRR2C {ECO:0000305};	SubName: Full=Uncharacterized protein {ECO:0000313|EMBL:KDO54636.1}; Flags: Fragment;	DNA/RNA helicase MER3/SLH1, DEAD-box superfamily	GO:0004386,helicase activity; GO:0005524,ATP binding; GO:0003729,mRNA binding; GO:0008380,RNA splicing; GO:0005681,spliceosomal complex; GO:0006397,mRNA processing	Sec63 Brl domain
XLOC_001567	chr1	21245487	21252267	-	K22804 structural maintenance of chromosomes protein 6 | (RefSeq) structural maintenance of chromosomes protein 6B-like (A)	PREDICTED: uncharacterized protein LOC107177966 [Citrus sinensis]	RecName: Full=Uncharacterized mitochondrial protein AtMg01250; AltName: Full=ORF102;	SubName: Full=RNA-directed DNA polymerase reverse transcriptase {ECO:0000313|EMBL:JAV45623.1}; Flags: Fragment;	FOG: Reverse transcriptase	GO:0005739,mitochondrion	Reverse transcriptase (RNA-dependent DNA polymerase)
XLOC_016929	chr9	24895570	24907695	+	K17964 leucine-rich PPR motif-containing protein, mitochondrial | (RefSeq) uncharacterized LOC102608095 (A)	PREDICTED: uncharacterized protein LOC102608095 [Citrus sinensis]	--	SubName: Full=Uncharacterized protein {ECO:0000313|EMBL:ESR34486.1};	--	--	--
XLOC_013796	chr7	14017840	14019988	+	--	--	--	--	--	--	--
XLOC_010692	chr5	18953148	18954792	-	--	--	--	--	--	--	--
XLOC_001820	chr1	21804096	21804661	.	K14611 solute carrier family 23 (nucleobase transporter), member 1/2 | (RefSeq) nucleobase-ascorbate transporter 12-like (A)	uncharacterized protein LOC111023448 [Momordica charantia]	--	SubName: Full=Rve domain-containing protein {ECO:0000313|EMBL:GAV76793.1}; Flags: Fragment;	FOG: Transposon-encoded proteins with TYA, reverse transcriptase, integrase domains in various combinations	GO:0015074,DNA integration; GO:0003676,nucleic acid binding	--
XLOC_015049	chr7	14969856	14971443	.	--	--	--	--	--	--	--
XLOC_004923	chr2	26295737	26296076	.	--	--	--	--	--	--	--
XLOC_018296	chrUn	13634654	13636309	+	--	PREDICTED: uncharacterized protein LOC102628327 [Citrus sinensis]	--	--	--	--	PhnA Zinc-Ribbon
XLOC_006983	chr4	4685387	4686001	+	--	--	--	--	--	--	--
XLOC_018052	chr9	2911595	2912471	.	--	--	--	--	--	--	--
XLOC_011627	chr5	8592563	8592790	.	--	--	--	--	--	--	--
XLOC_013180	chr6	20011058	20013432	-	K00604 methionyl-tRNA formyltransferase [EC:2.1.2.9] | (RefSeq) methionyl-tRNA formyltransferase (A)	hypothetical protein CISIN_1g048078mg, partial [Citrus sinensis]	--	SubName: Full=Uncharacterized protein {ECO:0000313|EMBL:KDO63133.1}; Flags: Fragment;	Methionyl-tRNA formyltransferase	GO:0004479,methionyl-tRNA formyltransferase activity	--
XLOC_007357	chr4	23144860	23145700	+	--	--	--	--	--	--	--
XLOC_001716	chr1	30380183	30380944	-	--	--	--	--	--	--	--
XLOC_005330	chr3	19599432	19600311	+	--	--	--	--	--	--	--
XLOC_002261	chr2	14372316	14372626	+	--	CTV.20 [Citrus trifoliata]	--	SubName: Full=CTV.20 {ECO:0000313|EMBL:AAN62347.1};	--	GO:0006355,regulation of transcription, DNA-templated; GO:0004190,aspartic-type endopeptidase activity; GO:0003712,transcription coregulator activity; GO:0003676,nucleic acid binding; GO:0008270,zinc ion binding	--
XLOC_018261	chrUn	10673449	10676542	+	K00485 dimethylaniline monooxygenase (N-oxide forming) [EC:1.14.13.8] | (RefSeq) probable flavin-containing monooxygenase 1 (A)	PREDICTED: protein diaphanous homolog 1-like [Citrus sinensis]	--	--	--	--	Protein of unknown function (DUF3678)
XLOC_009322	chr5	30234706	30271820	+	--	--	--	--	--	--	Mitochondrial calcium uniporter
XLOC_008527	chr4	21743569	21744257	.	--	--	--	--	--	--	--
XLOC_001976	chr2	4040345	4042284	+	--	--	--	--	--	--	--
XLOC_007319	chr4	19983956	19988359	+	K17604 zinc finger SWIM domain-containing protein 3 | (RefSeq) protein FAR1-RELATED SEQUENCE 5-like (A)	PREDICTED: protein FAR1-RELATED SEQUENCE 5-like [Citrus sinensis]	RecName: Full=Protein FAR1-RELATED SEQUENCE 5;	SubName: Full=Uncharacterized protein {ECO:0000313|EMBL:CAN64548.1};	--	GO:0006355,regulation of transcription, DNA-templated; GO:0005634,nucleus; GO:0008270,zinc ion binding	--
XLOC_018644	chrUn	17714438	17714727	-	--	--	--	--	--	--	--
XLOC_004999	chr2	52709096	52709937	.	--	hypothetical protein CISIN_1g022876mg [Citrus sinensis]	--	SubName: Full=Uncharacterized protein {ECO:0000313|EMBL:KDO78458.1};	Uncharacterized conserved protein	GO:0016021,integral component of membrane	--
XLOC_018065	chr9	5763161	5763633	.	--	--	--	--	--	--	FhuF 2Fe-2S C-terminal domain
XLOC_002065	chr2	6133616	6135133	+	--	--	--	--	--	--	--
XLOC_013376	chr6	12493207	12493523	.	--	--	--	--	--	--	--
XLOC_012534	chr6	1618518	1621971	-	--	--	--	--	--	--	--
XLOC_003808	chr2	16954139	16956330	-	--	--	--	--	--	--	--
XLOC_004902	chr2	19255893	19257344	.	--	CTV.20 [Citrus trifoliata]	--	SubName: Full=CTV.20 {ECO:0000313|EMBL:AAN62347.1};	--	GO:0006355,regulation of transcription, DNA-templated; GO:0004190,aspartic-type endopeptidase activity; GO:0003712,transcription coregulator activity; GO:0003676,nucleic acid binding; GO:0008270,zinc ion binding	--
XLOC_018617	chrUn	14926575	14930225	-	K01426 amidase [EC:3.5.1.4] | (RefSeq) hypothetical protein (A)	hypothetical protein CUMW_249440 [Citrus unshiu]	RecName: Full=Probable amidase At4g34880 {ECO:0000305}; EC=3.5.1.4 {ECO:0000250|UniProtKB:Q9FR37};	--	Amidases	GO:0004040,amidase activity	--
XLOC_016993	chr9	29887520	29889350	+	K03006 DNA-directed RNA polymerase II subunit RPB1 [EC:2.7.7.6] | (RefSeq) LOW QUALITY PROTEIN: DNA-directed RNA polymerase II subunit 1-like (A)	hypothetical protein VITISV_032980 [Vitis vinifera]	RecName: Full=Retrovirus-related Pol polyprotein from transposon TNT 1-94; Includes: RecName: Full=Protease; EC=3.4.23.-; Includes: RecName: Full=Reverse transcriptase; EC=2.7.7.49; Includes: RecName: Full=Endonuclease;	SubName: Full=Uncharacterized protein {ECO:0000313|EMBL:CAN74303.1};	FOG: Transposon-encoded proteins with TYA, reverse transcriptase, integrase domains in various combinations	GO:0004519,endonuclease activity; GO:0015074,DNA integration; GO:0004190,aspartic-type endopeptidase activity; GO:0008270,zinc ion binding; GO:0003676,nucleic acid binding; GO:0003964,RNA-directed DNA polymerase activity	Integrase core domain
XLOC_018749	chrUn	43426000	43426447	-	--	--	--	--	--	--	--
XLOC_007223	chr4	16661575	16662526	+	--	--	--	--	--	--	--
XLOC_008435	chr4	28877008	28880923	-	K17964 leucine-rich PPR motif-containing protein, mitochondrial | (RefSeq) pentatricopeptide repeat-containing protein At1g09900-like (A)	PREDICTED: pentatricopeptide repeat-containing protein At4g30825, chloroplastic [Citrus sinensis]	RecName: Full=Pentatricopeptide repeat-containing protein At4g30825, chloroplastic; Flags: Precursor;	SubName: Full=Uncharacterized protein {ECO:0000313|EMBL:ESR66805.1};	FOG: PPR repeat	GO:0005675,transcription factor TFIIH holo complex; GO:0000079,regulation of cyclin-dependent protein serine/threonine kinase activity; GO:0006357,regulation of transcription by RNA polymerase II; GO:0009507,chloroplast; GO:0006281,DNA repair	--
XLOC_003587	chr2	6144895	6155807	-	--	hypothetical protein CICLE_v10014911mg [Citrus clementina]	RecName: Full=DNA (cytosine-5)-methyltransferase DRM1; EC=2.1.1.37; AltName: Full=Protein DOMAINS REARRANGED METHYLASE 1;	SubName: Full=Uncharacterized protein {ECO:0000313|EMBL:ESR59779.1};	--	GO:0006306,DNA methylation; GO:0005634,nucleus; GO:0006346,methylation-dependent chromatin silencing; GO:0050832,defense response to fungus; GO:0003886,DNA (cytosine-5-)-methyltransferase activity; GO:0016458,gene silencing; GO:0003677,DNA binding; GO:0051567,histone H3-K9 methylation	--
XLOC_017898	chr9	35973779	35975749	-	K04733 interleukin-1 receptor-associated kinase 4 [EC:2.7.11.1] | (RefSeq) L-type lectin-domain containing receptor kinase IX.1-like (A)	hypothetical protein CICLE_v10030054mg, partial [Citrus clementina]	--	--	--	--	--
XLOC_016424	chr8	16083272	16083553	.	K05666 ATP-binding cassette, subfamily C (CFTR/MRP), member 2 | (RefSeq) hypothetical protein (A)	hypothetical protein CUMW_050580 [Citrus unshiu]	--	SubName: Full=Uncharacterized protein {ECO:0000313|EMBL:GAY40253.1};	--	--	--
XLOC_004950	chr2	36880191	36880487	.	--	--	--	--	--	--	--
XLOC_012903	chr6	13798730	13801354	-	K02879 large subunit ribosomal protein L17 | (RefSeq) hypothetical protein (A)	hypothetical protein CICLE_v10012716mg [Citrus clementina]	RecName: Full=50S ribosomal protein L17, chloroplastic {ECO:0000303|PubMed:10874046}; AltName: Full=CL17; AltName: Full=Chloroplastic large ribosomal subunit protein bL17c {ECO:0000303|PubMed:28007896}; Flags: Precursor;	SubName: Full=Uncharacterized protein {ECO:0000313|EMBL:GAY32376.1};	Mitochondrial/chloroplast ribosomal protein L17	GO:0003735,structural constituent of ribosome; GO:0005840,ribosome; GO:0009507,chloroplast; GO:0006412,translation; GO:0019843,rRNA binding	Sensor_kinase_SpoOB-type, alpha-helical domain
XLOC_009386	chr5	34283353	34289497	+	K01601 ribulose-bisphosphate carboxylase large chain [EC:4.1.1.39] | (RefSeq) uncharacterized protein LOC112496878 (A)	hypothetical protein CUMW_277770 [Citrus unshiu]	RecName: Full=Ribulose bisphosphate carboxylase large chain; Short=RuBisCO large subunit; EC=4.1.1.39; Flags: Fragment;	SubName: Full=Uncharacterized protein {ECO:0000313|EMBL:GAY34972.1};	--	GO:0004497,monooxygenase activity; GO:0000287,magnesium ion binding; GO:0016984,ribulose-bisphosphate carboxylase activity; GO:0009853,photorespiration; GO:0019253,reductive pentose-phosphate cycle; GO:0009507,chloroplast	YfhG lipoprotein
XLOC_015268	chr8	4250799	4252725	+	K04730 interleukin-1 receptor-associated kinase 1 [EC:2.7.11.1] | (RefSeq) LRR receptor-like serine/threonine-protein kinase EFR (A)	PREDICTED: probable LRR receptor-like serine/threonine-protein kinase At3g47570 isoform X2 [Citrus sinensis]	RecName: Full=LRR receptor-like serine/threonine-protein kinase EFR; EC=2.7.11.1; AltName: Full=Elongation factor Tu receptor; Short=EF-Tu receptor; Flags: Precursor;	SubName: Full=Uncharacterized protein {ECO:0000313|EMBL:ESR36356.1}; Flags: Fragment;	--	GO:0010204,defense response signaling pathway, resistance gene-independent; GO:0002764,immune response-regulating signaling pathway; GO:0016045,detection of bacterium; GO:0016021,integral component of membrane; GO:0009626,plant-type hypersensitive response; GO:0004674,protein serine/threonine kinase activity; GO:0012505,endomembrane system; GO:0010359,regulation of anion channel activity; GO:0005…	--
XLOC_007242	chr4	16968787	16969400	+	--	--	--	--	--	--	--
XLOC_013362	chr6	8355345	8356352	.	--	--	--	--	--	--	--
XLOC_016864	chr9	17519209	17537817	+	--	Protein TAR1 [Capsicum baccatum]	--	SubName: Full=Protein TAR1 {ECO:0000313|EMBL:PHT27031.1};	--	--	--
XLOC_010649	chr5	17029485	17031898	-	--	hypothetical protein CUMW_145920 [Citrus unshiu]	--	SubName: Full=Uncharacterized protein {ECO:0000313|EMBL:GAY52952.1};	--	--	Domain of unknown function (DUF1825)
XLOC_005924	chr3	3750096	3750408	-	--	--	--	--	--	--	--
XLOC_018153	chrUn	313447	314119	+	K12447 UDP-sugar pyrophosphorylase [EC:2.7.7.64] | (RefSeq) uncharacterized protein LOC104808371 (A)	reverse transcriptase [Corchorus capsularis]	RecName: Full=Uncharacterized mitochondrial protein AtMg00820; AltName: Full=ORF170;	--	FOG: Transposon-encoded proteins with TYA, reverse transcriptase, integrase domains in various combinations	GO:0005739,mitochondrion	Reverse transcriptase (RNA-dependent DNA polymerase)
XLOC_002887	chr2	42250269	42251999	+	--	--	--	--	--	--	--
XLOC_018887	chrUn	43196539	43197876	.	--	--	--	--	--	--	--
XLOC_001497	chr1	16921730	16928671	-	--	--	--	--	--	--	--
XLOC_016437	chr8	19765419	19765702	.	--	--	--	--	--	--	--
XLOC_013545	chr7	3538022	3539880	+	K17086 transmembrane 9 superfamily member 2/4 | (RefSeq) uncharacterized LOC101300290 (A)	hypothetical protein CUMW_266320 [Citrus unshiu]	--	SubName: Full=Uncharacterized protein {ECO:0000313|EMBL:GAY68717.1};	--	--	--
XLOC_006742	chr3	9402276	9402804	.	--	--	--	--	--	--	--
XLOC_000539	chr1	12986225	12986915	+	--	--	--	--	--	--	--
XLOC_016168	chr8	16039539	16043009	-	--	hypothetical protein CUMW_181830 [Citrus unshiu]	--	SubName: Full=Uncharacterized protein {ECO:0000313|EMBL:GAY57750.1};	--	--	--
XLOC_018570	chrUn	11100307	11100824	-	--	hypothetical protein CUMW_238700 [Citrus unshiu]	--	--	--	--	--
XLOC_015398	chr8	10012773	10018365	+	--	PREDICTED: uncharacterized protein LOC105852386 [Cicer arietinum]	--	SubName: Full=uncharacterized protein LOC105852386 {ECO:0000313|RefSeq:XP_012572958.1};	--	--	--
XLOC_018078	chr9	8824132	8824467	.	--	--	--	--	--	--	--
XLOC_004942	chr2	32705093	32705541	.	K08994 ion channel-forming bestrophin family protein | (RefSeq) uncharacterized LOC103401948 (A)	PREDICTED: probable LRR receptor-like serine/threonine-protein kinase IRK [Citrus sinensis]	RecName: Full=Leucine-rich repeat receptor-like serine/threonine-protein kinase BAM2; EC=2.7.11.1; AltName: Full=Protein BARELY ANY MERISTEM 2; Flags: Precursor;	SubName: Full=Uncharacterized protein {ECO:0000313|EMBL:ESR65515.1};	--	GO:0010075,regulation of meristem growth; GO:0033612,receptor serine/threonine kinase binding; GO:0016021,integral component of membrane; GO:0030154,cell differentiation; GO:0048437,floral organ development; GO:0004674,protein serine/threonine kinase activity; GO:0005886,plasma membrane; GO:0005524,ATP binding; GO:0048229,gametophyte development	--
XLOC_006206	chr3	20766576	20768381	-	--	--	--	--	--	--	--
XLOC_000738	chr1	22865229	22866128	+	--	hypothetical protein CUMW_122840, partial [Citrus unshiu]	--	SubName: Full=Uncharacterized protein {ECO:0000313|EMBL:GAY49928.1}; Flags: Fragment;	--	--	--
XLOC_002709	chr2	38188110	38202618	+	--	--	--	--	--	--	Alternative oxidase
XLOC_008922	chr5	7442189	7443953	+	--	hypothetical protein CUMW_127310 [Citrus unshiu]	--	SubName: Full=Uncharacterized protein {ECO:0000313|EMBL:GAY50520.1};	--	--	--
XLOC_012203	chr6	16690522	16709362	+	K14050 geranylgeranyl transferase type-2 subunit alpha [EC:2.5.1.60] | (RefSeq) geranylgeranyl transferase type-2 subunit alpha 1 (A)	PREDICTED: LOW QUALITY PROTEIN: uncharacterized protein LOC102627722 [Citrus sinensis]	--	SubName: Full=uncharacterized protein LOC107943283 {ECO:0000313|RefSeq:XP_016732521.1};	FOG: Transposon-encoded proteins with TYA, reverse transcriptase, integrase domains in various combinations	GO:0008270,zinc ion binding; GO:0003676,nucleic acid binding	--
XLOC_006418	chr3	25632536	25636615	-	K22013 magnesium dechelatase [EC:4.99.1.10] | (RefSeq) hypothetical protein (A)	hypothetical protein CICLE_v10002160mg [Citrus clementina]	RecName: Full=Protein STAY-GREEN LIKE, chloroplastic; Flags: Precursor;	SubName: Full=Uncharacterized protein {ECO:0000313|EMBL:ESR47561.1};	--	GO:0009658,chloroplast organization; GO:0009507,chloroplast	--
XLOC_013355	chr6	4494683	4495185	.	--	--	--	--	--	--	--
XLOC_004888	chr2	13199807	13200919	.	K22522 cytokinin riboside 5'-monophosphate phosphoribohydrolase [EC:3.2.2.-] | (RefSeq) cytokinin riboside 5'-monophosphate phosphoribohydrolase LOG8-like (A)	hypothetical protein CUMW_147850 [Citrus unshiu]	--	SubName: Full=Uncharacterized protein {ECO:0000313|EMBL:GAY53243.1};	--	--	--
XLOC_001772	chr1	7966418	7966918	.	--	--	--	--	--	--	--
XLOC_011197	chr5	42431767	42434961	-	--	--	--	--	--	--	--
XLOC_005224	chr3	14651046	14653702	+	--	--	--	--	--	--	--
XLOC_007595	chr4	28630816	28632200	+	--	--	--	--	--	--	--
XLOC_006750	chr3	14290737	14290973	.	K13459 disease resistance protein RPS2 | (RefSeq) hypothetical protein (A)	hypothetical protein CICLE_v10004054mg [Citrus clementina]	--	SubName: Full=Uncharacterized protein {ECO:0000313|EMBL:ESR45859.1};	--	GO:0006952,defense response; GO:0043531,ADP binding	--
XLOC_005684	chr3	27631094	27634481	+	K04733 interleukin-1 receptor-associated kinase 4 [EC:2.7.11.1] | (RefSeq) uncharacterized protein LOC110761908 (A)	PREDICTED: transcription factor bHLH95-like [Citrus sinensis]	RecName: Full=Transcription factor bHLH95 {ECO:0000303|PubMed:14600211}; AltName: Full=Basic helix-loop-helix protein 95 {ECO:0000303|PubMed:14600211}; Short=AtbHLH95 {ECO:0000303|PubMed:14600211}; Short=bHLH 95 {ECO:0000303|PubMed:14600211}; AltName: Full=Protein RETARDED GROWTH OF EMBRYO 1 {ECO:0000303|PubMed:18567831}; AltName: Full=Protein ZHOUPI {ECO:0000303|PubMed:18849529}; AltName: Full=T…	SubName: Full=Uncharacterized protein {ECO:0000313|EMBL:ESR47974.1};	--	GO:0003700,DNA-binding transcription factor activity; GO:0005634,nucleus; GO:0006355,regulation of transcription, DNA-templated; GO:0009793,embryo development ending in seed dormancy; GO:0006351,transcription, DNA-templated; GO:0003677,DNA binding; GO:0046983,protein dimerization activity	ACT domain
XLOC_007131	chr4	10745907	10747765	+	K06063 SNW domain-containing protein 1 | (RefSeq) SNW/SKI-interacting protein-like (A)	hypothetical protein CISIN_1g037854mg, partial [Citrus sinensis]	--	SubName: Full=Uncharacterized protein {ECO:0000313|EMBL:KDO57773.1}; Flags: Fragment;	--	GO:0016021,integral component of membrane	RuvC nuclease domain
XLOC_001245	chr1	7287195	7290645	-	K13754 solute carrier family 24 (sodium/potassium/calcium exchanger), member 6 | (RefSeq) cation/calcium exchanger 4-like (A)	hypothetical protein CUMW_036630 [Citrus unshiu]	RecName: Full=Cation/calcium exchanger 4; Short=AtCCX4; AltName: Full=Protein CATION CALCIUM EXCHANGER 4; AltName: Full=Protein CATION EXCHANGER 10;	SubName: Full=Uncharacterized protein {ECO:0000313|EMBL:GAY38429.1};	K+-dependent Na+:Ca2+ antiporter	GO:0006813,potassium ion transport; GO:0006812,cation transport; GO:0015297,antiporter activity; GO:0016021,integral component of membrane; GO:0006814,sodium ion transport	Sodium/calcium exchanger protein
XLOC_018692	chrUn	34202297	34209324	-	K02690 photosystem I P700 chlorophyll a apoprotein A2 | (RefSeq) uncharacterized protein LOC111440173 (A)	hypothetical protein RasatMp042 (mitochondrion) [Raphanus sativus]	RecName: Full=Uncharacterized mitochondrial protein AtMg00370; AltName: Full=ORF199;	--	--	GO:0016021,integral component of membrane; GO:0031966,mitochondrial membrane	--
XLOC_001476	chr1	15828723	15829635	-	K15255 ATP-dependent DNA helicase PIF1 [EC:3.6.4.12] | (RefSeq) hypothetical protein (A)	hypothetical protein CISIN_1g044416mg, partial [Citrus sinensis]	--	RecName: Full=ATP-dependent DNA helicase {ECO:0000256|RuleBase:RU363044}; EC=3.6.4.12 {ECO:0000256|RuleBase:RU363044}; Flags: Fragment;	DNA helicase PIF1/RRM3	GO:0003678,DNA helicase activity; GO:0006310,DNA recombination; GO:0000723,telomere maintenance; GO:0005524,ATP binding; GO:0006281,DNA repair	--
XLOC_015379	chr8	9132025	9143564	+	--	--	--	--	--	--	--
XLOC_004307	chr2	41079676	41080486	-	K12447 UDP-sugar pyrophosphorylase [EC:2.7.7.64] | (RefSeq) uncharacterized protein LOC104808371 (A)	retrovirus-related Pol polyprotein from transposon TNT 1-94 [Trifolium pratense]	RecName: Full=Uncharacterized mitochondrial protein AtMg00820; AltName: Full=ORF170;	SubName: Full=Retrovirus-related Pol polyprotein from transposon TNT 1-94 {ECO:0000313|EMBL:KYP61781.1}; Flags: Fragment;	FOG: Transposon-encoded proteins with TYA, reverse transcriptase, integrase domains in various combinations	GO:0005739,mitochondrion	Reverse transcriptase (RNA-dependent DNA polymerase)
XLOC_006752	chr3	15214141	15214617	.	--	PREDICTED: uncharacterized protein LOC107174301 [Citrus sinensis]	--	--	--	--	--
XLOC_018099	chr9	16314597	16315308	.	K17964 leucine-rich PPR motif-containing protein, mitochondrial | (RefSeq) uncharacterized LOC101506267 (A)	PREDICTED: uncharacterized protein LOC101496717 [Cicer arietinum]	--	--	--	--	--
XLOC_005080	chr3	5153017	5155612	+	K01303 acylaminoacyl-peptidase [EC:3.4.19.1] | (RefSeq) uncharacterized LOC101311565 (A)	PREDICTED: LOW QUALITY PROTEIN: uncharacterized protein LOC101311565 [Fragaria vesca subsp. vesca]	RecName: Full=Uncharacterized mitochondrial protein AtMg00750; AltName: Full=ORF119;	SubName: Full=Uncharacterized protein {ECO:0000313|EMBL:CAN74261.1};	FOG: Transposon-encoded proteins with TYA, reverse transcriptase, integrase domains in various combinations	GO:0005739,mitochondrion	--
XLOC_008161	chr4	21436371	21437547	-	--	PREDICTED: epidermis-specific secreted glycoprotein EP1-like [Citrus sinensis]	--	SubName: Full=Uncharacterized protein {ECO:0000313|EMBL:KDO62218.1}; Flags: Fragment;	--	--	--
XLOC_018143	chr9	35627663	35627984	.	--	--	--	--	--	--	--
XLOC_004915	chr2	23652519	23653995	.	K22522 cytokinin riboside 5'-monophosphate phosphoribohydrolase [EC:3.2.2.-] | (RefSeq) probable cytokinin riboside 5'-monophosphate phosphoribohydrolase LOGL10 isoform X1 (A)	PREDICTED: probable cytokinin riboside 5'-monophosphate phosphoribohydrolase LOGL10 [Citrus sinensis]	RecName: Full=Probable cytokinin riboside 5'-monophosphate phosphoribohydrolase LOGL6; EC=3.2.2.n1; AltName: Full=Protein LONELY GUY-like 6;	RecName: Full=Cytokinin riboside 5'-monophosphate phosphoribohydrolase {ECO:0000256|RuleBase:RU363015}; EC=3.2.2.n1 {ECO:0000256|RuleBase:RU363015};	--	GO:0016787,hydrolase activity; GO:0005634,nucleus; GO:0009691,cytokinin biosynthetic process	--
XLOC_001770	chr1	7280124	7280372	.	--	hypothetical protein CISIN_1g045236mg, partial [Citrus sinensis]	RecName: Full=Subtilisin-like protease SBT1.4 {ECO:0000303|PubMed:16193095}; EC=3.4.21.- {ECO:0000255|PROSITE-ProRule:PRU10082}; AltName: Full=Subtilase subfamily 1 member 4 {ECO:0000303|PubMed:16193095}; Short=AtSBT1.4 {ECO:0000303|PubMed:16193095}; Flags: Precursor;	SubName: Full=Uncharacterized protein {ECO:0000313|EMBL:KDO64998.1}; Flags: Fragment;	--	GO:0004252,serine-type endopeptidase activity; GO:0010150,leaf senescence; GO:0005773,vacuole; GO:0005774,vacuolar membrane; GO:0048046,apoplast; GO:0010223,secondary shoot formation; GO:0009505,plant-type cell wall	--
XLOC_001843	chr1	30775196	30775769	.	--	--	--	--	--	--	--
XLOC_009172	chr5	18614396	18618659	+	K14325 RNA-binding protein with serine-rich domain 1 | (RefSeq) serine/arginine-rich splicing factor SR45-like (A)	PREDICTED: serine/arginine-rich splicing factor SR45-like [Malus domestica]	RecName: Full=Serine/arginine-rich splicing factor SR45; Short=At-SR45; Short=AtSR45;	SubName: Full=Arginine/serine-rich 45 {ECO:0000313|EMBL:ANM58710.1};	FOG: RRM domain	GO:0016607,nuclear speck; GO:0005730,nucleolus; GO:0000398,mRNA splicing, via spliceosome; GO:0005654,nucleoplasm; GO:0010182,sugar mediated signaling pathway; GO:0003723,RNA binding; GO:0008380,RNA splicing; GO:0005681,spliceosomal complex	--
XLOC_006715	chr3	513661	513955	.	--	--	--	--	--	--	--
XLOC_013360	chr6	6967489	6967809	.	--	--	--	--	--	--	--
XLOC_013471	chr7	1830893	1836739	+	K14318 nuclear pore complex protein Nup88 | (RefSeq) hypothetical protein (A)	hypothetical protein CISIN_1g003591mg [Citrus sinensis]	RecName: Full=Nuclear pore complex protein NUP88 {ECO:0000303|PubMed:21189294}; AltName: Full=Nucleoporin 88; AltName: Full=Protein EMBRYO DEFECTIVE 2789; AltName: Full=Protein MODIFIER OF SNC1,7 {ECO:0000303|PubMed:19700630};	SubName: Full=Uncharacterized protein {ECO:0000313|EMBL:KDO68999.1};	Nuclear pore complex, Nup88/rNup84 component	GO:0006611,protein export from nucleus; GO:0005215,transporter activity; GO:0045087,innate immune response; GO:0005635,nuclear envelope; GO:0006606,protein import into nucleus; GO:0009627,systemic acquired resistance; GO:0000056,ribosomal small subunit export from nucleus; GO:0005643,nuclear pore; GO:0000055,ribosomal large subunit export from nucleus; GO:0006406,mRNA export from nucleus	--
XLOC_006071	chr3	13953179	13955680	-	--	--	--	--	--	--	--
XLOC_006765	chr3	22920278	22920496	.	K06228 fused [EC:2.7.11.1] | (RefSeq) serine/threonine-protein kinase TIO (A)	PREDICTED: serine/threonine-protein kinase TIO [Citrus sinensis]	RecName: Full=Serine/threonine-protein kinase TIO; EC=2.7.11.1; AltName: Full=Fused homolog; Short=AtFUSED; AltName: Full=Protein TWO-IN-ONE; Short=AtTIO;	SubName: Full=Uncharacterized protein {ECO:0000313|EMBL:KDO81253.1}; Flags: Fragment;	--	GO:0005856,cytoskeleton; GO:0000911,cytokinesis by cell plate formation; GO:0009524,phragmoplast; GO:0007112,male meiosis cytokinesis; GO:0009558,embryo sac cellularization; GO:0004674,protein serine/threonine kinase activity; GO:0019894,kinesin binding; GO:0005524,ATP binding	--
XLOC_008486	chr4	7833716	7834367	.	--	--	--	--	--	--	--
XLOC_016869	chr9	19750874	19786493	+	--	uncharacterized protein LOC111312176 [Durio zibethinus]	--	SubName: Full=Uncharacterized protein {ECO:0000313|EMBL:PHT25303.1};	--	--	--
XLOC_005929	chr3	3964859	3978066	-	K19613 leucine-rich repeat protein SHOC2 | (RefSeq) TMV resistance protein N-like (A)	hypothetical protein CISIN_1g002458mg [Citrus sinensis]	RecName: Full=TMV resistance protein N;	SubName: Full=Uncharacterized protein {ECO:0000313|EMBL:KDO44002.1};	--	GO:0005737,cytoplasm; GO:0007165,signal transduction; GO:0005524,ATP binding; GO:0043531,ADP binding; GO:0009626,plant-type hypersensitive response	Toxin with a H, D/N and C signature
XLOC_004952	chr2	37510099	37510547	.	--	hypothetical protein CICLE_v10010525mg, partial [Citrus clementina]	--	SubName: Full=Uncharacterized protein {ECO:0000313|EMBL:ESR65944.1}; Flags: Fragment;	--	--	--
XLOC_013083	chr6	18259737	18265009	-	--	--	--	--	--	--	--
XLOC_003426	chr2	1258871	1277299	-	K13428 LRR receptor-like serine/threonine-protein kinase EFR [EC:2.7.11.1] | (RefSeq) LRR receptor-like serine/threonine-protein kinase EFR (A)	PREDICTED: uncharacterized protein LOC107176444 [Citrus sinensis]	RecName: Full=Retrovirus-related Pol polyprotein from transposon RE2; AltName: Full=Retro element 2 {ECO:0000303|PubMed:10689195}; Short=AtRE2 {ECO:0000303|PubMed:10689195}; Includes: RecName: Full=Protease RE2; EC=3.4.23.-; Includes: RecName: Full=Reverse transcriptase RE2; EC=2.7.7.49; Includes: RecName: Full=Endonuclease RE2;	SubName: Full=Uncharacterized protein {ECO:0000313|EMBL:KYP51639.1};	FOG: Transposon-encoded proteins with TYA, reverse transcriptase, integrase domains in various combinations	GO:0006310,DNA recombination; GO:0004519,endonuclease activity; GO:0015074,DNA integration; GO:0004190,aspartic-type endopeptidase activity; GO:0003676,nucleic acid binding; GO:0003964,RNA-directed DNA polymerase activity; GO:0046872,metal ion binding	--
XLOC_013345	chr6	2497831	2498678	.	--	PREDICTED: uncharacterized protein LOC107174639 [Citrus sinensis]	--	SubName: Full=Uncharacterized protein {ECO:0000313|EMBL:GAY50178.1}; Flags: Fragment;	--	--	--
XLOC_013990	chr7	18875739	18880131	+	K03217 YidC/Oxa1 family membrane protein insertase | (RefSeq) ALBINO3-like protein 1, chloroplastic (A)	PREDICTED: ALBINO3-like protein 1, chloroplastic [Citrus sinensis]	RecName: Full=ALBINO3-like protein 1, chloroplastic {ECO:0000305}; AltName: Full=Arabidopsis thaliana envelope membrane integrase {ECO:0000305}; AltName: Full=Protein ALBINA 4 {ECO:0000305}; Short=Ath4 {ECO:0000305}; AltName: Full=Protein ARTEMIS {ECO:0000303|PubMed:12169665}; AltName: Full=Suppressor of tic40 protein 1 {ECO:0000303|PubMed:28684427}; Flags: Precursor;	SubName: Full=Uncharacterized protein {ECO:0000313|EMBL:GAY43974.1};	Inner membrane protein translocase involved in respiratory chain assembly	GO:0009535,chloroplast thylakoid membrane; GO:0009579,thylakoid; GO:0051205,protein insertion into membrane; GO:0072598,protein localization to chloroplast; GO:0016021,integral component of membrane; GO:0009658,chloroplast organization; GO:0009507,chloroplast	60Kd inner membrane protein
XLOC_018308	chrUn	14555586	14558951	+	K14488 SAUR family protein | (RefSeq) auxin-responsive protein SAUR21-like (A)	PREDICTED: auxin-responsive protein SAUR21-like [Citrus sinensis]	RecName: Full=Auxin-induced protein 10A5;	--	--	GO:0009734,auxin-activated signaling pathway	Auxin responsive protein
XLOC_007215	chr4	16472898	16476237	+	K17964 leucine-rich PPR motif-containing protein, mitochondrial | (RefSeq) uncharacterized LOC101506267 (A)	hypothetical protein EUTSA_v10028344mg [Eutrema salsugineum]	--	SubName: Full=Uncharacterized protein {ECO:0000313|EMBL:ESQ47393.1};	FOG: Transposon-encoded proteins with TYA, reverse transcriptase, integrase domains in various combinations	GO:0008270,zinc ion binding; GO:0003676,nucleic acid binding	--
XLOC_006740	chr3	8172740	8173394	.	--	--	--	--	--	--	--
XLOC_004863	chr2	3372018	3372388	.	--	--	--	--	--	--	--
XLOC_018821	chrUn	30550391	30551158	.	K01303 acylaminoacyl-peptidase [EC:3.4.19.1] | (RefSeq) uncharacterized LOC101311565 (A)	polyprotein [Cajanus cajan]	--	--	FOG: Transposon-encoded proteins with TYA, reverse transcriptase, integrase domains in various combinations	--	--
XLOC_017489	chr9	5687388	5687991	-	--	--	--	--	--	--	--
XLOC_002434	chr2	26115034	26117042	+	--	--	--	--	--	--	--
XLOC_005974	chr3	6721677	6722187	-	--	--	--	--	--	--	--
XLOC_018844	chrUn	37730688	37731302	.	--	PREDICTED: uncharacterized protein LOC102617792 [Citrus sinensis]	--	--	--	--	--
XLOC_014464	chr7	7787227	7829778	-	K01303 acylaminoacyl-peptidase [EC:3.4.19.1] | (RefSeq) uncharacterized LOC101311565 (A)	PREDICTED: uncharacterized protein LOC107175982 [Citrus sinensis]	--	SubName: Full=uncharacterized protein LOC109115885 {ECO:0000313|RefSeq:XP_019055984.1};	FOG: Transposon-encoded proteins with TYA, reverse transcriptase, integrase domains in various combinations	--	Ribosomal protein S10p/S20e
XLOC_018535	chrUn	8276124	8280223	-	K15014 solute carrier family 29 (equilibrative nucleoside transporter), member 1/2/3 | (RefSeq) equilibrative nucleotide transporter 3-like (A)	hypothetical protein BC332_31169 [Capsicum chinense]	--	--	--	--	--
XLOC_017837	chr9	32126173	32127178	-	--	PREDICTED: protein DETOXIFICATION 42-like [Citrus sinensis]	RecName: Full=Protein DETOXIFICATION 42 {ECO:0000303|PubMed:11739388}; Short=AtDTX42 {ECO:0000303|PubMed:11739388}; AltName: Full=Aluminum-activated citrate transporter {ECO:0000303|PubMed:18826429}; AltName: Full=AtMATE {ECO:0000303|PubMed:18826429}; AltName: Full=FRD-like protein {ECO:0000303|PubMed:12172022}; AltName: Full=Multidrug and toxic compound extrusion protein 42 {ECO:0000305}; Short=…	--	Uncharacterized membrane protein, predicted efflux pump	GO:0015297,antiporter activity; GO:0016021,integral component of membrane; GO:0015238,drug transmembrane transporter activity; GO:0005886,plasma membrane; GO:0015746,citrate transport; GO:0015137,citrate transmembrane transporter activity; GO:0010044,response to aluminum ion	--
XLOC_018148	chr9	38840907	38841266	.	K05681 ATP-binding cassette, subfamily G (WHITE), member 2 | (RefSeq) ABC transporter G family member 10-like (A)	hypothetical protein CISIN_1g007383mg [Citrus sinensis]	RecName: Full=ABC transporter G family member 8; Short=ABC transporter ABCG.8; Short=AtABCG8; AltName: Full=Probable white-brown complex homolog protein 8; Short=AtWBC8;	--	Transporter, ABC superfamily (Breast cancer resistance protein)	GO:0042626,ATPase activity, coupled to transmembrane movement of substances; GO:0016021,integral component of membrane; GO:0005524,ATP binding; GO:0005886,plasma membrane	--
XLOC_014447	chr7	6632103	6634257	-	K20283 golgin subfamily A member 4 | (RefSeq) golgin subfamily A member 4-like (A)	hypothetical protein CISIN_1g041227mg [Citrus sinensis]	--	SubName: Full=Uncharacterized protein {ECO:0000313|EMBL:KDO45169.1};	--	--	Mitochondrial ribosomal protein L31
XLOC_018817	chrUn	28142576	28143130	.	--	PREDICTED: pollen-specific leucine-rich repeat extensin-like protein 2 [Citrus sinensis]	--	--	--	--	--
XLOC_018520	chrUn	6241700	6243256	-	--	--	--	--	--	--	--
XLOC_009015	chr5	10484772	10492408	+	--	--	--	--	--	--	--
XLOC_010586	chr5	13195388	13197118	-	--	PREDICTED: disease resistance RPP13-like protein 4 [Citrus sinensis]	--	SubName: Full=Uncharacterized protein {ECO:0000313|EMBL:ESR55968.1};	--	GO:0006952,defense response; GO:0043531,ADP binding	--
XLOC_018867	chrUn	41700788	41701169	.	K02948 small subunit ribosomal protein S11 | (RefSeq) uncharacterized protein LOC110099696 (A)	hypothetical protein MTR_3g035635 [Medicago truncatula]	--	--	--	--	--
XLOC_001438	chr1	14348424	14348860	-	K13459 disease resistance protein RPS2 | (RefSeq) probable disease resistance protein At5g63020 (A)	hypothetical protein CUMW_198860, partial [Citrus unshiu]	RecName: Full=Probable disease resistance protein At5g47250;	SubName: Full=Uncharacterized protein {ECO:0000313|EMBL:GAY60019.1}; Flags: Fragment;	Apoptotic ATPase	GO:0006952,defense response; GO:0005739,mitochondrion; GO:0005524,ATP binding; GO:0043531,ADP binding	--
XLOC_008762	chr5	4066671	4067837	+	K22399 pachytene checkpoint protein 2 | (Kazusa) Lj1g3v0307940.1; - (A)	hypothetical protein CISIN_1g012655mg [Citrus sinensis]	RecName: Full=Pachytene checkpoint protein 2 homolog {ECO:0000305}; AltName: Full=Protein CENTRAL REGION COMPONENT 1 {ECO:0000303|PubMed:23943860};	SubName: Full=Uncharacterized protein {ECO:0000313|EnsemblPlants:Solyc12g076320.1.1};	AAA+-type ATPase	GO:0042138,meiotic DNA double-strand break formation; GO:0005634,nucleus; GO:0007129,synapsis; GO:0007131,reciprocal meiotic recombination; GO:0005694,chromosome; GO:0005524,ATP binding	--
XLOC_001117	chr1	4676875	4679195	-	--	--	--	--	--	--	--
XLOC_003590	chr2	6191966	6193514	-	K01365 cathepsin L [EC:3.4.22.15] | (RefSeq) zingipain-2-like (A)	PREDICTED: zingipain-2 isoform X1 [Citrus sinensis]	RecName: Full=Cysteine protease XCP1 {ECO:0000305}; EC=3.4.22.-; AltName: Full=Xylem cysteine peptidase 1 {ECO:0000303|PubMed:10889267}; Short=AtXCP1 {ECO:0000303|PubMed:10889267}; Flags: Precursor;	SubName: Full=Uncharacterized protein {ECO:0000313|EMBL:KDO38136.1};	Cysteine proteinase Cathepsin L	GO:0051603,proteolysis involved in cellular protein catabolic process; GO:0000325,plant-type vacuole; GO:0005615,extracellular space; GO:0005634,nucleus; GO:0005764,lysosome; GO:0004197,cysteine-type endopeptidase activity; GO:0005886,plasma membrane; GO:0010623,programmed cell death involved in cell development	--
XLOC_015432	chr8	11861620	11862063	+	K07478 putative ATPase | (RefSeq) protein NYNRIN-like (A)	PREDICTED: LOW QUALITY PROTEIN: uncharacterized protein LOC107178737 [Citrus sinensis]	--	SubName: Full=Uncharacterized protein {ECO:0000313|EMBL:PKA65083.1};	FOG: Transposon-encoded proteins with TYA, reverse transcriptase, integrase domains in various combinations	--	--
XLOC_018859	chrUn	39843941	39844534	.	--	--	--	--	--	--	--
XLOC_016097	chr8	12702873	12709661	-	K01303 acylaminoacyl-peptidase [EC:3.4.19.1] | (RefSeq) uncharacterized LOC101311565 (A)	PREDICTED: uncharacterized protein LOC103341623 [Prunus mume]	RecName: Full=RNA-directed DNA polymerase homolog; EC=2.7.7.48; AltName: Full=Reverse transcriptase homolog;	SubName: Full=Uncharacterized protein {ECO:0000313|EMBL:CAN62529.1};	FOG: Transposon-encoded proteins with TYA, reverse transcriptase, integrase domains in various combinations	GO:0003964,RNA-directed DNA polymerase activity; GO:0003968,RNA-directed 5'-3' RNA polymerase activity; GO:0005739,mitochondrion	--
XLOC_007818	chr4	6291470	6292248	-	--	--	--	--	--	--	--
XLOC_002028	chr2	5178244	5182945	+	K00423 L-ascorbate oxidase [EC:1.10.3.3] | (RefSeq) L-ascorbate oxidase-like (A)	PREDICTED: L-ascorbate oxidase-like [Citrus sinensis]	RecName: Full=L-ascorbate oxidase; Short=ASO; Short=Ascorbase; EC=1.10.3.3; Flags: Precursor;	SubName: Full=Ascorbate oxidase {ECO:0000313|EMBL:BAS30552.1}; Flags: Fragment;	Multicopper oxidases	GO:0008447,L-ascorbate oxidase activity; GO:0005507,copper ion binding; GO:0005576,extracellular region	--
XLOC_017048	chr9	32594761	32596325	+	K00512 steroid 17alpha-monooxygenase / 17alpha-hydroxyprogesterone deacetylase [EC:1.14.14.19 1.14.14.32] | (RefSeq) 3,9-dihydroxypterocarpan 6A-monooxygenase-like (A)	3,9-dihydroxypterocarpan 6A-monooxygenase-like [Manihot esculenta]	RecName: Full=Cytochrome P450 93A2; EC=1.14.-.-;	SubName: Full=Uncharacterized protein {ECO:0000313|EMBL:OAY43159.1};	Cytochrome P450 CYP2 subfamily	GO:0044550,secondary metabolite biosynthetic process; GO:0005506,iron ion binding; GO:0016020,membrane; GO:0020037,heme binding; GO:0016709,oxidoreductase activity, acting on paired donors, with incorporation or reduction of molecular oxygen, NAD(P)H as one donor, and incorporation of one atom of oxygen	Cytochrome P450
XLOC_005062	chr3	3737470	3738990	+	--	--	--	--	--	--	--
XLOC_006800	chr4	664969	666544	+	K12446 L-arabinokinase [EC:2.7.1.46] | (RefSeq) hypothetical protein (A)	hypothetical protein CUMW_082720, partial [Citrus unshiu]	RecName: Full=L-arabinokinase; Short=AtISA1; EC=2.7.1.46;	SubName: Full=Uncharacterized protein {ECO:0000313|EMBL:GAY44535.1}; Flags: Fragment;	Galactokinase	GO:0009702,L-arabinokinase activity; GO:0005829,cytosol; GO:0005534,galactose binding; GO:0009506,plasmodesma; GO:0016021,integral component of membrane; GO:0005524,ATP binding	--
XLOC_018166	chrUn	1113126	1116161	+	K01303 acylaminoacyl-peptidase [EC:3.4.19.1] | (RefSeq) uncharacterized LOC101311565 (A)	PREDICTED: uncharacterized protein LOC107176085 [Citrus sinensis]	--	--	FOG: Transposon-encoded proteins with TYA, reverse transcriptase, integrase domains in various combinations	--	--
XLOC_018854	chrUn	39606872	39607296	.	K02690 photosystem I P700 chlorophyll a apoprotein A2 | (RefSeq) uncharacterized protein LOC111440173 (A)	hypothetical protein, partial (chloroplast) [Leochilus leochilinus]	RecName: Full=Protein TIC 214 {ECO:0000250|UniProtKB:P56785}; AltName: Full=Translocon at the inner envelope membrane of chloroplasts 214 {ECO:0000250|UniProtKB:P56785}; Short=AtTIC214 {ECO:0000250|UniProtKB:P56785};	--	--	GO:0015031,protein transport; GO:0016021,integral component of membrane; GO:0009706,chloroplast inner membrane	--
XLOC_004169	chr2	35660357	35663514	-	--	--	--	--	--	--	--
XLOC_013133	chr6	19159916	19160455	-	K17500 integrin-linked kinase-associated serine/threonine phosphatase 2C [EC:3.1.3.16] | (RefSeq) WAT1-related protein At3g18200 isoform X1 (A)	PREDICTED: WAT1-related protein At5g07050-like [Citrus sinensis]	RecName: Full=WAT1-related protein At5g07050;	SubName: Full=Uncharacterized protein {ECO:0000313|EMBL:GAY43646.1};	--	GO:0022857,transmembrane transporter activity; GO:0016021,integral component of membrane; GO:0005886,plasma membrane	--
XLOC_018116	chr9	22562106	22562490	.	K06630 14-3-3 protein epsilon | (RefSeq) uncharacterized LOC107767874 (A)	UBN2 domain-containing protein, partial [Cephalotus follicularis]	--	--	--	--	--
XLOC_000697	chr1	19858603	19859838	+	K12162 ubiquitin-fold modifier 1 | (RefSeq) uncharacterized LOC102617658 (A)	hypothetical protein CICLE_v10026105mg [Citrus clementina]	RecName: Full=Probable WRKY transcription factor 40; AltName: Full=WRKY DNA-binding protein 40;	SubName: Full=Uncharacterized protein {ECO:0000313|EMBL:ESR40861.1};	--	GO:0043565,sequence-specific DNA binding; GO:0009751,response to salicylic acid; GO:0010200,response to chitin; GO:0044212,transcription regulatory region DNA binding; GO:0003700,DNA-binding transcription factor activity; GO:0005634,nucleus; GO:0009611,response to wounding; GO:0050832,defense response to fungus; GO:0045892,negative regulation of transcription, DNA-templated; GO:0042742,defense re…	--
XLOC_008491	chr4	8578105	8578412	.	--	--	--	--	--	--	--
XLOC_011310	chr5	44494569	44496373	-	K03549 KUP system potassium uptake protein | (RefSeq) potassium transporter 5-like (A)	potassium transporter 5-like protein [Trifolium pratense]	RecName: Full=Potassium transporter 5; Short=AtHAK1; Short=AtHAK5; Short=AtPOT5;	RecName: Full=Potassium transporter {ECO:0000256|RuleBase:RU321113};	--	GO:0009674,potassium:sodium symporter activity; GO:0016021,integral component of membrane; GO:0016020,membrane; GO:0005886,plasma membrane; GO:0010107,potassium ion import; GO:0015079,potassium ion transmembrane transporter activity	--
XLOC_017601	chr9	11176040	11176833	-	--	--	--	--	--	--	--
XLOC_004985	chr2	49074074	49074352	.	--	--	--	--	--	--	--
XLOC_009348	chr5	31720237	31721451	+	--	--	--	--	--	--	--
XLOC_018073	chr9	7690870	7691205	.	--	hypothetical protein CISIN_1g047844mg, partial [Citrus sinensis]	--	--	--	--	--
XLOC_006785	chr3	28304763	28305093	.	--	--	--	--	--	--	--
XLOC_008466	chr4	1502587	1503518	.	K17710 pentatricopeptide repeat domain-containing protein 1 | (RefSeq) hypothetical protein (A)	hypothetical protein CICLE_v10007356mg [Citrus clementina]	RecName: Full=Pentatricopeptide repeat-containing protein At4g31850, chloroplastic; AltName: Full=Protein PROTON GRADIENT REGULATION 3; Flags: Precursor;	SubName: Full=Uncharacterized protein {ECO:0000313|EMBL:ESR63515.1};	FOG: PPR repeat	GO:0043231,intracellular membrane-bounded organelle; GO:0004519,endonuclease activity; GO:0009507,chloroplast; GO:0003723,RNA binding; GO:0009451,RNA modification	--
XLOC_018849	chrUn	38568275	38568565	.	K07478 putative ATPase | (RefSeq) protein NYNRIN-like (A)	PREDICTED: LOW QUALITY PROTEIN: uncharacterized protein LOC107178737 [Citrus sinensis]	--	--	FOG: Transposon-encoded proteins with TYA, reverse transcriptase, integrase domains in various combinations	--	--
XLOC_005757	chr3	28932954	28934448	+	--	--	--	--	--	--	--
XLOC_008826	chr5	5329680	5332897	+	--	--	--	--	--	--	--
XLOC_005130	chr3	8622698	8627109	+	K03255 protein TIF31 | (RefSeq) hypothetical protein (A)	PREDICTED: uncharacterized protein LOC107178305 [Citrus sinensis]	--	SubName: Full=Retrovirus-related Pol polyprotein from transposon TNT 1-94 {ECO:0000313|EMBL:KYP60044.1};	FOG: Transposon-encoded proteins with TYA, reverse transcriptase, integrase domains in various combinations	GO:0003676,nucleic acid binding	--
XLOC_004436	chr2	44934776	44939471	-	--	--	--	--	--	--	--
XLOC_013380	chr6	13200886	13201285	.	--	--	--	--	--	--	--
XLOC_002335	chr2	20721480	20724399	+	K01303 acylaminoacyl-peptidase [EC:3.4.19.1] | (RefSeq) uncharacterized LOC101311565 (A)	polyprotein [Cajanus cajan]	--	SubName: Full=Polyprotein {ECO:0000313|EMBL:KYP55626.1};	FOG: Transposon-encoded proteins with TYA, reverse transcriptase, integrase domains in various combinations	--	--
XLOC_004883	chr2	10793501	10794176	.	--	hypothetical protein CUMW_213780, partial [Citrus unshiu]	--	SubName: Full=Uncharacterized protein {ECO:0000313|EMBL:GAY61925.1}; Flags: Fragment;	--	--	--
XLOC_008208	chr4	23572844	23573700	-	K06699 proteasome activator subunit 4 | (RefSeq) hypothetical protein (A)	hypothetical protein CICLE_v10007234mg [Citrus clementina]	RecName: Full=Proteasome activator subunit 4; AltName: Full=Proteasome activator PA200;	SubName: Full=Uncharacterized protein {ECO:0000313|EMBL:ESR65980.1};	Uncharacterized conserved protein	GO:0070628,proteasome binding; GO:0006281,DNA repair; GO:0005829,cytosol; GO:0010499,proteasomal ubiquitin-independent protein catabolic process; GO:0070577,lysine-acetylated histone binding; GO:0016504,peptidase activator activity; GO:0005634,nucleus; GO:0005839,proteasome core complex	--
XLOC_018871	chrUn	42092834	42093127	.	--	--	--	--	--	--	--
XLOC_017058	chr9	33050938	33054614	+	K03231 elongation factor 1-alpha | (RefSeq) polyadenylate-binding protein RBP45A-like (A)	PREDICTED: protein gar2-like [Citrus sinensis]	RecName: Full=Polyadenylate-binding protein RBP47; Short=Poly(A)-binding protein RBP47; AltName: Full=RNA-binding protein 47; Short=NplRBP47;	SubName: Full=Uncharacterized protein {ECO:0000313|EMBL:KDO49119.1};	FOG: RRM domain	GO:0008143,poly(A) binding; GO:0010494,cytoplasmic stress granule; GO:0034605,cellular response to heat; GO:0005634,nucleus; GO:0006397,mRNA processing	--
XLOC_007846	chr4	7164386	7167225	-	--	hypothetical protein CUMW_267790 [Citrus unshiu]	--	SubName: Full=Uncharacterized protein {ECO:0000313|EMBL:GAY68903.1};	--	--	--
XLOC_004473	chr2	45809073	45815472	-	K16639 endoribonuclease LACTB2 [EC:3.1.27.-] | (Kazusa) Lj5g3v2182540.3; - (A)	hypothetical protein CICLE_v10014910mg [Citrus clementina]	--	SubName: Full=Uncharacterized protein {ECO:0000313|EMBL:ESR61674.1};	Glyoxylase	--	--
XLOC_004896	chr2	15934993	15936222	.	--	PREDICTED: uncharacterized protein LOC107177602 [Citrus sinensis]	--	SubName: Full=RNA-directed DNA polymerase reverse transcriptase {ECO:0000313|EMBL:JAV45195.1}; Flags: Fragment;	--	GO:0003964,RNA-directed DNA polymerase activity	--
XLOC_005470	chr3	23625090	23627965	+	--	--	--	--	--	--	--
XLOC_009794	chr5	44212413	44213384	+	--	hypothetical protein CUMW_054900 [Citrus unshiu]	--	SubName: Full=Uncharacterized protein {ECO:0000313|EMBL:GAY40837.1};	--	--	--
XLOC_010852	chr5	30762037	30762898	-	K10706 senataxin [EC:3.6.4.-] | (RefSeq) helicase SEN1-like (A)	uncharacterized protein LOC110770987 [Prunus avium]	--	SubName: Full=uncharacterized protein LOC109115885 {ECO:0000313|RefSeq:XP_019055984.1};	FOG: Transposon-encoded proteins with TYA, reverse transcriptase, integrase domains in various combinations	--	--
XLOC_008506	chr4	14988646	14990223	.	K04079 molecular chaperone HtpG | (RefSeq) heat shock cognate protein HSP 90-beta-like (A)	hypothetical protein VITISV_025855, partial [Vitis vinifera]	RecName: Full=Retrovirus-related Pol polyprotein from transposon TNT 1-94; Includes: RecName: Full=Protease; EC=3.4.23.-; Includes: RecName: Full=Reverse transcriptase; EC=2.7.7.49; Includes: RecName: Full=Endonuclease;	SubName: Full=Uncharacterized protein {ECO:0000313|EMBL:CAN67821.1}; Flags: Fragment;	FOG: Transposon-encoded proteins with TYA, reverse transcriptase, integrase domains in various combinations	GO:0004519,endonuclease activity; GO:0015074,DNA integration; GO:0004190,aspartic-type endopeptidase activity; GO:0008270,zinc ion binding; GO:0003676,nucleic acid binding; GO:0003964,RNA-directed DNA polymerase activity	--
XLOC_015085	chr8	503395	506686	+	K14771 U3 small nucleolar RNA-associated protein 19 | (RefSeq) nucleolar complex protein 4 homolog (A)	hypothetical protein CUMW_095000 [Citrus unshiu]	RecName: Full=Cysteine protease XCP2 {ECO:0000305}; EC=3.4.22.-; AltName: Full=Xylem cysteine peptidase 2 {ECO:0000303|PubMed:10889267}; Short=AtXCP2 {ECO:0000303|PubMed:10889267}; Flags: Precursor;	SubName: Full=Uncharacterized protein {ECO:0000313|EMBL:GAY46176.1};	Predicted nucleolar protein involved in ribosome biogenesis	GO:0051603,proteolysis involved in cellular protein catabolic process; GO:0005615,extracellular space; GO:0005618,cell wall; GO:0005764,lysosome; GO:0004197,cysteine-type endopeptidase activity; GO:0042742,defense response to bacterium; GO:0005886,plasma membrane; GO:0010623,programmed cell death involved in cell development	Papain family cysteine protease
XLOC_001841	chr1	29372046	29372252	.	--	--	--	--	--	--	--
XLOC_010628	chr5	15717576	15718765	-	K11855 ubiquitin carboxyl-terminal hydrolase 36/42 [EC:3.4.19.12] | (RefSeq) ubiquitin carboxyl-terminal hydrolase 15 (A)	PREDICTED: ubiquitin carboxyl-terminal hydrolase 15 isoform X1 [Citrus sinensis]	--	SubName: Full=Uncharacterized protein {ECO:0000313|EMBL:GAY65378.1};	--	--	--
XLOC_017304	chr9	1810633	1812860	-	--	--	--	--	--	--	--
XLOC_018802	chrUn	16145687	16146204	.	--	hypothetical protein CICLE_v10029531mg [Citrus clementina]	--	--	--	--	--
XLOC_006073	chr3	13989535	13991389	-	--	--	--	--	--	--	--
XLOC_009374	chr5	33967309	33970407	+	K00485 dimethylaniline monooxygenase (N-oxide forming) [EC:1.14.13.8] | (RefSeq) probable flavin-containing monooxygenase 1 (A)	polyprotein [Cajanus cajan]	--	SubName: Full=Polyprotein {ECO:0000313|EMBL:KYP55626.1};	FOG: Transposon-encoded proteins with TYA, reverse transcriptase, integrase domains in various combinations	--	Viral movement protein (MP)
XLOC_007811	chr4	6003563	6004115	-	--	--	--	--	--	--	--
XLOC_006849	chr4	1808777	1812758	+	--	hypothetical protein CICLE_v10019154mg [Citrus clementina]	--	SubName: Full=Uncharacterized protein {ECO:0000313|EMBL:ESR56038.1};	--	--	--
XLOC_016612	chr9	4329833	4336517	+	K04733 interleukin-1 receptor-associated kinase 4 [EC:2.7.11.1] | (RefSeq) MDIS1-interacting receptor like kinase 2-like (A)	PREDICTED: uncharacterized protein LOC107174514 [Citrus sinensis]	--	SubName: Full=Gag-pol polyprotein {ECO:0000313|EMBL:BAK61840.1};	FOG: Transposon-encoded proteins with TYA, reverse transcriptase, integrase domains in various combinations	GO:0015074,DNA integration; GO:0004523,RNA-DNA hybrid ribonuclease activity; GO:0003676,nucleic acid binding	--
XLOC_000664	chr1	18672172	18677314	+	K15400 omega-hydroxypalmitate O-feruloyl transferase [EC:2.3.1.188] | (RefSeq) uncharacterized protein LOC110025962 (A)	putative Ty-1 copia retrotransposon [Phaseolus vulgaris]	RecName: Full=Retrovirus-related Pol polyprotein from transposon TNT 1-94; Includes: RecName: Full=Protease; EC=3.4.23.-; Includes: RecName: Full=Reverse transcriptase; EC=2.7.7.49; Includes: RecName: Full=Endonuclease;	SubName: Full=Putative Ty-1 copia retrotransposon {ECO:0000313|EMBL:CDN96898.1};	FOG: Transposon-encoded proteins with TYA, reverse transcriptase, integrase domains in various combinations	GO:0004519,endonuclease activity; GO:0015074,DNA integration; GO:0004190,aspartic-type endopeptidase activity; GO:0008270,zinc ion binding; GO:0003676,nucleic acid binding; GO:0003964,RNA-directed DNA polymerase activity	--
XLOC_008479	chr4	7120798	7121446	.	K13210 far upstream element-binding protein | (RefSeq) hypothetical protein (A)	PREDICTED: far upstream element-binding protein 1 isoform X2 [Citrus sinensis]	--	SubName: Full=Uncharacterized protein {ECO:0000313|EMBL:ESR64048.1};	--	GO:0003723,RNA binding	--
XLOC_017843	chr9	32558418	32559354	-	--	--	--	--	--	--	--
XLOC_016416	chr8	14178148	14178383	.	--	hypothetical protein VITISV_030941 [Vitis vinifera]	--	SubName: Full=Uncharacterized protein {ECO:0000313|EMBL:CAN64520.1};	--	GO:0015074,DNA integration; GO:0008270,zinc ion binding; GO:0003676,nucleic acid binding	--
XLOC_005291	chr3	18121246	18213924	+	K13420 LRR receptor-like serine/threonine-protein kinase FLS2 [EC:2.7.11.1] | (RefSeq) LRR receptor-like serine/threonine-protein kinase FLS2 (A)	PREDICTED: LRR receptor-like serine/threonine-protein kinase GSO2 isoform X5 [Citrus sinensis]	RecName: Full=Receptor-like protein 1 {ECO:0000303|PubMed:18434605}; Short=AtRLP1 {ECO:0000303|PubMed:18434605}; AltName: Full=Receptor of eMax {ECO:0000303|PubMed:23898033}; Flags: Precursor;	SubName: Full=Uncharacterized protein {ECO:0000313|EMBL:KDO38653.1};	FOG: Leucine rich repeat	GO:0016021,integral component of membrane; GO:0042742,defense response to bacterium	Leucine rich repeat
XLOC_007013	chr4	6032388	6033246	+	--	hypothetical protein CICLE_v10019154mg [Citrus clementina]	--	SubName: Full=Uncharacterized protein {ECO:0000313|EMBL:ESR56038.1};	--	--	--
XLOC_014433	chr7	5951412	5954023	-	K03320 ammonium transporter, Amt family | (RefSeq) probable ammonia channel (A)	PREDICTED: probable ammonia channel [Citrus sinensis]	--	SubName: Full=Uncharacterized protein {ECO:0000313|EMBL:ESR47164.1};	--	--	--
XLOC_017672	chr9	17563787	17564230	-	--	--	--	--	--	--	--
XLOC_011131	chr5	41189660	41192506	-	--	PREDICTED: chromatin modification-related protein EAF1 B-like isoform X2 [Citrus sinensis]	RecName: Full=Chromatin modification-related protein EAF1 B; AltName: Full=ESA1-associated factor 1 B;	SubName: Full=Uncharacterized protein {ECO:0000313|EMBL:ESR56836.1};	--	GO:0048046,apoplast; GO:0005634,nucleus; GO:0043981,histone H4-K5 acetylation; GO:0048510,regulation of timing of transition from vegetative to reproductive phase; GO:0035267,NuA4 histone acetyltransferase complex; GO:0003677,DNA binding; GO:2000028,regulation of photoperiodism, flowering; GO:0009909,regulation of flower development	--
XLOC_018413	chrUn	41881462	41885796	+	K13126 polyadenylate-binding protein | (RefSeq) polyadenylate-binding protein 2-like (A)	hypothetical protein CICLE_v10007751mg [Citrus clementina]	--	--	--	--	Protein of unknown function (DUF3270)
XLOC_014079	chr7	20348310	20353128	+	K13459 disease resistance protein RPS2 | (RefSeq) probable disease resistance protein At1g52660 (A)	hypothetical protein CUMW_022580 [Citrus unshiu]	RecName: Full=TMV resistance protein N;	SubName: Full=Uncharacterized protein {ECO:0000313|EMBL:GAY36508.1};	--	GO:0005737,cytoplasm; GO:0007165,signal transduction; GO:0005524,ATP binding; GO:0043531,ADP binding; GO:0009626,plant-type hypersensitive response	Neurensin
XLOC_002230	chr2	11665055	11666929	+	K17964 leucine-rich PPR motif-containing protein, mitochondrial | (RefSeq) pentatricopeptide repeat-containing protein At3g18110, chloroplastic (A)	hypothetical protein CICLE_v100138541mg, partial [Citrus clementina]	RecName: Full=Pentatricopeptide repeat-containing protein At3g18110, chloroplastic; AltName: Full=Protein EMBRYO DEFECTIVE 1270; Flags: Precursor;	SubName: Full=Uncharacterized protein {ECO:0000313|EMBL:ESR41751.1}; Flags: Fragment;	FOG: PPR repeat	GO:0043231,intracellular membrane-bounded organelle; GO:0004519,endonuclease activity; GO:0009451,RNA modification; GO:0009793,embryo development ending in seed dormancy; GO:0003723,RNA binding; GO:0009507,chloroplast	--
XLOC_005007	chr3	680033	885422	+	K13457 disease resistance protein RPM1 | (RefSeq) disease resistance protein RPM1-like (A)	PREDICTED: uncharacterized protein LOC107176258 [Citrus sinensis]	RecName: Full=Uncharacterized mitochondrial protein AtMg00310; AltName: Full=ORF154;	SubName: Full=Gag-pol polyprotein {ECO:0000313|EMBL:BAK61840.1};	FOG: Transposon-encoded proteins with TYA, reverse transcriptase, integrase domains in various combinations	GO:0005739,mitochondrion	Retrotransposon gag protein
XLOC_003907	chr2	23940338	23942545	-	--	hypothetical protein CISIN_1g043581mg [Citrus sinensis]	--	SubName: Full=Uncharacterized protein {ECO:0000313|EMBL:KDO47750.1};	--	GO:0016021,integral component of membrane	--
XLOC_011606	chr5	1537890	1538428	.	--	--	--	--	--	--	--
XLOC_005958	chr3	5878463	5999456	-	K01191 alpha-mannosidase [EC:3.2.1.24] | (RefSeq) alpha-mannosidase-like (A)	Retrovirus-related Pol polyprotein from transposon TNT 1-94, partial [Cajanus cajan]	RecName: Full=Retrovirus-related Pol polyprotein from transposon TNT 1-94; Includes: RecName: Full=Protease; EC=3.4.23.-; Includes: RecName: Full=Reverse transcriptase; EC=2.7.7.49; Includes: RecName: Full=Endonuclease;	SubName: Full=Retrovirus-related Pol polyprotein from transposon TNT 1-94 {ECO:0000313|EMBL:KYP31293.1}; Flags: Fragment;	FOG: Transposon-encoded proteins with TYA, reverse transcriptase, integrase domains in various combinations	GO:0004519,endonuclease activity; GO:0015074,DNA integration; GO:0004190,aspartic-type endopeptidase activity; GO:0008270,zinc ion binding; GO:0003676,nucleic acid binding; GO:0003964,RNA-directed DNA polymerase activity	--
XLOC_009574	chr5	40151596	40154732	+	--	PREDICTED: uncharacterized protein LOC107178526 [Citrus sinensis]	--	SubName: Full=Uncharacterized protein {ECO:0000313|EMBL:GAY66978.1}; Flags: Fragment;	--	--	--
XLOC_014098	chr7	20664786	20669950	+	--	hypothetical protein CISIN_1g004637mg [Citrus sinensis]	--	SubName: Full=Uncharacterized protein {ECO:0000313|EMBL:KDO82839.1};	--	GO:0016021,integral component of membrane; GO:0005524,ATP binding; GO:0004672,protein kinase activity	--
XLOC_008474	chr4	4228377	4229708	.	--	PREDICTED: uncharacterized protein LOC102609293 [Citrus sinensis]	--	SubName: Full=Uncharacterized protein {ECO:0000313|EMBL:GAY60588.1};	--	--	--
XLOC_011706	chr5	34829136	34830405	.	K19613 leucine-rich repeat protein SHOC2 | (RefSeq) hypothetical protein (A)	PREDICTED: putative disease resistance RPP13-like protein 1 [Citrus sinensis]	RecName: Full=Putative disease resistance RPP13-like protein 1;	SubName: Full=Uncharacterized protein {ECO:0000313|EMBL:ESR56010.1};	Apoptotic ATPase	GO:0005886,plasma membrane; GO:0007165,signal transduction; GO:0005524,ATP binding; GO:0043531,ADP binding; GO:0009626,plant-type hypersensitive response	--
XLOC_015353	chr8	7152966	7156601	+	K02706 photosystem II P680 reaction center D2 protein [EC:1.10.3.9] | (RefSeq) photosystem II reaction center protein (A)	photosystem II reaction center protein [Medicago truncatula]	RecName: Full=Photosystem II D2 protein {ECO:0000255|HAMAP-Rule:MF_01383}; Short=PSII D2 protein {ECO:0000255|HAMAP-Rule:MF_01383}; EC=1.10.3.9 {ECO:0000255|HAMAP-Rule:MF_01383}; AltName: Full=Photosystem Q(A) protein {ECO:0000255|HAMAP-Rule:MF_01383};	SubName: Full=Uncharacterized protein {ECO:0000313|EnsemblPlants:HORVU0Hr1G029670.1};	--	GO:0009535,chloroplast thylakoid membrane; GO:0016168,chlorophyll binding; GO:0009523,photosystem II; GO:0016021,integral component of membrane; GO:0018298,protein-chromophore linkage; GO:0045156,electron transporter, transferring electrons within the cyclic electron transport pathway of photosynthesis activity; GO:0046872,metal ion binding; GO:0009772,photosynthetic electron transport in photosy…	--
XLOC_018087	chr9	11063138	11063485	.	K17086 transmembrane 9 superfamily member 2/4 | (RefSeq) uncharacterized LOC101300290 (A)	PREDICTED: uncharacterized protein LOC107176070 [Citrus sinensis]	--	--	--	--	--
XLOC_015172	chr8	2170485	2180846	+	K00413 ubiquinol-cytochrome c reductase cytochrome c1 subunit | (RefSeq) cytochrome c1 2, heme protein, mitochondrial-like (A)	PREDICTED: uncharacterized protein LOC107177137 [Citrus sinensis]	--	SubName: Full=Putative ribonuclease H protein At1g65750 family {ECO:0000313|EMBL:KYP40438.1}; Flags: Fragment;	FOG: Reverse transcriptase	GO:0004523,RNA-DNA hybrid ribonuclease activity; GO:0003676,nucleic acid binding; GO:0008270,zinc ion binding	--
XLOC_004105	chr2	31232682	31237328	-	K17964 leucine-rich PPR motif-containing protein, mitochondrial | (RefSeq) uncharacterized LOC101506267 (A)	PREDICTED: uncharacterized protein LOC101496717 [Cicer arietinum]	RecName: Full=RNA-directed DNA polymerase homolog; EC=2.7.7.48; AltName: Full=Reverse transcriptase homolog;	SubName: Full=uncharacterized protein LOC101496717 {ECO:0000313|RefSeq:XP_012568598.1};	FOG: Transposon-encoded proteins with TYA, reverse transcriptase, integrase domains in various combinations	GO:0003964,RNA-directed DNA polymerase activity; GO:0003968,RNA-directed 5'-3' RNA polymerase activity; GO:0005739,mitochondrion	--
XLOC_000764	chr1	25604758	25605877	+	K10352 myosin heavy chain | (RefSeq) LOC109769381; protein NETWORKED 1A (A)	hypothetical protein CICLE_v10000625mg [Citrus clementina]	RecName: Full=Protein NETWORKED 4A {ECO:0000303|PubMed:22840520};	SubName: Full=Uncharacterized protein {ECO:0000313|EMBL:ESR45302.1};	--	GO:0003779,actin binding; GO:0005774,vacuolar membrane	KIP1-like protein
XLOC_010529	chr5	9209665	9213461	-	K13428 LRR receptor-like serine/threonine-protein kinase EFR [EC:2.7.11.1] | (RefSeq) LRR receptor-like serine/threonine-protein kinase EFR (A)	PREDICTED: uncharacterized mitochondrial protein AtMg00810-like [Citrus sinensis]	RecName: Full=Uncharacterized mitochondrial protein AtMg00810; AltName: Full=ORF240b;	SubName: Full=Uncharacterized protein {ECO:0000313|EMBL:CAN80686.1};	FOG: Transposon-encoded proteins with TYA, reverse transcriptase, integrase domains in various combinations	GO:0005739,mitochondrion	--
XLOC_017670	chr9	17240808	17272419	-	K12251 N-carbamoylputrescine amidase [EC:3.5.1.53] | (Kazusa) Lj0g3v0164619.1; - (A)	PREDICTED: LOW QUALITY PROTEIN: retrovirus-related Pol polyprotein from transposon TNT 1-94 [Cucumis sativus]	--	--	FOG: Transposon-encoded proteins with TYA, reverse transcriptase, integrase domains in various combinations	--	--
XLOC_008498	chr4	11628886	11629617	.	--	PREDICTED: uncharacterized protein LOC107175577 [Citrus sinensis]	--	--	--	--	--
XLOC_011400	chr5	45908544	45909720	-	--	hypothetical protein CISIN_1g001971mg [Citrus sinensis]	RecName: Full=Squamosa promoter-binding-like protein 1;	SubName: Full=Uncharacterized protein {ECO:0000313|EMBL:KDO86825.1};	--	GO:0003700,DNA-binding transcription factor activity; GO:0005634,nucleus; GO:0006355,regulation of transcription, DNA-templated; GO:0006351,transcription, DNA-templated; GO:0003677,DNA binding; GO:0046872,metal ion binding	--
XLOC_004877	chr2	8421230	8422800	.	K05298 glyceraldehyde-3-phosphate dehydrogenase (NADP+) (phosphorylating) [EC:1.2.1.13] | (RefSeq) hypothetical protein (A)	hypothetical protein CICLE_v10015476mg [Citrus clementina]	RecName: Full=Glyceraldehyde-3-phosphate dehydrogenase A, chloroplastic; EC=1.2.1.13; AltName: Full=NADP-dependent glyceraldehydephosphate dehydrogenase subunit A; Flags: Precursor; Fragment;	RecName: Full=Glyceraldehyde-3-phosphate dehydrogenase {ECO:0000256|RuleBase:RU361160}; EC=1.2.1.- {ECO:0000256|RuleBase:RU361160};	Glyceraldehyde 3-phosphate dehydrogenase	GO:0050661,NADP binding; GO:0051287,NAD binding; GO:0047100,glyceraldehyde-3-phosphate dehydrogenase (NADP+) (phosphorylating) activity; GO:0006006,glucose metabolic process; GO:0019253,reductive pentose-phosphate cycle; GO:0009507,chloroplast	--
XLOC_004382	chr2	42751672	42753522	-	--	--	--	--	--	--	--
XLOC_017590	chr9	10382848	10384553	-	--	--	--	--	--	--	--
XLOC_005882	chr3	1464009	1465705	-	--	--	--	--	--	--	--
XLOC_004088	chr2	30644057	30647277	-	K10706 senataxin [EC:3.6.4.-] | (RefSeq) helicase SEN1-like (A)	uncharacterized protein LOC109949902 [Prunus persica]	--	SubName: Full=uncharacterized protein LOC108994281 {ECO:0000313|RefSeq:XP_018824964.1};	FOG: Transposon-encoded proteins with TYA, reverse transcriptase, integrase domains in various combinations	--	C-terminal general transcription factor TFIIE alpha
XLOC_018894	chrUn	43571436	43571791	.	--	--	--	--	--	--	--
XLOC_009090	chr5	14467712	14472521	+	--	PREDICTED: probable leucine-rich repeat receptor-like serine/threonine-protein kinase At3g14840 [Citrus sinensis]	--	--	--	--	--
XLOC_018174	chrUn	1523677	1524935	+	--	--	--	--	--	--	--
XLOC_010728	chr5	24130725	24134935	-	K17604 zinc finger SWIM domain-containing protein 3 | (RefSeq) protein FAR1-RELATED SEQUENCE 5-like (A)	PREDICTED: uncharacterized protein LOC107177802 [Citrus sinensis]	--	SubName: Full=Uncharacterized protein {ECO:0000313|EMBL:ERM93404.1};	FOG: Transposon-encoded proteins with TYA, reverse transcriptase, integrase domains in various combinations	--	Ethanolamine utilisation - propanediol utilisation
XLOC_002800	chr2	40589583	40592033	+	--	--	--	--	--	--	--
XLOC_018800	chrUn	15588916	15589940	.	--	--	--	--	--	--	--
XLOC_011675	chr5	25547928	25548363	.	--	hypothetical protein CICLE_v10021858mg [Citrus clementina]	RecName: Full=Kunitz trypsin inhibitor 2 {ECO:0000305}; Short=AtKTI2 {ECO:0000305}; Flags: Precursor;	SubName: Full=Uncharacterized protein {ECO:0000313|EMBL:ESR54687.1};	--	GO:0048046,apoplast; GO:0005618,cell wall; GO:0004866,endopeptidase inhibitor activity	--
XLOC_012201	chr6	15899373	15901417	+	--	hypothetical protein CISIN_1g037468mg, partial [Citrus sinensis]	--	SubName: Full=Uncharacterized protein {ECO:0000313|EMBL:KDO62218.1}; Flags: Fragment;	--	--	--
XLOC_018878	chrUn	42737945	42739648	.	--	hypothetical protein CICLE_v10003974mg [Citrus clementina]	--	--	--	--	--
XLOC_013402	chr6	20762543	20763033	.	--	--	--	--	--	--	--
XLOC_010702	chr5	20166622	20168874	-	K21444 poly(rC)-binding protein 3/4 | (RefSeq) KH domain-containing protein At4g18375-like isoform X1 (A)	PREDICTED: uncharacterized protein LOC102608883 [Citrus sinensis]	--	SubName: Full=Uncharacterized protein {ECO:0000313|EMBL:PKI39694.1};	FOG: Transposon-encoded proteins with TYA, reverse transcriptase, integrase domains in various combinations	--	--
XLOC_015065	chr7	19165618	19166201	.	--	PREDICTED: GDSL esterase/lipase At3g27950-like [Citrus sinensis]	RecName: Full=GDSL esterase/lipase At3g27950; EC=3.1.1.-; AltName: Full=Extracellular lipase At3g27950; Flags: Precursor;	SubName: Full=Uncharacterized protein {ECO:0000313|EMBL:GAY36231.1};	--	GO:0005576,extracellular region; GO:0016788,hydrolase activity, acting on ester bonds; GO:0016042,lipid catabolic process	--
XLOC_013965	chr7	18509828	18514220	+	--	--	--	--	--	--	--
XLOC_015015	chr7	937633	938167	.	--	--	--	--	--	--	--
XLOC_011632	chr5	9273434	9273712	.	--	--	--	--	--	--	--
XLOC_001829	chr1	25892424	25892751	.	K13412 calcium-dependent protein kinase [EC:2.7.11.1] | (RefSeq) calcium-dependent protein kinase 10-like (A)	retrovirus-related pol polyprotein from transposon tnt 1-94, partial [Nicotiana attenuata]	RecName: Full=Retrovirus-related Pol polyprotein from transposon TNT 1-94; Includes: RecName: Full=Protease; EC=3.4.23.-; Includes: RecName: Full=Reverse transcriptase; EC=2.7.7.49; Includes: RecName: Full=Endonuclease;	SubName: Full=Retrovirus-related pol polyprotein from transposon tnt 1-94 {ECO:0000313|EMBL:OIT21703.1}; Flags: Fragment;	FOG: Transposon-encoded proteins with TYA, reverse transcriptase, integrase domains in various combinations	GO:0004519,endonuclease activity; GO:0015074,DNA integration; GO:0004190,aspartic-type endopeptidase activity; GO:0008270,zinc ion binding; GO:0003676,nucleic acid binding; GO:0003964,RNA-directed DNA polymerase activity	--
XLOC_002752	chr2	39331477	39331920	+	--	--	--	--	--	--	--
XLOC_015040	chr7	12444119	12444320	.	--	--	--	--	--	--	--
XLOC_006143	chr3	17450260	17452037	-	--	--	--	--	--	--	--
XLOC_017093	chr9	36142753	36148298	+	--	--	--	--	--	--	--
XLOC_010600	chr5	14191128	14193452	-	--	PREDICTED: uncharacterized protein LOC102613986 isoform X2 [Citrus sinensis]	--	SubName: Full=Uncharacterized protein {ECO:0000313|EMBL:KDO44403.1};	--	--	--
XLOC_018501	chrUn	5658349	5659553	-	--	--	--	--	--	--	--
XLOC_013395	chr6	19242512	19242738	.	--	--	--	--	--	--	--
XLOC_008493	chr4	8913208	8913418	.	--	--	--	--	--	--	--
XLOC_004290	chr2	40638412	40638796	-	--	--	--	--	--	--	--
XLOC_003431	chr2	1288150	1295426	-	K13459 disease resistance protein RPS2 | (RefSeq) probable disease resistance protein At5g63020 (A)	PREDICTED: uncharacterized protein LOC107178644 [Citrus sinensis]	RecName: Full=Retrovirus-related Pol polyprotein from transposon RE1; AltName: Full=Retro element 1 {ECO:0000303|PubMed:10689195}; Short=AtRE1 {ECO:0000303|PubMed:10689195}; Includes: RecName: Full=Protease RE1; EC=3.4.23.-; Includes: RecName: Full=Reverse transcriptase RE1; EC=2.7.7.49; Includes: RecName: Full=Endonuclease RE1;	SubName: Full=Uncharacterized protein {ECO:0000313|EnsemblPlants:TRIAE_CS42_2BL_TGACv1_130302_AA0408390.1};	FOG: Transposon-encoded proteins with TYA, reverse transcriptase, integrase domains in various combinations	GO:0006310,DNA recombination; GO:0004519,endonuclease activity; GO:0015074,DNA integration; GO:0004190,aspartic-type endopeptidase activity; GO:0003676,nucleic acid binding; GO:0003964,RNA-directed DNA polymerase activity; GO:0046872,metal ion binding	--
XLOC_018275	chrUn	11223951	11224793	+	--	--	--	--	--	--	--
XLOC_011169	chr5	41854799	41855070	-	--	--	--	--	--	--	--
XLOC_017858	chr9	33044260	33046691	-	--	--	--	--	--	--	--
XLOC_010723	chr5	23445693	23446291	-	--	PREDICTED: ribosome-binding factor PSRP1, chloroplastic [Citrus sinensis]	--	SubName: Full=Uncharacterized protein {ECO:0000313|EMBL:KDO38739.1};	--	GO:0044238,primary metabolic process	--
XLOC_018071	chr9	7439855	7440309	.	--	--	--	--	--	--	--
XLOC_018836	chrUn	34677752	34678291	.	--	--	--	--	--	--	--
XLOC_015120	chr8	1080960	1085175	+	K06640 serine/threonine-protein kinase ATR [EC:2.7.11.1] | (RefSeq) hypothetical protein (A)	hypothetical protein CISIN_1g000134mg [Citrus sinensis]	RecName: Full=Serine/threonine-protein kinase ATR; Short=AtATR; EC=2.7.11.1; AltName: Full=Ataxia telangiectasia-mutated and Rad3-related homolog; AltName: Full=DNA repair protein ATR; AltName: Full=Rad3-like protein; Short=AtRAD3;	SubName: Full=Uncharacterized protein {ECO:0000313|EMBL:KDO68197.1};	Protein kinase of the PI-3 kinase family involved in mitotic growth, DNA repair and meiotic recombination	GO:0033044,regulation of chromosome organization; GO:0006282,regulation of DNA repair; GO:0010332,response to gamma radiation; GO:0006303,double-strand break repair via nonhomologous end joining; GO:0032504,multicellular organism reproduction; GO:0006281,DNA repair; GO:0032204,regulation of telomere maintenance; GO:0005634,nucleus; GO:0016301,kinase activity; GO:0006952,defense response; GO:00046…	UME (NUC010) domain
XLOC_018446	chrUn	43323705	43324503	+	--	--	--	--	--	--	--
XLOC_015754	chr8	904926	908223	-	K20826 RNA polymerase II-associated protein 1 | (RefSeq) hypothetical protein (A)	hypothetical protein CISIN_1g000376mg [Citrus sinensis]	RecName: Full=Transcriptional elongation regulator MINIYO {ECO:0000303|PubMed:21620701};	SubName: Full=Uncharacterized protein {ECO:0000313|EMBL:KDO68250.1};	Uncharacterized conserved protein	GO:0005737,cytoplasm; GO:0006355,regulation of transcription, DNA-templated; GO:0005634,nucleus; GO:0030154,cell differentiation; GO:0006366,transcription by RNA polymerase II	--
XLOC_002483	chr2	27922122	27925406	+	K13457 disease resistance protein RPM1 | (RefSeq) disease resistance protein RPM1-like (A)	PREDICTED: uncharacterized protein LOC107174514 [Citrus sinensis]	RecName: Full=RNA-directed DNA polymerase homolog; EC=2.7.7.48; AltName: Full=Reverse transcriptase homolog;	SubName: Full=Gag-pol polyprotein {ECO:0000313|EMBL:BAK61840.1};	FOG: Transposon-encoded proteins with TYA, reverse transcriptase, integrase domains in various combinations	GO:0003964,RNA-directed DNA polymerase activity; GO:0003968,RNA-directed 5'-3' RNA polymerase activity; GO:0005739,mitochondrion	Reverse transcriptase (RNA-dependent DNA polymerase)
XLOC_007345	chr4	22438716	22442865	+	K22686 pro-apoptotic serine protease NMA111 [EC:3.4.21.-] | (RefSeq) retrovirus-related Pol polyprotein from transposon TNT 1-94 isoform X1 (A)	uncharacterized protein LOC109727552, partial [Ananas comosus]	RecName: Full=Retrovirus-related Pol polyprotein from transposon RE1; AltName: Full=Retro element 1 {ECO:0000303|PubMed:10689195}; Short=AtRE1 {ECO:0000303|PubMed:10689195}; Includes: RecName: Full=Protease RE1; EC=3.4.23.-; Includes: RecName: Full=Reverse transcriptase RE1; EC=2.7.7.49; Includes: RecName: Full=Endonuclease RE1;	SubName: Full=Retrovirus-related Pol polyprotein from transposon TNT 1-94 {ECO:0000313|EMBL:PKA49890.1};	FOG: Transposon-encoded proteins with TYA, reverse transcriptase, integrase domains in various combinations	GO:0006310,DNA recombination; GO:0004519,endonuclease activity; GO:0015074,DNA integration; GO:0004190,aspartic-type endopeptidase activity; GO:0003676,nucleic acid binding; GO:0003964,RNA-directed DNA polymerase activity; GO:0046872,metal ion binding	--
XLOC_001893	chr2	1426394	1427021	+	K02218 casein kinase 1 [EC:2.7.11.1] | (RefSeq) uncharacterized protein LOC107415090 (A)	hypothetical protein CICLE_v10014444mg [Citrus clementina]	--	SubName: Full=Uncharacterized protein {ECO:0000313|EMBL:ESR59126.1};	Casein kinase (serine/threonine/tyrosine protein kinase)	GO:0005524,ATP binding; GO:0004672,protein kinase activity	--
XLOC_003199	chr2	49852068	49853988	+	K23404 transmembrane anterior posterior transformation protein 1 | (RefSeq) lysine ketoglutarate reductase trans-splicing-related protein, putative (A)	hypothetical protein CISIN_1g015555mg [Citrus sinensis]	--	SubName: Full=Uncharacterized protein {ECO:0000313|EMBL:KDO75814.1};	--	GO:0016021,integral component of membrane	--
XLOC_004904	chr2	20132079	20132604	.	--	--	--	SubName: Full=Uncharacterized protein {ECO:0000313|EMBL:JAV45215.1};	--	--	--
XLOC_008026	chr4	15242734	15243281	-	K15718 linoleate 9S-lipoxygenase [EC:1.13.11.58] | (RefSeq) probable linoleate 9S-lipoxygenase 5 (A)	PREDICTED: LOW QUALITY PROTEIN: uncharacterized protein LOC107178737 [Citrus sinensis]	--	SubName: Full=Rve domain-containing protein {ECO:0000313|EMBL:GAV63334.1};	FOG: Transposon-encoded proteins with TYA, reverse transcriptase, integrase domains in various combinations	GO:0015074,DNA integration; GO:0003676,nucleic acid binding	--
XLOC_004512	chr2	46632203	46634830	-	K23288 syndetin | (RefSeq) uncharacterized LOC105761952 (A)	PREDICTED: uncharacterized protein LOC102631362 [Citrus sinensis]	--	SubName: Full=Uncharacterized protein {ECO:0000313|EMBL:JAV45319.1};	Uncharacterized Fe-S protein	--	--
XLOC_012532	chr6	1529816	1531590	-	--	hypothetical protein CUMW_230070 [Citrus unshiu]	--	SubName: Full=Uncharacterized protein {ECO:0000313|EMBL:GAY63991.1};	--	--	--
[truncated: 821 more rows]
