# Supplementary material for: Adaptive Responses of Citrus grandis Leaves to Copper Toxicity Revealed by RNA-Seq and Physiology
Source: Int J Mol Sci. 2021 Nov 6;22(21):12023. doi: 10.3390/ijms222112023 (PMC8585100; doi:10.3390/ijms222112023)
Supplement: Supplementary file 1 [file ijms-22-12023-s001.zip › 2012WUIJMSSupplementaryData/Table S5. List of DEGs identified in Cu-treated C. grandis leaves.xlsx]

## Sheet: Sheet1
Table S5. List of DEGs identified in leaves of C. grandis seedlings exposed to Cu-toxicity
ID	Control-1_fpkm	Control-2_fpkm	Control-3_fpkm	Cu-toxicity-1_fpkm	Cu-toxicity-2_fpkm	Cu-toxicity-3_fpkm	Control-1_count	Control-2_count	Control-3_count	Cu-toxicity-1_count	Cu-toxicity-2_count	Cu-toxicity-3_count	FoldChange	log2FoldChange	pvalue	padj	regulated	gene_name	gene_description	KEGG	NR	Swissprot	Tremble	KOG	GO	Pfam
Cg1g000440	9.77	8.71	12.3	17.1	25.39	23.68	813	827	1050	1588	2463	2335	2.083	1.058	0.000143928	0.00321501	up	--	--	K19613 leucine-rich repeat protein SHOC2 | (RefSeq) predicted protein (A)	hypothetical protein CUMW_194500 [Citrus unshiu]	RecName: Full=Plant intracellular Ras-group-related LRR protein 4;	SubName: Full=Uncharacterized protein {ECO:0000313|EMBL:GAY59439.1};	FOG: Leucine rich repeat	GO:0005886,plasma membrane; GO:0007165,signal transduction	Leucine Rich Repeat
Cg1g000490	15.21	19	14.41	32.7	60.97	34.71	942	1342	915	2259	4400	2546	2.579	1.367	2.25183e-06	9.6267e-05	up	--	--	K07088 uncharacterized protein | (RefSeq) uncharacterized transporter C5D6.04 (A)	hypothetical protein CISIN_1g013221mg [Citrus sinensis]	RecName: Full=Protein PIN-LIKES 5 {ECO:0000303|PubMed:22504182}; AltName: Full=Auxin efflux carrier-like protein 5 {ECO:0000303|PubMed:22504182};	SubName: Full=Uncharacterized protein {ECO:0000313|EMBL:KDO71534.1};	Predicted membrane protein	GO:0005789,endoplasmic reticulum membrane; GO:0016021,integral component of membrane; GO:0010329,auxin efflux transmembrane transporter activity; GO:0010252,auxin homeostasis; GO:0009734,auxin-activated signaling pathway; GO:0010311,lateral root formation; GO:0040009,regulation of growth rate; GO:0009733,response to auxin	Membrane transport protein
Cg1g000850	1.27	8.76	0.03	0.44	0.17	0.11	77	604	2	30	12	8	0.074	-3.753	0.0019678	0.0256648	down	--	--	K20547 basic endochitinase B [EC:3.2.1.14] | (RefSeq) hypothetical protein (A)	hypothetical protein CUMW_194000 [Citrus unshiu]	RecName: Full=Basic endochitinase; EC=3.2.1.14; Flags: Precursor;	SubName: Full=Uncharacterized protein {ECO:0000313|EMBL:GAY59367.1};	Predicted chitinase	GO:0008061,chitin binding; GO:0004568,chitinase activity; GO:0016998,cell wall macromolecule catabolic process; GO:0006032,chitin catabolic process; GO:0006952,defense response; GO:0000272,polysaccharide catabolic process	Chitin recognition protein
Cg1g001220	20.61	23.09	16.02	38.62	46.11	40.07	2270	2900	1809	4744	5917	5228	2.055	1.039	6.9988e-09	6.4365e-07	up	--	--	K01381 saccharopepsin [EC:3.4.23.25] | (RefSeq) aspartic proteinase-like protein 1 (A)	hypothetical protein CUMW_151880 [Citrus unshiu]	RecName: Full=Aspartyl protease family protein 1 {ECO:0000305}; EC=3.4.23.- {ECO:0000305}; Flags: Precursor;	SubName: Full=Uncharacterized protein {ECO:0000313|EMBL:GAY53809.1};	Aspartyl protease	GO:0031225,anchored component of membrane; GO:0005886,plasma membrane; GO:0004190,aspartic-type endopeptidase activity; GO:0030163,protein catabolic process; GO:0006508,proteolysis	Xylanase inhibitor C-terminal
Cg1g001350	0.11	0	0	2.24	0.88	6.6	2	0	0	44	18	138	88.875	6.474	4.14736e-06	0.000164265	up	--	--	K10752 histone-binding protein RBBP4 | (RefSeq) heavy metal-associated isoprenylated plant protein 26-like (A)	hypothetical protein CISIN_1g045611mg, partial [Citrus sinensis]	RecName: Full=Heavy metal-associated isoprenylated plant protein 27 {ECO:0000303|PubMed:21072340, ECO:0000303|PubMed:23368984}; Short=AtHIP27 {ECO:0000303|PubMed:23368984}; Short=AtHIPP27 {ECO:0000303|PubMed:21072340, ECO:0000303|PubMed:23368984}; Flags: Precursor;	SubName: Full=Uncharacterized protein {ECO:0000313|EMBL:KDO71301.1}; Flags: Fragment;	Copper chaperone	GO:0005737,cytoplasm; GO:0005886,plasma membrane; GO:0046914,transition metal ion binding; GO:0046916,cellular transition metal ion homeostasis; GO:0030001,metal ion transport	Heavy-metal-associated domain
Cg1g001510	0.05	0.06	0	0.35	0.78	0.25	2	3	0	16	37	12	11.882	3.571	0.00210556	0.0268944	up	--	--	K19691 osomolarity two-component system, sensor histidine kinase NIK1 [EC:2.7.13.3] | (RefSeq) PRR3; pseudo response regulator (A)	hypothetical protein CICLE_v10026413mg [Citrus clementina]	RecName: Full=Histidine kinase 1; EC=2.7.13.3; AltName: Full=Arabidopsis histidine kinase 1; Short=AtHK1; AltName: Full=Protein AUTHENTIC HIS-KINASE 1;	SubName: Full=Uncharacterized protein {ECO:0000313|EMBL:ESR38661.1};	Sensory transduction histidine kinase	GO:0016021,integral component of membrane; GO:0005622,intracellular; GO:0005886,plasma membrane; GO:0009927,histidine phosphotransfer kinase activity; GO:0005034,osmosensor activity; GO:0000155,phosphorelay sensor kinase activity; GO:0009738,abscisic acid-activated signaling pathway; GO:0006970,response to osmotic stress; GO:0009414,response to water deprivation; GO:0010431,seed maturation; GO:00…	Response regulator receiver domain
Cg1g001680	3.92	6.75	6.73	2.3	2.8	3.07	388	762	684	254	323	360	0.458	-1.127	0.000347199	0.00653267	down	--	--	K04733 interleukin-1 receptor-associated kinase 4 [EC:2.7.11.1] | (RefSeq) uncharacterized protein LOC105629380 (A)	hypothetical protein CISIN_1g037612mg [Citrus sinensis]	--	SubName: Full=Uncharacterized protein {ECO:0000313|EMBL:KDO71228.1};	--	--	Armadillo/beta-catenin-like repeat
Cg1g001690	0	0	0	0.11	0.13	0.48	0	0	0	7	8	31	74.473	6.219	0.000634616	0.0104584	up	--	--	K07437 cytochrome P450 family 26 subfamily A | (RefSeq) cytochrome P450 90A1 (A)	hypothetical protein CUMW_151380 [Citrus unshiu]	RecName: Full=Abscisic acid 8'-hydroxylase 1; Short=ABA 8'-hydroxylase 1; EC=1.14.13.93; AltName: Full=Cytochrome P450 707A1;	SubName: Full=Uncharacterized protein {ECO:0000313|EMBL:GAY53743.1};	Cytochrome P450 CYP4/CYP19/CYP26 subfamilies	GO:0016021,integral component of membrane; GO:0010295,(+)-abscisic acid 8'-hydroxylase activity; GO:0020037,heme binding; GO:0005506,iron ion binding; GO:0046345,abscisic acid catabolic process; GO:0016132,brassinosteroid biosynthetic process; GO:0010268,brassinosteroid homeostasis; GO:0016125,sterol metabolic process	Cytochrome P450
Cg1g002190	0.05	0	0.15	1.56	0.38	1.39	1	0	3	35	9	33	16.658	4.058	0.00114309	0.0166158	up	--	--	--	hypothetical protein CUMW_182150 [Citrus unshiu]	--	SubName: Full=Uncharacterized protein {ECO:0000313|EMBL:GAY57794.1};	--	--	--
Cg1g002650	4.88	5.06	5.48	9.32	11.21	15.53	271	320	312	577	725	1021	2.288	1.194	3.31118e-05	0.000977407	up	--	--	K13648 alpha-1,4-galacturonosyltransferase [EC:2.4.1.43] | (RefSeq) galacturonosyltransferase 8-like (A)	hypothetical protein CUMW_141390 [Citrus unshiu]	--	SubName: Full=Uncharacterized protein {ECO:0000313|EMBL:GAY52392.1};	--	--	--
Cg1g002920	16.21	18.64	23.79	44.4	35.13	76.17	789	1035	1188	2411	1993	4393	2.594	1.375	0.000189246	0.00399088	up	--	--	K04708 3-dehydrosphinganine reductase [EC:1.1.1.102] | (RefSeq) 3-dehydrosphinganine reductase TSC10A-like (A)	hypothetical protein CICLE_v10026264mg [Citrus clementina]	RecName: Full=NADPH-dependent aldehyde reductase-like protein, chloroplastic {ECO:0000250|UniProtKB:Q9SQR2}; EC=1.1.1.- {ECO:0000250|UniProtKB:Q9SQR2}; Flags: Precursor;	SubName: Full=Uncharacterized protein {ECO:0000313|EMBL:ESR39090.1};	17 beta-hydroxysteroid dehydrogenase type 3, HSD17B3	GO:0009507,chloroplast; GO:0016491,oxidoreductase activity	3-hydroxyacyl-CoA dehydrogenase, NAD binding domain
Cg1g002980	0.04	0	0	0.73	0.43	0.33	2	0	0	42	26	20	39.155	5.291	8.46113e-05	0.00209341	up	--	--	K00430 peroxidase [EC:1.11.1.7] | (RefSeq) peroxidase 10-like (A)	hypothetical protein CUMW_141740 [Citrus unshiu]	RecName: Full=Peroxidase 10; Short=Atperox P10; EC=1.11.1.7; AltName: Full=ATP5a; Flags: Precursor;	SubName: Full=Uncharacterized protein {ECO:0000313|EMBL:GAY52434.1};	--	GO:0005576,extracellular region; GO:0020037,heme binding; GO:0046872,metal ion binding; GO:0004601,peroxidase activity; GO:0042744,hydrogen peroxide catabolic process; GO:0006979,response to oxidative stress	Peroxidase
Cg1g002990	0.15	0.1	0.12	0.79	1.17	0.65	12	9	10	71	109	62	6.895	2.785	1.11379e-07	7.14224e-06	up	--	--	K04420 mitogen-activated protein kinase kinase kinase 2 [EC:2.7.11.25] | (RefSeq) mitogen-activated protein kinase kinase kinase 5 (A)	hypothetical protein CUMW_141750 [Citrus unshiu]	RecName: Full=Mitogen-activated protein kinase kinase kinase 5 {ECO:0000303|PubMed:27679653}; EC=2.7.11.25 {ECO:0000269|PubMed:27679653}; AltName: Full=MAP3K gamma protein kinase {ECO:0000303|PubMed:10095117}; Short=AtMAP3Kgamma {ECO:0000303|PubMed:10095117};	SubName: Full=Uncharacterized protein {ECO:0000313|EMBL:GAY52435.1};	MEKK and related serine/threonine protein kinases	GO:0005829,cytosol; GO:0005886,plasma membrane; GO:0005524,ATP binding; GO:0004709,MAP kinase kinase kinase activity; GO:0004674,protein serine/threonine kinase activity; GO:0000187,activation of MAPK activity; GO:0032147,activation of protein kinase activity; GO:0071323,cellular response to chitin; GO:0006952,defense response; GO:0046777,protein autophosphorylation; GO:2000071,regulation of defe…	Kinase-like
Cg1g003120	0.31	0.13	0.35	1.18	1	0.82	16	8	19	69	61	51	3.664	1.873	0.00116551	0.0168896	up	--	--	K20043 clathrin coat assembly protein AP180 | (RefSeq) putative clathrin assembly protein At5g35200 (A)	hypothetical protein CUMW_141870 [Citrus unshiu]	RecName: Full=Dof zinc finger protein DOF5.3; Short=AtDOF5.3;	SubName: Full=Uncharacterized protein {ECO:0000313|EMBL:GAY52449.1};	--	GO:0005634,nucleus; GO:0003700,DNA-binding transcription factor activity; GO:0046872,metal ion binding; GO:0044212,transcription regulatory region DNA binding; GO:0006355,regulation of transcription, DNA-templated; GO:0048364,root development; GO:0006351,transcription, DNA-templated	Dof domain, zinc finger
Cg1g003150	0.29	0.81	0.09	6.43	3.76	0.21	9	29	3	226	138	8	8.755	3.13	0.00303548	0.0356117	up	--	--	K20802 (R)-mandelonitrile lyase [EC:4.1.2.10] | (RefSeq) hydrolase, alpha/beta fold family protein (A)	hypothetical protein CICLE_v10026307mg [Citrus clementina]	RecName: Full=Methylesterase 10; Short=AtMES10; EC=3.1.1.-;	SubName: Full=Uncharacterized protein {ECO:0000313|EMBL:ESR39057.1};	--	GO:0016788,hydrolase activity, acting on ester bonds; GO:0080032,methyl jasmonate esterase activity	Protein of unknown function (DUF1749)
Cg1g003260	13.78	18.24	18	5.98	6.31	3.51	905	1367	1213	438	483	273	0.306	-1.706	6.40606e-09	5.92026e-07	down	--	--	K13260 isoflavone/4'-methoxyisoflavone 2'-hydroxylase [EC:1.14.14.90 1.14.14.89] | (RefSeq) cytochrome P450 81E8-like (A)	PREDICTED: cytochrome P450 81E8-like [Fragaria vesca subsp. vesca]	RecName: Full=Cytochrome P450 81D1; EC=1.14.-.-;	SubName: Full=Cytochrome P450, family 81, subfamily D, polypeptide 8, putative {ECO:0000313|EMBL:EOY03925.1};	Cytochrome P450 CYP2 subfamily	GO:0016021,integral component of membrane; GO:0016020,membrane; GO:0020037,heme binding; GO:0005506,iron ion binding; GO:0016709,oxidoreductase activity, acting on paired donors, with incorporation or reduction of molecular oxygen, NAD(P)H as one donor, and incorporation of one atom of oxygen; GO:0098542,defense response to other organism; GO:0042343,indole glucosinolate metabolic process; GO:004…	Cytochrome P450
Cg1g003430	0	0	0.06	0.41	0.61	1.37	0	0	2	14	22	50	37.14	5.215	0.000246715	0.00491164	up	--	--	--	hypothetical protein CICLE_v10026684mg [Citrus clementina]	--	SubName: Full=Uncharacterized protein {ECO:0000313|EMBL:ESR39014.1};	--	--	Domain of unknown function (DUF4228)
Cg1g003570	12.29	19.95	16.78	2.6	2.72	3.59	457	846	640	108	118	158	0.178	-2.486	7.08781e-17	3.42632e-14	down	--	--	K13448 calcium-binding protein CML | (RefSeq) hypothetical protein (A)	hypothetical protein CUMW_069470 [Citrus unshiu]	RecName: Full=Probable calcium-binding protein CML41; AltName: Full=Calmodulin-like protein 41;	SubName: Full=Uncharacterized protein {ECO:0000313|EMBL:GAY42774.1};	Calmodulin and related proteins (EF-Hand superfamily)	GO:0005509,calcium ion binding	EF hand
Cg1g003870	0.88	0.86	0.5	5.41	5.67	3.4	69	77	40	474	519	316	6.363	2.67	3.11976e-15	1.06445e-12	up	--	--	K18626 trichohyalin | (RefSeq) vicilin-like seed storage protein At2g18540 (A)	hypothetical protein CUMW_069270 [Citrus unshiu]	RecName: Full=Vicilin-like seed storage protein At2g18540; AltName: Full=Globulin At2g18540; Flags: Precursor;	SubName: Full=Uncharacterized protein {ECO:0000313|EMBL:GAY42746.1};	--	GO:0045735,nutrient reservoir activity	Cupin domain
Cg1g003960	2.91	3.51	0.2	9.85	11.66	10.76	128	176	9	483	597	560	4.925	2.3	0.00139928	0.0196139	up	--	--	K11816 indole-3-pyruvate monooxygenase [EC:1.14.13.168] | (RefSeq) hypothetical protein (A)	hypothetical protein CUMW_069190, partial [Citrus unshiu]	RecName: Full=Indole-3-pyruvate monooxygenase YUCCA2; EC=1.14.13.168; AltName: Full=Flavin-containing monooxygenase YUCCA2;	SubName: Full=Uncharacterized protein {ECO:0000313|EMBL:GAY42737.1}; Flags: Fragment;	Flavin-containing monooxygenase	GO:0050660,flavin adenine dinucleotide binding; GO:0103075,indole-3-pyruvate monooxygenase activity; GO:0004499,N,N-dimethylaniline monooxygenase activity; GO:0050661,NADP binding; GO:0009851,auxin biosynthetic process	Ketopantoate reductase PanE/ApbA
Cg1g003980	0.24	0.34	0.03	0	0	0	16	26	2	0	0	0	0.012	-6.399	0.00074684	0.0118786	down	--	--	K08150 MFS transporter, SP family, solute carrier family 2 (myo-inositol transporter), member 13 | (RefSeq) inositol transporter 1-like (A)	hypothetical protein CUMW_069170 [Citrus unshiu]	RecName: Full=Probable polyol transporter 6;	SubName: Full=Uncharacterized protein {ECO:0000313|EMBL:GAY42735.1};	Predicted transporter (major facilitator superfamily)	GO:0016021,integral component of membrane; GO:0005355,glucose transmembrane transporter activity; GO:0005351,carbohydrate:proton symporter activity; GO:0046323,glucose import; GO:0035428,NA	Fungal trichothecene efflux pump (TRI12)
Cg1g004030	58.41	49.31	95.73	33.38	34.05	34.27	1774	1708	2982	1131	1205	1233	0.48	-1.058	0.00134003	0.0189273	down	--	--	--	hypothetical protein CISIN_1g030625mg [Citrus sinensis]	--	SubName: Full=Uncharacterized protein {ECO:0000313|EMBL:KDO79513.1};	Defense-related protein containing SCP domain	--	--
Cg1g004100	13.58	13.56	12.04	3.03	6.08	1.99	931	1061	847	232	486	162	0.275	-1.863	2.6815e-06	0.000112593	down	--	--	K11996 adenylyltransferase and sulfurtransferase [EC:2.7.7.80 2.8.1.11] | (RefSeq) adenylyltransferase and sulfurtransferase MOCS3-like (A)	hypothetical protein CISIN_1g011797mg [Citrus sinensis]	RecName: Full=Sulfite exporter TauE/SafE family protein 3 {ECO:0000312|EMBL:AEC07746.1};	SubName: Full=Uncharacterized protein {ECO:0000313|EMBL:KDO79521.1};	--	GO:0016021,integral component of membrane	Sulfite exporter TauE/SafE
Cg1g004180	6.83	3.19	2.71	67.1	102.62	94.99	152	81	62	1667	2663	2506	20.466	4.355	9.73805e-30	2.62273e-26	up	--	--	--	hypothetical protein CUMW_069010 [Citrus unshiu]	--	SubName: Full=Uncharacterized protein {ECO:0000313|EMBL:GAY42715.1};	--	--	--
Cg1g004350	4.8	1.2	2.71	11.68	11.75	12.61	154	44	89	418	439	479	4.026	2.009	3.49893e-05	0.00102114	up	--	--	--	hypothetical protein CICLE_v10026658mg [Citrus clementina]	--	SubName: Full=Uncharacterized protein {ECO:0000313|EMBL:GAY42691.1};	--	--	Late embryogenesis abundant protein
Cg1g004710	1.69	1.76	0.73	4.45	5.22	4.27	117	139	52	345	422	351	3.31	1.727	1.16268e-06	5.53152e-05	up	--	--	K08900 mitochondrial chaperone BCS1 | (RefSeq) hypothetical protein (A)	hypothetical protein CUMW_068570 [Citrus unshiu]	RecName: Full=AAA-ATPase At2g18193; EC=3.6.1.3 {ECO:0000250|UniProtKB:Q9FLD5};	SubName: Full=Uncharacterized protein {ECO:0000313|EMBL:GAY42651.1};	AAA+-type ATPase	GO:0005783,endoplasmic reticulum; GO:0016021,integral component of membrane; GO:0005524,ATP binding; GO:0016887,ATPase activity	AAA domain
Cg1g005230	21.18	27.96	8.01	5.79	9.39	5.55	2858	4303	1108	871	1477	887	0.361	-1.469	0.000559658	0.00951419	down	--	--	K11498 centromeric protein E | (RefSeq) kinesin-like protein NACK1 (A)	hypothetical protein CISIN_1g001693mg [Citrus sinensis]	RecName: Full=Kinesin-like protein KIN-7H {ECO:0000305};	SubName: Full=Uncharacterized protein {ECO:0000313|EMBL:KDO71124.1};	Kinesin-like protein	GO:0005871,kinesin complex; GO:0005874,microtubule; GO:0009506,plasmodesma; GO:0005524,ATP binding; GO:0016887,ATPase activity; GO:0008017,microtubule binding; GO:0003777,microtubule motor activity; GO:0007018,microtubule-based movement	Poxvirus A11 Protein
Cg1g005260	43.91	26.91	34.95	6.95	15.08	6.23	1439	1006	1175	254	576	242	0.258	-1.955	8.06759e-07	4.03444e-05	down	--	--	K14611 solute carrier family 23 (nucleobase transporter), member 1/2 | (RefSeq) nucleobase-ascorbate transporter 3-like (A)	hypothetical protein CUMW_182020 [Citrus unshiu]	--	SubName: Full=Uncharacterized protein {ECO:0000313|EMBL:GAY57779.1};	--	--	Glyoxalase-like domain
Cg1g005520	1.92	3.4	5.28	0.92	0.97	1.65	160	322	450	85	94	162	0.322	-1.633	0.000724325	0.011612	down	--	--	K04733 interleukin-1 receptor-associated kinase 4 [EC:2.7.11.1] | (RefSeq) uncharacterized protein LOC110761908 (A)	hypothetical protein CICLE_v10025735mg [Citrus clementina]	RecName: Full=Transcription factor SPATULA; AltName: Full=Basic helix-loop-helix protein 24; Short=AtbHLH24; Short=bHLH 24; AltName: Full=Transcription factor EN 99; AltName: Full=bHLH transcription factor bHLH024;	SubName: Full=Uncharacterized protein {ECO:0000313|EMBL:ESR39158.1};	--	GO:0005634,nucleus; GO:0003677,DNA binding; GO:0003700,DNA-binding transcription factor activity; GO:0046983,protein dimerization activity; GO:0048440,carpel development; GO:0007623,circadian rhythm; GO:0010154,fruit development; GO:0010187,negative regulation of seed germination; GO:0009409,response to cold; GO:0010114,response to red light; GO:0006351,transcription, DNA-templated	Helix-loop-helix DNA-binding domain
Cg1g005540	173.02	287.35	36	50.46	18.11	38.15	7469	14149	1594	2430	911	1951	0.218	-2.194	0.000395857	0.0072177	down	--	--	K00588 caffeoyl-CoA O-methyltransferase [EC:2.1.1.104] | (RefSeq) caffeoyl-CoA O-methyltransferase-like (A)	PREDICTED: caffeoyl-CoA O-methyltransferase-like [Citrus sinensis]	RecName: Full=Caffeoyl-CoA O-methyltransferase; EC=2.1.1.104; AltName: Full=Trans-caffeoyl-CoA 3-O-methyltransferase; Short=CCoAMT; Short=CCoAOMT;	SubName: Full=Uncharacterized protein {ECO:0000313|EMBL:ESR39161.1};	O-methyltransferase	GO:0042409,caffeoyl-CoA O-methyltransferase activity; GO:0046872,metal ion binding; GO:0009809,lignin biosynthetic process	Methyltransferase domain
Cg1g005560	52.04	57.03	16.15	11.41	11.98	9.56	2237	2796	712	547	600	487	0.263	-1.929	4.3202e-06	0.000169332	down	--	--	K03875 F-box and leucine-rich repeat protein 1 (S-phase kinase-associated protein 2) | (RefSeq) SKP2A; F-box/RNI-like superfamily protein (A)	hypothetical protein CICLE_v10026421mg [Citrus clementina]	RecName: Full=F-box protein At5g67140;	SubName: Full=Uncharacterized protein {ECO:0000313|EMBL:ESR39163.1};	Leucine rich repeat proteins, some proteins contain F-box	--	F-box domain
Cg1g006200	0.03	0.08	0.06	0.66	0.57	0.57	2	6	4	51	46	47	10.869	3.442	4.65578e-07	2.51506e-05	up	--	--	--	PREDICTED: uncharacterized protein LOC102614100 [Citrus sinensis]	--	SubName: Full=Uncharacterized protein {ECO:0000313|EMBL:ESR39272.1}; Flags: Fragment;	--	--	TPR repeat
Cg1g006390	0	0	0.04	0.23	0.89	0.1	0	0	2	13	53	6	30.171	4.915	0.00234393	0.0294209	up	--	--	K14494 DELLA protein | (RefSeq) DELLA protein GAI-like (A)	PREDICTED: scarecrow-like protein 32 [Citrus sinensis]	RecName: Full=Scarecrow-like protein 32; Short=AtSCL32; AltName: Full=GRAS family protein 18; Short=AtGRAS-18;	SubName: Full=Uncharacterized protein {ECO:0000313|EMBL:GAY50191.1};	--	GO:0005634,nucleus; GO:0003700,DNA-binding transcription factor activity; GO:0043565,sequence-specific DNA binding; GO:0006355,regulation of transcription, DNA-templated; GO:0006351,transcription, DNA-templated	GRAS domain family
Cg1g006760	2.22	1.45	1.48	0.42	0.66	0.04	169	126	115	36	58	4	0.21	-2.249	0.00275708	0.0330943	down	--	--	--	PREDICTED: BTB/POZ domain-containing protein At3g49900 [Citrus sinensis]	RecName: Full=BTB/POZ domain-containing protein At3g49900;	SubName: Full=Uncharacterized protein {ECO:0000313|EMBL:ESR39365.1};	--	GO:0016567,protein ubiquitination	Centrosome localisation domain of Cep57
Cg1g006940	3.36	4.56	6.85	10.44	12.2	14.97	278	430	581	963	1176	1467	2.462	1.3	0.00024816	0.0049352	up	--	--	K00511 squalene monooxygenase [EC:1.14.14.17] | (RefSeq) squalene epoxidase 3 (A)	PREDICTED: squalene epoxidase 3 [Citrus sinensis]	RecName: Full=Squalene monooxygenase; EC=1.14.14.17 {ECO:0000250|UniProtKB:Q9SM02}; AltName: Full=Squalene epoxidase; Short=SE;	SubName: Full=Uncharacterized protein {ECO:0000313|EMBL:GAY50130.1};	Squalene monooxygenase	GO:0016021,integral component of membrane; GO:0050660,flavin adenine dinucleotide binding; GO:0004506,squalene monooxygenase activity	HI0933-like protein
Cg1g007100	337.66	559.44	496.1	96.19	152.15	139.16	18623	35195	28065	5918	9779	9093	0.272	-1.88	6.24933e-11	1.08091e-08	down	--	--	K08235 xyloglucan:xyloglucosyl transferase [EC:2.4.1.207] | (RefSeq) hypothetical protein (A)	hypothetical protein CICLE_v10026210mg [Citrus clementina]	RecName: Full=Probable xyloglucan endotransglucosylase/hydrolase protein 6; Short=At-XTH6; Short=XTH-6; EC=2.4.1.207; Flags: Precursor;	RecName: Full=Xyloglucan endotransglucosylase/hydrolase {ECO:0000256|RuleBase:RU361120}; EC=2.4.1.207 {ECO:0000256|RuleBase:RU361120};	--	GO:0048046,apoplast; GO:0005618,cell wall; GO:0004553,hydrolase activity, hydrolyzing O-glycosyl compounds; GO:0016762,xyloglucan:xyloglucosyl transferase activity; GO:0042546,cell wall biogenesis; GO:0071555,cell wall organization; GO:0009414,response to water deprivation; GO:0010411,xyloglucan metabolic process	Xyloglucan endo-transglycosylase (XET) C-terminus
Cg1g007160	3.92	4.9	0.81	14.73	12.17	16.13	47	67	10	197	170	229	4.489	2.166	0.000147209	0.00326362	up	--	--	--	hypothetical protein CISIN_1g044476mg [Citrus sinensis]	--	SubName: Full=Uncharacterized protein {ECO:0000313|EMBL:KDO78782.1};	--	--	--
Cg1g007170	2.84	5.04	2.12	13.2	14.17	19.33	81	164	62	420	471	653	4.646	2.216	2.14772e-09	2.32706e-07	up	--	--	--	PREDICTED: uncharacterized protein LOC102609906 [Citrus sinensis]	--	SubName: Full=Uncharacterized protein {ECO:0000313|EMBL:KDO78782.1};	--	--	--
Cg1g007200	0.65	0.74	0.65	1.76	2.84	1.38	70	92	72	213	359	177	2.856	1.514	2.41356e-05	0.00075586	up	--	--	K00924 kinase [EC:2.7.1.-] | (RefSeq) hypothetical protein (A)	PREDICTED: LRR receptor-like serine/threonine-protein kinase HSL2 isoform X1 [Citrus sinensis]	RecName: Full=LRR receptor-like serine/threonine-protein kinase HSL2; EC=2.7.11.1; AltName: Full=Protein HAESA-LIKE2; Flags: Precursor;	SubName: Full=Uncharacterized protein {ECO:0000313|EMBL:KDO78779.1};	--	GO:0016021,integral component of membrane; GO:0005886,plasma membrane; GO:0005524,ATP binding; GO:0004674,protein serine/threonine kinase activity; GO:0010102,lateral root morphogenesis; GO:0010468,regulation of gene expression	Leucine Rich repeat
Cg1g007240	0	0	0	1.91	1.33	2.32	0	0	0	80	58	103	391.144	8.612	5.72077e-11	1.00798e-08	up	--	--	K13422 transcription factor MYC2 | (RefSeq) transcription factor MYC2 isoform X1 (A)	PREDICTED: transcription factor bHLH25-like [Citrus sinensis]	RecName: Full=Transcription factor bHLH25; AltName: Full=Basic helix-loop-helix protein 25; Short=AtbHLH25; Short=bHLH 25; AltName: Full=Transcription factor EN 29; AltName: Full=bHLH transcription factor bHLH025;	SubName: Full=Uncharacterized protein {ECO:0000313|EMBL:ESR39420.1};	--	GO:0005634,nucleus; GO:0003677,DNA binding; GO:0003700,DNA-binding transcription factor activity; GO:0046983,protein dimerization activity; GO:0006355,regulation of transcription, DNA-templated; GO:0006351,transcription, DNA-templated	Helix-loop-helix DNA-binding domain
Cg1g007430	203.91	193.52	213.02	75.12	77.99	46.21	26022	28170	27884	10694	11599	6986	0.317	-1.659	4.40228e-11	7.98041e-09	down	--	--	K12392 AP-1 complex subunit beta-1 | (RefSeq) beta-adaptin-like protein B isoform X1 (A)	PREDICTED: glycine-rich domain-containing protein 1 [Citrus sinensis]	RecName: Full=Glycine-rich domain-containing protein 1 {ECO:0000303|Ref.4}; Short=AtGRDP1 {ECO:0000303|Ref.4};	SubName: Full=Uncharacterized protein {ECO:0000313|EMBL:ESR39447.1};	--	GO:0005886,plasma membrane; GO:0009738,abscisic acid-activated signaling pathway; GO:0071470,cellular response to osmotic stress; GO:0009787,regulation of abscisic acid-activated signaling pathway	Glycine-rich domain-containing protein-like
Cg1g007470	6.56	14.34	2.59	2.17	2.9	1.39	791	1972	320	292	408	199	0.276	-1.857	0.000590328	0.00990164	down	--	--	K04733 interleukin-1 receptor-associated kinase 4 [EC:2.7.11.1] | (RefSeq) nodulation receptor kinase-like (A)	PREDICTED: nodulation receptor kinase-like isoform X1 [Citrus sinensis]	RecName: Full=Nodulation receptor kinase; EC=2.7.11.1 {ECO:0000269|PubMed:26839127}; AltName: Full=Does not make infections protein 2; AltName: Full=MtSYMRK; AltName: Full=Symbiosis receptor-like kinase; Flags: Precursor;	SubName: Full=Uncharacterized protein {ECO:0000313|EMBL:GAY38831.1};	--	GO:0016021,integral component of membrane; GO:0005524,ATP binding; GO:0004672,protein kinase activity; GO:0004674,protein serine/threonine kinase activity; GO:0009877,nodulation; GO:0046777,protein autophosphorylation	ABC1 family
Cg1g007630	33.93	44.26	2.13	6.06	4.23	2.53	1846	2747	119	368	268	163	0.161	-2.633	0.000607637	0.010111	down	--	--	K00083 cinnamyl-alcohol dehydrogenase [EC:1.1.1.195] | (RefSeq) probable mannitol dehydrogenase (A)	PREDICTED: probable mannitol dehydrogenase [Citrus sinensis]	RecName: Full=Probable mannitol dehydrogenase; EC=1.1.1.255; AltName: Full=NAD-dependent mannitol dehydrogenase;	SubName: Full=Uncharacterized protein {ECO:0000313|EMBL:GAY38822.1};	Alcohol dehydrogenase, class V	GO:0046029,mannitol dehydrogenase activity; GO:0008270,zinc ion binding	NAD binding domain of 6-phosphogluconate dehydrogenase
Cg1g007660	134.79	115.5	155.48	277.6	302.28	319.49	7469	7300	8837	17160	19520	20974	2.152	1.106	9.35564e-07	4.58135e-05	up	--	--	K00083 cinnamyl-alcohol dehydrogenase [EC:1.1.1.195] | (RefSeq) hypothetical protein (A)	hypothetical protein CUMW_039640 [Citrus unshiu]	RecName: Full=Probable mannitol dehydrogenase; EC=1.1.1.255; AltName: Full=NAD-dependent mannitol dehydrogenase;	SubName: Full=Uncharacterized protein {ECO:0000313|EMBL:GAY38822.1};	Alcohol dehydrogenase, class V	GO:0046029,mannitol dehydrogenase activity; GO:0008270,zinc ion binding	Zinc-binding dehydrogenase
Cg1g007830	0.22	0.13	0.09	1.16	0.82	1.25	27	18	12	161	119	184	7.299	2.868	3.7073e-10	5.13925e-08	up	--	--	K20478 golgin subfamily B member 1 | (RefSeq) uncharacterized LOC107783593 (A)	PREDICTED: protein NETWORKED 2D [Citrus sinensis]	RecName: Full=Protein NETWORKED 2D {ECO:0000303|PubMed:22840520};	SubName: Full=Uncharacterized protein {ECO:0000313|EMBL:GAY38801.1};	--	GO:0005886,plasma membrane; GO:0003779,actin binding	KIP1-like protein
Cg1g008060	8.51	10.66	8.43	30.21	25.64	47.77	425	607	432	1683	1492	2826	3.706	1.89	7.30569e-10	9.24391e-08	up	--	--	K00430 peroxidase [EC:1.11.1.7] | (RefSeq) peroxidase 4-like (A)	PREDICTED: peroxidase 4-like [Citrus sinensis]	RecName: Full=Peroxidase 4 {ECO:0000250|UniProtKB:Q42578}; EC=1.11.1.7; Flags: Precursor;	RecName: Full=Peroxidase {ECO:0000256|RuleBase:RU362060, ECO:0000256|SAAS:SAAS00709852}; EC=1.11.1.7 {ECO:0000256|RuleBase:RU362060, ECO:0000256|SAAS:SAAS00709852};	--	GO:0005576,extracellular region; GO:0020037,heme binding; GO:0046872,metal ion binding; GO:0004601,peroxidase activity; GO:0042744,hydrogen peroxide catabolic process; GO:0006979,response to oxidative stress	Peroxidase
Cg1g008180	26.62	10.03	17.14	37.72	43.78	40.69	1721	740	1137	2721	3299	3117	2.206	1.142	0.0019615	0.0256385	up	--	--	K03327 multidrug resistance protein, MATE family | (RefSeq) protein DETOXIFICATION 27-like (A)	PREDICTED: protein DETOXIFICATION 27-like [Citrus sinensis]	RecName: Full=Protein DETOXIFICATION 27 {ECO:0000303|PubMed:11739388}; Short=AtDTX27 {ECO:0000303|PubMed:11739388}; AltName: Full=Multidrug and toxic compound extrusion protein 27 {ECO:0000305}; Short=MATE protein 27 {ECO:0000305};	SubName: Full=Uncharacterized protein {ECO:0000313|EMBL:GAY38761.1};	Uncharacterized membrane protein, predicted efflux pump	GO:0016021,integral component of membrane; GO:0015297,antiporter activity; GO:0015238,drug transmembrane transporter activity; GO:0006855,drug transmembrane transport	MatE
Cg1g008280	1.1	1.26	2.28	9.02	8.46	13.45	32	42	68	293	287	464	6.455	2.691	4.17548e-10	5.66334e-08	up	--	--	--	PREDICTED: uncharacterized protein LOC107178355 [Citrus sinensis]	--	SubName: Full=Uncharacterized protein {ECO:0000313|EMBL:GAY38750.1};	--	--	--
Cg1g008400	7.69	4.68	9.23	36.14	39.69	47.69	581	403	715	3045	3494	4268	5.525	2.466	1.42543e-13	3.68132e-11	up	--	--	--	PREDICTED: lanC-like protein GCL1 [Citrus sinensis]	RecName: Full=LanC-like protein GCL1; AltName: Full=G protein-coupled receptor 2-like protein 1; Short=Protein GCR2-like 1;	SubName: Full=Uncharacterized protein {ECO:0000313|EMBL:GAY38734.1};	Lanthionine synthetase C-like protein 1	GO:0019898,extrinsic component of membrane; GO:0005886,plasma membrane; GO:0007165,signal transduction	Lanthionine synthetase C-like protein
Cg1g008410	0	0	0	1.53	0.94	1.72	0	0	0	31	20	37	142.969	7.16	1.10583e-06	5.30489e-05	up	--	--	K13449 pathogenesis-related protein 1 | (RefSeq) pathogenesis-related protein 1 (A)	PREDICTED: pathogenesis-related protein 1 [Citrus sinensis]	RecName: Full=Basic form of pathogenesis-related protein 1; Short=PRP 1; Flags: Precursor;	SubName: Full=Uncharacterized protein {ECO:0000313|EMBL:KDO60701.1};	Defense-related protein containing SCP domain	GO:0005576,extracellular region; GO:0006952,defense response; GO:0009607,response to biotic stimulus	Cysteine-rich secretory protein family
Cg1g008650	9.71	5.67	20.2	47.35	19.38	79.16	552	368	1178	3003	1284	5332	3.938	1.977	0.000975709	0.0146273	up	--	--	K07874 Ras-related protein Rab-1A | (RefSeq) probable carboxylesterase 18 (A)	PREDICTED: probable carboxylesterase 18 [Citrus sinensis]	RecName: Full=Probable carboxylesterase 18; AltName: Full=AtCXE18; EC=3.1.1.1;	SubName: Full=Uncharacterized protein {ECO:0000313|EMBL:ESR39624.1};	Arylacetamide deacetylase	GO:0052689,carboxylic ester hydrolase activity; GO:0009056,catabolic process; GO:0009860,pollen tube growth	Chlorophyllase
Cg1g008660	0	0	0	5.84	2.4	4.82	0	0	0	237	102	208	892.276	9.801	3.83154e-14	1.07815e-11	up	--	--	--	PREDICTED: protein BPS1, chloroplastic-like [Citrus sinensis]	RecName: Full=Protein BPS1, chloroplastic; AltName: Full=Protein BYPASS 1; Flags: Precursor;	SubName: Full=Uncharacterized protein {ECO:0000313|EMBL:KDO58773.1};	--	GO:0009507,chloroplast; GO:0005886,plasma membrane; GO:0009793,embryo development ending in seed dormancy; GO:0048364,root development; GO:0048367,shoot system development	Arabidopsis protein of unknown function
Cg1g009050	101.3	86.8	144.85	352.07	328.33	626.99	5531	5406	8112	21444	20891	40556	3.813	1.931	1.78746e-07	1.09058e-05	up	--	--	K05278 flavonol synthase [EC:1.14.11.23] | (RefSeq) flavonol synthase/flavanone 3-hydroxylase (A)	RecName: Full=Flavonol synthase/flavanone 3-hydroxylase; AltName: Full=CitFLS; Short=FLS BAA36554.1 flavonol synthase [Citrus unshiu]	RecName: Full=Flavonol synthase/flavanone 3-hydroxylase; EC=1.14.11.23 {ECO:0000250|UniProtKB:Q7XZQ6}; EC=1.14.11.9 {ECO:0000250|UniProtKB:Q7XZQ6}; AltName: Full=CitFLS; Short=FLS;	SubName: Full=Uncharacterized protein {ECO:0000313|EMBL:GAY36622.1};	Iron/ascorbate family oxidoreductases	GO:0005737,cytoplasm; GO:0045431,flavonol synthase activity; GO:0031418,L-ascorbic acid binding; GO:0046872,metal ion binding; GO:0045486,naringenin 3-dioxygenase activity	non-haem dioxygenase in morphine synthesis N-terminal
Cg1g009170	1.15	2.2	1.28	0.34	0.38	0.25	55	120	63	18	21	14	0.204	-2.295	2.46092e-06	0.000104026	down	--	--	K10863 aprataxin [EC:3.1.11.7 3.1.11.8 3.1.12.2] | (RefSeq) basic helix-loop-helix family protein (A)	PREDICTED: transcription factor bHLH87 [Citrus sinensis]	RecName: Full=Transcription factor bHLH87; AltName: Full=Basic helix-loop-helix protein 87; Short=AtbHLH87; Short=bHLH 87; AltName: Full=Transcription factor EN 121; AltName: Full=bHLH transcription factor bHLH087;	SubName: Full=Uncharacterized protein {ECO:0000313|EMBL:GAY38629.1}; Flags: Fragment;	--	GO:0005634,nucleus; GO:0003677,DNA binding; GO:0003700,DNA-binding transcription factor activity; GO:0046983,protein dimerization activity; GO:0006355,regulation of transcription, DNA-templated; GO:0006351,transcription, DNA-templated	Helix-loop-helix DNA-binding domain
Cg1g009300	27.3	17.01	11.05	50.03	57.96	74.26	612	435	254	1251	1514	1972	3.259	1.705	1.98146e-06	8.66741e-05	up	--	--	K03695 ATP-dependent Clp protease ATP-binding subunit ClpB | (RefSeq) chaperone protein ClpB3, chloroplastic (A)	hypothetical protein CISIN_1g037526mg, partial [Citrus sinensis]	RecName: Full=Jacalin-related lectin 19;	SubName: Full=Uncharacterized protein {ECO:0000313|EMBL:KDO58671.1}; Flags: Fragment;	--	GO:0030246,carbohydrate binding	Jacalin-like lectin domain
Cg1g009330	0.56	0.35	0.56	2.45	2.6	1.66	65	47	67	318	353	229	4.411	2.141	1.99515e-09	2.17425e-07	up	--	--	K19327 anoctamin-10 | (RefSeq) anoctamin-like protein At1g73020 (A)	PREDICTED: anoctamin-like protein At1g73020 isoform X2 [Citrus sinensis]	RecName: Full=Anoctamin-like protein At1g73020;	SubName: Full=Uncharacterized protein {ECO:0000313|EMBL:ESR39708.1};	Protein required for meiotic chromosome segregation	GO:0034707,chloride channel complex; GO:0005254,chloride channel activity	Calcium-activated chloride channel
Cg1g009640	29.74	48.83	17.01	13.06	14.54	10.06	2274	4259	1334	1114	1296	911	0.392	-1.351	0.000174273	0.0037421	down	--	--	K12638 3-epi-6-deoxocathasterone 23-monooxygenase [EC:1.14.13.112] | (RefSeq) 3-epi-6-deoxocathasterone 23-monooxygenase (A)	PREDICTED: 3-epi-6-deoxocathasterone 23-monooxygenase [Citrus sinensis]	RecName: Full=3-epi-6-deoxocathasterone 23-monooxygenase; EC=1.14.13.112; AltName: Full=Cytochrome P450 90D1;	SubName: Full=Uncharacterized protein {ECO:0000313|EMBL:KDO65289.1};	Cytochrome P450 CYP4/CYP19/CYP26 subfamilies	GO:0005789,endoplasmic reticulum membrane; GO:0016021,integral component of membrane; GO:0102097,(22S)-22-hydroxy-5alpha-campestan-3-one C-23 hydroxylase activity; GO:0020037,heme binding; GO:0005506,iron ion binding; GO:0016709,oxidoreductase activity, acting on paired donors, with incorporation or reduction of molecular oxygen, NAD(P)H as one donor, and incorporation of one atom of oxygen; GO:0…	Cytochrome P450
Cg1g010370	18.59	19.43	26	33.25	35.88	83.39	619	738	888	1235	1392	3289	2.33	1.22	0.00395351	0.0435074	up	--	--	--	PREDICTED: protein ELF4-LIKE 4 [Citrus sinensis]	RecName: Full=Protein ELF4-LIKE 4;	SubName: Full=Uncharacterized protein {ECO:0000313|EMBL:GAY38463.1};	--	GO:0005634,nucleus; GO:0042803,protein homodimerization activity; GO:0009648,photoperiodism; GO:0042753,positive regulation of circadian rhythm; GO:0048511,rhythmic process	Early Flowering 4 domain
Cg1g010480	232.08	267.32	157.49	54.27	87.44	41.88	9074	11922	6316	2367	3984	1940	0.274	-1.866	3.36627e-09	3.39381e-07	down	--	--	--	PREDICTED: auxin-binding protein ABP19a [Citrus sinensis]	RecName: Full=Auxin-binding protein ABP19a; Flags: Precursor;	SubName: Full=Uncharacterized protein {ECO:0000313|EMBL:KDO65035.1};	--	GO:0048046,apoplast; GO:0005618,cell wall; GO:0030145,manganese ion binding; GO:0045735,nutrient reservoir activity; GO:0009734,auxin-activated signaling pathway	Cupin domain
Cg1g011020	0.22	0.42	0.16	2.69	1.65	5.77	7	15	5	94	60	214	12.618	3.657	7.99328e-08	5.32499e-06	up	--	--	--	PREDICTED: zinc finger CCCH domain-containing protein 62-like isoform X1 [Citrus sinensis]	RecName: Full=Zinc finger CCCH domain-containing protein 62; Short=OsC3H62;	SubName: Full=Uncharacterized protein {ECO:0000313|EMBL:ESR39984.1};	--	GO:0003677,DNA binding; GO:0046872,metal ion binding	--
Cg1g011050	4.04	6.7	4.76	2.92	2.24	2.55	206	390	249	166	133	154	0.489	-1.033	0.000506155	0.0087817	down	--	--	--	PREDICTED: zinc finger CCCH domain-containing protein 62-like isoform X1 [Citrus sinensis]	RecName: Full=Zinc finger CCCH domain-containing protein 62; Short=OsC3H62;	SubName: Full=Uncharacterized protein {ECO:0000313|EMBL:GAY67320.1};	--	GO:0003677,DNA binding; GO:0046872,metal ion binding	Torus domain
Cg1g011060	0.08	0.8	0.39	2.13	3.27	4.92	3	36	16	94	151	231	8.068	3.012	2.86205e-05	0.000873111	up	--	--	K09458 3-oxoacyl-[acyl-carrier-protein] synthase II [EC:2.3.1.179] | (RefSeq) hypothetical protein (A)	hypothetical protein CICLE_v10027447mg [Citrus clementina]	RecName: Full=3-oxoacyl-[acyl-carrier-protein] synthase II, chloroplastic; EC=2.3.1.41; AltName: Full=Beta-ketoacyl-acyl-carrier-protein synthase II; Short=AtKAS2; Short=Beta-ketoacyl-ACP synthetase 2; AltName: Full=Protein FATTY ACID BIOSYNTHESIS 1; Flags: Precursor;	RecName: Full=3-oxoacyl-[acyl-carrier-protein] synthase {ECO:0000256|PIRNR:PIRNR000447};	3-oxoacyl-(acyl-carrier-protein) synthase (I and II)	GO:0009507,chloroplast; GO:0009570,chloroplast stroma; GO:0009536,plastid; GO:0004315,3-oxoacyl-[acyl-carrier-protein] synthase activity; GO:0009631,cold acclimation; GO:0009793,embryo development ending in seed dormancy; GO:0006633,fatty acid biosynthetic process; GO:0006636,unsaturated fatty acid biosynthetic process	Thiolase, N-terminal domain
Cg1g011200	2.7	0.87	2.31	0.37	0.61	0.19	98	36	86	15	26	8	0.191	-2.392	0.00043128	0.00769245	down	--	--	K13459 disease resistance protein RPS2 | (RefSeq) hypothetical protein (A)	hypothetical protein CUMW_246900 [Citrus unshiu]	--	SubName: Full=Uncharacterized protein {ECO:0000313|EMBL:GAY66205.1};	--	--	Leucine Rich repeats (2 copies)
Cg1g011210	2.29	2.45	4.09	0.46	0.71	0.43	36	44	66	8	13	8	0.174	-2.526	3.74247e-05	0.0010772	down	--	--	K13459 disease resistance protein RPS2 | (RefSeq) hypothetical protein (A)	PREDICTED: uncharacterized protein LOC102624678 isoform X1 [Citrus sinensis]	--	SubName: Full=Uncharacterized protein {ECO:0000313|EMBL:GAY65719.1};	--	--	--
Cg1g011230	7.05	3.57	9.12	1.17	2.54	0.21	823	476	1093	152	346	29	0.187	-2.417	0.000705372	0.0114051	down	--	--	K13459 disease resistance protein RPS2 | (RefSeq) hypothetical protein (A)	PREDICTED: probable disease resistance protein At4g27220 [Citrus sinensis]	RecName: Full=Disease resistance protein RPS2; AltName: Full=Resistance to Pseudomonas syringae protein 2;	SubName: Full=Uncharacterized protein {ECO:0000313|EMBL:KDO40630.1}; Flags: Fragment;	Apoptotic ATPase	GO:0005737,cytoplasm; GO:0005886,plasma membrane; GO:0043531,ADP binding; GO:0005524,ATP binding; GO:0006952,defense response; GO:0042742,defense response to bacterium; GO:0016045,detection of bacterium; GO:0009626,plant-type hypersensitive response; GO:0007165,signal transduction	Leucine Rich repeats (2 copies)
Cg1g011370	6.11	7.62	6.33	2.85	4.21	1.59	192	273	204	100	154	59	0.419	-1.255	0.00148526	0.0205592	down	--	--	K13459 disease resistance protein RPS2 | (RefSeq) hypothetical protein (A)	hypothetical protein CUMW_243250 [Citrus unshiu]	--	SubName: Full=Uncharacterized protein {ECO:0000313|EMBL:GAY65723.1};	--	--	Domain of unknown function (DUF3498)
Cg1g011740	0.14	0.03	0.15	0.53	0.52	0.39	15	4	17	64	65	50	4.267	2.093	0.00197618	0.0256768	up	--	--	K10706 senataxin [EC:3.6.4.-] | (RefSeq) uncharacterized LOC102613717 (A)	PREDICTED: uncharacterized protein LOC102613717 isoform X2 [Citrus sinensis]	RecName: Full=Probable helicase MAGATAMA 3; EC=3.6.4.-; AltName: Full=SEN1-like protein;	SubName: Full=Uncharacterized protein {ECO:0000313|EMBL:GAY67285.1};	tRNA-splicing endonuclease positive effector (SEN1)	GO:0005634,nucleus; GO:0005524,ATP binding; GO:0004386,helicase activity; GO:0009553,embryo sac development; GO:0010183,pollen tube guidance; GO:0009875,pollen-pistil interaction	UvrD/REP helicase N-terminal domain
Cg1g011760	2.19	1.89	2.23	5.06	5.49	5.5	258	254	269	664	753	767	2.478	1.309	9.2364e-10	1.13074e-07	up	--	--	K10706 senataxin [EC:3.6.4.-] | (RefSeq) uncharacterized LOC102614795 (A)	PREDICTED: uncharacterized protein LOC102614795 [Citrus sinensis]	RecName: Full=Probable helicase MAGATAMA 3; EC=3.6.4.-; AltName: Full=SEN1-like protein;	SubName: Full=Uncharacterized protein {ECO:0000313|EMBL:GAY67285.1};	tRNA-splicing endonuclease positive effector (SEN1)	GO:0005634,nucleus; GO:0005524,ATP binding; GO:0004386,helicase activity; GO:0009553,embryo sac development; GO:0010183,pollen tube guidance; GO:0009875,pollen-pistil interaction	Helicase
Cg1g011800	4.62	10.28	11.77	3.94	2.83	2.1	80	203	209	76	57	43	0.321	-1.64	0.000789213	0.0123477	down	--	--	--	PREDICTED: LOW QUALITY PROTEIN: uncharacterized protein LOC102607320 [Citrus sinensis]	--	SubName: Full=Uncharacterized protein {ECO:0000313|EMBL:GAY56587.1};	--	--	--
Cg1g012040	11.44	18.23	24.65	7.4	6.36	6.23	301	547	665	217	195	194	0.355	-1.493	3.63768e-05	0.00105186	down	--	--	K17991 peroxygenase [EC:1.11.2.3] | (RefSeq) hypothetical protein (A)	hypothetical protein CUMW_173260 [Citrus unshiu]	RecName: Full=Peroxygenase; EC=1.11.2.3; AltName: Full=Caleosin; Short=SiCLO;	SubName: Full=Uncharacterized protein {ECO:0000313|EMBL:GAY56611.1};	--	GO:0005783,endoplasmic reticulum; GO:0005811,lipid droplet; GO:0031090,organelle membrane; GO:0046872,metal ion binding; GO:1990137,plant seed peroxidase activity	Caleosin related protein
Cg1g012650	0.23	0.4	0.24	0.75	0.97	2.17	10	20	11	37	50	113	4.443	2.152	0.000867971	0.0132716	up	--	--	K04392 Ras-related C3 botulinum toxin substrate 1 | (RefSeq) hypothetical protein (A)	hypothetical protein CICLE_v10009470mg [Citrus clementina]	RecName: Full=Rac-like GTP-binding protein ARAC7; AltName: Full=GTPase protein ROP9;	SubName: Full=Uncharacterized protein {ECO:0000313|EMBL:ESR64439.1};	Ras-related small GTPase, Rho type	GO:0005622,intracellular; GO:0005886,plasma membrane; GO:0005525,GTP binding; GO:0003924,GTPase activity; GO:0009738,abscisic acid-activated signaling pathway; GO:0007264,small GTPase mediated signal transduction	ADP-ribosylation factor family
Cg1g012760	0.44	0.85	0.46	2.31	4.52	8.05	24	53	26	141	289	523	8.458	3.08	1.09162e-08	9.39739e-07	up	--	--	K09458 3-oxoacyl-[acyl-carrier-protein] synthase II [EC:2.3.1.179] | (RefSeq) hypothetical protein (A)	hypothetical protein CICLE_v10027240mg [Citrus clementina]	RecName: Full=3-oxoacyl-[acyl-carrier-protein] synthase II, chloroplastic; EC=2.3.1.41; AltName: Full=Beta-ketoacyl-acyl-carrier-protein synthase II; Short=AtKAS2; Short=Beta-ketoacyl-ACP synthetase 2; AltName: Full=Protein FATTY ACID BIOSYNTHESIS 1; Flags: Precursor;	SubName: Full=Uncharacterized protein {ECO:0000313|EMBL:ESR39981.1};	3-oxoacyl-(acyl-carrier-protein) synthase (I and II)	GO:0009507,chloroplast; GO:0009570,chloroplast stroma; GO:0009536,plastid; GO:0004315,3-oxoacyl-[acyl-carrier-protein] synthase activity; GO:0009631,cold acclimation; GO:0009793,embryo development ending in seed dormancy; GO:0006633,fatty acid biosynthetic process; GO:0006636,unsaturated fatty acid biosynthetic process	Thiolase, N-terminal domain
Cg1g012870	0.04	0.07	0.07	0.82	1.34	2.32	1	2	2	24	41	72	24.483	4.614	1.36998e-06	6.26898e-05	up	--	--	K09458 3-oxoacyl-[acyl-carrier-protein] synthase II [EC:2.3.1.179] | (RefSeq) 3-oxoacyl-[acyl-carrier-protein] synthase II, chloroplastic-like (A)	PREDICTED: 3-oxoacyl-[acyl-carrier-protein]	RecName: Full=3-oxoacyl-[acyl-carrier-protein] synthase II, chloroplastic; EC=2.3.1.41; AltName: Full=Beta-ketoacyl-acyl-carrier-protein synthase II; Short=AtKAS2; Short=Beta-ketoacyl-ACP synthetase 2; AltName: Full=Protein FATTY ACID BIOSYNTHESIS 1; Flags: Precursor;	SubName: Full=Uncharacterized protein {ECO:0000313|EMBL:ESR39981.1};	3-oxoacyl-(acyl-carrier-protein) synthase (I and II)	GO:0009507,chloroplast; GO:0009570,chloroplast stroma; GO:0009536,plastid; GO:0004315,3-oxoacyl-[acyl-carrier-protein] synthase activity; GO:0009631,cold acclimation; GO:0009793,embryo development ending in seed dormancy; GO:0006633,fatty acid biosynthetic process; GO:0006636,unsaturated fatty acid biosynthetic process	Beta-ketoacyl synthase, N-terminal domain
Cg1g012880	0.55	0.92	0.9	2.8	5.15	7.46	52	99	87	294	566	833	6.362	2.669	1.39512e-09	1.60379e-07	up	--	--	K09458 3-oxoacyl-[acyl-carrier-protein] synthase II [EC:2.3.1.179] | (RefSeq) hypothetical protein (A)	hypothetical protein CICLE_v10027240mg [Citrus clementina]	RecName: Full=3-oxoacyl-[acyl-carrier-protein] synthase II, chloroplastic; EC=2.3.1.41; AltName: Full=Beta-ketoacyl-acyl-carrier-protein synthase II; Short=AtKAS2; Short=Beta-ketoacyl-ACP synthetase 2; AltName: Full=Protein FATTY ACID BIOSYNTHESIS 1; Flags: Precursor;	SubName: Full=Uncharacterized protein {ECO:0000313|EMBL:ESR39981.1};	3-oxoacyl-(acyl-carrier-protein) synthase (I and II)	GO:0009507,chloroplast; GO:0009570,chloroplast stroma; GO:0009536,plastid; GO:0004315,3-oxoacyl-[acyl-carrier-protein] synthase activity; GO:0009631,cold acclimation; GO:0009793,embryo development ending in seed dormancy; GO:0006633,fatty acid biosynthetic process; GO:0006636,unsaturated fatty acid biosynthetic process	Thiolase, N-terminal domain
Cg1g012930	1.06	0.43	2.32	0.13	0.45	0.05	187	86	421	26	93	10	0.154	-2.7	0.00116495	0.0168896	down	--	--	K05658 ATP-binding cassette, subfamily B (MDR/TAP), member 1 [EC:3.6.3.44] | (RefSeq) hypothetical protein (A)	hypothetical protein CUMW_201400 [Citrus unshiu]	RecName: Full=ABC transporter B family member 19; Short=ABC transporter ABCB.19; Short=AtABCB19; AltName: Full=Multidrug resistance protein 11; AltName: Full=P-glycoprotein 19;	SubName: Full=Uncharacterized protein {ECO:0000313|EMBL:GAY60358.1};	Multidrug/pheromone exporter, ABC superfamily	GO:0016021,integral component of membrane; GO:0005886,plasma membrane; GO:0005524,ATP binding; GO:0042626,ATPase activity, coupled to transmembrane movement of substances; GO:0010329,auxin efflux transmembrane transporter activity; GO:0010541,acropetal auxin transport; GO:0043481,anthocyanin accumulation in tissues in response to UV light; GO:0009926,auxin polar transport; GO:0060918,auxin transp…	AAA domain
Cg1g012960	21.99	41.27	16.24	14.45	12.6	10.23	1056	2260	800	774	705	582	0.466	-1.101	0.00157829	0.0215777	down	--	--	--	PREDICTED: auxin-repressed 12.5 kDa protein isoform X3 [Citrus sinensis]	RecName: Full=Dormancy-associated protein homolog 4 {ECO:0000305}; AltName: Full=DRM1 homolog 4 {ECO:0000305};	SubName: Full=Uncharacterized protein {ECO:0000313|EMBL:PIA27573.1};	--	--	Dormancy/auxin associated protein
Cg1g013020	6.61	4.77	7.2	11.09	10.8	19.55	220	181	246	412	419	771	2.176	1.122	0.00259198	0.0317935	up	--	--	K13993 HSP20 family protein | (RefSeq) 17.4 kDa class III heat shock protein (A)	PREDICTED: 17.4 kDa class III heat shock protein [Citrus sinensis]	RecName: Full=17.4 kDa class III heat shock protein; AltName: Full=17.4 kDa heat shock protein 2; Short=AtHsp17.4B;	SubName: Full=Uncharacterized protein {ECO:0000313|EMBL:KDO45736.1};	Molecular chaperone (small heat-shock protein Hsp26/Hsp42)	GO:0005737,cytoplasm; GO:0009408,response to heat; GO:0009644,response to high light intensity; GO:0042542,response to hydrogen peroxide	HSP20-like domain found in ArsA
Cg1g013070	6.8	4.21	2.3	11.85	16.33	6.72	458	323	159	890	1281	536	2.576	1.365	0.0023922	0.0298874	up	--	--	K21026 acetylajmaline esterase [EC:3.1.1.80] | (RAP-DB) Os03g0365800; Lipase, GDSL domain containing protein. (A)	PREDICTED: GDSL esterase/lipase 2-like isoform X1 [Citrus sinensis]	RecName: Full=GDSL esterase/lipase 1 {ECO:0000303|PubMed:16126835}; EC=3.1.1.- {ECO:0000305}; AltName: Full=Extracellular lipase 1; Flags: Precursor;	SubName: Full=Uncharacterized protein {ECO:0000313|EMBL:KDO45747.1};	--	GO:0005615,extracellular space; GO:0005622,intracellular; GO:0016298,lipase activity; GO:0042742,defense response to bacterium; GO:0050832,defense response to fungus; GO:0009817,defense response to fungus, incompatible interaction; GO:0009866,induced systemic resistance, ethylene mediated signaling pathway; GO:0009871,jasmonic acid and ethylene-dependent systemic resistance, ethylene mediated sig…	GDSL-like Lipase/Acylhydrolase
Cg1g013250	67.13	49.58	64.74	12.12	21.5	8.06	5331	4491	5274	1074	1990	758	0.221	-2.176	4.59769e-09	4.4912e-07	down	--	--	K01051 pectinesterase [EC:3.1.1.11] | (RefSeq) hypothetical protein (A)	RecName: Full=Pectinesterase 3; Short=PE 3; AltName: Full=Pectin methylesterase 3; Flags: Precursor	RecName: Full=Pectinesterase 3; Short=PE 3; EC=3.1.1.11; AltName: Full=Pectin methylesterase 3; Flags: Precursor;	RecName: Full=Pectinesterase {ECO:0000256|RuleBase:RU000589}; EC=3.1.1.11 {ECO:0000256|RuleBase:RU000589};	--	GO:0005618,cell wall; GO:0005576,extracellular region; GO:0045330,aspartyl esterase activity; GO:0004857,enzyme inhibitor activity; GO:0030599,pectinesterase activity; GO:0042545,cell wall modification; GO:0045490,pectin catabolic process	Plant invertase/pectin methylesterase inhibitor
Cg1g013410	1.75	3.23	2.61	5.42	4.48	7.07	154	324	235	531	459	736	2.198	1.136	0.000696255	0.0112868	up	--	--	--	PREDICTED: uncharacterized protein LOC102620017 isoform X1 [Citrus sinensis]	RecName: Full=Phospholipase A1-Igamma2, chloroplastic; EC=3.1.1.-; Flags: Precursor;	SubName: Full=Uncharacterized protein {ECO:0000313|EMBL:ESR40060.1};	Predicted lipase	GO:0009507,chloroplast; GO:0047714,galactolipase activity; GO:0008970,phospholipase A1 activity; GO:0004806,triglyceride lipase activity; GO:0016042,lipid catabolic process	Alpha/beta hydrolase family
Cg1g013420	1.27	0.68	1.22	0.15	0.17	0.09	112	68	110	15	17	9	0.123	-3.022	1.10038e-08	9.42972e-07	down	--	--	K01535 H+-transporting ATPase [EC:3.6.3.6] | (RefSeq) hypothetical protein (A)	hypothetical protein CICLE_v10024879mg [Citrus clementina]	RecName: Full=ATPase 10, plasma membrane-type; EC=3.6.3.6; AltName: Full=Proton pump 10;	RecName: Full=Plasma membrane ATPase {ECO:0000256|RuleBase:RU362083}; EC=3.6.3.6 {ECO:0000256|RuleBase:RU362083};	Plasma membrane H+-transporting ATPase	GO:0009507,chloroplast; GO:0016021,integral component of membrane; GO:0009705,plant-type vacuole membrane; GO:0009506,plasmodesma; GO:0005524,ATP binding; GO:0015662,ATPase activity, coupled to transmembrane movement of ions, phosphorylative mechanism; GO:0019829,cation-transporting ATPase activity; GO:0008553,proton-exporting ATPase activity, phosphorylative mechanism; GO:0046872,metal ion bindi…	Cation transport ATPase (P-type)
Cg1g013590	8.87	9.29	0.56	0.65	0.68	0.37	123	147	8	10	11	6	0.091	-3.46	0.00014511	0.00323119	down	--	--	--	hypothetical protein CICLE_v10026882mg [Citrus clementina]	--	SubName: Full=Uncharacterized protein {ECO:0000313|EMBL:GAY56429.1};	--	--	--
Cg1g013650	35.31	29.11	25.54	76.84	71.1	72.64	3538	3327	2625	8590	8303	8624	2.405	1.266	3.39902e-12	7.53903e-10	up	--	--	--	PREDICTED: protein CHUP1, chloroplastic [Citrus sinensis]	RecName: Full=Protein CHUP1, chloroplastic; AltName: Full=Protein CHLOROPLAST UNUSUAL POSITIONING 1;	SubName: Full=Uncharacterized protein {ECO:0000313|EMBL:ESR40086.1};	--	GO:0009507,chloroplast; GO:0009707,chloroplast outer membrane; GO:0009902,chloroplast relocation	--
Cg1g013660	10.65	7.93	6.28	21.14	18.18	28.06	898	763	543	1988	1786	2802	2.675	1.42	1.0365e-06	5.02344e-05	up	--	--	K00850 6-phosphofructokinase 1 [EC:2.7.1.11] | (RefSeq) ATP-dependent 6-phosphofructokinase 3-like (A)	PREDICTED: ATP-dependent 6-phosphofructokinase 3-like [Citrus sinensis]	RecName: Full=ATP-dependent 6-phosphofructokinase 3 {ECO:0000255|HAMAP-Rule:MF_03186}; Short=ATP-PFK 3 {ECO:0000255|HAMAP-Rule:MF_03186}; Short=Phosphofructokinase 3 {ECO:0000255|HAMAP-Rule:MF_03186}; EC=2.7.1.11 {ECO:0000255|HAMAP-Rule:MF_03186}; AltName: Full=Phosphohexokinase 3 {ECO:0000255|HAMAP-Rule:MF_03186};	SubName: Full=Uncharacterized protein {ECO:0000313|EMBL:GAY56420.1};	Pyrophosphate-dependent phosphofructo-1-kinase	GO:0005829,cytosol; GO:0003872,6-phosphofructokinase activity; GO:0005524,ATP binding; GO:0046872,metal ion binding; GO:0006002,fructose 6-phosphate metabolic process; GO:0006096,glycolytic process; GO:0010053,root epidermal cell differentiation	Diacylglycerol kinase catalytic domain
Cg1g013770	66.61	54.14	54.67	142.51	136.85	258.47	2252	2088	1896	5375	5392	10353	3.017	1.593	6.93437e-07	3.52382e-05	up	--	--	K05759 profilin | (RefSeq) profilin-3 (A)	hypothetical protein CICLE_v10026756mg [Citrus clementina]	RecName: Full=Profilin-3; AltName: Full=Pollen allergen Hev b 8.0201; AltName: Allergen=Hev b 8.0201;	SubName: Full=Uncharacterized protein {ECO:0000313|EMBL:GAY56411.1};	Profilin	GO:0005737,cytoplasm; GO:0005856,cytoskeleton; GO:0003779,actin binding	Profilin
Cg1g013790	0	0.02	0.02	0.29	0.2	0.89	0	2	2	25	18	82	28.242	4.82	3.48539e-05	0.00101876	up	--	--	--	PREDICTED: uncharacterized protein LOC102613592 [Citrus sinensis]	--	SubName: Full=Uncharacterized protein {ECO:0000313|EMBL:KDO51827.1};	--	GO:0016021,integral component of membrane	--
Cg1g013900	0	0	0	1.01	0.76	1.2	0	0	0	19	15	24	94.054	6.555	2.94314e-05	0.000892075	up	--	--	K14490 histidine-containing phosphotransfer peotein | (RefSeq) histidine-containing phosphotransfer protein 4-like (A)	PREDICTED: histidine-containing phosphotransfer protein 4-like [Citrus sinensis]	RecName: Full=Histidine-containing phosphotransfer protein 4;	SubName: Full=Uncharacterized protein {ECO:0000313|EMBL:KDO51786.1};	Two-component phosphorelay intermediate involved in MAP kinase cascade regulation	GO:0005737,cytoplasm; GO:0005829,cytosol; GO:0005634,nucleus; GO:0043424,protein histidine kinase binding; GO:0004871,NA; GO:0009736,cytokinin-activated signaling pathway; GO:0000160,phosphorelay signal transduction system	Hpt domain
Cg1g014390	1.46	0.95	2.3	0.67	0.74	0.49	116	86	187	59	68	46	0.384	-1.381	0.00371327	0.0414483	down	--	--	K14638 solute carrier family 15 (peptide/histidine transporter), member 3/4 | (RefSeq) POPTRDRAFT_751814; hypothetical protein (A)	PREDICTED: protein NRT1/ PTR FAMILY 1.2 [Citrus sinensis]	RecName: Full=Protein NRT1/ PTR FAMILY 1.2; Short=AtNPF1.2; AltName: Full=Nitrate transporter 1.11;	SubName: Full=Uncharacterized protein {ECO:0000313|EMBL:KDO56947.1};	H+/oligopeptide symporter	GO:0016021,integral component of membrane; GO:0005886,plasma membrane; GO:0080054,low-affinity nitrate transmembrane transporter activity; GO:0015706,nitrate transport	Major Facilitator Superfamily
Cg1g014610	3.45	2.82	1.53	8.71	10.22	8.71	229	214	104	646	792	686	3.505	1.809	8.93254e-09	8.01929e-07	up	--	--	K11996 adenylyltransferase and sulfurtransferase [EC:2.7.7.80 2.8.1.11] | (RefSeq) adenylyltransferase and sulfurtransferase MOCS3-like (A)	PREDICTED: uncharacterized protein LOC102614288 isoform X2 [Citrus sinensis]	RecName: Full=Sulfite exporter TauE/SafE family protein 3 {ECO:0000312|EMBL:AEC07746.1};	SubName: Full=Uncharacterized protein {ECO:0000313|EMBL:ESR40203.1};	--	GO:0016021,integral component of membrane	Sulfite exporter TauE/SafE
Cg1g014830	3.44	7.88	1.76	1.31	1.01	1.13	376	982	197	160	129	146	0.266	-1.912	0.000110194	0.00259653	down	--	--	K04733 interleukin-1 receptor-associated kinase 4 [EC:2.7.11.1] | (RefSeq) hypothetical protein (A)	PREDICTED: G-type lectin S-receptor-like serine/threonine-protein kinase At1g67520 [Citrus sinensis]	RecName: Full=Cysteine-rich receptor-like protein kinase 10; Short=Cysteine-rich RLK10; EC=2.7.11.-; AltName: Full=Receptor-like protein kinase 4; Flags: Precursor;	SubName: Full=Uncharacterized protein {ECO:0000313|EMBL:ESR40238.1};	--	GO:0016021,integral component of membrane; GO:0005886,plasma membrane; GO:0005524,ATP binding; GO:0004674,protein serine/threonine kinase activity; GO:0042742,defense response to bacterium; GO:0006468,protein phosphorylation	Fungal protein kinase
Cg1g015500	25.51	32.22	24.07	9.98	14.67	9.88	2381	3430	2304	1039	1595	1092	0.413	-1.275	2.49401e-08	1.93496e-06	down	--	--	K13420 LRR receptor-like serine/threonine-protein kinase FLS2 [EC:2.7.11.1] | (RefSeq) probable LRR receptor-like serine/threonine-protein kinase At3g47570 (A)	PREDICTED: LRR receptor-like serine/threonine-protein kinase EFR isoform X1 [Citrus sinensis]	RecName: Full=LRR receptor-like serine/threonine-protein kinase FLS2; EC=2.7.11.1; AltName: Full=Protein FLAGELLIN-SENSING 2; AltName: Full=Protein FLAGELLIN-SENSITIVE 2; Flags: Precursor;	SubName: Full=Uncharacterized protein {ECO:0000313|EMBL:GAY59873.1};	--	GO:0005768,endosome; GO:0010008,endosome membrane; GO:0016021,integral component of membrane; GO:0016020,membrane; GO:0005886,plasma membrane; GO:0005524,ATP binding; GO:0004675,transmembrane receptor protein serine/threonine kinase activity; GO:0052544,defense response by callose deposition in cell wall; GO:0042742,defense response to bacterium; GO:0016045,detection of bacterium; GO:0006898,rece…	Leucine Rich repeat
Cg1g015520	0.88	1.52	0.7	0.23	0.44	0.36	118	233	97	34	69	58	0.329	-1.602	0.000258689	0.00512297	down	--	--	K13420 LRR receptor-like serine/threonine-protein kinase FLS2 [EC:2.7.11.1] | (RefSeq) probable LRR receptor-like serine/threonine-protein kinase At3g47570 (A)	hypothetical protein CUMW_235270 [Citrus unshiu]	RecName: Full=LRR receptor-like serine/threonine-protein kinase GSO2 {ECO:0000303|PubMed:18088309}; EC=2.7.11.1 {ECO:0000255|PROSITE-ProRule:PRU00159}; AltName: Full=Protein EMBRYO SAC DEVELOPMENT ARREST 23 {ECO:0000303|PubMed:15634699}; AltName: Full=Protein GASSHO 2 {ECO:0000303|PubMed:18088309}; Flags: Precursor;	SubName: Full=Uncharacterized protein {ECO:0000313|EMBL:GAY64675.1};	--	GO:0048226,Casparian strip; GO:0016021,integral component of membrane; GO:0005886,plasma membrane; GO:0005524,ATP binding; GO:0004674,protein serine/threonine kinase activity; GO:0071555,cell wall organization; GO:0009793,embryo development ending in seed dormancy; GO:0009553,embryo sac development; GO:0090558,plant epidermis development; GO:0051302,regulation of cell division; GO:0042659,regulat…	Protein tyrosine kinase
Cg1g015540	11.24	5.09	6.56	1.2	1.43	1.6	438	226	262	52	65	74	0.181	-2.467	6.4973e-10	8.3329e-08	down	--	--	K13420 LRR receptor-like serine/threonine-protein kinase FLS2 [EC:2.7.11.1] | (RefSeq) probable LRR receptor-like serine/threonine-protein kinase At3g47570 (A)	hypothetical protein CUMW_269900 [Citrus unshiu]	RecName: Full=Probable LRR receptor-like serine/threonine-protein kinase At3g47570; EC=2.7.11.1; Flags: Precursor;	SubName: Full=Uncharacterized protein {ECO:0000313|EMBL:GAY69164.1};	--	GO:0016021,integral component of membrane; GO:0005886,plasma membrane; GO:0005524,ATP binding; GO:0004674,protein serine/threonine kinase activity	ABC1 family
Cg1g015570	1.89	3.43	2.23	0.65	0.67	0.52	195	403	236	75	80	63	0.238	-2.068	3.22324e-10	4.56901e-08	down	--	--	K13420 LRR receptor-like serine/threonine-protein kinase FLS2 [EC:2.7.11.1] | (RefSeq) probable LRR receptor-like serine/threonine-protein kinase At3g47570 (A)	hypothetical protein CUMW_197790 [Citrus unshiu]	RecName: Full=Probable LRR receptor-like serine/threonine-protein kinase At3g47570; EC=2.7.11.1; Flags: Precursor;	SubName: Full=Uncharacterized protein {ECO:0000313|EMBL:GAY59873.1};	--	GO:0016021,integral component of membrane; GO:0005886,plasma membrane; GO:0005524,ATP binding; GO:0004674,protein serine/threonine kinase activity	ABC1 family
Cg1g015670	7.52	9.65	9.89	2.62	2.15	2.41	627	917	845	244	209	238	0.259	-1.948	7.12967e-16	2.68831e-13	down	--	--	K13420 LRR receptor-like serine/threonine-protein kinase FLS2 [EC:2.7.11.1] | (RefSeq) probable LRR receptor-like serine/threonine-protein kinase At3g47570 (A)	PREDICTED: probable LRR receptor-like serine/threonine-protein kinase At3g47570 isoform X4 [Citrus sinensis]	RecName: Full=Probable LRR receptor-like serine/threonine-protein kinase At3g47570; EC=2.7.11.1; Flags: Precursor;	SubName: Full=Uncharacterized protein {ECO:0000313|EMBL:GAY66422.1}; Flags: Fragment;	--	GO:0016021,integral component of membrane; GO:0005886,plasma membrane; GO:0005524,ATP binding; GO:0004674,protein serine/threonine kinase activity	ABC1 family
Cg1g015690	5.38	3.08	5.54	2.32	1.88	1.25	542	354	572	261	221	149	0.375	-1.414	0.000182819	0.00388577	down	--	--	K13420 LRR receptor-like serine/threonine-protein kinase FLS2 [EC:2.7.11.1] | (RefSeq) probable LRR receptor-like serine/threonine-protein kinase At3g47570 (A)	PREDICTED: probable LRR receptor-like serine/threonine-protein kinase At3g47570 isoform X1 [Citrus sinensis]	RecName: Full=Receptor kinase-like protein Xa21 {ECO:0000303|Ref.1}; EC=2.7.11.1 {ECO:0000255|PROSITE-ProRule:PRU00159, ECO:0000269|PubMed:11927577}; Contains: RecName: Full=Receptor kinase-like protein Xa21, processed {ECO:0000250|UniProtKB:Q2R2D5}; Flags: Precursor;	SubName: Full=Uncharacterized protein {ECO:0000313|EMBL:GAY59873.1};	--	GO:0005789,endoplasmic reticulum membrane; GO:0016021,integral component of membrane; GO:0005634,nucleus; GO:0005886,plasma membrane; GO:0005524,ATP binding; GO:0004674,protein serine/threonine kinase activity; GO:0006952,defense response; GO:0031349,positive regulation of defense response; GO:1900426,positive regulation of defense response to bacterium; GO:0046777,protein autophosphorylation	ABC1 family
Cg1g015720	1.84	0.98	1.57	0.3	0.35	0.08	136	83	119	25	30	7	0.16	-2.644	9.82082e-06	0.000349213	down	--	--	K13420 LRR receptor-like serine/threonine-protein kinase FLS2 [EC:2.7.11.1] | (RefSeq) probable LRR receptor-like serine/threonine-protein kinase At3g47570 (A)	PREDICTED: probable LRR receptor-like serine/threonine-protein kinase At3g47570 [Citrus sinensis]	RecName: Full=Probable LRR receptor-like serine/threonine-protein kinase At3g47570; EC=2.7.11.1; Flags: Precursor;	SubName: Full=Uncharacterized protein {ECO:0000313|EMBL:GAY68466.1};	--	GO:0016021,integral component of membrane; GO:0005886,plasma membrane; GO:0005524,ATP binding; GO:0004674,protein serine/threonine kinase activity	ABC1 family
Cg1g015760	0.2	0.65	0.19	1.59	1.81	1.8	16	58	15	139	166	168	4.99	2.319	1.12124e-05	0.000390015	up	--	--	K13459 disease resistance protein RPS2 | (RefSeq) probable disease resistance protein At5g63020 (A)	PREDICTED: probable disease resistance protein At5g63020 [Citrus sinensis]	RecName: Full=Probable disease resistance protein At1g61310;	SubName: Full=Uncharacterized protein {ECO:0000313|EMBL:KDO37154.1};	Apoptotic ATPase	GO:0005886,plasma membrane; GO:0043531,ADP binding; GO:0005524,ATP binding; GO:0006952,defense response; GO:0007165,signal transduction	NACHT domain
Cg1g015970	3.21	2.56	5.97	18.06	12.9	18.75	261	237	498	1637	1222	1805	4.066	2.024	5.5462e-07	2.94542e-05	up	--	--	K04733 interleukin-1 receptor-associated kinase 4 [EC:2.7.11.1] | (RefSeq) wall-associated receptor kinase-like 10 isoform X1 (A)	PREDICTED: wall-associated receptor kinase-like 10 [Citrus sinensis]	RecName: Full=Wall-associated receptor kinase-like 10; EC=2.7.11.-; Flags: Precursor;	SubName: Full=Uncharacterized protein {ECO:0000313|EMBL:KDO58195.1};	--	GO:0016021,integral component of membrane; GO:0005886,plasma membrane; GO:0005524,ATP binding; GO:0005509,calcium ion binding; GO:0004383,guanylate cyclase activity; GO:0030247,polysaccharide binding; GO:0004674,protein serine/threonine kinase activity; GO:0007166,cell surface receptor signaling pathway; GO:0006182,cGMP biosynthetic process; GO:0006952,defense response; GO:0009617,response to bac…	Wall-associated receptor kinase galacturonan-binding
Cg1g016320	85.52	56.76	39.26	194.26	255.89	141.01	6074	4598	2860	15391	21179	11865	3.194	1.675	5.82988e-07	3.04462e-05	up	--	--	K03301 ATP:ADP antiporter, AAA family | (RefSeq) plastidic ATP/ADP-transporter (A)	PREDICTED: plastidic ATP/ADP-transporter [Citrus sinensis]	RecName: Full=Plastidic ATP/ADP-transporter;	SubName: Full=Uncharacterized protein {ECO:0000313|EMBL:GAY62379.1};	--	GO:0031969,chloroplast membrane; GO:0016021,integral component of membrane; GO:0005524,ATP binding; GO:0005471,ATP:ADP antiporter activity	TLC ATP/ADP transporter
Cg1g016830	55.01	46.34	59.97	116.43	115.02	163.36	2676	2571	2992	6318	6520	9414	2.386	1.255	1.8574e-06	8.1553e-05	up	--	--	K00413 ubiquinol-cytochrome c reductase cytochrome c1 subunit | (RefSeq) cytochrome c1-2, heme protein, mitochondrial-like (A)	PREDICTED: cytochrome c1-2, heme protein, mitochondrial-like [Citrus sinensis]	RecName: Full=Cytochrome c1-1, heme protein, mitochondrial; AltName: Full=Complex III subunit 4-1; AltName: Full=Complex III subunit IV-1; AltName: Full=Cytochrome b-c1 complex subunit 4-1; AltName: Full=Ubiquinol-cytochrome-c reductase complex cytochrome c1 subunit 1; Short=Cytochrome c-1-1; Flags: Precursor;	SubName: Full=Uncharacterized protein {ECO:0000313|EMBL:ESR40422.1};	Cytochrome c1	GO:0016021,integral component of membrane; GO:0005743,mitochondrial inner membrane; GO:0070469,respiratory chain; GO:0009055,electron transfer activity; GO:0020037,heme binding; GO:0046872,metal ion binding	Cytochrome C oxidase, cbb3-type, subunit III
Cg1g016860	40.09	32.24	39.41	116.09	118.96	115.3	1827	1676	1842	5902	6318	6225	3.051	1.609	2.45004e-16	1.04979e-13	up	--	--	K06130 lysophospholipase II [EC:3.1.1.5] | (RefSeq) hypothetical protein (A)	hypothetical protein CICLE_v10026074mg [Citrus clementina]	RecName: Full=Probable carboxylesterase Os04g0669500 {ECO:0000305}; EC=3.1.1.- {ECO:0000305};	SubName: Full=Uncharacterized protein {ECO:0000313|EMBL:ESR40427.1};	Lysophospholipase	GO:0005737,cytoplasm; GO:0052689,carboxylic ester hydrolase activity; GO:0008474,palmitoyl-(protein) hydrolase activity; GO:0006631,fatty acid metabolic process; GO:0002084,protein depalmitoylation	Prolyl oligopeptidase family
Cg1g016920	0.44	0.18	0.43	14.03	8.1	3.77	13	6	13	466	281	133	24.135	4.593	5.47298e-14	1.49539e-11	up	--	--	--	PREDICTED: late embryogenesis abundant protein D-7 [Citrus sinensis]	RecName: Full=Late embryogenesis abundant protein D-7; Short=LEA D-7;	SubName: Full=Uncharacterized protein {ECO:0000313|EMBL:KDO52883.1};	Uncharacterized conserved protein	--	Bacterial protein of unknown function (DUF883)
Cg1g017430	39.2	27.85	28.03	64.57	41.67	90.66	1076	872	789	1977	1333	2948	2.04	1.029	0.00313602	0.0365149	up	--	--	--	hypothetical protein CUMW_222870, partial [Citrus unshiu]	RecName: Full=Embryo-specific protein ATS3B {ECO:0000305}; AltName: Full=Protein ARABIDOPSIS THALIANA SEED 3B {ECO:0000305}; Flags: Precursor;	SubName: Full=Uncharacterized protein {ECO:0000313|EMBL:GAY63091.1}; Flags: Fragment;	--	GO:0031225,anchored component of membrane; GO:0005576,extracellular region; GO:0005774,vacuolar membrane	PLAT/LH2 domain
Cg1g017540	1.08	0.76	0.91	2.67	3.1	6.4	47	38	41	130	158	331	4.348	2.12	7.93612e-06	0.000289961	up	--	--	K13993 HSP20 family protein | (RefSeq) 26.5 kDa heat shock protein, mitochondrial (A)	PREDICTED: 26.5 kDa heat shock protein, mitochondrial [Citrus sinensis]	RecName: Full=26.5 kDa heat shock protein, mitochondrial; Short=AtHsp26.5; Flags: Precursor;	SubName: Full=Uncharacterized protein {ECO:0000313|EMBL:KDO48562.1};	Molecular chaperone (small heat-shock protein Hsp26/Hsp42)	GO:0005739,mitochondrion; GO:0009408,response to heat; GO:0009644,response to high light intensity; GO:0042542,response to hydrogen peroxide	HSP20-like domain found in ArsA
Cg1g017890	0.03	0.02	0.11	4.72	84.21	0.77	1	1	4	185	3445	32	505.061	8.98	3.34755e-07	1.88956e-05	up	--	--	K18054 2'-deoxymugineic-acid 2'-dioxygenase / mugineic-acid 3-dioxygenase [EC:1.14.11.24 1.14.11.25] | (RefSeq) 2'-deoxymugineic-acid 2'-dioxygenase-like (A)	PREDICTED: hyoscyamine 6-dioxygenase-like [Citrus sinensis]	RecName: Full=Protein DMR6-LIKE OXYGENASE 2 {ECO:0000303|PubMed:25376907}; EC=1.14.11.- {ECO:0000255|PROSITE-ProRule:PRU00805}; AltName: Full=2-oxoglutarate (2OG)-Fe(II) oxygenase-like protein DLO2 {ECO:0000303|PubMed:25376907}; AltName: Full=Salicylate 3-hydroxylase DLO2 {ECO:0000305}; Short=S3H DLO2 {ECO:0000305}; Short=SA 3-hydroxylase DLO2 {ECO:0000305}; Short=Salicylic acid 3-hydroxylase DLO…	SubName: Full=Uncharacterized protein {ECO:0000313|EMBL:ESR40547.1};	Iron/ascorbate family oxidoreductases	GO:0051213,dioxygenase activity; GO:0046872,metal ion binding; GO:0002229,defense response to oomycetes; GO:0046244,salicylic acid catabolic process	non-haem dioxygenase in morphine synthesis N-terminal
Cg1g017900	0	0	0	0.2	1.55	0	0	0	0	9	71	0	125.771	6.975	0.00302518	0.0355129	up	--	--	K18054 2'-deoxymugineic-acid 2'-dioxygenase / mugineic-acid 3-dioxygenase [EC:1.14.11.24 1.14.11.25] | (RefSeq) 2'-deoxymugineic-acid 2'-dioxygenase-like (A)	PREDICTED: hyoscyamine 6-dioxygenase-like [Citrus sinensis]	RecName: Full=Protein DMR6-LIKE OXYGENASE 2 {ECO:0000303|PubMed:25376907}; EC=1.14.11.- {ECO:0000255|PROSITE-ProRule:PRU00805}; AltName: Full=2-oxoglutarate (2OG)-Fe(II) oxygenase-like protein DLO2 {ECO:0000303|PubMed:25376907}; AltName: Full=Salicylate 3-hydroxylase DLO2 {ECO:0000305}; Short=S3H DLO2 {ECO:0000305}; Short=SA 3-hydroxylase DLO2 {ECO:0000305}; Short=Salicylic acid 3-hydroxylase DLO…	SubName: Full=Uncharacterized protein {ECO:0000313|EMBL:ESR40547.1};	Iron/ascorbate family oxidoreductases	GO:0051213,dioxygenase activity; GO:0046872,metal ion binding; GO:0002229,defense response to oomycetes; GO:0046244,salicylic acid catabolic process	non-haem dioxygenase in morphine synthesis N-terminal
Cg1g018160	12.52	6.16	15.04	3.01	3.8	3.09	82	46	101	22	29	24	0.282	-1.824	0.000625565	0.0103636	down	--	--	--	hypothetical protein CUMW_258720 [Citrus unshiu]	--	SubName: Full=Uncharacterized protein {ECO:0000313|EMBL:GAY67705.1};	--	--	--
Cg1g018190	11.31	8.67	10.57	3.29	5.37	2.25	271	237	260	88	150	64	0.345	-1.534	6.99575e-05	0.00178956	down	--	--	K13459 disease resistance protein RPS2 | (RefSeq) probable disease resistance protein At1g12280 (A)	hypothetical protein CUMW_258730 [Citrus unshiu]	RecName: Full=Probable disease resistance protein At5g43730;	SubName: Full=Uncharacterized protein {ECO:0000313|EMBL:GAY67706.1};	Apoptotic ATPase	GO:0005886,plasma membrane; GO:0043531,ADP binding; GO:0005524,ATP binding; GO:0006952,defense response; GO:0007165,signal transduction	NB-ARC domain
Cg1g018320	3.08	6.74	7.71	0.99	0.88	0.12	42	105	108	15	14	2	0.109	-3.202	1.7943e-05	0.000588311	down	--	--	K13459 disease resistance protein RPS2 | (RefSeq) probable disease resistance protein At5g63020 (A)	hypothetical protein CUMW_258630 [Citrus unshiu]	RecName: Full=Probable disease resistance protein At5g63020; AltName: Full=pNd11;	SubName: Full=Uncharacterized protein {ECO:0000313|EMBL:GAY67695.1};	Apoptotic ATPase	GO:0005886,plasma membrane; GO:0043531,ADP binding; GO:0005524,ATP binding; GO:0006952,defense response; GO:0007165,signal transduction	--
Cg1g018460	2.29	2.19	3.49	0.47	0.68	0.24	139	152	218	32	48	17	0.166	-2.587	1.07632e-07	6.92553e-06	down	--	--	K13459 disease resistance protein RPS2 | (RefSeq) probable disease resistance protein At5g63020 (A)	hypothetical protein CISIN_1g041476mg, partial [Citrus sinensis]	RecName: Full=Probable disease resistance protein At5g63020; AltName: Full=pNd11;	SubName: Full=Uncharacterized protein {ECO:0000313|EMBL:KDO41654.1}; Flags: Fragment;	Apoptotic ATPase	GO:0005886,plasma membrane; GO:0043531,ADP binding; GO:0005524,ATP binding; GO:0006952,defense response; GO:0007165,signal transduction	Autophagy protein 16 (ATG16)
Cg1g018560	8	4.7	6.51	3.55	2.2	2.43	103	69	86	51	33	37	0.414	-1.271	0.0039602	0.0435091	down	--	--	K13459 disease resistance protein RPS2 | (RefSeq) probable disease resistance protein At5g63020 (A)	hypothetical protein CISIN_1g0076562mg, partial [Citrus sinensis]	RecName: Full=Probable disease resistance protein At1g12290;	SubName: Full=Uncharacterized protein {ECO:0000313|EMBL:KDO37176.1}; Flags: Fragment;	Apoptotic ATPase	GO:0005886,plasma membrane; GO:0043531,ADP binding; GO:0005524,ATP binding; GO:0006952,defense response; GO:0007165,signal transduction	--
Cg1g018630	0.21	0	0.16	1.9	0.29	2.07	5	0	4	51	8	59	11.3	3.498	0.00292407	0.0346061	up	--	--	K10903 HUS1 checkpoint protein | (RefSeq) hypothetical protein (A)	hypothetical protein CISIN_1g038838mg, partial [Citrus sinensis]	--	SubName: Full=Uncharacterized protein {ECO:0000313|EMBL:KDO38204.1}; Flags: Fragment;	Checkpoint 9-1-1 complex, HUS1 component	GO:0030896,checkpoint clamp complex; GO:0005730,nucleolus; GO:0000077,DNA damage checkpoint	Hus1-like protein
Cg1g018640	1.33	0.6	0.29	2.92	3.69	2.25	45	23	10	110	145	90	3.942	1.979	0.000717388	0.0115302	up	--	--	K17604 zinc finger SWIM domain-containing protein 3 | (RefSeq) uncharacterized protein LOC110767454 (A)	PREDICTED: protein FAR1-RELATED SEQUENCE 6-like [Citrus sinensis]	RecName: Full=Protein FAR1-RELATED SEQUENCE 6;	SubName: Full=FAR1-related sequence {ECO:0000313|EMBL:JAV44901.1};	--	GO:0005634,nucleus; GO:0003700,DNA-binding transcription factor activity; GO:0008270,zinc ion binding; GO:0010018,far-red light signaling pathway; GO:0042753,positive regulation of circadian rhythm; GO:0045893,positive regulation of transcription, DNA-templated; GO:0009585,red, far-red light phototransduction	FAR1 DNA-binding domain
Cg1g018690	1.19	2.15	2.1	0.69	0.39	0.3	73	150	132	47	28	22	0.247	-2.018	3.79849e-05	0.00109	down	--	--	K13459 disease resistance protein RPS2 | (RefSeq) probable disease resistance protein At5g63020 (A)	hypothetical protein CISIN_1g041476mg, partial [Citrus sinensis]	RecName: Full=Probable disease resistance protein At5g63020; AltName: Full=pNd11;	SubName: Full=Uncharacterized protein {ECO:0000313|EMBL:KDO41654.1}; Flags: Fragment;	Apoptotic ATPase	GO:0005886,plasma membrane; GO:0043531,ADP binding; GO:0005524,ATP binding; GO:0006952,defense response; GO:0007165,signal transduction	ATPase domain predominantly from Archaea
Cg1g018740	3.29	4.72	1.44	9.15	6.22	8.37	138	226	62	428	304	416	2.512	1.329	0.00185929	0.0245988	up	--	--	K13459 disease resistance protein RPS2 | (RefSeq) probable disease resistance protein At1g12280 (A)	PREDICTED: probable disease resistance protein At1g12280 [Citrus sinensis]	RecName: Full=Probable disease resistance protein At1g12290;	SubName: Full=Uncharacterized protein {ECO:0000313|EMBL:KDO40128.1}; Flags: Fragment;	Apoptotic ATPase	GO:0005886,plasma membrane; GO:0043531,ADP binding; GO:0005524,ATP binding; GO:0006952,defense response; GO:0007165,signal transduction	--
Cg1g018860	0.24	0.13	0.12	1.6	0.72	1.58	21	13	11	156	74	164	7.842	2.971	5.16335e-08	3.59205e-06	up	--	--	K13459 disease resistance protein RPS2 | (RefSeq) probable disease resistance protein At5g63020 (A)	PREDICTED: probable disease resistance protein At5g63020 [Citrus sinensis]	RecName: Full=Putative disease resistance protein At4g10780;	SubName: Full=Uncharacterized protein {ECO:0000313|EMBL:ESR40608.1};	Apoptotic ATPase	GO:0005886,plasma membrane; GO:0043531,ADP binding; GO:0005524,ATP binding; GO:0006952,defense response; GO:0007165,signal transduction	NACHT domain
Cg1g019280	36.63	40.39	63.31	133.14	138.54	186.8	2371	2982	4204	9615	10451	14326	3.161	1.66	2.81128e-07	1.62083e-05	up	--	--	K01673 carbonic anhydrase [EC:4.2.1.1] | (RefSeq) beta carbonic anhydrase 5, chloroplastic-like (A)	PREDICTED: beta carbonic anhydrase 5, chloroplastic-like isoform X1 [Citrus sinensis]	RecName: Full=Beta carbonic anhydrase 5, chloroplastic; Short=AtbCA5; Short=AtbetaCA5; EC=4.2.1.1; AltName: Full=Beta carbonate dehydratase 5; Flags: Precursor;	RecName: Full=Carbonic anhydrase {ECO:0000256|RuleBase:RU003956}; EC=4.2.1.1 {ECO:0000256|RuleBase:RU003956}; AltName: Full=Carbonate dehydratase {ECO:0000256|RuleBase:RU003956};	Predicted carbonic anhydrase involved in protection against oxidative damage	GO:0009507,chloroplast; GO:0004089,carbonate dehydratase activity; GO:0008270,zinc ion binding; GO:0015976,carbon utilization	Carbonic anhydrase
Cg1g019390	13.91	12.44	15.61	6.54	8.13	6.1	404	412	465	212	275	210	0.48	-1.058	3.18742e-05	0.000946338	down	--	--	K05275 pyridoxine 4-dehydrogenase [EC:1.1.1.65] | (RefSeq) pyridoxal reductase, chloroplastic (A)	hypothetical protein CUMW_177140 [Citrus unshiu]	RecName: Full=Probable aldo-keto reductase 2; EC=1.1.1.-;	SubName: Full=Uncharacterized protein {ECO:0000313|EMBL:GAY57140.1};	Voltage-gated shaker-like K+ channel, subunit beta/KCNAB	GO:0016491,oxidoreductase activity	Aldo/keto reductase family
Cg1g019530	0	0	0.09	2.46	3.78	2.75	0	0	4	114	183	135	94.236	6.558	9.48681e-14	2.51908e-11	up	--	--	--	--	--	--	--	--	Macoilin family
Cg1g019730	13.7	12.52	14.6	30.6	33.12	61.83	494	515	540	1231	1392	2642	3.015	1.592	4.28642e-06	0.000168358	up	--	--	--	PREDICTED: classical arabinogalactan protein 1 [Citrus sinensis]	--	SubName: Full=Uncharacterized protein {ECO:0000313|EMBL:KDO49695.1};	--	--	--
Cg1g019920	0.53	0.46	0.44	1.28	1.88	2.9	14	14	12	38	58	91	4.167	2.059	0.000282588	0.00550945	up	--	--	K09286 EREBP-like factor | (RefSeq) EREB109; ethylene-responsive transcription factor RAP2-13-like (A)	hypothetical protein CISIN_1g030482mg [Citrus sinensis]	RecName: Full=Ethylene-responsive transcription factor ERF003;	SubName: Full=Uncharacterized protein {ECO:0000313|EMBL:KDO45596.1};	--	GO:0005634,nucleus; GO:0003677,DNA binding; GO:0003700,DNA-binding transcription factor activity; GO:0009873,ethylene-activated signaling pathway; GO:0006351,transcription, DNA-templated	AP2 domain
Cg1g020830	4.3	6.09	0.53	0.75	0.66	0.56	287	463	36	56	51	44	0.182	-2.458	0.000481567	0.00839868	down	--	--	K13420 LRR receptor-like serine/threonine-protein kinase FLS2 [EC:2.7.11.1] | (RefSeq) hypothetical protein (A)	PREDICTED: LRR receptor-like serine/threonine-protein kinase FLS2 isoform X2 [Citrus sinensis]	RecName: Full=Receptor like protein 8 {ECO:0000303|PubMed:18434605}; Short=AtRLP8 {ECO:0000303|PubMed:18434605}; AltName: Full=RESISTANCE TO PERONOSPORA PARASITICA 27 {ECO:0000312|EMBL:CAE51863.1, ECO:0000312|EMBL:CAE51864.1}; Flags: Precursor;	SubName: Full=Uncharacterized protein {ECO:0000313|EMBL:GAY62750.1}; Flags: Fragment;	FOG: Leucine rich repeat	GO:0016021,integral component of membrane	Staphylococcal protein of unknown function (DUF960)
Cg1g020960	6.27	7.51	4.11	2.72	2.56	1.45	665	909	447	322	317	182	0.371	-1.432	1.43341e-05	0.000486919	down	--	--	K04733 interleukin-1 receptor-associated kinase 4 [EC:2.7.11.1] | (RefSeq) probable receptor-like protein kinase At5g24010 (A)	PREDICTED: probable receptor-like protein kinase At2g23200 [Citrus sinensis]	RecName: Full=Probable receptor-like protein kinase At2g23200; EC=2.7.11.-; Flags: Precursor;	SubName: Full=Uncharacterized protein {ECO:0000313|EMBL:ESR40814.1};	Serine/threonine protein kinase	GO:0016021,integral component of membrane; GO:0005524,ATP binding; GO:0004674,protein serine/threonine kinase activity	Malectin domain
Cg1g021280	18.4	13.59	25.42	6.73	11.61	4.3	1646	1387	2332	672	1210	456	0.376	-1.409	0.00080007	0.0124556	down	--	--	K13459 disease resistance protein RPS2 | (RefSeq) probable disease resistance protein At1g61300 (A)	PREDICTED: probable disease resistance protein At1g12280 [Citrus sinensis]	RecName: Full=Probable disease resistance protein At1g61180;	SubName: Full=Uncharacterized protein {ECO:0000313|EMBL:ESR40846.1};	Apoptotic ATPase	GO:0043531,ADP binding; GO:0005524,ATP binding; GO:0006952,defense response; GO:0007165,signal transduction	AAA ATPase domain
Cg1g021330	22.92	30.1	12.3	79.01	98.65	59.91	1544	2313	850	5937	7744	4781	3.602	1.849	3.02223e-08	2.26103e-06	up	--	--	K07198 5'-AMP-activated protein kinase, catalytic alpha subunit [EC:2.7.11.11] | (RefSeq) CBL-interacting serine/threonine-protein kinase 25-like (A)	PREDICTED: CBL-interacting serine/threonine-protein kinase 25-like [Citrus sinensis]	RecName: Full=CBL-interacting serine/threonine-protein kinase 25; EC=2.7.11.1; AltName: Full=SNF1-related kinase 3.25; AltName: Full=SOS2-like protein kinase PKS25;	RecName: Full=Non-specific serine/threonine protein kinase {ECO:0000256|SAAS:SAAS00351747}; EC=2.7.11.1 {ECO:0000256|SAAS:SAAS00351747};	Serine/threonine protein kinase	GO:0005622,intracellular; GO:0005524,ATP binding; GO:0004674,protein serine/threonine kinase activity; GO:0050832,defense response to fungus; GO:0035556,intracellular signal transduction; GO:0018105,peptidyl-serine phosphorylation; GO:0018107,peptidyl-threonine phosphorylation	Transposase family tnp2
Cg1g021380	7.37	3.46	6.43	11.39	16.76	27.02	323	173	289	557	856	1403	3.113	1.638	0.000199423	0.00415898	up	--	--	--	PREDICTED: probable N-acetyltransferase HLS1 [Citrus sinensis]	RecName: Full=Probable N-acetyltransferase HLS1; EC=2.3.1.-; AltName: Full=Protein CONSTITUTIVE PHOTOMORPHOGENIC 3; AltName: Full=Protein HOOKLESS 1; AltName: Full=Protein UNUSUAL SUGAR RESPONSE 2;	SubName: Full=Uncharacterized protein {ECO:0000313|EMBL:GAY55474.1};	--	GO:0008080,N-acetyltransferase activity; GO:0016747,transferase activity, transferring acyl groups other than amino-acyl groups; GO:0009734,auxin-activated signaling pathway; GO:0009640,photomorphogenesis; GO:0006473,protein acetylation; GO:0040008,regulation of growth; GO:0009723,response to ethylene; GO:0009826,unidimensional cell growth	Acetyltransferase (GNAT) domain
Cg1g021440	2.35	2.06	1.21	0.95	0.8	0.43	233	232	123	105	92	50	0.38	-1.395	0.00081887	0.0126439	down	--	--	K04730 interleukin-1 receptor-associated kinase 1 [EC:2.7.11.1] | (RefSeq) LOW QUALITY PROTEIN: putative receptor-like protein kinase At1g80870 (A)	PREDICTED: putative receptor-like protein kinase At1g80870 [Citrus sinensis]	RecName: Full=Putative receptor-like protein kinase At1g80870; EC=2.7.11.1;	SubName: Full=Uncharacterized protein {ECO:0000313|EMBL:KDO44037.1};	Serine/threonine protein kinase	GO:0016021,integral component of membrane; GO:0005886,plasma membrane; GO:0005524,ATP binding; GO:0004675,transmembrane receptor protein serine/threonine kinase activity; GO:0007166,cell surface receptor signaling pathway; GO:0006468,protein phosphorylation	Protein tyrosine kinase
Cg1g022000	0.1	0.06	0.07	0.53	0.43	0.35	6	4	4	35	30	25	5.726	2.518	0.000520704	0.00898154	up	--	--	K20623 typhasterol/6-deoxotyphasterol 2alpha-hydroxylase | (RefSeq) hypothetical protein (A)	hypothetical protein CICLE_v10031266mg [Citrus clementina]	RecName: Full=Flavonoid 3'-monooxygenase; EC=1.14.13.21; AltName: Full=Cytochrome P450 75B1; AltName: Full=Flavonoid 3'-hydroxylase; Short=AtF3'H; AltName: Full=Protein TRANSPARENT TESTA 7;	SubName: Full=Uncharacterized protein {ECO:0000313|EMBL:ESR49652.1};	Cytochrome P450 CYP2 subfamily	GO:0005789,endoplasmic reticulum membrane; GO:0016021,integral component of membrane; GO:0016020,membrane; GO:0016711,flavonoid 3'-monooxygenase activity; GO:0020037,heme binding; GO:0005506,iron ion binding; GO:0009813,flavonoid biosynthetic process; GO:0009733,response to auxin; GO:0044550,secondary metabolite biosynthetic process	Cytochrome P450
Cg1g022010	0.24	0.87	0.48	1.61	1.38	1.68	21	85	42	154	138	171	2.898	1.535	0.00177425	0.0236562	up	--	--	K15813 beta-amyrin synthase [EC:5.4.99.39] | (RefSeq) beta-amyrin synthase-like (A)	PREDICTED: beta-amyrin synthase-like [Citrus sinensis]	RecName: Full=Beta-amyrin synthase; EC=5.4.99.39;	RecName: Full=Terpene cyclase/mutase family member {ECO:0000256|RuleBase:RU362003}; EC=5.4.99.- {ECO:0000256|RuleBase:RU362003};	Oxidosqualene-lanosterol cyclase and related proteins	GO:0042300,beta-amyrin synthase activity; GO:0019745,pentacyclic triterpenoid biosynthetic process	A-macroglobulin TED domain
Cg1g023140	0.54	0.22	0.37	2.32	5.22	3.59	17	8	12	82	193	135	9.653	3.271	2.28934e-09	2.44109e-07	up	--	--	K00521 ferric-chelate reductase [EC:1.16.1.7] | (RefSeq) ferric reduction oxidase 7, chloroplastic-like (A)	hypothetical protein CUMW_215310 [Citrus unshiu]	RecName: Full=NAC domain-containing protein 104 {ECO:0000305}; Short=ANAC104 {ECO:0000303|PubMed:15029955}; AltName: Full=Protein XYLEM NAC DOMAIN 1 {ECO:0000312|EMBL:AED97913.1};	SubName: Full=Uncharacterized protein {ECO:0000313|EMBL:GAY62120.1};	--	GO:0005634,nucleus; GO:0003677,DNA binding; GO:0003700,DNA-binding transcription factor activity; GO:0043067,regulation of programmed cell death; GO:0048367,shoot system development; GO:0006351,transcription, DNA-templated; GO:0010089,xylem development	No apical meristem (NAM) protein
Cg1g023330	3.09	4.62	0.65	0.41	0.39	0.16	148	252	32	22	22	9	0.116	-3.113	1.40839e-05	0.000479286	down	--	--	K08332 vacuolar protein 8 | (RefSeq) hypothetical protein (A)	hypothetical protein CISIN_1g015728mg [Citrus sinensis]	RecName: Full=U-box domain-containing protein 26; EC=2.3.2.27; AltName: Full=Plant U-box protein 26; AltName: Full=RING-type E3 ubiquitin transferase PUB26 {ECO:0000305};	RecName: Full=RING-type E3 ubiquitin transferase {ECO:0000256|SAAS:SAAS00702733}; EC=2.3.2.27 {ECO:0000256|SAAS:SAAS00702733};	--	GO:0004842,ubiquitin-protein transferase activity	STAG domain
Cg1g023430	0.1	0.71	0.12	0	0.02	0	4	33	5	0	1	0	0.025	-5.33	0.00326357	0.0374995	down	--	--	K11843 ubiquitin carboxyl-terminal hydrolase 14 [EC:3.4.19.12] | (RefSeq) FBD-associated F-box protein At4g10400-like (A)	hypothetical protein CISIN_1g042962mg, partial [Citrus sinensis]	RecName: Full=Putative F-box/LRR-repeat protein At5g02700;	SubName: Full=Uncharacterized protein {ECO:0000313|EMBL:KDO40275.1}; Flags: Fragment;	--	--	--
Cg1g023840	0.99	0.16	2.89	9.24	5.72	21.05	16	3	48	167	108	404	8.463	3.081	0.000450875	0.00794426	up	--	--	K04733 interleukin-1 receptor-associated kinase 4 [EC:2.7.11.1] | (RefSeq) hypothetical protein (A)	hypothetical protein CISIN_1g041294mg [Citrus sinensis]	--	SubName: Full=Uncharacterized protein {ECO:0000313|EMBL:KDO54369.1};	--	GO:0030247,polysaccharide binding	Wall-associated receptor kinase galacturonan-binding
Cg1g024060	51.14	43.71	39.68	74.45	97.93	109.55	3458	3371	2752	5616	7717	8776	2.056	1.04	5.24496e-06	0.000201803	up	--	--	K00487 trans-cinnamate 4-monooxygenase [EC:1.14.13.11] | (RefSeq) hypothetical protein (A)	hypothetical protein CICLE_v10000921mg [Citrus clementina]	RecName: Full=Trans-cinnamate 4-monooxygenase; EC=1.14.13.11; AltName: Full=Cinnamic acid 4-hydroxylase; Short=C4H; Short=CA4H; AltName: Full=Cytochrome P450 73; AltName: Full=Cytochrome P450C4H;	SubName: Full=Cinnamate 4-hydroxylase {ECO:0000313|EMBL:AAK57011.1};	Cytochrome P450 CYP2 subfamily	GO:0020037,heme binding; GO:0005506,iron ion binding; GO:0016710,trans-cinnamate 4-monooxygenase activity	Cytochrome P450
Cg1g024330	4.03	4.75	4.98	1.51	1.87	2.7	408	549	518	171	221	324	0.433	-1.209	0.000121632	0.00280677	down	--	--	K12309 beta-galactosidase [EC:3.2.1.23] | (RefSeq) BGAL2; beta-galactosidase 2 (A)	hypothetical protein CISIN_1g004525mg [Citrus sinensis]	RecName: Full=Beta-galactosidase 10; Short=Lactase 10; EC=3.2.1.23; Flags: Precursor;	RecName: Full=Beta-galactosidase {ECO:0000256|RuleBase:RU000675}; EC=3.2.1.23 {ECO:0000256|RuleBase:RU000675};	Beta-galactosidase	GO:0048046,apoplast; GO:0005618,cell wall; GO:0009505,plant-type cell wall; GO:0005773,vacuole; GO:0004565,beta-galactosidase activity; GO:0005975,carbohydrate metabolic process; GO:0080167,response to karrikin	Beta-galactosidase
Cg1g024700	3.96	6.57	4.66	1.66	3.48	1.31	286	541	345	134	293	112	0.414	-1.272	0.00240024	0.0299482	down	--	--	K13428 LRR receptor-like serine/threonine-protein kinase EFR [EC:2.7.11.1] | (RefSeq) LRR receptor-like serine/threonine-protein kinase EFR (A)	hypothetical protein CUMW_259830 [Citrus unshiu]	RecName: Full=Probable LRR receptor-like serine/threonine-protein kinase At3g47570; EC=2.7.11.1; Flags: Precursor;	SubName: Full=Uncharacterized protein {ECO:0000313|EMBL:GAY67866.1};	--	GO:0016021,integral component of membrane; GO:0005886,plasma membrane; GO:0005524,ATP binding; GO:0004674,protein serine/threonine kinase activity	Leucine Rich Repeat
Cg1g024920	282.71	220.67	556.39	146.68	113.38	199.42	12476	11108	25185	7221	5831	10426	0.416	-1.265	0.00325694	0.0374637	down	--	--	K02701 photosystem I subunit PsaN | (RefSeq) hypothetical protein (A)	hypothetical protein CICLE_v10002687mg [Citrus clementina]	RecName: Full=Photosystem I reaction center subunit N, chloroplastic; Short=PSI-N; Flags: Precursor;	SubName: Full=Uncharacterized protein {ECO:0000313|EMBL:GAY67470.1};	--	GO:0009535,chloroplast thylakoid membrane; GO:0009522,photosystem I; GO:0019904,protein domain specific binding; GO:0015979,photosynthesis	Photosystem I reaction centre subunit N (PSAN or PSI-N)
Cg1g025190	83.56	45.25	70.35	139.69	106.24	191.12	5038	3112	4351	9396	7465	13652	2.141	1.099	0.00165752	0.0223602	up	--	--	K13065 shikimate O-hydroxycinnamoyltransferase [EC:2.3.1.133] | (RefSeq) shikimate O-hydroxycinnamoyltransferase-like (A)	hypothetical protein CUMW_175280 [Citrus unshiu]	RecName: Full=Shikimate O-hydroxycinnamoyltransferase; EC=2.3.1.133; AltName: Full=Hydroxycinnamoyl transferase; AltName: Full=Hydroxycinnamoyl-Coenzyme A shikimate/quinate hydroxycinnamoyltransferase;	SubName: Full=Uncharacterized protein {ECO:0000313|EMBL:GAY56880.1};	--	GO:0047172,shikimate O-hydroxycinnamoyltransferase activity	Transferase family
Cg1g025210	15.25	7.62	6.72	29.01	46.48	64.55	458	261	207	972	1627	2297	4.672	2.224	1.46182e-07	9.13094e-06	up	--	--	--	hypothetical protein CUMW_175260 [Citrus unshiu]	--	SubName: Full=Uncharacterized protein {ECO:0000313|EMBL:GAY56878.1};	--	--	--
Cg1g025650	11.62	10.34	10.26	4.41	4.35	6.52	961	975	870	407	419	639	0.466	-1.103	2.58183e-05	0.000799264	down	--	--	K04733 interleukin-1 receptor-associated kinase 4 [EC:2.7.11.1] | (RefSeq) G-type lectin S-receptor-like serine/threonine-protein kinase LECRK3 (A)	hypothetical protein CICLE_v10027067mg [Citrus clementina]	RecName: Full=G-type lectin S-receptor-like serine/threonine-protein kinase LECRK4 {ECO:0000305}; Short=OsLecRK4 {ECO:0000303|PubMed:25485617}; EC=2.7.11.1 {ECO:0000305}; AltName: Full=OsRLCK136 {ECO:0000303|PubMed:19825577}; Flags: Precursor;	SubName: Full=Uncharacterized protein {ECO:0000313|EMBL:ESR41059.1};	--	GO:0016021,integral component of membrane; GO:0005886,plasma membrane; GO:0005524,ATP binding; GO:0030246,carbohydrate binding; GO:0004674,protein serine/threonine kinase activity; GO:0006468,protein phosphorylation	S-locus glycoprotein domain
Cg1g025760	1.71	1.87	1.14	0.82	0.81	0.71	158	197	108	84	87	77	0.486	-1.042	0.000631186	0.0104292	down	--	--	K04733 interleukin-1 receptor-associated kinase 4 [EC:2.7.11.1] | (RefSeq) G-type lectin S-receptor-like serine/threonine-protein kinase LECRK3 (A)	hypothetical protein CICLE_v10027040mg [Citrus clementina]	RecName: Full=G-type lectin S-receptor-like serine/threonine-protein kinase LECRK3 {ECO:0000305}; Short=OsLecRK3 {ECO:0000303|PubMed:25485617}; EC=2.7.11.1 {ECO:0000305}; AltName: Full=OsRLCK135 {ECO:0000303|PubMed:19825577}; Flags: Precursor;	SubName: Full=Uncharacterized protein {ECO:0000313|EMBL:ESR41066.1};	--	GO:0016021,integral component of membrane; GO:0005886,plasma membrane; GO:0005524,ATP binding; GO:0030246,carbohydrate binding; GO:0004674,protein serine/threonine kinase activity; GO:0006952,defense response; GO:0006468,protein phosphorylation	alpha-L-rhamnosidase
Cg1g025990	1.02	2.65	5.62	0.37	0	0.08	22	65	124	9	0	2	0.046	-4.434	4.49233e-05	0.00124367	down	--	--	K19040 E3 ubiquitin-protein ligase ATL10/75/76/77/78 [EC:2.3.2.27] | (RefSeq) E3 ubiquitin-protein ligase ATL76-like (A)	PREDICTED: LOW QUALITY PROTEIN: E3 ubiquitin-protein ligase ATL76-like [Citrus sinensis]	RecName: Full=RING-H2 finger protein ATL10; EC=2.3.2.27 {ECO:0000305}; AltName: Full=RING-type E3 ubiquitin transferase ATL10 {ECO:0000305};	SubName: Full=Uncharacterized protein {ECO:0000313|EMBL:KDO39742.1}; Flags: Fragment;	FOG: Predicted E3 ubiquitin ligase	GO:0016021,integral component of membrane; GO:0046872,metal ion binding; GO:0061630,ubiquitin protein ligase activity; GO:0043161,proteasome-mediated ubiquitin-dependent protein catabolic process	Zinc finger, C3HC4 type (RING finger)
Cg1g026500	0.11	0	0.05	0.28	0.48	0.92	4	0	2	11	20	39	10.018	3.324	0.00473963	0.0497529	up	--	--	--	hypothetical protein CUMW_200570 [Citrus unshiu]	--	SubName: Full=Uncharacterized protein {ECO:0000313|EMBL:GAY60262.1};	--	--	--
Cg1g026510	0.2	0.14	0.3	1.01	1.06	0.72	30	24	46	166	183	126	4.139	2.049	3.33121e-06	0.000135938	up	--	--	K20393 PRA1 family protein 3 | (RefSeq) hypothetical protein (A)	hypothetical protein CUMW_200570 [Citrus unshiu]	--	SubName: Full=Uncharacterized protein {ECO:0000313|EMBL:GAY60263.1};	--	--	Arabidopsis phospholipase-like protein (PEARLI 4)
Cg1g026560	0.34	0	0.33	2.49	2.27	2.75	10	0	10	82	78	96	10.842	3.439	5.8939e-05	0.00156064	up	--	--	--	PREDICTED: scarecrow-like protein 33 [Citrus sinensis]	RecName: Full=Scarecrow-like protein 14; Short=AtSCL14; AltName: Full=GRAS family protein 2; Short=AtGRAS-2;	SubName: Full=Uncharacterized protein {ECO:0000313|EMBL:ESR38095.1};	--	GO:0005829,cytosol; GO:0005634,nucleus; GO:0003700,DNA-binding transcription factor activity; GO:0043565,sequence-specific DNA binding; GO:0045893,positive regulation of transcription, DNA-templated; GO:0006355,regulation of transcription, DNA-templated; GO:0009410,response to xenobiotic stimulus; GO:0006351,transcription, DNA-templated	--
Cg1g026720	1.1	0.09	1.51	6.06	2.79	8.32	22	2	31	135	65	197	6.098	2.608	0.00228488	0.0287754	up	--	--	--	hypothetical protein CISIN_1g034855mg [Citrus sinensis]	--	SubName: Full=Uncharacterized protein {ECO:0000313|EMBL:GAY60240.1};	--	--	--
Cg1g026790	2.12	1.62	1.95	4.05	4.47	5.95	128	112	121	273	315	426	2.486	1.314	1.59182e-05	0.000531684	up	--	--	K02150 V-type H+-transporting ATPase subunit E | (RefSeq) TSL-kinase interacting protein 1-like isoform X1 (A)	hypothetical protein CICLE_v10025563mg [Citrus clementina]	RecName: Full=TSL-kinase interacting protein 1; AltName: Full=Myb-related protein TKI1;	SubName: Full=Uncharacterized protein {ECO:0000313|EMBL:ESR41168.1};	--	GO:0005634,nucleus; GO:0003682,chromatin binding; GO:0003677,DNA binding; GO:0006355,regulation of transcription, DNA-templated; GO:0006351,transcription, DNA-templated	--
Cg1g026820	7.71	12.42	14.63	4.21	5.36	5.14	1023	1881	1992	624	829	808	0.41	-1.285	3.95436e-05	0.00111604	down	--	--	K13415 protein brassinosteroid insensitive 1 [EC:2.7.10.1 2.7.11.1] | (RefSeq) hypothetical protein (A)	hypothetical protein CUMW_200340 [Citrus unshiu]	RecName: Full=Protein BRASSINOSTEROID INSENSITIVE 1 {ECO:0000303|PubMed:9298904}; Short=AtBRI1 {ECO:0000303|PubMed:9298904}; EC=2.7.10.1 {ECO:0000305}; EC=2.7.11.1 {ECO:0000305}; AltName: Full=Brassinosteroid LRR receptor kinase {ECO:0000303|PubMed:9298904}; Flags: Precursor;	SubName: Full=Uncharacterized protein {ECO:0000313|EMBL:GAY60228.1};	--	GO:0005768,endosome; GO:0010008,endosome membrane; GO:0016021,integral component of membrane; GO:0005886,plasma membrane; GO:0005524,ATP binding; GO:0042802,identical protein binding; GO:0046982,protein heterodimerization activity; GO:0042803,protein homodimerization activity; GO:0004672,protein kinase activity; GO:0004674,protein serine/threonine kinase activity; GO:0005496,steroid binding; GO:0…	BspA type Leucine rich repeat region (6 copies)
Cg1g027120	8.35	4.29	6.42	15.39	16.44	14.12	590	346	465	1213	1354	1182	2.341	1.227	5.32788e-05	0.0014329	up	--	--	K09839 violaxanthin de-epoxidase [EC:1.23.5.1] | (RefSeq) RVDE1 (A)	hypothetical protein CUMW_188870 [Citrus unshiu]	RecName: Full=Violaxanthin de-epoxidase, chloroplastic; EC=1.23.5.1; Flags: Precursor;	SubName: Full=Uncharacterized protein {ECO:0000313|EMBL:GAY58683.1};	--	GO:0009535,chloroplast thylakoid membrane; GO:0046422,violaxanthin de-epoxidase activity	Domain of unknown function (DUF3479)
Cg1g027590	7.23	5.32	7.21	12.52	13.19	19.1	588	494	602	1137	1251	1841	2.212	1.145	0.000105807	0.00252352	up	--	--	K22048 mechanosensitive ion channel protein 4/5/6/7/8/9/10 | (RefSeq) mechanosensitive ion channel protein 10-like (A)	hypothetical protein CUMW_240740 [Citrus unshiu]	RecName: Full=Mechanosensitive ion channel protein 10; AltName: Full=Mechanosensitive channel of small conductance-like 10; AltName: Full=MscS-Like protein 10; Short=AtMSL10;	SubName: Full=Uncharacterized protein {ECO:0000313|EMBL:GAY65391.1};	Predicted mechanosensitive ion channel	GO:0016021,integral component of membrane; GO:0005886,plasma membrane; GO:0008381,mechanosensitive ion channel activity; GO:0006820,anion transport; GO:0050982,detection of mechanical stimulus; GO:0010150,leaf senescence; GO:0097468,programmed cell death in response to reactive oxygen species	Mechanosensitive ion channel
Cg1g027650	1.73	1.65	1.27	0.51	0.53	0.61	155	169	117	51	55	65	0.349	-1.521	6.9852e-07	3.54011e-05	down	--	--	K19613 leucine-rich repeat protein SHOC2 | (RefSeq) uncharacterized protein LOC107938553 (A)	hypothetical protein CICLE_v10025017mg [Citrus clementina]	RecName: Full=Disease resistance RPP13-like protein 4; AltName: Full=Disease resistance protein ZAR1 {ECO:0000305}; AltName: Full=Protein HOPZ-ACTIVATED RESISTANCE 1;	SubName: Full=Uncharacterized protein {ECO:0000313|EMBL:GAY66402.1};	--	GO:0005886,plasma membrane; GO:0043531,ADP binding; GO:0005524,ATP binding; GO:0043621,protein self-association; GO:0006952,defense response; GO:0050829,defense response to Gram-negative bacterium; GO:0007165,signal transduction	Leucine Rich repeats (2 copies)
Cg1g027740	0.95	1.59	1.62	2.78	3.18	7.06	25	48	44	82	98	221	3.074	1.62	0.00244246	0.0303745	up	--	--	K03232 elongation factor 1-beta | (RefSeq) hypothetical protein (A)	hypothetical protein CUMW_080950 [Citrus unshiu]	RecName: Full=Elongation factor 1-delta 1; Short=EF-1-delta 1; AltName: Full=Elongation factor 1B-beta 1; AltName: Full=eEF-1B beta 1;	SubName: Full=Uncharacterized protein {ECO:0000313|EMBL:GAY44276.1};	Elongation factor 1 beta/delta chain	GO:0005853,eukaryotic translation elongation factor 1 complex; GO:0003746,translation elongation factor activity	EF-1 guanine nucleotide exchange domain
Cg1g027960	3.17	1.26	3.94	7.41	8.76	6.43	108	49	138	282	348	260	2.583	1.369	0.00371316	0.0414483	up	--	--	K22736 vacuolar iron transporter family protein | (RefSeq) vacuolar iron transporter homolog 3-like (A)	hypothetical protein CUMW_081120 [Citrus unshiu]	--	SubName: Full=Uncharacterized protein {ECO:0000313|EMBL:GAY44297.1};	--	--	Protein of unknown function, DUF599
Cg1g028040	8.09	17.45	1.43	2.47	2	1.73	570	1402	103	194	164	144	0.233	-2.102	0.00165514	0.0223527	down	--	--	K13418 somatic embryogenesis receptor kinase 1 [EC:2.7.10.1 2.7.11.1] | (RefSeq) somatic embryogenesis receptor kinase 1-like (A)	PREDICTED: somatic embryogenesis receptor kinase 1-like isoform X2 [Citrus sinensis]	RecName: Full=LRR receptor kinase BAK1 {ECO:0000305}; EC=2.7.11.1 {ECO:0000305}; AltName: Full=BRI1-associated receptor kinase 1 homolog {ECO:0000305}; AltName: Full=Benzothiadiazole-induced SERK1 {ECO:0000305}; AltName: Full=Somatic embryogenesis receptor kinase 1 {ECO:0000305}; Flags: Precursor;	SubName: Full=Uncharacterized protein {ECO:0000313|EMBL:ESR41301.1}; Flags: Fragment;	--	GO:0016021,integral component of membrane; GO:0005886,plasma membrane; GO:0005524,ATP binding; GO:0042803,protein homodimerization activity; GO:0004674,protein serine/threonine kinase activity; GO:0005102,signaling receptor binding; GO:0009742,brassinosteroid mediated signaling pathway; GO:0009729,detection of brassinosteroid stimulus	Phosphotransferase enzyme family
Cg1g028750	4.89	4.94	4.52	10.54	12.23	8.91	567	654	538	1365	1654	1225	2.155	1.108	3.82401e-09	3.79442e-07	up	--	--	K01379 cathepsin D [EC:3.4.23.5] | (RefSeq) aspartic proteinase-like protein 1 isoform X2 (A)	PREDICTED: aspartic proteinase-like protein 1 isoform X1 [Citrus sinensis]	RecName: Full=Aspartic proteinase-like protein 1; EC=3.4.23.-; Flags: Precursor;	SubName: Full=Uncharacterized protein {ECO:0000313|EMBL:ESR41371.1};	Aspartyl protease	GO:0031225,anchored component of membrane; GO:0046658,anchored component of plasma membrane; GO:0004190,aspartic-type endopeptidase activity; GO:0030163,protein catabolic process; GO:0006508,proteolysis	Xylanase inhibitor C-terminal
Cg1g028930	6.21	4.76	0.08	0.46	0.73	0.14	462	404	6	38	63	12	0.119	-3.067	0.0032144	0.0370875	down	--	--	K00423 L-ascorbate oxidase [EC:1.10.3.3] | (RefSeq) L-ascorbate oxidase-like (A)	hypothetical protein CUMW_216160 [Citrus unshiu]	RecName: Full=L-ascorbate oxidase; Short=ASO; Short=Ascorbase; EC=1.10.3.3; Flags: Precursor;	SubName: Full=Uncharacterized protein {ECO:0000313|EMBL:GAY62232.1};	Multicopper oxidases	GO:0005576,extracellular region; GO:0005507,copper ion binding; GO:0008447,L-ascorbate oxidase activity	Multicopper oxidase
Cg1g028990	1.28	2	1.07	5.81	5.65	5.33	93	166	80	471	479	459	3.802	1.927	6.84012e-12	1.44895e-09	up	--	--	K17469 sulfate transporter 2, low-affinity | (RefSeq) hypothetical protein (A)	hypothetical protein CICLE_v10025101mg [Citrus clementina]	RecName: Full=Sulfate transporter 2.1; AltName: Full=AST68;	SubName: Full=Uncharacterized protein {ECO:0000313|EMBL:ESR41387.1};	Sulfate/bicarbonate/oxalate exchanger SAT-1 and related transporters (SLC26 family)	GO:0005887,integral component of plasma membrane; GO:0008271,secondary active sulfate transmembrane transporter activity; GO:0015116,sulfate transmembrane transporter activity; GO:0015293,symporter activity; GO:1902358,sulfate transmembrane transport	STAS domain
Cg1g029540	6.59	9.08	30.11	4.67	3.6	3.93	588	924	2757	465	374	416	0.252	-1.991	0.000416325	0.0074681	down	--	--	K03063 26S proteasome regulatory subunit T3 | (RefSeq) 26S protease regulatory subunit 6B homolog (A)	hypothetical protein CUMW_195300 [Citrus unshiu]	RecName: Full=BTB/POZ domain-containing protein DOT3; AltName: Full=Protein DEFECTIVELY ORGANIZED TRIBUTARIES 3 {ECO:0000303|PubMed:18643975};	SubName: Full=Uncharacterized protein {ECO:0000313|EMBL:GAY59549.1};	--	GO:0010588,cotyledon vascular tissue pattern formation; GO:0010305,leaf vascular tissue pattern formation; GO:0010087,phloem or xylem histogenesis; GO:0080022,primary root development; GO:0016567,protein ubiquitination; GO:0048367,shoot system development	Spc7 kinetochore protein
Cg2g000290	30.06	29.16	34.46	63.58	67.32	67.98	1797	1988	2113	4240	4690	4814	2.066	1.047	5.65264e-08	3.90363e-06	up	--	--	K04733 interleukin-1 receptor-associated kinase 4 [EC:2.7.11.1] | (RefSeq) probable serine/threonine-protein kinase PBL16 isoform X1 (A)	hypothetical protein CICLE_v10015549mg [Citrus clementina]	RecName: Full=Probable serine/threonine-protein kinase PBL16 {ECO:0000305}; EC=2.7.11.1 {ECO:0000305}; AltName: Full=PBS1-like protein 16 {ECO:0000303|PubMed:20413097};	SubName: Full=Uncharacterized protein {ECO:0000313|EMBL:ESR58808.1};	Serine/threonine protein kinase	GO:0005886,plasma membrane; GO:0009506,plasmodesma; GO:0005524,ATP binding; GO:0004675,transmembrane receptor protein serine/threonine kinase activity; GO:0007166,cell surface receptor signaling pathway; GO:0006952,defense response; GO:0006468,protein phosphorylation	Protein kinase domain
Cg2g000970	36.58	41.84	60.26	23.61	23.28	20.52	1153	1504	1948	830	855	766	0.469	-1.092	0.000128806	0.00294707	down	--	--	--	hypothetical protein CICLE_v10016842mg [Citrus clementina]	RecName: Full=Protein YLS3; AltName: Full=Protein YELLOW-LEAF-SPECIFIC GENE 3; AltName: Full=Xylogen-like protein 9; Short=AtXYLP9; Flags: Precursor;	SubName: Full=Uncharacterized protein {ECO:0000313|EMBL:GAY58028.1};	--	GO:0031225,anchored component of membrane; GO:0005886,plasma membrane; GO:0008289,lipid binding; GO:0006869,lipid transport	Protease inhibitor/seed storage/LTP family
Cg2g001020	1.54	1.71	1.08	0.53	0.76	0.5	75	95	54	29	43	29	0.407	-1.297	0.00153352	0.0211243	down	--	--	K10696 E3 ubiquitin-protein ligase BRE1 [EC:2.3.2.27] | (RefSeq) E3 ubiquitin-protein ligase BRE1-like 2 (A)	hypothetical protein CICLE_v10016008mg [Citrus clementina]	--	SubName: Full=Uncharacterized protein {ECO:0000313|EMBL:GAY58022.1};	--	--	Family of unknown function (DUF716)
Cg2g001060	31.29	31.89	18.12	13.87	12.14	8.85	1015	1180	603	502	459	340	0.423	-1.242	1.8674e-05	0.00060805	down	--	--	K01870 isoleucyl-tRNA synthetase [EC:6.1.1.5] | (RefSeq) isoleucine--tRNA ligase, chloroplastic/mitochondrial-like (A)	hypothetical protein CICLE_v10016828mg [Citrus clementina]	RecName: Full=Dirigent protein 19; Short=AtDIR19; Flags: Precursor;	SubName: Full=Uncharacterized protein {ECO:0000313|EMBL:GAY58142.1};	--	GO:0048046,apoplast; GO:0016853,isomerase activity	Dirigent-like protein
Cg2g001110	22.68	16.96	16.09	42.34	49.23	34.62	631	538	459	1314	1596	1141	2.211	1.145	1.35687e-06	6.25452e-05	up	--	--	--	hypothetical protein CICLE_v10017191mg [Citrus clementina]	--	SubName: Full=Uncharacterized protein {ECO:0000313|EMBL:ESR59102.1};	--	GO:0016021,integral component of membrane	--
Cg2g001140	1.44	5.03	0.43	0.54	0.18	0.21	82	326	25	34	12	14	0.136	-2.875	0.000645122	0.010613	down	--	--	K07393 glutathionyl-hydroquinone reductase [EC:1.8.5.7] | (RefSeq) hypothetical protein (A)	hypothetical protein CUMW_184750 [Citrus unshiu]	RecName: Full=UPF0481 protein At3g47200;	SubName: Full=Uncharacterized protein {ECO:0000313|EMBL:GAY58134.1};	--	GO:0016021,integral component of membrane; GO:0005886,plasma membrane	Plant protein of unknown function
Cg2g001370	72.48	92.27	90.56	26.71	40.01	19.72	4322	6276	5539	1777	2780	1393	0.328	-1.607	5.47908e-08	3.79768e-06	down	--	--	K00430 peroxidase [EC:1.11.1.7] | (RefSeq) peroxidase A2 (A)	peroxidase [Citrus maxima]	RecName: Full=Peroxidase 15 {ECO:0000303|PubMed:17936696}; Short=Prx15 {ECO:0000303|PubMed:17936696}; EC=1.11.1.7; AltName: Full=Anionic peroxidase {ECO:0000303|PubMed:17936696}; Flags: Precursor;	RecName: Full=Peroxidase {ECO:0000256|RuleBase:RU362060, ECO:0000256|SAAS:SAAS00709852}; EC=1.11.1.7 {ECO:0000256|RuleBase:RU362060, ECO:0000256|SAAS:SAAS00709852};	--	GO:0005576,extracellular region; GO:0020037,heme binding; GO:0046872,metal ion binding; GO:0004601,peroxidase activity; GO:0042744,hydrogen peroxide catabolic process; GO:0006979,response to oxidative stress	Peroxidase
Cg2g001400	49.07	90.28	37.95	12.25	22	2.96	2962	6217	2350	825	1548	212	0.206	-2.28	0.000128402	0.00294139	down	--	--	K00430 peroxidase [EC:1.11.1.7] | (RefSeq) peroxidase 15-like (A)	hypothetical protein CISIN_1g018873mg [Citrus sinensis]	RecName: Full=Peroxidase 15 {ECO:0000303|PubMed:17936696}; Short=Prx15 {ECO:0000303|PubMed:17936696}; EC=1.11.1.7; AltName: Full=Anionic peroxidase {ECO:0000303|PubMed:17936696}; Flags: Precursor;	RecName: Full=Peroxidase {ECO:0000256|RuleBase:RU362060, ECO:0000256|SAAS:SAAS00709852}; EC=1.11.1.7 {ECO:0000256|RuleBase:RU362060, ECO:0000256|SAAS:SAAS00709852};	--	GO:0005576,extracellular region; GO:0020037,heme binding; GO:0046872,metal ion binding; GO:0004601,peroxidase activity; GO:0042744,hydrogen peroxide catabolic process; GO:0006979,response to oxidative stress	Peroxidase
Cg2g001440	106.08	290.48	16.69	20.73	22.06	5.41	5050	15774	815	1101	1224	305	0.118	-3.086	0.0040594	0.0443662	down	--	--	K00430 peroxidase [EC:1.11.1.7] | (RefSeq) peroxidase 15-like (A)	PREDICTED: peroxidase 15-like [Citrus sinensis]	RecName: Full=Peroxidase 15 {ECO:0000303|PubMed:17936696}; Short=Prx15 {ECO:0000303|PubMed:17936696}; EC=1.11.1.7; AltName: Full=Anionic peroxidase {ECO:0000303|PubMed:17936696}; Flags: Precursor;	RecName: Full=Peroxidase {ECO:0000256|RuleBase:RU362060, ECO:0000256|SAAS:SAAS00709852}; EC=1.11.1.7 {ECO:0000256|RuleBase:RU362060, ECO:0000256|SAAS:SAAS00709852};	--	GO:0005576,extracellular region; GO:0020037,heme binding; GO:0046872,metal ion binding; GO:0004601,peroxidase activity; GO:0042744,hydrogen peroxide catabolic process; GO:0006979,response to oxidative stress	Peroxidase
Cg2g001460	1.73	2.93	0.25	0.16	0.09	0.02	67	130	10	7	4	1	0.055	-4.173	3.26416e-05	0.000966078	down	--	--	K00430 peroxidase [EC:1.11.1.7] | (RefSeq) peroxidase A2 (A)	PREDICTED: peroxidase A2 [Citrus sinensis]	RecName: Full=Peroxidase C3; EC=1.11.1.7; Flags: Precursor;	RecName: Full=Peroxidase {ECO:0000256|RuleBase:RU362060, ECO:0000256|SAAS:SAAS00709852}; EC=1.11.1.7 {ECO:0000256|RuleBase:RU362060, ECO:0000256|SAAS:SAAS00709852};	--	GO:0005576,extracellular region; GO:0005773,vacuole; GO:0020037,heme binding; GO:0046872,metal ion binding; GO:0004601,peroxidase activity; GO:0042744,hydrogen peroxide catabolic process; GO:0006979,response to oxidative stress	Peroxidase
Cg2g001690	0.12	0.37	0.17	0	0.03	0	8	29	12	0	2	0	0.037	-4.737	0.00186405	0.0246271	down	--	--	K14638 solute carrier family 15 (peptide/histidine transporter), member 3/4 | (RefSeq) protein NRT1/ PTR FAMILY 7.1-like (A)	hypothetical protein CUMW_123000, partial [Citrus unshiu]	RecName: Full=Protein NRT1/ PTR FAMILY 7.1; Short=AtNPF7.1;	SubName: Full=Uncharacterized protein {ECO:0000313|EMBL:GAY49950.1}; Flags: Fragment;	H+/oligopeptide symporter	GO:0016021,integral component of membrane; GO:0022857,transmembrane transporter activity	POT family
Cg2g001710	37.06	22.17	41.08	97.58	120.22	115.05	2481	1693	2821	7288	9380	9126	3.203	1.679	5.68052e-08	3.90857e-06	up	--	--	K00208 enoyl-[acyl-carrier protein] reductase I [EC:1.3.1.9 1.3.1.10] | (RefSeq) hypothetical protein (A)	hypothetical protein CICLE_v10015082mg [Citrus clementina]	RecName: Full=Enoyl-[acyl-carrier-protein] reductase [NADH], chloroplastic; Short=ENR; EC=1.3.1.9; AltName: Full=NADH-dependent enoyl-ACP reductase 1; AltName: Full=Protein MOSAIC DEATH 1; Flags: Precursor;	SubName: Full=Uncharacterized protein {ECO:0000313|EMBL:ESR59166.1};	Reductases with broad range of substrate specificities	GO:0009507,chloroplast; GO:0009941,chloroplast envelope; GO:0009570,chloroplast stroma; GO:0005835,fatty acid synthase complex; GO:0009579,thylakoid; GO:0005507,copper ion binding; GO:0004318,enoyl-[acyl-carrier-protein] reductase (NADH) activity; GO:0016631,enoyl-[acyl-carrier-protein] reductase activity; GO:0006633,fatty acid biosynthetic process	Trans-2-enoyl-CoA reductase catalytic region
Cg2g001930	3.31	6.26	0.53	0.79	0.63	1	304	657	50	81	67	109	0.244	-2.037	0.00336285	0.0383777	down	--	--	K04733 interleukin-1 receptor-associated kinase 4 [EC:2.7.11.1] | (RefSeq) LOW QUALITY PROTEIN: G-type lectin S-receptor-like serine/threonine-protein kinase LECRK3 (A)	hypothetical protein CICLE_v10014324mg [Citrus clementina]	RecName: Full=G-type lectin S-receptor-like serine/threonine-protein kinase LECRK2 {ECO:0000305}; Short=OsLecRK2 {ECO:0000303|PubMed:25485617}; EC=2.7.11.1 {ECO:0000305}; Flags: Precursor;	SubName: Full=Uncharacterized protein {ECO:0000313|EMBL:ESR59198.1};	--	GO:0016021,integral component of membrane; GO:0005886,plasma membrane; GO:0005524,ATP binding; GO:0030246,carbohydrate binding; GO:0004674,protein serine/threonine kinase activity; GO:0006952,defense response; GO:0006468,protein phosphorylation	PAN-like domain
Cg2g002400	6.5	8.72	6.25	18.18	20.46	23.8	151	231	149	471	554	655	2.861	1.517	8.73936e-10	1.07688e-07	up	--	--	K11253 histone H3 | (RefSeq) histone H3.2 (A)	PREDICTED: histone H3.2 [Musa acuminata subsp. malaccensis]	RecName: Full=Histone H3.2;	RecName: Full=Histone H3 {ECO:0000256|RuleBase:RU004471};	Histones H3 and H4	GO:0000786,nucleosome; GO:0005634,nucleus; GO:0003677,DNA binding; GO:0046982,protein heterodimerization activity	Histone-like transcription factor (CBF/NF-Y) and archaeal histone
Cg2g002910	5.3	7.73	5.57	1.76	2.28	1.53	281	468	303	104	141	96	0.293	-1.771	3.44199e-10	4.8068e-08	down	--	--	K07393 glutathionyl-hydroquinone reductase [EC:1.8.5.7] | (RefSeq) hypothetical protein (A)	hypothetical protein CUMW_102900 [Citrus unshiu]	RecName: Full=UPF0481 protein At3g47200;	SubName: Full=Uncharacterized protein {ECO:0000313|EMBL:GAY47217.1};	--	GO:0016021,integral component of membrane; GO:0005886,plasma membrane	Plant protein of unknown function
Cg2g003230	0.11	0.26	0	2.98	0.7	0.99	5	13	0	147	36	52	12.67	3.663	0.000257065	0.00509615	up	--	--	--	PREDICTED: extensin-like [Citrus sinensis]	--	--	--	--	Extensin-like region
Cg2g003240	0	0	0	0.5	0.88	0.6	0	0	0	25	46	32	165.477	7.37	2.4107e-07	1.41585e-05	up	--	--	--	PREDICTED: extensin-2-like [Citrus sinensis]	--	--	--	--	Extensin-like region
Cg2g003470	0.05	0	0.05	0.49	0.14	0.93	2	0	2	20	6	40	14.306	3.839	0.00342025	0.0388446	up	--	--	--	--	--	--	--	--	Vacuolar sorting 38 and autophagy-related subunit 14
Cg2g003800	3.44	8.43	6.51	1.82	2.35	2.14	34	95	66	20	27	25	0.335	-1.577	0.00245738	0.0305133	down	--	--	K13457 disease resistance protein RPM1 | (RefSeq) hypothetical protein (A)	hypothetical protein CICLE_v10014222mg [Citrus clementina]	RecName: Full=Putative disease resistance protein At1g59780;	SubName: Full=Uncharacterized protein {ECO:0000313|EMBL:ESR59400.1};	Apoptotic ATPase	GO:0005886,plasma membrane; GO:0043531,ADP binding; GO:0005524,ATP binding; GO:0006952,defense response; GO:0007165,signal transduction	--
Cg2g003810	6.27	7.78	8.31	4.71	4.42	2.39	426	603	579	357	350	192	0.499	-1.003	0.00226636	0.0285804	down	--	--	K13457 disease resistance protein RPM1 | (RefSeq) hypothetical protein (A)	hypothetical protein CICLE_v10014222mg [Citrus clementina]	RecName: Full=Disease resistance protein RPP13; AltName: Full=Resistance to Peronospora parasitica protein 13;	SubName: Full=Uncharacterized protein {ECO:0000313|EMBL:ESR59400.1};	Apoptotic ATPase	GO:0005737,cytoplasm; GO:0005886,plasma membrane; GO:0043531,ADP binding; GO:0005524,ATP binding; GO:0009814,defense response, incompatible interaction; GO:0009626,plant-type hypersensitive response; GO:0007165,signal transduction	KAP family P-loop domain
Cg2g005920	0	0.09	0	3.12	3.72	2.65	0	8	0	262	326	236	96.254	6.589	3.47189e-19	2.42428e-16	up	--	--	--	hypothetical protein CUMW_098880 [Citrus unshiu]	--	SubName: Full=Uncharacterized protein {ECO:0000313|EMBL:GAY46673.1};	--	--	Lipase (class 3)
Cg2g005960	0	0	0	0.19	0.2	0.17	0	0	0	11	12	10	53.314	5.736	0.00126967	0.0181341	up	--	--	K13428 LRR receptor-like serine/threonine-protein kinase EFR [EC:2.7.11.1] | (RefSeq) LRR receptor-like serine/threonine-protein kinase EFR (A)	hypothetical protein CUMW_098920 [Citrus unshiu]	RecName: Full=LRR receptor-like serine/threonine-protein kinase EFR; EC=2.7.11.1; AltName: Full=Elongation factor Tu receptor; Short=EF-Tu receptor; Flags: Precursor;	SubName: Full=Uncharacterized protein {ECO:0000313|EMBL:GAY46678.1};	--	GO:0012505,endomembrane system; GO:0016021,integral component of membrane; GO:0005886,plasma membrane; GO:0005524,ATP binding; GO:0004674,protein serine/threonine kinase activity; GO:0019199,transmembrane receptor protein kinase activity; GO:0010204,defense response signaling pathway, resistance gene-independent; GO:0016045,detection of bacterium; GO:0002764,immune response-regulating signaling p…	Leucine Rich repeat
Cg2g006260	0.37	0.31	0.11	1.26	0.98	1.2	24	23	7	91	74	92	4.341	2.118	7.49995e-05	0.00189033	up	--	--	K08592 sentrin-specific protease 1 [EC:3.4.22.68] | (RefSeq) hypothetical protein (A)	PREDICTED: uncharacterized protein LOC102628600 isoform X4 [Citrus sinensis]	RecName: Full=Ubiquitin-like-specific protease 1A; EC=3.4.22.-;	SubName: Full=Uncharacterized protein {ECO:0000313|EMBL:GAY69302.1}; Flags: Fragment;	Protease, Ulp1 family	GO:0005634,nucleus; GO:0009506,plasmodesma; GO:0004175,endopeptidase activity; GO:0070140,SUMO-specific isopeptidase activity; GO:0016926,protein desumoylation	HMG (high mobility group) box
Cg2g006510	0.99	1.32	1.4	0.48	0.67	0.52	91	139	132	49	72	57	0.438	-1.191	0.000769343	0.0121109	down	--	--	K01087 trehalose 6-phosphate phosphatase [EC:3.1.3.12] | (RefSeq) trehalose-phosphate phosphatase A-like (A)	PREDICTED: uncharacterized protein LOC102619851 [Citrus sinensis]	RecName: Full=Protein KINESIN LIGHT CHAIN-RELATED 2 {ECO:0000303|PubMed:23204523}; AltName: Full=Kinesin light chain-like protein 1 {ECO:0000303|Ref.1}; Short=AtKLC1 {ECO:0000303|Ref.1};	SubName: Full=Uncharacterized protein {ECO:0000313|EMBL:KDO66204.1};	Kinesin light chain	GO:0005886,plasma membrane; GO:0009860,pollen tube growth; GO:0031347,regulation of defense response	MIT (microtubule interacting and transport) domain
Cg2g006980	14.78	13.78	16.98	46.26	38.9	71.97	941	1001	1109	3285	2886	5428	3.373	1.754	2.11068e-08	1.67042e-06	up	--	--	K02575 MFS transporter, NNP family, nitrate/nitrite transporter | (RefSeq) high affinity nitrate transporter 2.7 (A)	PREDICTED: high affinity nitrate transporter 2.7 [Citrus sinensis]	RecName: Full=High affinity nitrate transporter 2.7; Short=AtNRT2:7;	SubName: Full=Uncharacterized protein {ECO:0000313|EMBL:ESR59798.1};	--	GO:0016021,integral component of membrane; GO:0009705,plant-type vacuole membrane; GO:0005886,plasma membrane; GO:0015112,nitrate transmembrane transporter activity; GO:0071249,cellular response to nitrate; GO:0042128,nitrate assimilation; GO:0015706,nitrate transport	Major Facilitator Superfamily
Cg2g007490	0.96	2.41	0.68	3.84	5.24	4.81	54	154	39	240	342	319	3.421	1.774	0.000171204	0.0036846	up	--	--	K16190 glucuronokinase [EC:2.7.1.43] | (RefSeq) glucuronokinase 1 (A)	PREDICTED: glucuronokinase 1 [Citrus sinensis]	RecName: Full=Glucuronokinase 1; Short=AtGlcAK1; EC=2.7.1.43;	SubName: Full=Uncharacterized protein {ECO:0000313|EMBL:GAY61324.1};	--	GO:0005829,cytosol; GO:0005524,ATP binding; GO:0047940,glucuronokinase activity; GO:0046872,metal ion binding; GO:0008266,poly(U) RNA binding; GO:0042546,cell wall biogenesis; GO:0006020,inositol metabolic process; GO:0048868,pollen tube development	GHMP kinases C terminal
Cg2g008200	6.66	7.03	6.62	2.24	4.29	1.96	261	314	266	98	196	91	0.406	-1.299	0.000307847	0.0059042	down	--	--	K19519 transforming growth factor-beta-induced protein | (RefSeq) fasciclin-like arabinogalactan protein 12 (A)	hypothetical protein CICLE_v10016407mg [Citrus clementina]	RecName: Full=Fasciclin-like arabinogalactan protein 6; Flags: Precursor;	SubName: Full=Uncharacterized protein {ECO:0000313|EMBL:ESR59959.1};	--	GO:0031225,anchored component of membrane; GO:0005886,plasma membrane	Fasciclin domain
Cg2g008230	0	0.21	0.12	0.88	1.47	1.91	0	4	2	16	28	37	12.363	3.628	0.000551512	0.00940964	up	--	--	K16040 trans-resveratrol di-O-methyltransferase [EC:2.1.1.240] | (RefSeq) trans-resveratrol di-O-methyltransferase-like (A)	PREDICTED: trans-resveratrol di-O-methyltransferase-like [Citrus sinensis]	--	SubName: Full=Uncharacterized protein {ECO:0000313|EMBL:KDO79553.1}; Flags: Fragment;	Nucleolar RNA-associated protein (NRAP)	--	Nrap protein domain 6
Cg2g008400	35.93	38.63	46.61	20.44	17.92	11.3	2811	3447	3740	1784	1634	1047	0.397	-1.334	3.57739e-06	0.000143805	down	--	--	--	PREDICTED: transcription factor TCP4 [Citrus sinensis]	RecName: Full=Transcription factor TCP4; AltName: Full=Protein MATERNAL EFFECT EMBRYO ARREST 35;	SubName: Full=Uncharacterized protein {ECO:0000313|EMBL:KDO45776.1};	--	GO:0005634,nucleus; GO:0003677,DNA binding; GO:0003700,DNA-binding transcription factor activity; GO:0030154,cell differentiation; GO:0048826,cotyledon morphogenesis; GO:0009793,embryo development ending in seed dormancy; GO:0048366,leaf development; GO:0009965,leaf morphogenesis; GO:0045962,positive regulation of development, heterochronic; GO:0006355,regulation of transcription, DNA-templated; …	TCP family transcription factor
Cg2g008530	0	0	0.11	14.65	11.17	9.69	0	0	7	992	790	697	292.418	8.192	1.81607e-07	1.10446e-05	up	--	--	--	PREDICTED: seed biotin-containing protein SBP65 [Citrus sinensis]	RecName: Full=Seed biotin-containing protein SBP65; AltName: Full=BP75; AltName: Full=Seed biotinylated protein of 65 kDa;	SubName: Full=Uncharacterized protein {ECO:0000313|EMBL:KDO63323.1};	--	--	Late embryogenesis abundant protein
Cg2g008640	5.21	2.01	2.24	1.2	1.05	1.16	136	60	60	35	32	36	0.354	-1.496	0.00415854	0.0451333	down	--	--	--	PREDICTED: uncharacterized protein LOC102610131 [Citrus sinensis]	--	SubName: Full=Uncharacterized protein {ECO:0000313|EMBL:ESR60017.1};	--	--	Protein of unknown function, DUF538
Cg2g008710	146.52	90.11	108.69	371.43	285.54	286.47	17430	12227	13262	49293	39586	40374	2.664	1.414	8.08443e-08	5.36675e-06	up	--	--	K01595 phosphoenolpyruvate carboxylase [EC:4.1.1.31] | (RefSeq) phosphoenolpyruvate carboxylase 2 (A)	PREDICTED: phosphoenolpyruvate carboxylase 2 [Citrus sinensis]	RecName: Full=Phosphoenolpyruvate carboxylase 2; Short=AtPPC2; Short=PEPC 2; Short=PEPCase 2; EC=4.1.1.31;	SubName: Full=Uncharacterized protein {ECO:0000313|EMBL:KDO63364.1};	--	GO:0048046,apoplast; GO:0009507,chloroplast; GO:0005829,cytosol; GO:0005886,plasma membrane; GO:0009506,plasmodesma; GO:0008964,phosphoenolpyruvate carboxylase activity; GO:0015977,carbon fixation; GO:0048366,leaf development; GO:0015979,photosynthesis; GO:0006099,tricarboxylic acid cycle	Phosphoenolpyruvate carboxylase
Cg2g008920	307.4	224.46	303.91	540.44	502.16	763.55	7539	6279	7645	14786	14352	22185	2.108	1.076	0.000143564	0.00321501	up	--	--	--	--	--	--	--	--	XYPPX repeat (two copies)
Cg2g009070	14.86	10.08	16.58	30.14	32.34	38.77	566	438	648	1281	1436	1750	2.365	1.242	2.94233e-05	0.000892075	up	--	--	K11982 E3 ubiquitin-protein ligase RNF115/126 [EC:2.3.2.27] | (RefSeq) E3 ubiquitin-protein ligase RNF115-like (A)	PREDICTED: probable E3 ubiquitin-protein ligase XERICO isoform X1 [Citrus sinensis]	RecName: Full=RING-H2 finger protein ATL32; EC=2.3.2.27 {ECO:0000305}; AltName: Full=RING-type E3 ubiquitin transferase ATL32 {ECO:0000305}; Flags: Precursor;	SubName: Full=Uncharacterized protein {ECO:0000313|EMBL:GAY54314.1};	FOG: Predicted E3 ubiquitin ligase	GO:0016021,integral component of membrane; GO:0046872,metal ion binding; GO:0061630,ubiquitin protein ligase activity; GO:0043161,proteasome-mediated ubiquitin-dependent protein catabolic process	Baculovirus U-box/Ring-like domain
Cg2g009540	7.22	2.03	2.28	20.23	32.44	22.09	402	129	130	1257	2106	1458	6.352	2.667	7.46785e-08	5.02826e-06	up	--	--	K00660 chalcone synthase [EC:2.3.1.74] | (RefSeq) hypothetical protein (A)	chalcone synthase [Citrus sinensis]	RecName: Full=Chalcone synthase 2; EC=2.3.1.74; AltName: Full=Naringenin-chalcone synthase 2;	SubName: Full=Chalcone synthase {ECO:0000313|EMBL:AKR05583.1};	--	GO:0016210,naringenin-chalcone synthase activity; GO:0009813,flavonoid biosynthetic process	FAE1/Type III polyketide synthase-like protein
Cg2g010080	0.9	0.75	1.01	2.46	2.01	3.25	85	81	98	260	222	366	2.844	1.508	1.17988e-05	0.000407405	up	--	--	--	PREDICTED: acyltransferase-like protein At3g26840, chloroplastic isoform X1 [Citrus sinensis]	RecName: Full=Acyltransferase-like protein At3g26840, chloroplastic; EC=2.3.1.-; Flags: Precursor;	SubName: Full=Uncharacterized protein {ECO:0000313|EMBL:GAY65760.1};	--	GO:0009507,chloroplast; GO:0010287,plastoglobule; GO:0004144,diacylglycerol O-acyltransferase activity; GO:0033306,phytol metabolic process; GO:0019432,triglyceride biosynthetic process	BAAT / Acyl-CoA thioester hydrolase C terminal
Cg2g011120	12.64	23.2	1.16	1.6	2.4	0.85	1448	3032	136	205	321	116	0.133	-2.916	0.000136293	0.00308467	down	--	--	K13466 EIX receptor 1/2 | (RefSeq) Eix2; EIX receptor 2 (A)	PREDICTED: LRR receptor-like serine/threonine-protein kinase FLS2 [Citrus sinensis]	RecName: Full=Receptor-like protein EIX2 {ECO:0000305}; AltName: Full=EIX receptor 2 {ECO:0000312|EMBL:AAR28378.1}; Flags: Precursor;	SubName: Full=Uncharacterized protein {ECO:0000313|EMBL:ESR60328.1};	FOG: Leucine rich repeat	GO:0016021,integral component of membrane; GO:0005886,plasma membrane; GO:0050832,defense response to fungus	Leucine rich repeat N-terminal domain
Cg2g011280	3.85	3.19	2.94	1.16	0.97	0.99	92	87	72	31	27	28	0.306	-1.707	7.75941e-06	0.000285719	down	--	--	K13448 calcium-binding protein CML | (RefSeq) hypothetical protein (A)	hypothetical protein CISIN_1g037913mg [Citrus sinensis]	RecName: Full=Calcium-binding protein CML38; AltName: Full=Calmodulin-like protein 38;	SubName: Full=Uncharacterized protein {ECO:0000313|EMBL:KDO55620.1};	Calmodulin and related proteins (EF-Hand superfamily)	GO:0005886,plasma membrane; GO:0005509,calcium ion binding; GO:0009611,response to wounding	Caleosin related protein
Cg2g011590	12.96	10.16	9.96	0.38	4.49	1.88	151	135	119	5	61	26	0.198	-2.334	0.00115396	0.016748	down	--	--	--	PREDICTED: uncharacterized protein LOC102624758 [Citrus sinensis]	--	SubName: Full=Uncharacterized protein {ECO:0000313|EMBL:JAV45305.1}; Flags: Fragment;	--	--	--
Cg2g012190	1.33	3.67	1	0.38	0.16	0.56	44	139	34	14	6	22	0.184	-2.441	0.000853378	0.0131016	down	--	--	K04733 interleukin-1 receptor-associated kinase 4 [EC:2.7.11.1] | (RefSeq) glycerophosphodiester phosphodiesterase protein kinase domain-containing GDPDL2-like (A)	hypothetical protein CISIN_1g026012mg [Citrus sinensis]	RecName: Full=Thaumatin-like protein 1; AltName: Full=PpAZ44; Flags: Precursor;	SubName: Full=Uncharacterized protein {ECO:0000313|EMBL:KDO39872.1};	--	GO:0005576,extracellular region; GO:0006952,defense response	Thaumatin family
Cg2g012510	0.96	0.89	1.71	4.64	5.8	4.02	67	71	123	363	474	334	3.906	1.966	2.92466e-07	1.68106e-05	up	--	--	K14794 ribosomal RNA-processing protein 12 | (RefSeq) hypothetical protein (A)	PREDICTED: uncharacterized membrane protein YMR155W-like [Citrus sinensis]	RecName: Full=Protein NUCLEAR FUSION DEFECTIVE 4 {ECO:0000303|PubMed:16698901};	SubName: Full=Uncharacterized protein {ECO:0000313|EMBL:ESR41694.1};	--	GO:0016021,integral component of membrane; GO:0000741,karyogamy; GO:0010197,polar nucleus fusion; GO:0009651,response to salt stress	Nodulin-like
Cg2g012630	2.13	2.07	1.47	5.46	5.37	4.26	128	142	91	367	377	304	2.615	1.387	4.75268e-08	3.33121e-06	up	--	--	K20779 E3 ubiquitin-protein ligase RNF168 [EC:2.3.2.31] | (RefSeq) putative E3 ubiquitin-protein ligase RING1a (A)	hypothetical protein CUMW_111200 [Citrus unshiu]	RecName: Full=E3 ubiquitin-protein ligase ORTHRUS-LIKE 1; Short=ORTH-LIKE 1; EC=2.3.2.27; AltName: Full=Protein VARIANT IN METHYLATION 6; AltName: Full=RING-type E3 ubiquitin transferase ORTHRUS-LIKE 1 {ECO:0000305};	SubName: Full=Uncharacterized protein {ECO:0000313|EMBL:GAY48377.1};	Predicted E3 ubiquitin ligase	GO:0005737,cytoplasm; GO:0016021,integral component of membrane; GO:0005720,nuclear heterochromatin; GO:0005634,nucleus; GO:0042393,histone binding; GO:0046872,metal ion binding; GO:0008327,methyl-CpG binding; GO:0010428,methyl-CpNpG binding; GO:0010429,methyl-CpNpN binding; GO:0061630,ubiquitin protein ligase activity; GO:0004842,ubiquitin-protein transferase activity; GO:0016569,covalent chroma…	zinc finger of C3HC4-type, RING
Cg2g012820	0	1.54	2.14	0	0	0	0	24	30	0	0	0	0.009	-6.779	0.00322326	0.0371671	down	--	--	--	--	--	--	--	--	Helix-turn-helix domain
Cg2g013180	0.38	0.49	0.02	2.36	3.79	0.79	18	27	1	126	212	45	7.775	2.959	0.000816586	0.0126189	up	--	--	K13691 pathogen-inducible salicylic acid glucosyltransferase [EC:2.4.1.-] | (RefSeq) hypothetical protein (A)	hypothetical protein CICLE_v10015138mg [Citrus clementina]	RecName: Full=UDP-glycosyltransferase 74E2; EC=2.4.1.-;	SubName: Full=Uncharacterized protein {ECO:0000313|EMBL:ESR60480.1};	UDP-glucuronosyl and UDP-glucosyl transferase	GO:0043231,intracellular membrane-bounded organelle; GO:0052638,indole-3-butyrate beta-glucosyltransferase activity; GO:0080043,quercetin 3-O-glucosyltransferase activity; GO:0080044,quercetin 7-O-glucosyltransferase activity; GO:0035251,UDP-glucosyltransferase activity; GO:0071475,cellular hyperosmotic salinity response; GO:0071215,cellular response to abscisic acid stimulus; GO:0070301,cellular…	Glycosyltransferase family 28 C-terminal domain
Cg2g013590	42.73	44.88	58.87	2.08	24.07	5.65	460	551	650	25	302	72	0.207	-2.27	0.00144899	0.0201459	down	--	--	K06689 ubiquitin-conjugating enzyme E2 D [EC:2.3.2.23] | (RefSeq) SUMO-conjugating enzyme UBC9 (A)	hypothetical protein CUMW_176890 [Citrus unshiu]	RecName: Full=Ubiquitin-conjugating enzyme E2-17 kDa; EC=2.3.2.23; AltName: Full=E2 ubiquitin-conjugating enzyme; AltName: Full=Ubiquitin carrier protein; AltName: Full=Ubiquitin-protein ligase;	SubName: Full=Uncharacterized protein {ECO:0000313|EMBL:GAY57108.1};	Ubiquitin-protein ligase	GO:0005524,ATP binding; GO:0016740,transferase activity; GO:0016567,protein ubiquitination	Ubiquitin-conjugating enzyme
Cg2g014030	6.71	7.11	17.34	3.84	3.16	3.07	445	538	1180	284	244	241	0.308	-1.701	0.000151465	0.00332816	down	--	--	K22395 cinnamyl-alcohol dehydrogenase [EC:1.1.1.195] | (RefSeq) tetrahydrocannabinolic acid synthase-like isoform X1 (A)	PREDICTED: cannabidiolic acid synthase-like isoform X1 [Citrus sinensis]	RecName: Full=Cannabidiolic acid synthase; EC=1.21.3.8; AltName: Full=CBDA synthase; Flags: Precursor;	SubName: Full=Uncharacterized protein {ECO:0000313|EMBL:ESR44781.1};	--	GO:0048046,apoplast; GO:0102779,cannabidiolate synthase activity; GO:0050660,flavin adenine dinucleotide binding; GO:0016614,oxidoreductase activity, acting on CH-OH group of donors	Berberine and berberine like
Cg2g014580	51.97	39.94	78.15	26.31	26.57	26.86	1813	1589	2796	1024	1080	1110	0.451	-1.149	0.000401852	0.00728664	down	--	--	K08902 photosystem II Psb27 protein | (RefSeq) hypothetical protein (A)	hypothetical protein CICLE_v10016927mg [Citrus clementina]	RecName: Full=Photosystem II repair protein PSB27-H1, chloroplastic; Short=Psb27-H1; AltName: Full=Thylakoid lumenal protein PSB27-H1; Flags: Precursor;	SubName: Full=Uncharacterized protein {ECO:0000313|EMBL:ESR60571.1};	--	GO:0009507,chloroplast; GO:0009534,chloroplast thylakoid; GO:0009543,chloroplast thylakoid lumen; GO:0009535,chloroplast thylakoid membrane; GO:0009579,thylakoid; GO:0071484,cellular response to light intensity; GO:0010207,photosystem II assembly; GO:0010206,photosystem II repair	Photosystem II Pbs27
Cg2g014650	0	0.35	0	2.81	3.94	3.06	0	5	0	39	57	45	26.666	4.737	7.48275e-06	0.000277701	up	--	--	--	hypothetical protein CICLE_v10017406mg [Citrus clementina]	--	SubName: Full=Uncharacterized protein {ECO:0000313|EMBL:ESR60555.1};	--	--	--
Cg2g014830	1.92	1.57	2.06	4.24	4.04	4.32	90	84	99	222	221	240	2.214	1.147	5.51193e-05	0.0014719	up	--	--	K13675 UDP-glucose:O-linked fucose beta-1,3-glucosyltransferase [EC:2.4.1.-] | (RefSeq) uncharacterized LOC103415141 (A)	hypothetical protein CUMW_272100 [Citrus unshiu]	--	SubName: Full=Uncharacterized protein {ECO:0000313|EMBL:GAY69448.1};	Galactosyltransferases	--	Fringe-like
Cg2g014880	0.41	0.83	0.18	0.08	0.16	0.1	49	113	22	10	22	14	0.234	-2.095	0.0024852	0.0307567	down	--	--	K04733 interleukin-1 receptor-associated kinase 4 [EC:2.7.11.1] | (RefSeq) G-type lectin S-receptor-like serine/threonine-protein kinase At4g03230 (A)	PREDICTED: G-type lectin S-receptor-like serine/threonine-protein kinase At4g03230 isoform X1 [Citrus sinensis]	RecName: Full=G-type lectin S-receptor-like serine/threonine-protein kinase At4g03230; EC=2.7.11.1; Flags: Precursor;	SubName: Full=Uncharacterized protein {ECO:0000313|EMBL:GAY51945.1}; Flags: Fragment;	--	GO:0016021,integral component of membrane; GO:0005886,plasma membrane; GO:0005524,ATP binding; GO:0005516,calmodulin binding; GO:0030246,carbohydrate binding; GO:0004674,protein serine/threonine kinase activity; GO:0006468,protein phosphorylation; GO:0048544,recognition of pollen	Domain of unknown function (DUF3403)
Cg2g015010	0.42	0.41	0.48	1.06	1.65	1.08	17	19	20	48	78	52	2.815	1.493	0.00193706	0.0253783	up	--	--	--	hypothetical protein CICLE_v10018263mg [Citrus clementina]	--	SubName: Full=Uncharacterized protein {ECO:0000313|EMBL:ESR60658.1};	--	--	--
Cg2g015070	6.77	12.31	9.7	4.64	5.71	4.2	238	494	350	182	234	175	0.494	-1.018	0.00093043	0.0140444	down	--	--	K18812 cyclin D6, plant | (RefSeq) putative cyclin-D6-1 (A)	hypothetical protein CUMW_204130 [Citrus unshiu]	RecName: Full=Putative cyclin-D6-1; AltName: Full=G1/S-specific cyclin-D6-1; Short=CycD6;1;	SubName: Full=Uncharacterized protein {ECO:0000313|EMBL:GAY60712.1};	G1/S-specific cyclin D	GO:0005634,nucleus; GO:0007049,cell cycle; GO:0051301,cell division; GO:0051726,regulation of cell cycle	Cyclin, N-terminal domain
Cg2g015830	17.76	21.29	18.91	10.93	12	4.98	999	1366	1091	686	787	332	0.468	-1.095	0.00143227	0.0199576	down	--	--	--	PREDICTED: uncharacterized protein LOC102607218 [Citrus sinensis]	RecName: Full=Transcription factor bHLH162; AltName: Full=Basic helix-loop-helix protein 162; Short=AtbHLH162 {ECO:0000303|PubMed:14600211}; Short=bHLH 162; AltName: Full=bHLH transcription factor bHLH162;	SubName: Full=Uncharacterized protein {ECO:0000313|EMBL:GAY63294.1};	--	GO:0090575,RNA polymerase II transcription factor complex; GO:0003700,DNA-binding transcription factor activity; GO:0046983,protein dimerization activity; GO:0000977,RNA polymerase II regulatory region sequence-specific DNA binding; GO:0050832,defense response to fungus; GO:0006357,regulation of transcription by RNA polymerase II; GO:0006355,regulation of transcription, DNA-templated; GO:0006351,…	Helix-loop-helix DNA-binding domain
Cg2g016050	1.93	2.06	1.57	3.75	3.63	5.36	42	51	35	91	92	138	2.259	1.176	0.00191493	0.0251759	up	--	--	K04733 interleukin-1 receptor-associated kinase 4 [EC:2.7.11.1] | (RefSeq) probable inactive receptor kinase At3g08680 (A)	hypothetical protein CICLE_v10018897mg [Citrus clementina]	RecName: Full=Protein DA1-related 5;	SubName: Full=Uncharacterized protein {ECO:0000313|EMBL:ESR55276.1};	--	GO:0043531,ADP binding; GO:0046872,metal ion binding	Arabidopsis broad-spectrum mildew resistance protein RPW8
Cg2g016400	10.24	9.96	8.09	1.84	4.92	3.46	100	111	81	20	56	40	0.354	-1.5	0.00108233	0.015929	down	--	--	K19825 2-alkenal reductase (NADP+) [EC:1.3.1.102] | (RefSeq) 2-alkenal reductase (NADP(+)-dependent)-like (A)	NADP-dependent alkenal double bond reductase p1-like protein, partial [Trifolium pratense]	RecName: Full=(+)-pulegone reductase; EC=1.3.1.81;	SubName: Full=2-alkenal reductase (NADP(+)-dependent)-like {ECO:0000313|RefSeq:XP_018839361.1};	Predicted NAD-dependent oxidoreductase	GO:0005737,cytoplasm; GO:0052579,(+)-pulegone reductase, (+)-isomenthone as substrate, activity; GO:0052580,(+)-pulegone reductase, (-)-menthone as substrate, activity; GO:0070402,NADPH binding; GO:0042214,terpene metabolic process; GO:0016114,terpenoid biosynthetic process	--
Cg2g017150	0.72	0.43	0.43	1.85	1.94	1.56	28	19	17	80	88	72	3.331	1.736	8.90949e-05	0.0021831	up	--	--	K16226 disease resistance protein RPS4 | (RefSeq) hypothetical protein (A)	PREDICTED: disease resistance protein TAO1-like isoform X2 [Citrus sinensis]	RecName: Full=Disease resistance-like protein DSC1 {ECO:0000305}; AltName: Full=Protein DOMINANT SUPPRESSOR OF CAMTA3 NUMBER 1 {ECO:0000303|PubMed:28407487};	SubName: Full=Uncharacterized protein {ECO:0000313|EMBL:ESR55425.1};	--	GO:0043531,ADP binding; GO:0005524,ATP binding; GO:0042742,defense response to bacterium; GO:0009626,plant-type hypersensitive response; GO:0007165,signal transduction	--
Cg2g017560	81.29	98.06	222.11	19.7	30.92	15.24	3539	4870	9919	957	1569	786	0.155	-2.685	5.86998e-09	5.45156e-07	down	--	--	K08235 xyloglucan:xyloglucosyl transferase [EC:2.4.1.207] | (RefSeq) xyloglucan endotransglucosylase/hydrolase protein 9 (A)	hypothetical protein CISIN_1g022821mg [Citrus sinensis]	RecName: Full=Xyloglucan endotransglucosylase/hydrolase protein 9; Short=At-XTH9; Short=XTH-9; EC=2.4.1.207; Flags: Precursor;	RecName: Full=Xyloglucan endotransglucosylase/hydrolase {ECO:0000256|RuleBase:RU361120}; EC=2.4.1.207 {ECO:0000256|RuleBase:RU361120};	--	GO:0048046,apoplast; GO:0005618,cell wall; GO:0004553,hydrolase activity, hydrolyzing O-glycosyl compounds; GO:0016762,xyloglucan:xyloglucosyl transferase activity; GO:0042546,cell wall biogenesis; GO:0071555,cell wall organization; GO:0010411,xyloglucan metabolic process	Xyloglucan endo-transglycosylase (XET) C-terminus
Cg2g017760	5.96	3.51	17.43	2.71	1.52	3.24	462	310	1386	234	137	298	0.263	-1.926	0.0016741	0.0225441	down	--	--	K01177 beta-amylase [EC:3.2.1.2] | (RefSeq) hypothetical protein (A)	hypothetical protein CUMW_234840 [Citrus unshiu]	RecName: Full=Beta-amylase; EC=3.2.1.2; AltName: Full=1,4-alpha-D-glucan maltohydrolase;	SubName: Full=Uncharacterized protein {ECO:0000313|EMBL:GAY64613.1};	--	GO:0102229,amylopectin maltohydrolase activity; GO:0016161,beta-amylase activity; GO:0000272,polysaccharide catabolic process	Glycosyl hydrolase family 14
Cg2g017850	2.88	3.62	2.11	6.83	7.28	6.66	245	351	184	648	721	671	2.378	1.25	9.67796e-08	6.31344e-06	up	--	--	K14780 ATP-dependent RNA helicase DHX37/DHR1 [EC:3.6.4.13] | (RefSeq) ATP-dependent RNA helicase DEAH13-like isoform X1 (A)	hypothetical protein CUMW_234910 [Citrus unshiu]	--	SubName: Full=Uncharacterized protein {ECO:0000313|EMBL:GAY64625.1};	Galactosyltransferases	--	Fringe-like
Cg2g017880	20.48	12.42	74.07	117.95	72.95	304.47	519	359	1925	3334	2154	9140	4.4	2.137	0.00274199	0.0329953	up	--	--	K19939 Rab effector Noc2 | (RefSeq) POPTRDRAFT_568988; hypothetical protein (A)	hypothetical protein CUMW_230830 [Citrus unshiu]	RecName: Full=B-box domain protein 30 {ECO:0000303|PubMed:19920209}; Short=AtBBX30 {ECO:0000303|PubMed:19920209}; AltName: Full=Microprotein 1A {ECO:0000303|PubMed:27015278};	SubName: Full=Uncharacterized protein {ECO:0000313|EMBL:GAY64082.1};	--	GO:0005634,nucleus; GO:0030674,protein binding, bridging; GO:0008270,zinc ion binding; GO:0007623,circadian rhythm; GO:0009909,regulation of flower development	B-box zinc finger
Cg2g018560	22.37	25.32	18.14	44.4	62.13	37.49	1921	2481	1598	4254	6219	3815	2.142	1.099	4.45648e-06	0.000174205	up	--	--	K19791 iron transport multicopper oxidase | (RefSeq) L-ascorbate oxidase homolog (A)	multicopper oxidase [Citrus maxima]	RecName: Full=L-ascorbate oxidase homolog; EC=1.10.3.-; AltName: Full=Pollen-specific protein NTP303; Flags: Precursor;	SubName: Full=Multicopper oxidase {ECO:0000313|EMBL:AGJ03718.1}; EC=1.10.3.3 {ECO:0000313|EMBL:AGJ03718.1};	Multicopper oxidases	GO:0005615,extracellular space; GO:0005507,copper ion binding; GO:0016491,oxidoreductase activity	Multicopper oxidase
Cg2g019220	25.91	12.18	7.34	38.46	29.56	50.78	1412	757	410	2338	1877	3278	2.6	1.379	0.00241699	0.0301173	up	--	--	K18045 tyrosine-protein phosphatase SIW14 [EC:3.1.3.48] | (RefSeq) probable tyrosine-protein phosphatase At1g05000 (A)	hypothetical protein CISIN_1g028110mg [Citrus sinensis]	RecName: Full=Tyrosine-protein phosphatase DSP1 {ECO:0000305}; EC=3.1.3.48 {ECO:0000255|PROSITE-ProRule:PRU10044, ECO:0000269|PubMed:18433060, ECO:0000269|PubMed:21409566}; AltName: Full=Protein PLANT AND FUNGI ATYPICAL DUAL-SPECIFICITY PHOSPHATASE 1 {ECO:0000303|PubMed:21409566}; Short=AtPFA-DSP1 {ECO:0000303|PubMed:21409566}; AltName: Full=Tyrosine-protein phosphatase At1g05000 {ECO:0000305};	SubName: Full=Uncharacterized protein {ECO:0000313|EMBL:KDO54315.1};	Predicted protein tyrosine phosphatase	GO:0005737,cytoplasm; GO:0016791,phosphatase activity; GO:0004725,protein tyrosine phosphatase activity	Dual specificity phosphatase, catalytic domain
Cg2g019560	3136.16	2465.1	2597.78	820.1	1234.59	708.18	79930	71664	67911	23317	36669	21383	0.327	-1.611	7.0919e-10	9.03402e-08	down	--	--	--	hypothetical protein CUMW_147590 [Citrus unshiu]	--	SubName: Full=Uncharacterized protein {ECO:0000313|EMBL:JAV45594.1}; Flags: Fragment;	--	--	Glycine rich protein family
Cg2g019570	507.17	627.87	188.26	200.64	155.28	122.34	20205	28532	7693	8917	7209	5774	0.361	-1.471	0.000289789	0.005615	down	--	--	--	PREDICTED: glycine-rich protein HC1-like [Citrus sinensis]	RecName: Full=Glycine-rich protein DC7.1; Flags: Precursor;	SubName: Full=Uncharacterized protein {ECO:0000313|EMBL:GAY53202.1};	--	--	Glycine rich protein family
Cg2g019680	4.27	5.16	4.29	9.88	10.31	13.87	207	285	213	534	582	796	2.441	1.287	3.40307e-07	1.91517e-05	up	--	--	K12462 Rho GDP-dissociation inhibitor | (RefSeq) hypothetical protein (A)	hypothetical protein CISIN_1g024190mg [Citrus sinensis]	RecName: Full=Rho GDP-dissociation inhibitor 1; Short=AtRhoGDI1; Short=Rho GDI-1;	SubName: Full=Uncharacterized protein {ECO:0000313|EMBL:KDO58472.1};	Rho GDP-dissociation inhibitor	GO:0005737,cytoplasm; GO:0005096,GTPase activator activity; GO:0005094,Rho GDP-dissociation inhibitor activity; GO:0009932,cell tip growth; GO:0010053,root epidermal cell differentiation	RHO protein GDP dissociation inhibitor
Cg2g019690	429.73	591.16	640.75	295.59	175.82	244.56	22620	35494	34595	17357	10785	15251	0.42	-1.251	2.21746e-05	0.000703802	down	--	--	--	hypothetical protein CISIN_1g029569mg [Citrus sinensis]	--	SubName: Full=Uncharacterized protein {ECO:0000313|EMBL:KDO58469.1};	--	--	--
Cg2g019720	0.14	0.08	0.05	10.76	10.34	10.8	6	4	2	505	507	538	115.88	6.856	2.20136e-44	4.15021e-40	up	--	--	K21596 calmodulin-binding transcription activator | (RefSeq) uncharacterized LOC107794376 (A)	hypothetical protein CISIN_1g035482mg [Citrus sinensis]	RecName: Full=F-box protein At3g07870;	SubName: Full=Uncharacterized protein {ECO:0000313|EMBL:KDO58463.1};	--	GO:0009506,plasmodesma; GO:0008284,positive regulation of cell proliferation	F-box associated domain
Cg2g019730	0	0	0	0.59	0.15	0.45	0	0	0	15	4	12	50.731	5.665	0.00317573	0.0367764	up	--	--	--	hypothetical protein CISIN_1g037871mg [Citrus sinensis]	RecName: Full=F-box protein At3g07870;	SubName: Full=Uncharacterized protein {ECO:0000313|EMBL:KDO58462.1};	--	GO:0009506,plasmodesma; GO:0008284,positive regulation of cell proliferation	--
Cg2g019900	8.3	7.43	3.65	12.46	13.24	14.88	473	483	213	792	879	1004	2.078	1.055	0.00103103	0.0152759	up	--	--	K08867 WNK lysine deficient protein kinase [EC:2.7.11.1] | (RefSeq) hypothetical protein (A)	hypothetical protein CICLE_v10015796mg [Citrus clementina]	RecName: Full=Probable serine/threonine-protein kinase WNK11; Short=AtWNK11; EC=2.7.11.1; AltName: Full=Protein kinase with no lysine 11;	SubName: Full=Uncharacterized protein {ECO:0000313|EMBL:ESR60982.1};	Serine/threonine protein kinase	GO:0005829,cytosol; GO:0005524,ATP binding; GO:0004674,protein serine/threonine kinase activity; GO:0035556,intracellular signal transduction; GO:0006468,protein phosphorylation	Fungal protein kinase
Cg2g019980	0.54	0.13	0.29	2.61	1.1	1.17	11	3	6	59	26	28	4.97	2.313	0.00425674	0.0457486	up	--	--	--	hypothetical protein CISIN_1g039905mg, partial [Citrus sinensis]	--	SubName: Full=Uncharacterized protein {ECO:0000313|EMBL:KDO58430.1}; Flags: Fragment;	--	--	--
Cg2g020050	763.01	686.05	1269.83	285.26	208.46	272.77	32966	33810	56274	13749	10496	13962	0.272	-1.88	2.12646e-08	1.67042e-06	down	--	--	K08913 light-harvesting complex II chlorophyll a/b binding protein 2 | (RefSeq) hypothetical protein (A)	hypothetical protein CISIN_1g024579mg [Citrus sinensis]	RecName: Full=Chlorophyll a-b binding protein 151, chloroplastic; AltName: Full=LHCII type II CAB-151; Short=LHCP; Flags: Precursor;	RecName: Full=Chlorophyll a-b binding protein, chloroplastic {ECO:0000256|RuleBase:RU363080};	--	GO:0009535,chloroplast thylakoid membrane; GO:0016021,integral component of membrane; GO:0009522,photosystem I; GO:0009523,photosystem II; GO:0016168,chlorophyll binding; GO:0046872,metal ion binding; GO:0009765,photosynthesis, light harvesting; GO:0018298,protein-chromophore linkage	Chlorophyll A-B binding protein
Cg2g020060	4.29	6.84	2.64	2.07	2.06	0.94	593	1080	374	319	332	154	0.364	-1.457	0.0005608	0.00952501	down	--	--	K01537 Ca2+-transporting ATPase [EC:3.6.3.8] | (RefSeq) hypothetical protein (A)	hypothetical protein CUMW_147010 [Citrus unshiu]	RecName: Full=Calcium-transporting ATPase 12, plasma membrane-type; EC=3.6.3.8; AltName: Full=Ca(2+)-ATPase isoform 12;	SubName: Full=Uncharacterized protein {ECO:0000313|EMBL:GAY53127.1};	Calcium transporting ATPase	GO:0005887,integral component of plasma membrane; GO:0043231,intracellular membrane-bounded organelle; GO:0005524,ATP binding; GO:0005388,calcium-transporting ATPase activity; GO:0005516,calmodulin binding; GO:0046872,metal ion binding	haloacid dehalogenase-like hydrolase
Cg2g020090	11.76	13.97	40.6	6.35	5.21	7.53	1059	1435	3749	638	547	803	0.274	-1.869	0.000237679	0.00476192	down	--	--	--	hypothetical protein CISIN_1g007997mg [Citrus sinensis]	RecName: Full=Zinc finger CCCH domain-containing protein 18; Short=AtC3H18; EC=3.1.-.-;	SubName: Full=Uncharacterized protein {ECO:0000313|EMBL:KDO58411.1};	--	GO:0003677,DNA binding; GO:0046872,metal ion binding; GO:0004518,nuclease activity; GO:0003723,RNA binding	Zinc finger C-x8-C-x5-C-x3-H type (and similar)
Cg2g020180	0.42	1.16	0.75	0.09	0.06	0.09	24	76	44	6	4	6	0.102	-3.29	3.75086e-06	0.000150138	down	--	--	K15400 omega-hydroxypalmitate O-feruloyl transferase [EC:2.3.1.188] | (RefSeq) omega-hydroxypalmitate O-feruloyl transferase-like (A)	PREDICTED: omega-hydroxypalmitate O-feruloyl transferase-like [Citrus sinensis]	RecName: Full=Omega-hydroxypalmitate O-feruloyl transferase; EC=2.3.1.188; AltName: Full=Omega-hydroxyacid hydroxycinnamoyltransferase; AltName: Full=Protein ALIPHATIC SUBERIN FERULOYL TRANSFERASE;	SubName: Full=Uncharacterized protein {ECO:0000313|EMBL:GAY53104.1};	--	GO:0050734,hydroxycinnamoyltransferase activity; GO:0102406,omega-hydroxypalmitate O-sinapoyl transferase activity; GO:0052325,cell wall pectin biosynthetic process; GO:0010345,suberin biosynthetic process	Transferase family
Cg2g020360	135.04	124.4	20.55	42.71	23.85	21.98	8122	8535	1268	2866	1672	1566	0.318	-1.655	0.00417114	0.0451945	down	--	--	K21483 salicylate 1-O-methyltransferase [EC:2.1.1.274] | (RefSeq) probable caffeine synthase 4 (A)	PREDICTED: probable caffeine synthase 4 [Citrus sinensis]	RecName: Full=Probable caffeine synthase 4; Short=CtCS4; AltName: Full=Methyltransferase-like 1; Short=CaMTL1;	SubName: Full=Uncharacterized protein {ECO:0000313|EMBL:GAY55074.1};	--	GO:0008168,methyltransferase activity; GO:0009820,alkaloid metabolic process	SAM dependent carboxyl methyltransferase
Cg2g020440	3.36	2.75	3.59	7.92	9.38	8.15	239	223	262	628	777	686	2.547	1.349	1.83907e-08	1.4754e-06	up	--	--	K11416 mono-ADP-ribosyltransferase sirtuin 6 [EC:2.4.2.31] | (RefSeq) hypothetical protein (A)	PREDICTED: NAD-dependent protein deacetylase SRT1-like isoform X1 [Citrus sinensis]	RecName: Full=NAD-dependent protein deacetylase SRT1; EC=3.5.1.-; AltName: Full=Regulatory protein SIR2 homolog 1; AltName: Full=SIR2-like protein 1;	SubName: Full=Uncharacterized protein {ECO:0000313|EMBL:ESR61054.1}; Flags: Fragment;	Class IV sirtuins (SIR2 family)	GO:0005634,nucleus; GO:0016787,hydrolase activity; GO:0046872,metal ion binding; GO:0070403,NAD+ binding	Sir2 family
Cg2g020490	59.28	55.3	83.63	140.32	146.27	197.24	3535	3761	5115	9334	10164	13934	2.367	1.243	2.42224e-05	0.000757322	up	--	--	K00626 acetyl-CoA C-acetyltransferase [EC:2.3.1.9] | (RefSeq) acetyl-CoA acetyltransferase, cytosolic 1 (A)	PREDICTED: acetyl-CoA acetyltransferase, cytosolic 1 [Citrus sinensis]	RecName: Full=Acetyl-CoA acetyltransferase, cytosolic 1; EC=2.3.1.9; AltName: Full=Cytosolic acetoacetyl-CoA thiolase 1; Short=Thiolase 1; AltName: Full=Protein EMBRYO DEFECTIVE 1276;	SubName: Full=Uncharacterized protein {ECO:0000313|EMBL:GAY55092.1};	Acetyl-CoA acetyltransferase	GO:0005829,cytosol; GO:0005777,peroxisome; GO:0005886,plasma membrane; GO:0003985,acetyl-CoA C-acetyltransferase activity; GO:0046872,metal ion binding; GO:0006635,fatty acid beta-oxidation; GO:0008299,isoprenoid biosynthetic process; GO:0009846,pollen germination; GO:0009860,pollen tube growth; GO:0016125,sterol metabolic process	Beta-ketoacyl synthase, N-terminal domain
Cg2g020630	59.94	57.93	70.68	32.07	31.98	32.73	439	484	531	262	273	284	0.499	-1.002	1.53461e-05	0.000515722	down	--	--	--	hypothetical protein CUMW_161950, partial [Citrus unshiu]	--	SubName: Full=Uncharacterized protein {ECO:0000313|EMBL:GAY55109.1}; Flags: Fragment;	--	--	--
Cg2g020660	38.67	31.52	19.14	60.22	101.6	45.36	3439	3197	1746	5974	10529	4779	2.274	1.185	0.000999255	0.0149042	up	--	--	K12135 zinc finger protein CONSTANS | (RefSeq) hypothetical protein (A)	hypothetical protein CISIN_1g014667mg [Citrus sinensis]	RecName: Full=Zinc finger protein CONSTANS-LIKE 9;	SubName: Full=Uncharacterized protein {ECO:0000313|EMBL:KDO51003.1};	--	GO:0005634,nucleus; GO:0003700,DNA-binding transcription factor activity; GO:0008270,zinc ion binding; GO:0007623,circadian rhythm; GO:0048579,negative regulation of long-day photoperiodism, flowering; GO:0006355,regulation of transcription, DNA-templated	B-box zinc finger
Cg2g020780	0.12	0.26	0.52	2.85	0.45	2.47	10	25	45	266	44	245	6.147	2.62	0.000755796	0.011984	up	--	--	K15333 tRNA guanosine-2'-O-methyltransferase [EC:2.1.1.34] | (RefSeq) uncharacterized LOC105043884 (A)	PREDICTED: subtilisin-like protease SBT5.3 [Citrus sinensis]	RecName: Full=Subtilisin-like protease SBT5.3; EC=3.4.21.-; AltName: Full=Auxin-induced in root cultures protein 3; AltName: Full=Subtilase subfamily 5 member 3; Short=AtSBT5.3; AltName: Full=Subtilisin-like protease AIR3; Flags: Precursor;	SubName: Full=Uncharacterized protein {ECO:0000313|EMBL:GAY55132.1};	--	GO:0005618,cell wall; GO:0005576,extracellular region; GO:0004252,serine-type endopeptidase activity; GO:0010102,lateral root morphogenesis; GO:0009733,response to auxin	PA domain
Cg2g021210	206.67	249.53	203.02	64.28	110.35	31.46	13019	17930	13118	4517	8101	2348	0.303	-1.721	2.2286e-05	0.000706148	down	--	--	K00218 protochlorophyllide reductase [EC:1.3.1.33] | (RefSeq) hypothetical protein (A)	hypothetical protein CISIN_1g015844mg [Citrus sinensis]	RecName: Full=Protochlorophyllide reductase, chloroplastic; Short=PCR; EC=1.3.1.33; AltName: Full=NADPH-protochlorophyllide oxidoreductase; Short=POR; Flags: Precursor;	RecName: Full=NADPH-protochlorophyllide oxidoreductase {ECO:0000256|RuleBase:RU365001}; EC=1.3.1.33 {ECO:0000256|RuleBase:RU365001};	Dehydrogenases with different specificities (related to short-chain alcohol dehydrogenases)	GO:0009507,chloroplast; GO:0016630,protochlorophyllide reductase activity; GO:0015995,chlorophyll biosynthetic process; GO:0015979,photosynthesis	KR domain
Cg2g021360	53.23	47.84	41.6	171.2	207.09	208.65	3434	3520	2753	12321	15569	15947	4.034	2.012	1.24504e-28	2.60809e-25	up	--	--	K00521 ferric-chelate reductase [EC:1.16.1.7] | (RefSeq) ferric reduction oxidase 7, chloroplastic-like (A)	PREDICTED: NAC domain-containing protein 72 [Citrus sinensis]	RecName: Full=NAC domain-containing protein 72; Short=ANAC072; AltName: Full=Protein RESPONSIVE TO DESICCATION 26;	SubName: Full=Uncharacterized protein {ECO:0000313|EMBL:GAY59472.1};	--	GO:0005634,nucleus; GO:0003677,DNA binding; GO:0006355,regulation of transcription, DNA-templated; GO:0006351,transcription, DNA-templated	No apical meristem (NAM) protein
Cg2g021760	0.3	0.55	0.4	0.66	2.55	1.57	11	23	15	27	109	68	3.731	1.9	0.00366745	0.0410098	up	--	--	K09287 RAV-like factor | (RefSeq) AP2/ERF and B3 domain-containing transcription repressor RAV2 (A)	PREDICTED: B3 domain-containing protein Os07g0563300-like [Citrus sinensis]	RecName: Full=B3 domain-containing protein Os07g0563300;	SubName: Full=B3 domain-containing protein Os07g0563300-like {ECO:0000313|RefSeq:XP_016733512.1};	--	GO:0005634,nucleus; GO:0003677,DNA binding; GO:0008270,zinc ion binding; GO:0006355,regulation of transcription, DNA-templated; GO:0006351,transcription, DNA-templated	B3 DNA binding domain
Cg2g021790	141.44	100.05	238.02	65.05	52.58	76.72	5551	4479	9582	2848	2405	3567	0.389	-1.361	0.000471888	0.00825279	down	--	--	K08914 light-harvesting complex II chlorophyll a/b binding protein 3 | (RefSeq) hypothetical protein (A)	hypothetical protein CICLE_v10009198mg [Citrus clementina]	RecName: Full=Chlorophyll a-b binding protein 13, chloroplastic; AltName: Full=LHCII type III CAB-13; Flags: Precursor;	SubName: Full=Uncharacterized protein {ECO:0000313|EMBL:GAY52514.1};	--	GO:0009941,chloroplast envelope; GO:0009535,chloroplast thylakoid membrane; GO:0016021,integral component of membrane; GO:0009522,photosystem I; GO:0009523,photosystem II; GO:0010287,plastoglobule; GO:0016168,chlorophyll binding; GO:0046872,metal ion binding; GO:0031409,pigment binding; GO:0009768,photosynthesis, light harvesting in photosystem I; GO:0018298,protein-chromophore linkage; GO:000941…	Chlorophyll A-B binding protein
Cg2g021910	4.5	4.7	2.67	6.91	8.79	9.7	151	180	92	259	344	386	2.117	1.082	0.000435292	0.00775667	up	--	--	--	hypothetical protein CICLE_v10010020mg [Citrus clementina]	--	SubName: Full=Uncharacterized protein {ECO:0000313|EMBL:GAY52531.1};	--	--	HsdM N-terminal domain
Cg2g022120	6.43	7.9	5.42	2.36	3.9	3.63	242	339	209	99	171	162	0.493	-1.02	0.000826126	0.0127455	down	--	--	K16465 centrin-1 | (RefSeq) hypothetical protein (A)	hypothetical protein CICLE_v10009963mg [Citrus clementina]	RecName: Full=Calcium-binding protein PBP1; AltName: Full=KIC-related protein 2; AltName: Full=PINOID-binding protein 1;	SubName: Full=Uncharacterized protein {ECO:0000313|EMBL:GAY55358.1};	Ca2+-binding protein (centrin/caltractin), EF-Hand superfamily protein	GO:0005509,calcium ion binding; GO:0009733,response to auxin	EF hand
Cg2g023200	3.55	4.17	10.08	1.88	1.63	0.27	56	75	163	33	30	5	0.2	-2.322	0.00241358	0.0300948	down	--	--	K03671 thioredoxin 1 | (RefSeq) ATC; thioredoxin-like protein CXXS1 (A)	hypothetical protein CUMW_159370 [Citrus unshiu]	RecName: Full=Thioredoxin-like protein CXXS1; Short=AtCXXS1; AltName: Full=Mono-cysteine thioredoxin 1;	SubName: Full=Uncharacterized protein {ECO:0000313|EMBL:GAY54780.1};	Thioredoxin	GO:0005829,cytosol; GO:0016671,oxidoreductase activity, acting on a sulfur group of donors, disulfide as acceptor; GO:0003756,protein disulfide isomerase activity; GO:0015035,protein disulfide oxidoreductase activity; GO:0047134,protein-disulfide reductase activity; GO:0004791,thioredoxin-disulfide reductase activity; GO:0045454,cell redox homeostasis; GO:0034599,cellular response to oxidative st…	Thioredoxin-like
Cg2g023660	1.34	1.96	0.28	9.96	11.19	9.93	66	110	14	547	642	579	8.728	3.126	9.62601e-09	8.52015e-07	up	--	--	K04125 gibberellin 2-oxidase [EC:1.14.11.13] | (RefSeq) hypothetical protein (A)	hypothetical protein CICLE_v10008874mg [Citrus clementina]	RecName: Full=Gibberellin 2-beta-dioxygenase 8; EC=1.14.11.13; AltName: Full=GA 2-oxidase 8; AltName: Full=Gibberellin 2-beta-hydroxylase 8; AltName: Full=Gibberellin 2-oxidase 8;	SubName: Full=Uncharacterized protein {ECO:0000313|EMBL:ESR65421.1};	Iron/ascorbate family oxidoreductases	GO:0052635,C-20 gibberellin 2-beta-dioxygenase activity; GO:0046872,metal ion binding; GO:0009686,gibberellin biosynthetic process; GO:0009685,gibberellin metabolic process	non-haem dioxygenase in morphine synthesis N-terminal
Cg2g023840	20.03	26.39	29.26	10.44	9.18	6.27	987	1483	1479	574	527	366	0.332	-1.593	4.24826e-08	3.01099e-06	down	--	--	K13420 LRR receptor-like serine/threonine-protein kinase FLS2 [EC:2.7.11.1] | (RefSeq) LRR receptor-like serine/threonine-protein kinase FLS2 (A)	hypothetical protein CISIN_1g042359mg [Citrus sinensis]	RecName: Full=Receptor-like protein 12 {ECO:0000303|PubMed:18434605}; Short=AtRLP12 {ECO:0000303|PubMed:18434605}; Flags: Precursor;	SubName: Full=Uncharacterized protein {ECO:0000313|EMBL:KDO52976.1};	FOG: Leucine rich repeat	GO:0016021,integral component of membrane; GO:0005886,plasma membrane	Leucine Rich Repeat
Cg2g024030	17.34	18.42	15.11	50.52	36.65	62.44	1175	1424	1050	3819	2894	5013	2.899	1.536	5.28591e-09	5.0078e-07	up	--	--	K15283 solute carrier family 35, member E1 | (RefSeq) glucose-6-phosphate/phosphate translocator 2, chloroplastic (A)	PREDICTED: glucose-6-phosphate/phosphate translocator 2, chloroplastic [Citrus sinensis]	RecName: Full=Glucose-6-phosphate/phosphate translocator 2, chloroplastic; Flags: Precursor;	SubName: Full=Uncharacterized protein {ECO:0000313|EMBL:ESR65462.1};	Glucose-6-phosphate/phosphate and phosphoenolpyruvate/phosphate antiporter	GO:0031969,chloroplast membrane; GO:0016021,integral component of membrane; GO:0005774,vacuolar membrane; GO:0015152,glucose-6-phosphate transmembrane transporter activity; GO:0005315,inorganic phosphate transmembrane transporter activity; GO:0015120,phosphoglycerate transmembrane transporter activity; GO:0071917,triose-phosphate transmembrane transporter activity; GO:0015760,glucose-6-phosphate …	UAA transporter family
Cg2g024270	1.15	1.4	0.65	0.51	0.28	0.48	94	131	55	47	27	47	0.398	-1.33	0.00430678	0.0461339	down	--	--	K04733 interleukin-1 receptor-associated kinase 4 [EC:2.7.11.1] | (RefSeq) hypothetical protein (A)	PREDICTED: wall-associated receptor kinase-like 1 [Citrus sinensis]	RecName: Full=Wall-associated receptor kinase-like 2; EC=2.7.11.-; Flags: Precursor;	SubName: Full=Uncharacterized protein {ECO:0000313|EMBL:ESR54352.1};	--	GO:0016021,integral component of membrane; GO:0009505,plant-type cell wall; GO:0005886,plasma membrane; GO:0005524,ATP binding; GO:0005509,calcium ion binding; GO:0030247,polysaccharide binding; GO:0004674,protein serine/threonine kinase activity; GO:0007166,cell surface receptor signaling pathway; GO:0046777,protein autophosphorylation	Protein-kinase domain of FAM69
Cg2g024840	191.73	144.23	262.58	418.56	503.73	399.43	3234	2775	4543	7876	9902	7982	2.123	1.086	0.00033734	0.00637261	up	--	--	--	hypothetical protein CICLE_v10010508mg [Citrus clementina]	RecName: Full=Late embryogenesis abundant protein Lea14-A;	SubName: Full=Uncharacterized protein {ECO:0000313|EMBL:GAY59344.1};	--	GO:0009269,response to desiccation	Late embryogenesis abundant protein
Cg2g024980	0.29	0.22	0.04	6.02	0.36	0.71	28	24	4	650	41	81	12.97	3.697	0.000198369	0.00414619	up	--	--	K13466 EIX receptor 1/2 | (RefSeq) Eix2; EIX receptor 2 (A)	PREDICTED: LRR receptor-like serine/threonine-protein kinase GSO2 [Citrus sinensis]	RecName: Full=Receptor-like protein EIX2 {ECO:0000305}; AltName: Full=EIX receptor 2 {ECO:0000312|EMBL:AAR28378.1}; Flags: Precursor;	SubName: Full=Uncharacterized protein {ECO:0000313|EMBL:GAY59362.1};	FOG: Leucine rich repeat	GO:0016021,integral component of membrane; GO:0005886,plasma membrane; GO:0050832,defense response to fungus	Leucine Rich repeat
Cg2g025410	268.91	225.94	332.92	112.77	119.91	130.54	12832	12298	16295	6003	6668	7380	0.425	-1.234	8.26356e-07	4.11139e-05	down	--	--	K08917 light-harvesting complex II chlorophyll a/b binding protein 6 | (RefSeq) chlorophyll a-b binding protein CP24 10A, chloroplastic (A)	PREDICTED: chlorophyll a-b binding protein CP24 10A, chloroplastic [Citrus sinensis]	RecName: Full=Chlorophyll a-b binding protein CP24 10B, chloroplastic; Short=CAB-10B; Short=LHCP; Flags: Precursor;	SubName: Full=Uncharacterized protein {ECO:0000313|EMBL:GAY59936.1};	--	GO:0009941,chloroplast envelope; GO:0009535,chloroplast thylakoid membrane; GO:0016021,integral component of membrane; GO:0009523,photosystem II; GO:0010287,plastoglobule; GO:0016168,chlorophyll binding; GO:0031409,pigment binding; GO:0009768,photosynthesis, light harvesting in photosystem I; GO:0018298,protein-chromophore linkage; GO:0009416,response to light stimulus	Chlorophyll A-B binding protein
Cg2g026720	0.16	0.05	0.04	0.63	1.86	1.69	12	4	3	54	167	154	17.304	4.113	1.26052e-08	1.06568e-06	up	--	--	K15333 tRNA guanosine-2'-O-methyltransferase [EC:2.1.1.34] | (RefSeq) uncharacterized LOC105043884 (A)	hypothetical protein CUMW_162130 [Citrus unshiu]	RecName: Full=Subtilisin-like protease SBT5.3; EC=3.4.21.-; AltName: Full=Auxin-induced in root cultures protein 3; AltName: Full=Subtilase subfamily 5 member 3; Short=AtSBT5.3; AltName: Full=Subtilisin-like protease AIR3; Flags: Precursor;	SubName: Full=Uncharacterized protein {ECO:0000313|EMBL:GAY55141.1};	--	GO:0005618,cell wall; GO:0005576,extracellular region; GO:0004252,serine-type endopeptidase activity; GO:0010102,lateral root morphogenesis; GO:0009733,response to auxin	PA domain
Cg2g026730	0.08	0.03	0.04	1.43	3.65	2.79	4	2	2	84	224	174	53.182	5.733	1.85157e-15	6.71302e-13	up	--	--	K15333 tRNA guanosine-2'-O-methyltransferase [EC:2.1.1.34] | (RefSeq) uncharacterized LOC105043884 (A)	hypothetical protein CICLE_v10017839mg [Citrus clementina]	RecName: Full=Subtilisin-like protease SBT5.4 {ECO:0000303|PubMed:16193095}; EC=3.4.21.- {ECO:0000305}; AltName: Full=Subtilase subfamily 5 member 4 {ECO:0000303|PubMed:16193095}; Short=AtSBT5.4 {ECO:0000303|PubMed:16193095}; Flags: Precursor;	SubName: Full=Uncharacterized protein {ECO:0000313|EMBL:ESR61104.1};	--	GO:0005783,endoplasmic reticulum; GO:0005886,plasma membrane; GO:0004252,serine-type endopeptidase activity; GO:0010074,maintenance of meristem identity; GO:0040008,regulation of growth	PA domain
Cg2g027240	6.04	9.41	0.49	0.06	0	0.11	179	318	15	2	0	4	0.011	-6.474	5.25509e-09	5.00375e-07	down	--	--	K16040 trans-resveratrol di-O-methyltransferase [EC:2.1.1.240] | (RefSeq) trans-resveratrol di-O-methyltransferase (A)	hypothetical protein CISIN_1g042491mg [Citrus sinensis]	RecName: Full=(R,S)-reticuline 7-O-methyltransferase {ECO:0000303|PubMed:14675446}; Short=7OMT {ECO:0000303|PubMed:14675446}; EC=2.1.1.291 {ECO:0000269|PubMed:14675446};	SubName: Full=Uncharacterized protein {ECO:0000313|EMBL:KDO38340.1};	Hydroxyindole-O-methyltransferase and related SAM-dependent methyltransferases	GO:0102918,(R)-reticuline 7-O-methyltransferase activity; GO:0102917,(S)-reticuline 7-O-methyltransferase activity; GO:0042802,identical protein binding; GO:0008171,O-methyltransferase activity; GO:0046983,protein dimerization activity; GO:0009821,alkaloid biosynthetic process	Dimerisation domain
Cg2g027520	118.89	86.51	106.55	240.6	155.25	294.63	5981	4964	5498	13503	9102	17560	2.167	1.116	0.000361113	0.00674065	up	--	--	K01166 ribonuclease T2 [EC:3.1.27.1] | (RefSeq) ribonuclease 2 (A)	S-RNase [Citrus maxima]	RecName: Full=Ribonuclease 2; EC=3.1.27.1; Flags: Precursor;	SubName: Full=S-RNase {ECO:0000313|EMBL:AJW82054.1};	Ribonuclease, T2 family	GO:0005783,endoplasmic reticulum; GO:0010168,ER body; GO:0005622,intracellular; GO:0005773,vacuole; GO:0004521,endoribonuclease activity; GO:0033897,ribonuclease T2 activity; GO:0003723,RNA binding; GO:0010507,negative regulation of autophagy; GO:0016075,rRNA catabolic process	Ribonuclease T2 family
Cg2g027560	11.68	12.31	10.76	5.22	8.38	3.95	1305	1569	1233	651	1091	523	0.491	-1.025	0.000606557	0.010111	down	--	--	K02184 formin 2 | (RefSeq) formin-like protein 1 (A)	hypothetical protein CISIN_1g001663mg [Citrus sinensis]	RecName: Full=Formin-like protein 1; Short=AtFH1; Short=AtFORMIN-8; Flags: Precursor;	RecName: Full=Formin-like protein {ECO:0000256|RuleBase:RU361260};	Rho GTPase effector BNI1 and related formins	GO:0005618,cell wall; GO:0016021,integral component of membrane; GO:0016020,membrane; GO:0005886,plasma membrane; GO:0003779,actin binding; GO:0051015,actin filament binding; GO:0030036,actin cytoskeleton organization; GO:0045010,actin nucleation; GO:0051016,barbed-end actin filament capping	Formin Homology 2 Domain
Cg2g027800	1.21	0.97	1.37	3.96	3.07	6.33	49	45	57	179	145	304	3.68	1.88	1.09252e-05	0.000381431	up	--	--	--	hypothetical protein CISIN_1g046100mg [Citrus sinensis]	--	SubName: Full=Uncharacterized protein {ECO:0000313|EMBL:KDO58537.1};	--	GO:0016021,integral component of membrane	--
Cg2g028090	236.48	247.63	115.51	121.6	104.28	73.6	8389	10020	4203	4812	4311	3093	0.494	-1.017	0.00168567	0.0226586	down	--	--	--	hypothetical protein CISIN_1g031118mg [Citrus sinensis]	RecName: Full=Uncharacterized protein At5g48480;	SubName: Full=Uncharacterized protein {ECO:0000313|EMBL:KDO58582.1};	--	GO:0005829,cytosol	Glyoxalase-like domain
Cg2g028290	6.14	7.29	4.13	2.2	2.06	1.44	786	1065	542	315	307	218	0.32	-1.644	5.24778e-09	5.00375e-07	down	--	--	K04733 interleukin-1 receptor-associated kinase 4 [EC:2.7.11.1] | (RefSeq) probable LRR receptor-like serine/threonine-protein kinase RFK1 (A)	hypothetical protein CICLE_v10014129mg [Citrus clementina]	RecName: Full=Probable leucine-rich repeat receptor-like serine/threonine-protein kinase At3g14840; EC=2.7.11.1; Flags: Precursor;	SubName: Full=Uncharacterized protein {ECO:0000313|EMBL:GAY51760.1};	--	GO:0016021,integral component of membrane; GO:0005886,plasma membrane; GO:0009506,plasmodesma; GO:0005524,ATP binding; GO:0004674,protein serine/threonine kinase activity; GO:0009861,jasmonic acid and ethylene-dependent systemic resistance; GO:0045088,regulation of innate immune response	Haspin like kinase domain
Cg2g028570	4.77	0.85	5.07	8.25	17.79	14.83	143	29	156	276	622	527	3.649	1.867	0.00307923	0.0359459	up	--	--	--	hypothetical protein CUMW_136880 [Citrus unshiu]	RecName: Full=Lipid transfer-like protein VAS; Flags: Precursor;	SubName: Full=Uncharacterized protein {ECO:0000313|EMBL:GAY51786.1};	--	GO:0031225,anchored component of membrane; GO:0008289,lipid binding	Protease inhibitor/seed storage/LTP family
Cg2g028860	6.97	1.79	0.79	33.65	19.02	30.92	407	119	47	2191	1294	2138	8.73	3.126	1.86006e-06	8.1553e-05	up	--	--	K14379 tartrate-resistant acid phosphatase type 5 [EC:3.1.3.2] | (RefSeq) purple acid phosphatase 8-like (A)	PREDICTED: purple acid phosphatase 8-like [Citrus sinensis]	RecName: Full=Purple acid phosphatase 8; EC=3.1.3.2; Flags: Precursor;	SubName: Full=Uncharacterized protein {ECO:0000313|EMBL:GAY51818.1};	Purple (tartrate-resistant) acid phosphatase	GO:0005576,extracellular region; GO:0003993,acid phosphatase activity; GO:0046872,metal ion binding; GO:0016311,dephosphorylation	PhoD-like phosphatase
Cg2g029090	11.27	9.86	20.55	7.15	5.15	6.13	729	728	1364	516	388	470	0.424	-1.236	0.00111816	0.0163163	down	--	--	K12879 THO complex subunit 2 | (RefSeq) hypothetical protein (A)	hypothetical protein CICLE_v10015223mg [Citrus clementina]	RecName: Full=U-box domain-containing protein 21; EC=2.3.2.27; AltName: Full=Plant U-box protein 21; AltName: Full=RING-type E3 ubiquitin transferase PUB21 {ECO:0000305};	SubName: Full=Uncharacterized protein {ECO:0000313|EMBL:ESR61359.1};	--	GO:0004842,ubiquitin-protein transferase activity; GO:0010200,response to chitin	THO complex subunit 2 N-terminus
Cg2g029310	1.04	1.67	0.82	0.4	0.13	0.33	42	77	34	18	6	16	0.242	-2.045	0.00129798	0.018413	down	--	--	K18848 indole-3-acetate O-methyltransferase [EC:2.1.1.278] | (RefSeq) probable S-adenosylmethionine-dependent methyltransferase At5g37970 (A)	PREDICTED: probable S-adenosylmethionine-dependent methyltransferase At5g38100 [Citrus sinensis]	RecName: Full=Probable S-adenosylmethionine-dependent methyltransferase At5g38100; EC=2.1.1.-;	SubName: Full=Uncharacterized protein {ECO:0000313|EMBL:GAY56545.1}; Flags: Fragment;	--	GO:0046872,metal ion binding; GO:0008168,methyltransferase activity	SAM dependent carboxyl methyltransferase
Cg2g029550	37.31	19.07	28.96	51.62	62.83	65.78	530	309	422	818	1040	1107	2.054	1.039	0.00117711	0.0170192	up	--	--	--	hypothetical protein CISIN_1g038640mg [Citrus sinensis]	--	SubName: Full=Uncharacterized protein {ECO:0000313|EMBL:KDO60743.1};	--	--	--
Cg2g029690	6.99	7.94	11.9	4.15	2.49	4.33	748	969	1306	496	311	549	0.397	-1.333	0.000232375	0.00468553	down	--	--	K04733 interleukin-1 receptor-associated kinase 4 [EC:2.7.11.1] | (RefSeq) cysteine-rich receptor-like protein kinase 10 isoform X1 (A)	hypothetical protein CICLE_v10016265mg [Citrus clementina]	RecName: Full=Cysteine-rich repeat secretory protein 12; AltName: Full=Plasmodesmata-located protein 6; Short=PDLP6; Flags: Precursor;	SubName: Full=Uncharacterized protein {ECO:0000313|EMBL:ESR61425.1};	--	GO:0016021,integral component of membrane; GO:0009506,plasmodesma; GO:0016032,viral process	Salt stress response/antifungal
Cg2g030130	14.7	18.16	38.67	9.51	10.61	8.29	930	1310	2509	671	782	621	0.379	-1.401	0.00079597	0.0124123	down	--	--	--	hypothetical protein CICLE_v10002268mg [Citrus clementina]	--	SubName: Full=Uncharacterized protein {ECO:0000313|EMBL:ESR46426.1};	Putative mitochondrial/chloroplast ribosomal protein L45	GO:0019898,extrinsic component of membrane; GO:0009654,photosystem II oxygen evolving complex; GO:0005509,calcium ion binding; GO:0015979,photosynthesis	PsbP
Cg2g030200	24.29	26.33	77.14	15.28	6.16	11.83	849	1050	2766	596	251	490	0.248	-2.011	0.000249613	0.00495363	down	--	--	K00799 glutathione S-transferase [EC:2.5.1.18] | (RefSeq) uncharacterized protein LOC110786294 (A)	hypothetical protein CICLE_v10002008mg [Citrus clementina]	--	SubName: Full=Uncharacterized protein {ECO:0000313|EMBL:ESR46436.1};	--	--	Reverse transcriptase-like
Cg2g030210	1.3	1.42	2.39	0.14	0.27	0.3	33	41	62	4	8	9	0.135	-2.889	1.69234e-05	0.000560732	down	--	--	K08145 MFS transporter, SP family, solute carrier family 2 (facilitated glucose transporter), member 8 | (RefSeq) LOW QUALITY PROTEIN: sugar transporter ERD6-like 8 (A)	hypothetical protein CICLE_v10003468mg [Citrus clementina]	RecName: Full=Protein DMP10 {ECO:0000303|PubMed:20712629}; Short=AtDMP10 {ECO:0000303|PubMed:20712629};	SubName: Full=Uncharacterized protein {ECO:0000313|EMBL:ESR46437.1};	--	GO:0005783,endoplasmic reticulum; GO:0016021,integral component of membrane; GO:0009705,plant-type vacuole membrane; GO:0016301,kinase activity; GO:0010256,endomembrane system organization	Protein of unknown function (DUF679)
Cg2g030490	4.31	5.18	1.44	1.34	1.36	1.2	210	288	72	73	77	69	0.356	-1.491	0.00180364	0.0240311	down	--	--	K09753 cinnamoyl-CoA reductase [EC:1.2.1.44] | (RefSeq) cinnamoyl-CoA reductase 2-like (A)	hypothetical protein CICLE_v10001868mg [Citrus clementina]	RecName: Full=Cinnamoyl-CoA reductase 1 {ECO:0000305}; Short=OsCCR1 {ECO:0000303|PubMed:16380417}; EC=1.2.1.44 {ECO:0000269|PubMed:16380417};	SubName: Full=Uncharacterized protein {ECO:0000313|EMBL:ESR46469.1};	Flavonol reductase/cinnamoyl-CoA reductase	GO:0005737,cytoplasm; GO:0016621,cinnamoyl-CoA reductase activity; GO:0050662,coenzyme binding; GO:0006952,defense response; GO:0009809,lignin biosynthetic process	KR domain
Cg2g031080	2.05	3.32	2.79	5.35	6.69	9	66	122	92	192	251	343	2.53	1.339	0.000160475	0.0034831	up	--	--	K01255 leucyl aminopeptidase [EC:3.4.11.1] | (RefSeq) leucyl aminopeptidase (A)	hypothetical protein CUMW_199430 [Citrus unshiu]	RecName: Full=Cyclin-P3-1; Short=CycP3;1;	SubName: Full=Uncharacterized protein {ECO:0000313|EMBL:GAY60092.1};	Cyclin	GO:0019901,protein kinase binding; GO:0007049,cell cycle; GO:0051301,cell division; GO:0000079,regulation of cyclin-dependent protein serine/threonine kinase activity	Cyclin, N-terminal domain
Cg2g031250	8.78	10.34	8.63	25.63	16.23	26.82	944	1268	951	3072	2033	3415	2.436	1.284	1.49844e-06	6.7746e-05	up	--	--	K15718 linoleate 9S-lipoxygenase [EC:1.13.11.58] | (RefSeq) hypothetical protein (A)	hypothetical protein CICLE_v10000236mg [Citrus clementina]	RecName: Full=Probable linoleate 9S-lipoxygenase 5; EC=1.13.11.58; AltName: Full=Leaf lipoxygenase;	RecName: Full=Lipoxygenase {ECO:0000256|RuleBase:RU003975}; EC=1.13.11.- {ECO:0000256|RuleBase:RU003975};	--	GO:0005737,cytoplasm; GO:0046872,metal ion binding; GO:0016702,oxidoreductase activity, acting on single donors with incorporation of molecular oxygen, incorporation of two atoms of oxygen; GO:0031408,oxylipin biosynthetic process	PLAT/LH2 domain
Cg2g031410	0.25	0.19	0.79	3.69	1.75	5.48	12	10	38	194	96	306	8.533	3.093	8.13894e-06	0.000295083	up	--	--	--	hypothetical protein CICLE_v10003882mg [Citrus clementina]	--	SubName: Full=Uncharacterized protein {ECO:0000313|EMBL:ESR46624.1};	--	GO:0016021,integral component of membrane; GO:0008168,methyltransferase activity	C-terminal leucine zipper domain of cyclic nucleotide-gated channels
Cg2g031420	0.57	0.36	0.38	1.42	1.25	0.87	66	47	45	182	168	119	2.636	1.398	0.000225269	0.00458143	up	--	--	--	PREDICTED: uncharacterized protein LOC102629830 [Citrus sinensis]	--	SubName: Full=Uncharacterized protein {ECO:0000313|EMBL:ESR46625.1};	--	GO:0003677,DNA binding	--
Cg2g031810	6.29	2.64	10.1	92.35	95.02	130.71	257	123	423	4207	4522	6324	15.972	3.997	7.41076e-17	3.49288e-14	up	--	--	K15382 solute carrier family 50 (sugar transporter) | (RefSeq) bidirectional sugar transporter SWEET16-like (A)	hypothetical protein CICLE_v10001944mg [Citrus clementina]	RecName: Full=Bidirectional sugar transporter SWEET16; Short=OsSWEET16;	RecName: Full=Bidirectional sugar transporter SWEET {ECO:0000256|RuleBase:RU910715};	Multitransmembrane protein	GO:0016021,integral component of membrane; GO:0005887,integral component of plasma membrane; GO:0051119,sugar transmembrane transporter activity; GO:0008643,carbohydrate transport	Sugar efflux transporter for intercellular exchange
Cg2g031930	21.43	23.49	12.29	7.17	8.62	4.86	2756	3445	1621	1029	1291	740	0.356	-1.492	1.19566e-06	5.62138e-05	down	--	--	K10268 F-box and leucine-rich repeat protein 2/20 | (RefSeq) hypothetical protein (A)	hypothetical protein CUMW_156660 [Citrus unshiu]	RecName: Full=Putative pectinesterase/pectinesterase inhibitor 22; Includes: RecName: Full=Pectinesterase inhibitor 22; AltName: Full=Pectin methylesterase inhibitor 22; Includes: RecName: Full=Pectinesterase 22; Short=PE 22; EC=3.1.1.11; AltName: Full=Pectin methylesterase 22; Short=AtPME22; Flags: Precursor;	SubName: Full=Uncharacterized protein {ECO:0000313|EMBL:GAY54434.1};	--	GO:0071944,cell periphery; GO:0005618,cell wall; GO:0005576,extracellular region; GO:0045330,aspartyl esterase activity; GO:0030599,pectinesterase activity; GO:0046910,pectinesterase inhibitor activity; GO:0042545,cell wall modification; GO:0045490,pectin catabolic process	Pectate lyase superfamily protein
Cg2g031970	6.65	21.08	0.65	0.16	0.29	0.05	220	795	22	6	11	2	0.018	-5.813	3.71093e-09	3.72139e-07	down	--	--	K03188 urease accessory protein | (RefSeq) uncharacterized protein LOC108224146 isoform X1 (A)	PREDICTED: F-box protein PP2-B15 isoform X2 [Citrus sinensis]	RecName: Full=F-box protein PP2-B15; AltName: Full=Protein PHLOEM PROTEIN 2-LIKE B15; Short=AtPP2-B15;	SubName: Full=Uncharacterized protein {ECO:0000313|EMBL:KDO70549.1};	--	GO:0030246,carbohydrate binding	F-box domain
Cg2g031980	10.09	17.89	1.9	2.75	1.87	1.73	408	825	79	124	88	83	0.215	-2.218	0.000575664	0.00971619	down	--	--	K03188 urease accessory protein | (RefSeq) uncharacterized protein LOC108224146 isoform X1 (A)	hypothetical protein CICLE_v10002074mg [Citrus clementina]	RecName: Full=F-box protein PP2-B15; AltName: Full=Protein PHLOEM PROTEIN 2-LIKE B15; Short=AtPP2-B15;	SubName: Full=Uncharacterized protein {ECO:0000313|EMBL:ESR46714.1};	--	GO:0030246,carbohydrate binding	F-box-like
Cg2g032010	41.2	30.63	46.95	102.67	85.73	117.91	2490	2112	2911	6923	6039	8443	2.504	1.324	2.44224e-06	0.000103469	up	--	--	K17506 protein phosphatase 1L [EC:3.1.3.16] | (RefSeq) probable protein phosphatase 2C 74 (A)	PREDICTED: probable protein phosphatase 2C 34 [Citrus sinensis]	RecName: Full=Probable protein phosphatase 2C 73; Short=AtPP2C73; EC=3.1.3.16; AltName: Full=AtPPC6;7;	SubName: Full=Uncharacterized protein {ECO:0000313|EMBL:KDO81764.1};	Serine/threonine protein phosphatase	GO:0005886,plasma membrane; GO:0046872,metal ion binding; GO:0004722,protein serine/threonine phosphatase activity; GO:0009819,drought recovery; GO:0000226,microtubule cytoskeleton organization; GO:0045926,negative regulation of growth; GO:0006470,protein dephosphorylation	Protein phosphatase 2C
Cg2g032630	52.56	46.01	90.83	129.92	109.31	288.78	1917	1914	3398	5286	4646	12478	2.703	1.435	0.00208057	0.0266836	up	--	--	K12126 phytochrome-interacting factor 3 | (RefSeq) transcription factor APG (A)	PREDICTED: transcription factor bHLH149 [Citrus sinensis]	RecName: Full=Transcription factor bHLH149; AltName: Full=ATBS1 interacting factor 4; AltName: Full=Basic helix-loop-helix protein 149; Short=AtbHLH149; Short=bHLH 149; AltName: Full=Transcription factor EN 144; AltName: Full=bHLH transcription factor bHLH149;	SubName: Full=Uncharacterized protein {ECO:0000313|EMBL:KDO81647.1};	--	GO:0005634,nucleus; GO:0003677,DNA binding; GO:0003700,DNA-binding transcription factor activity; GO:0046983,protein dimerization activity; GO:0006351,transcription, DNA-templated	--
Cg2g032860	13.57	10.07	1.14	58	69.62	27.96	845	715	73	4028	5051	2062	6.265	2.647	9.21543e-05	0.0022389	up	--	--	K18819 inositol 3-alpha-galactosyltransferase [EC:2.4.1.123] | (RefSeq) hypothetical protein (A)	hypothetical protein CUMW_223340 [Citrus unshiu]	RecName: Full=Galactinol synthase 2; Short=GolS-2; Short=SlGolS2; EC=2.4.1.123;	SubName: Full=Uncharacterized protein {ECO:0000313|EMBL:GAY63152.1};	Glycosyl transferase, family 8 - glycogenin	GO:0005737,cytoplasm; GO:0047216,inositol 3-alpha-galactosyltransferase activity; GO:0046872,metal ion binding; GO:0006012,galactose metabolic process	Mannosyltransferase putative
Cg2g032940	61.52	42.19	34.26	118.29	141.46	109.19	4490	3512	2565	9631	12031	9441	2.622	1.391	7.13671e-08	4.82252e-06	up	--	--	K03921 acyl-[acyl-carrier-protein] desaturase [EC:1.14.19.2 1.14.19.11 1.14.19.26] | (RefSeq) stearoyl-[acyl-carrier-protein] 9-desaturase, chloroplastic-like (A)	PREDICTED: stearoyl-[acyl-carrier-protein]	RecName: Full=Stearoyl-[acyl-carrier-protein] 9-desaturase, chloroplastic; Short=Stearoyl-ACP desaturase; EC=1.14.19.2 {ECO:0000250|UniProtKB:P22337}; AltName: Full=Acyl-[acyl-carrier-protein] desaturase; Flags: Precursor;	SubName: Full=Uncharacterized protein {ECO:0000313|EMBL:GAY63146.1};	--	GO:0009507,chloroplast; GO:0045300,acyl-[acyl-carrier-protein] desaturase activity; GO:0046872,metal ion binding; GO:0102786,stearoyl-[acp] desaturase activity; GO:0006633,fatty acid biosynthetic process	Fatty acid desaturase
Cg2g033370	13.82	16.75	13.09	4.97	10.64	2.69	1037	1433	1007	416	930	239	0.407	-1.299	0.00407641	0.0445006	down	--	--	K01051 pectinesterase [EC:3.1.1.11] | (RefSeq) hypothetical protein (A)	hypothetical protein CUMW_190670 [Citrus unshiu]	RecName: Full=Probable pectinesterase/pectinesterase inhibitor 6; Includes: RecName: Full=Pectinesterase inhibitor 6; AltName: Full=Pectin methylesterase inhibitor 6; Includes: RecName: Full=Pectinesterase 6; Short=PE 6; EC=3.1.1.11; AltName: Full=Pectin methylesterase 6; Short=AtPME6; Flags: Precursor;	SubName: Full=Uncharacterized protein {ECO:0000313|EMBL:GAY58933.1};	--	GO:0071944,cell periphery; GO:0005618,cell wall; GO:0005576,extracellular region; GO:0045330,aspartyl esterase activity; GO:0030599,pectinesterase activity; GO:0046910,pectinesterase inhibitor activity; GO:0042545,cell wall modification; GO:0045490,pectin catabolic process	Plant invertase/pectin methylesterase inhibitor
Cg2g033510	4.31	5.22	4.15	10.31	7.08	14.66	150	207	148	400	287	604	2.314	1.21	0.000537681	0.00923215	up	--	--	K10745 ribonuclease H2 subunit C | (RefSeq) uncharacterized protein LOC107416231 (A)	hypothetical protein CISIN_1g030045mg [Citrus sinensis]	RecName: Full=MLP-like protein 31;	SubName: Full=Uncharacterized protein {ECO:0000313|EMBL:KDO37061.1};	--	GO:0006952,defense response; GO:0009607,response to biotic stimulus	Polyketide cyclase / dehydrase and lipid transport
Cg2g033550	72.5	100.53	42.54	18.88	30.77	8.34	1931	3054	1162	561	955	263	0.265	-1.918	4.21248e-05	0.00117482	down	--	--	K10745 ribonuclease H2 subunit C | (RefSeq) uncharacterized protein LOC107416231 (A)	hypothetical protein CICLE_v10017056mg [Citrus clementina]	RecName: Full=MLP-like protein 43;	SubName: Full=Uncharacterized protein {ECO:0000313|EMBL:ESR61471.1};	--	GO:0009507,chloroplast; GO:0006952,defense response; GO:0009607,response to biotic stimulus	Polyketide cyclase / dehydrase and lipid transport
Cg2g033770	0.12	0.26	0.19	0.45	1.03	1.16	5	12	8	20	48	55	4.434	2.149	0.00236952	0.0297025	up	--	--	K09338 homeobox-leucine zipper protein | (RefSeq) hypothetical protein (A)	hypothetical protein CICLE_v10016477mg [Citrus clementina]	RecName: Full=Homeobox-leucine zipper protein HOX3; AltName: Full=HD-ZIP protein HOX3; AltName: Full=Homeodomain transcription factor HOX3; AltName: Full=OsHox3;	SubName: Full=Uncharacterized protein {ECO:0000313|EMBL:GAY54707.1};	Transcription factor HEX, contains HOX and HALZ domains	GO:0005634,nucleus; GO:0003700,DNA-binding transcription factor activity; GO:0043565,sequence-specific DNA binding; GO:0006351,transcription, DNA-templated	Homeobox KN domain
Cg2g033970	22.67	29.25	41.14	7.55	9.21	14.14	659	970	1227	245	312	487	0.322	-1.633	1.49143e-05	0.000503907	down	--	--	K10752 histone-binding protein RBBP4 | (RefSeq) heavy metal-associated isoprenylated plant protein 26-like (A)	hypothetical protein CISIN_1g032170mg [Citrus sinensis]	RecName: Full=Heavy metal-associated isoprenylated plant protein 22 {ECO:0000303|PubMed:21072340, ECO:0000303|PubMed:23368984}; Short=AtHIP22 {ECO:0000303|PubMed:23368984}; Short=AtHIPP22 {ECO:0000303|PubMed:21072340, ECO:0000303|PubMed:23368984}; AltName: Full=Farnesylated protein 7 {ECO:0000303|PubMed:8837031}; Short=AtFP7 {ECO:0000303|PubMed:8837031}; Flags: Precursor;	SubName: Full=Uncharacterized protein {ECO:0000313|EMBL:KDO64716.1};	Copper chaperone	GO:0005737,cytoplasm; GO:0016020,membrane; GO:0046914,transition metal ion binding; GO:0055073,cadmium ion homeostasis; GO:0046916,cellular transition metal ion homeostasis; GO:0071585,detoxification of cadmium ion; GO:0030001,metal ion transport	Flagellar L-ring protein
Cg2g034130	12.36	8.7	5.98	1.89	3.51	4.42	486	390	241	83	161	206	0.36	-1.475	0.000437402	0.00777224	down	--	--	K03327 multidrug resistance protein, MATE family | (RefSeq) protein DETOXIFICATION 14-like (A)	hypothetical protein CISIN_1g029256mg [Citrus sinensis]	--	SubName: Full=Uncharacterized protein {ECO:0000313|EMBL:KDO64746.1};	--	--	Domain of unknown function (DUF4228)
Cg2g034410	9.01	7.87	6.96	2.86	3.6	5.63	288	287	228	102	134	213	0.499	-1.002	0.00408833	0.0445738	down	--	--	--	hypothetical protein CICLE_v10033003mg [Citrus clementina]	--	SubName: Full=Uncharacterized protein {ECO:0000313|EMBL:GAY54461.1};	--	--	Odontogenesis associated phosphoprotein
Cg2g035640	1.48	1.81	0.58	5.43	10.01	4.74	10	14	4	41	79	38	5.132	2.359	0.000351612	0.00658941	up	--	--	--	hypothetical protein CISIN_1g035982mg [Citrus sinensis]	--	SubName: Full=Uncharacterized protein {ECO:0000313|EMBL:KDO76873.1};	--	--	--
Cg2g035970	5.34	7.25	7.21	3.01	3.25	2.75	422	653	584	265	299	257	0.443	-1.175	1.00617e-06	4.88898e-05	down	--	--	K04733 interleukin-1 receptor-associated kinase 4 [EC:2.7.11.1] | (RefSeq) LEAF RUST 10 DISEASE-RESISTANCE LOCUS RECEPTOR-LIKE PROTEIN KINASE-like 2.4 (A)	hypothetical protein CICLE_v10014567mg [Citrus clementina]	RecName: Full=LEAF RUST 10 DISEASE-RESISTANCE LOCUS RECEPTOR-LIKE PROTEIN KINASE-like 2.1 {ECO:0000303|PubMed:12805585}; EC=2.7.11.1; AltName: Full=Probable receptor-like serine/threonine-protein kinase LRK10L-2.1 {ECO:0000305}; Flags: Precursor;	SubName: Full=Uncharacterized protein {ECO:0000313|EMBL:ESR61664.1};	Serine/threonine protein kinase	GO:0016021,integral component of membrane; GO:0005524,ATP binding; GO:0004674,protein serine/threonine kinase activity	Wall-associated receptor kinase galacturonan-binding
Cg2g036180	2.78	3.79	5.85	1.49	1.69	1.44	142	221	307	85	101	87	0.358	-1.481	0.00018406	0.00390775	down	--	--	--	hypothetical protein CISIN_1g033982mg [Citrus sinensis]	--	SubName: Full=Uncharacterized protein {ECO:0000313|EMBL:KDO76974.1};	--	--	Universal stress protein family
Cg2g036480	21.2	11.66	16.17	38.83	45.51	49.75	1240	778	970	2533	3102	3447	2.664	1.414	1.31944e-06	6.1119e-05	up	--	--	K03644 lipoyl synthase [EC:2.8.1.8] | (RefSeq) lipoyl synthase, chloroplastic (A)	PREDICTED: lipoyl synthase, chloroplastic [Citrus sinensis]	RecName: Full=Lipoyl synthase, chloroplastic {ECO:0000255|HAMAP-Rule:MF_03129}; EC=2.8.1.8 {ECO:0000255|HAMAP-Rule:MF_03129}; AltName: Full=Lipoate synthase {ECO:0000255|HAMAP-Rule:MF_03129}; Short=LS {ECO:0000255|HAMAP-Rule:MF_03129}; Short=Lip-syn {ECO:0000255|HAMAP-Rule:MF_03129}; AltName: Full=Lipoate synthase, plastidial {ECO:0000255|HAMAP-Rule:MF_03129}; Short=LIP1p {ECO:0000255|HAMAP-Rule:…	RecName: Full=Lipoyl synthase, chloroplastic {ECO:0000256|HAMAP-Rule:MF_03129}; EC=2.8.1.8 {ECO:0000256|HAMAP-Rule:MF_03129}; AltName: Full=Lipoate synthase {ECO:0000256|HAMAP-Rule:MF_03129}; Short=LS {ECO:0000256|HAMAP-Rule:MF_03129}; Short=Lip-syn {ECO:0000256|HAMAP-Rule:MF_03129}; AltName: Full=Lipoate synthase, plastidial {ECO:0000256|HAMAP-Rule:MF_03129}; Short=LIP1p {ECO:0000256|HAMAP-Rule:…	Lipoate synthase	GO:0009507,chloroplast; GO:0051539,4 iron, 4 sulfur cluster binding; GO:0016992,lipoate synthase activity; GO:0046872,metal ion binding	N-terminal domain of lipoyl synthase of Radical_SAM family
Cg2g037340	1.99	1.87	7.22	1.09	0.38	0.93	54	58	201	33	12	30	0.206	-2.282	0.0018974	0.0249803	down	--	--	K19040 E3 ubiquitin-protein ligase ATL10/75/76/77/78 [EC:2.3.2.27] | (RefSeq) RING-H2 finger protein ATL72 (A)	PREDICTED: RING-H2 finger protein ATL73-like [Citrus sinensis]	RecName: Full=RING-H2 finger protein ATL73; EC=2.3.2.27 {ECO:0000305}; AltName: Full=RING-type E3 ubiquitin transferase ATL73 {ECO:0000305}; Flags: Precursor;	SubName: Full=Uncharacterized protein {ECO:0000313|EMBL:GAY49054.1};	FOG: Predicted E3 ubiquitin ligase	GO:0016021,integral component of membrane; GO:0046872,metal ion binding; GO:0061630,ubiquitin protein ligase activity; GO:0004842,ubiquitin-protein transferase activity; GO:0009901,anther dehiscence; GO:0009555,pollen development; GO:0043161,proteasome-mediated ubiquitin-dependent protein catabolic process; GO:0016567,protein ubiquitination; GO:0080141,regulation of jasmonic acid biosynthetic pro…	Zinc-ribbon, C4HC2 type
Cg2g037740	1.93	1.36	1.61	3.85	6.21	4.28	218	175	186	485	817	572	2.847	1.51	3.21529e-07	1.82584e-05	up	--	--	K20100 YTH domain-containing protein 1 | (RefSeq) uncharacterized protein LOC105170420 (A)	PREDICTED: uncharacterized protein LOC102610127 [Citrus sinensis]	RecName: Full=B2 protein;	SubName: Full=Uncharacterized protein {ECO:0000313|EMBL:GAY49120.1};	--	--	Development and cell death domain
Cg2g037760	0.42	0.18	0.45	1.4	0.73	1.4	20	10	22	75	41	80	3.295	1.72	0.00445627	0.0475193	up	--	--	--	PREDICTED: protein EXORDIUM-like 7 [Citrus sinensis]	RecName: Full=Protein EXORDIUM-like 7; Flags: Precursor;	SubName: Full=Uncharacterized protein {ECO:0000313|EMBL:KDO77380.1};	--	GO:0048046,apoplast; GO:0005615,extracellular space	Phosphate-induced protein 1 conserved region
Cg2g037850	13.79	22.49	5.8	5.29	4.99	4.29	860	1600	371	368	363	317	0.347	-1.528	0.000374262	0.00691083	down	--	--	K08237 hydroquinone glucosyltransferase [EC:2.4.1.218] | (RefSeq) anthocyanidin 3-O-glucosyltransferase 2 (A)	PREDICTED: anthocyanidin 3-O-glucosyltransferase 2-like isoform X1 [Citrus sinensis]	RecName: Full=UDP-glycosyltransferase 43 {ECO:0000303|PubMed:27066037}; Short=PlUGT43 {ECO:0000303|PubMed:27066037}; EC=2.4.1.- {ECO:0000269|PubMed:28207970}; AltName: Full=UDP-glucose:daidzein C-glucosyltransferase {ECO:0000305};	SubName: Full=Uncharacterized protein {ECO:0000313|EMBL:GAY33676.1};	UDP-glucuronosyl and UDP-glucosyl transferase	GO:0016758,transferase activity, transferring hexosyl groups; GO:0008152,metabolic process	Glycosyltransferase family 28 C-terminal domain
Cg2g037930	107.76	95.76	79.61	220.92	187.48	223.93	4042	4097	3063	9244	8195	9951	2.195	1.134	3.22054e-09	3.28199e-07	up	--	--	K12236 transcriptional repressor NF-X1 | (RefSeq) hypothetical protein (A)	PREDICTED: protein PHLOEM PROTEIN 2-LIKE A9-like [Citrus sinensis]	RecName: Full=Protein PHLOEM PROTEIN 2-LIKE A9; Short=AtPP2-A9;	SubName: Full=Uncharacterized protein {ECO:0000313|EMBL:KDO77411.1};	--	GO:0030246,carbohydrate binding	Phloem protein 2
Cg2g038210	3.16	2.67	4.05	7.86	6.67	13.36	89	86	117	247	219	446	2.753	1.461	0.000349735	0.00657383	up	--	--	K21994 LOB domain-containing protein 18 | (RefSeq) LOB domain-containing protein 18-like isoform X1 (A)	hypothetical protein CICLE_v10016993mg [Citrus clementina]	RecName: Full=LOB domain-containing protein 4; AltName: Full=ASYMMETRIC LEAVES 2-like protein 6; Short=AS2-like protein 6;	SubName: Full=Uncharacterized protein {ECO:0000313|EMBL:GAY33749.1};	--	--	Lateral organ boundaries (LOB) domain
Cg2g038220	411.72	343.65	741.55	257.7	235.82	278.6	18489	17603	34157	12910	12341	14822	0.495	-1.014	0.00468164	0.0493365	down	--	--	K02694 photosystem I subunit III | (RefSeq) hypothetical protein (A)	hypothetical protein CICLE_v10016540mg [Citrus clementina]	RecName: Full=Photosystem I reaction center subunit III, chloroplastic; AltName: Full=Light-harvesting complex I 17 kDa protein; AltName: Full=PSI-F; Flags: Precursor;	SubName: Full=Uncharacterized protein {ECO:0000313|EMBL:KDO77481.1};	--	GO:0009507,chloroplast; GO:0009941,chloroplast envelope; GO:0009534,chloroplast thylakoid; GO:0009535,chloroplast thylakoid membrane; GO:0016021,integral component of membrane; GO:0016020,membrane; GO:0009538,photosystem I reaction center; GO:0010287,plastoglobule; GO:0009579,thylakoid; GO:0019904,protein domain specific binding; GO:0015979,photosynthesis	Photosystem I reaction centre subunit III
Cg2g038420	0.89	1	0.62	0.06	0.11	0.16	14	18	10	1	2	3	0.129	-2.952	0.00437309	0.0467645	down	--	--	--	hypothetical protein CISIN_1g035995mg [Citrus sinensis]	--	SubName: Full=Uncharacterized protein {ECO:0000313|EMBL:KDO77540.1};	--	--	--
Cg2g038560	2.28	2.11	2.67	9.73	10.08	11.41	230	243	276	1094	1184	1363	4.304	2.106	2.54406e-19	1.84474e-16	up	--	--	K05747 Wiskott-Aldrich syndrome protein | (RefSeq) uncharacterized protein At4g04980 (A)	hypothetical protein CISIN_1g003863mg [Citrus sinensis]	RecName: Full=Protein CHUP1, chloroplastic; AltName: Full=Protein CHLOROPLAST UNUSUAL POSITIONING 1;	SubName: Full=Uncharacterized protein {ECO:0000313|EMBL:KDO77570.1};	--	GO:0009507,chloroplast; GO:0009707,chloroplast outer membrane; GO:0009902,chloroplast relocation	--
Cg2g038570	123.32	84.93	71.77	186.31	169.77	239.17	5401	4243	3224	9103	8665	12410	2.095	1.067	0.000120565	0.00278898	up	--	--	K13413 mitogen-activated protein kinase kinase 4/5 [EC:2.7.12.2] | (RefSeq) mitogen-activated protein kinase kinase 5-like (A)	PREDICTED: protein G1-like1 [Citrus sinensis]	RecName: Full=Protein LIGHT-DEPENDENT SHORT HYPOCOTYLS 6; AltName: Full=Protein ORGAN BOUNDARY 6;	SubName: Full=Uncharacterized protein {ECO:0000313|EMBL:KDO77572.1};	--	GO:0005634,nucleus; GO:0003677,DNA binding; GO:0009299,mRNA transcription; GO:0007275,multicellular organism development; GO:0090698,post-embryonic plant morphogenesis; GO:0006355,regulation of transcription, DNA-templated; GO:0009416,response to light stimulus	Protein of unknown function (DUF640)
Cg2g038980	1.13	0.87	0.68	1.89	2.05	1.81	78	68	48	145	164	147	2.103	1.072	0.000747258	0.0118786	up	--	--	K22395 cinnamyl-alcohol dehydrogenase [EC:1.1.1.195] | (RefSeq) flavin-dependent oxidoreductase FOX2 (A)	PREDICTED: flavin-dependent oxidoreductase FOX2 [Citrus sinensis]	RecName: Full=Berberine bridge enzyme-like 15 {ECO:0000303|PubMed:26037923}; Short=AtBBE-like 15 {ECO:0000303|PubMed:26037923}; EC=1.1.1.194 {ECO:0000269|PubMed:26037923}; EC=1.1.1.195 {ECO:0000269|PubMed:26037923}; AltName: Full=Protein EMBRYO SAC DEVELOPMENT ARREST 28 {ECO:0000303|PubMed:15634699}; AltName: Full=Protein MATERNAL EFFECT EMBRYO ARREST 23 {ECO:0000303|PubMed:15634699}; Flags: Prec…	SubName: Full=Uncharacterized protein {ECO:0000313|EMBL:KDO75194.1};	--	GO:0005618,cell wall; GO:0005576,extracellular region; GO:0009506,plasmodesma; GO:0045551,cinnamyl-alcohol dehydrogenase activity; GO:0050268,coniferyl-alcohol dehydrogenase activity; GO:0050660,flavin adenine dinucleotide binding; GO:0052747,sinapyl alcohol dehydrogenase activity; GO:0009793,embryo development ending in seed dormancy; GO:0010197,polar nucleus fusion	Berberine and berberine like
Cg2g039010	2.26	1.21	3.7	5.72	6.44	8.34	115	70	193	325	382	503	2.745	1.457	0.00197213	0.0256768	up	--	--	K19706 dihydroceramide fatty acyl 2-hydroxylase [EC:1.14.18.7] | (RefSeq) fatty acid 2-hydroxylase 1-like (A)	PREDICTED: fatty acid 2-hydroxylase 1-like [Citrus sinensis]	RecName: Full=Dihydroceramide fatty acyl 2-hydroxylase FAH1 {ECO:0000305}; EC=1.14.18.7 {ECO:0000269|PubMed:22635113}; AltName: Full=Fatty acid 2-hydroxylase 1 {ECO:0000303|PubMed:19054355}; Short=AtFAH1 {ECO:0000303|PubMed:19054355};	SubName: Full=Uncharacterized protein {ECO:0000313|EMBL:GAY33907.1};	Sphingolipid fatty acid hydroxylase	GO:0005783,endoplasmic reticulum; GO:0005789,endoplasmic reticulum membrane; GO:0016021,integral component of membrane; GO:0005506,iron ion binding; GO:0016491,oxidoreductase activity; GO:0006633,fatty acid biosynthetic process; GO:0000038,very long-chain fatty acid metabolic process	Fatty acid hydroxylase superfamily
Cg2g039210	0.23	0.21	0.03	2.54	3.17	1.69	9	9	1	109	142	77	15.72	3.975	9.65582e-10	1.16693e-07	up	--	--	K01054 acylglycerol lipase [EC:3.1.1.23] | (RefSeq) caffeoylshikimate esterase-like (A)	hypothetical protein CUMW_008870 [Citrus unshiu]	RecName: Full=Caffeoylshikimate esterase; EC=3.1.1.-; AltName: Full=Lysophospholipase 2; Short=LysoPL2;	SubName: Full=Uncharacterized protein {ECO:0000313|EMBL:GAY33936.1};	Lysophospholipase	GO:0005783,endoplasmic reticulum; GO:0005794,Golgi apparatus; GO:0005886,plasma membrane; GO:0009506,plasmodesma; GO:0003846,2-acylglycerol O-acyltransferase activity; GO:0090430,caffeoyl-CoA: alcohol caffeoyl transferase activity; GO:0016787,hydrolase activity; GO:0004622,lysophospholipase activity; GO:0009809,lignin biosynthetic process; GO:0006629,lipid metabolic process; GO:0046686,response t…	alpha/beta hydrolase fold
Cg2g039220	0.07	0.08	0	0.43	0.64	0.41	3	4	0	22	34	22	10.221	3.353	0.000685297	0.0111764	up	--	--	K01054 acylglycerol lipase [EC:3.1.1.23] | (RefSeq) caffeoylshikimate esterase-like (A)	hypothetical protein CUMW_008880 [Citrus unshiu]	RecName: Full=Caffeoylshikimate esterase; EC=3.1.1.-; AltName: Full=Lysophospholipase 2; Short=LysoPL2;	SubName: Full=Uncharacterized protein {ECO:0000313|EMBL:GAY33938.1};	Lysophospholipase	GO:0005783,endoplasmic reticulum; GO:0005794,Golgi apparatus; GO:0005886,plasma membrane; GO:0009506,plasmodesma; GO:0003846,2-acylglycerol O-acyltransferase activity; GO:0090430,caffeoyl-CoA: alcohol caffeoyl transferase activity; GO:0016787,hydrolase activity; GO:0004622,lysophospholipase activity; GO:0009809,lignin biosynthetic process; GO:0006629,lipid metabolic process; GO:0046686,response t…	alpha/beta hydrolase fold
Cg2g039260	6.5	7.31	6.39	14.45	15.29	19.79	335	430	338	831	919	1209	2.408	1.268	2.96251e-08	2.23409e-06	up	--	--	K12486 stromal membrane-associated protein | (RefSeq) hypothetical protein (A)	hypothetical protein CICLE_v10015859mg [Citrus clementina]	RecName: Full=ADP-ribosylation factor GTPase-activating protein AGD12; Short=ARF GAP AGD12; AltName: Full=Protein ARF-GAP DOMAIN 12; Short=AtAGD12; AltName: Full=Zinc- and calcium-binding protein; Short=AtZAC;	SubName: Full=Uncharacterized protein {ECO:0000313|EMBL:KDO75257.1};	Predicted Ca2+-dependent phospholipid-binding protein	GO:0005794,Golgi apparatus; GO:0005886,plasma membrane; GO:0005773,vacuole; GO:0005096,GTPase activator activity; GO:0046872,metal ion binding; GO:0005543,phospholipid binding; GO:0006886,intracellular protein transport	C2 domain
Cg2g039480	0.8	2.28	0.88	4.36	5.13	5.41	54	175	61	327	402	431	3.733	1.9	1.00907e-05	0.000357017	up	--	--	K03294 basic amino acid/polyamine antiporter, APA family | (RefSeq) cationic amino acid transporter 1 (A)	PREDICTED: cationic amino acid transporter 1 [Citrus sinensis]	RecName: Full=Cationic amino acid transporter 1; AltName: Full=Amino acid transporter 1;	SubName: Full=Uncharacterized protein {ECO:0000313|EMBL:KDO75318.1};	Amino acid transporters	GO:0016021,integral component of membrane; GO:0016020,membrane; GO:0005886,plasma membrane; GO:0015171,amino acid transmembrane transporter activity	C-terminus of AA_permease
Cg2g039730	0.23	0.17	0.23	1.5	1.66	2.31	13	11	13	94	109	154	8.559	3.097	3.80105e-11	6.9574e-09	up	--	--	K01593 aromatic-L-amino-acid/L-tryptophan decarboxylase [EC:4.1.1.28 4.1.1.105] | (RefSeq) tyrosine/DOPA decarboxylase 3-like (A)	PREDICTED: tyrosine/DOPA decarboxylase 3-like [Citrus sinensis]	RecName: Full=Tyrosine/DOPA decarboxylase 2; Includes: RecName: Full=DOPA decarboxylase; Short=DDC; EC=4.1.1.28; Includes: RecName: Full=Tyrosine decarboxylase; EC=4.1.1.25;	SubName: Full=Uncharacterized protein {ECO:0000313|EMBL:ESR62219.1};	Aromatic-L-amino-acid/L-histidine decarboxylase	GO:0004058,aromatic-L-amino-acid decarboxylase activity; GO:0030170,pyridoxal phosphate binding; GO:0004837,tyrosine decarboxylase activity; GO:0006520,cellular amino acid metabolic process	Beta-eliminating lyase
Cg2g039780	20.31	30.35	96.21	132.68	111.85	256.19	943	1607	4581	6871	6051	14090	3.245	1.698	0.00470377	0.0494867	up	--	--	--	hypothetical protein CUMW_009430 [Citrus unshiu]	--	SubName: Full=Uncharacterized protein {ECO:0000313|EMBL:GAY34047.1};	--	--	Myosin-like coiled-coil protein
Cg2g039820	19.13	21.6	34.84	7.69	9.66	9.66	816	1051	1524	366	480	488	0.344	-1.538	3.57147e-06	0.000143805	down	--	--	K15032 mTERF domain-containing protein, mitochondrial | (RefSeq) uncharacterized LOC102624544 (A)	hypothetical protein CISIN_1g035716mg [Citrus sinensis]	RecName: Full=Transcription termination factor MTEF1, chloroplastic {ECO:0000305}; AltName: Full=Mitochondrial transcription termination factor 1 {ECO:0000303|PubMed:23087700}; AltName: Full=Protein EMBRYO DEFECTIVE 93 {ECO:0000305}; AltName: Full=Protein SINGLET OXYGEN-LINKED DEATH ACTIVATOR 10 {ECO:0000303|PubMed:19563435}; Flags: Precursor;	SubName: Full=Uncharacterized protein {ECO:0000313|EMBL:KDO75403.1};	Mitochondrial transcription termination factor, mTERF	GO:0009507,chloroplast; GO:0003690,double-stranded DNA binding; GO:0019843,rRNA binding; GO:0003727,single-stranded RNA binding; GO:0009658,chloroplast organization; GO:0006353,DNA-templated transcription, termination; GO:0009793,embryo development ending in seed dormancy; GO:0006355,regulation of transcription, DNA-templated; GO:0042255,ribosome assembly; GO:0008380,RNA splicing	mTERF
Cg2g039930	166.53	144.72	197.33	93.54	82.68	79.08	10306	10216	12526	6458	5963	5798	0.487	-1.039	5.72867e-06	0.000218629	down	--	--	K08150 MFS transporter, SP family, solute carrier family 2 (myo-inositol transporter), member 13 | (RefSeq) probable inositol transporter 2 (A)	PREDICTED: probable inositol transporter 2 [Citrus sinensis]	RecName: Full=Probable inositol transporter 2;	SubName: Full=Uncharacterized protein {ECO:0000313|EMBL:KDO75422.1};	Predicted transporter (major facilitator superfamily)	GO:0016021,integral component of membrane; GO:0005886,plasma membrane; GO:0090406,pollen tube; GO:0005355,glucose transmembrane transporter activity; GO:0005366,myo-inositol:proton symporter activity; GO:0005351,carbohydrate:proton symporter activity; GO:0046323,glucose import; GO:0035428,NA; GO:0015798,myo-inositol transport; GO:0023052,signaling	Fungal trichothecene efflux pump (TRI12)
Cg2g039990	0	0	0	8.71	11.51	3.22	0	0	0	346	478	136	1544.02	10.592	5.09952e-16	2.04556e-13	up	--	--	--	PREDICTED: uncharacterized protein LOC102615761 [Citrus sinensis]	--	SubName: Full=Uncharacterized protein {ECO:0000313|EMBL:GAY34099.1};	--	--	Cotton fibre expressed protein
Cg2g040340	0.35	0.13	0.95	0.08	0.05	0.1	24	10	66	6	4	8	0.152	-2.721	0.00418351	0.045213	down	--	--	K10956 protein transport protein SEC61 subunit alpha | (RefSeq) preprotein translocase subunit SECY, chloroplastic (A)	hypothetical protein CUMW_010030 [Citrus unshiu]	RecName: Full=COBRA-like protein 10; Flags: Precursor;	SubName: Full=Uncharacterized protein {ECO:0000313|EMBL:GAY34172.1};	--	GO:0031225,anchored component of membrane; GO:0005886,plasma membrane; GO:0016049,cell growth; GO:0010215,cellulose microfibril organization	Cellulose binding domain
Cg2g040360	1.14	0.43	1.8	3.04	3.03	4.96	88	38	143	262	273	454	3.132	1.647	0.00300784	0.0353534	up	--	--	K01051 pectinesterase [EC:3.1.1.11] | (RefSeq) pectinesterase-like (A)	hypothetical protein CISIN_1g008722mg [Citrus sinensis]	RecName: Full=Pectinesterase 2.2; Short=PE 2.2; EC=3.1.1.11; AltName: Full=Pectin methylesterase 2.2; Flags: Precursor;	RecName: Full=Pectinesterase {ECO:0000256|RuleBase:RU000589}; EC=3.1.1.11 {ECO:0000256|RuleBase:RU000589};	--	GO:0071944,cell periphery; GO:0005618,cell wall; GO:0005576,extracellular region; GO:0045330,aspartyl esterase activity; GO:0030599,pectinesterase activity; GO:0046910,pectinesterase inhibitor activity; GO:0042545,cell wall modification; GO:0009835,fruit ripening; GO:0045490,pectin catabolic process	Pectate lyase superfamily protein
Cg2g040490	17	18.94	28.62	48.59	65.76	70.91	1005	1277	1735	3204	4530	4966	2.774	1.472	3.14962e-06	0.000129934	up	--	--	--	hypothetical protein CICLE_v10016643mg [Citrus clementina]	--	SubName: Full=Uncharacterized protein {ECO:0000313|EMBL:ESR62340.1};	--	--	--
Cg2g040740	30.5	23.76	45.42	14.06	14.69	14.13	1301	1156	1987	669	730	714	0.414	-1.273	7.5905e-05	0.00190628	down	--	--	K13422 transcription factor MYC2 | (RefSeq) transcription factor MYC2-like (A)	PREDICTED: transcription factor ILR3 [Citrus sinensis]	RecName: Full=Transcription factor ILR3; AltName: Full=Basic helix-loop-helix protein 105; Short=AtbHLH105; Short=bHLH 105; AltName: Full=Protein IAA-LEUCINE RESISTANT 3; AltName: Full=Transcription factor EN 133; AltName: Full=bHLH transcription factor bHLH105;	SubName: Full=Uncharacterized protein {ECO:0000313|EMBL:KDO75607.1};	--	GO:0005634,nucleus; GO:0003700,DNA-binding transcription factor activity; GO:0046983,protein dimerization activity; GO:0043565,sequence-specific DNA binding; GO:0019760,glucosinolate metabolic process; GO:0006355,regulation of transcription, DNA-templated; GO:0006351,transcription, DNA-templated	TATA element modulatory factor 1 DNA binding
Cg2g040770	169.17	129.54	396.93	49.89	38.13	47.1	7040	6149	16943	2316	1849	2322	0.185	-2.436	8.20524e-08	5.42784e-06	down	--	--	K08901 photosystem II oxygen-evolving enhancer protein 3 | (RefSeq) oxygen-evolving enhancer protein 3-2, chloroplastic (A)	PREDICTED: oxygen-evolving enhancer protein 3-2, chloroplastic [Citrus sinensis]	RecName: Full=Oxygen-evolving enhancer protein 3, chloroplastic; Short=OEE3; AltName: Full=16 kDa subunit of oxygen evolving system of photosystem II; AltName: Full=OEC 16 kDa subunit; Flags: Precursor;	SubName: Full=Uncharacterized protein {ECO:0000313|EMBL:KDO75611.1};	--	GO:0009535,chloroplast thylakoid membrane; GO:0019898,extrinsic component of membrane; GO:0009654,photosystem II oxygen evolving complex; GO:0005509,calcium ion binding; GO:0015979,photosynthesis	Oxygen evolving enhancer protein 3 (PsbQ)
Cg2g040820	2.67	1	4.38	7.38	9.14	7.12	263	113	443	812	1051	832	2.786	1.478	0.00375678	0.0418596	up	--	--	K14173 alpha-farnesene synthase [EC:4.2.3.46] | (RefSeq) alpha-farnesene synthase-like (A)	PREDICTED: alpha-farnesene synthase-like isoform X1 [Citrus sinensis]	RecName: Full=Alpha-farnesene synthase; EC=4.2.3.46; AltName: Full=(E,E)-alpha-farnesene synthase; AltName: Full=Terpene synthase 7; Short=RcSeTPS7;	SubName: Full=Uncharacterized protein {ECO:0000313|EMBL:GAY34260.1};	--	GO:0000287,magnesium ion binding; GO:0010334,sesquiterpene synthase activity; GO:0051762,sesquiterpene biosynthetic process	Terpene synthase, N-terminal domain
Cg2g040840	0.02	0	0	0.22	0.19	0.11	1	0	0	15	13	8	29.931	4.904	0.0029927	0.0352193	up	--	--	K03063 26S proteasome regulatory subunit T3 | (RefSeq) 26S protease regulatory subunit 6B homolog (A)	hypothetical protein CISIN_1g042020mg [Citrus sinensis]	RecName: Full=BTB/POZ domain-containing protein At3g22104;	SubName: Full=Uncharacterized protein {ECO:0000313|EMBL:KDO75631.1};	--	GO:0016567,protein ubiquitination	BTB/POZ domain
Cg2g040940	7.36	14.01	11.07	4.44	4.39	4.18	496	1077	765	334	345	334	0.393	-1.347	2.8699e-06	0.000119704	down	--	--	K04733 interleukin-1 receptor-associated kinase 4 [EC:2.7.11.1] | (RefSeq) probable receptor-like protein kinase At5g18500 (A)	PREDICTED: uncharacterized protein LOC102616344 [Citrus sinensis]	RecName: Full=Uncharacterized protein At5g39570;	SubName: Full=Uncharacterized protein {ECO:0000313|EMBL:KDO75638.1};	--	GO:0005829,cytosol; GO:0005634,nucleus; GO:0003729,mRNA binding; GO:0070300,phosphatidic acid binding	--
Cg2g041050	10.27	10.26	15.39	3	1.7	2.81	420	479	646	137	81	136	0.203	-2.303	3.14119e-10	4.49227e-08	down	--	--	K19939 Rab effector Noc2 | (RefSeq) POPTRDRAFT_568988; hypothetical protein (A)	PREDICTED: zinc finger protein CONSTANS-LIKE 4 isoform X4 [Citrus sinensis]	RecName: Full=B-box domain protein 31 {ECO:0000303|PubMed:19920209}; Short=AtBBX31 {ECO:0000303|PubMed:19920209}; AltName: Full=Microprotein 1B {ECO:0000303|PubMed:27015278};	SubName: Full=Uncharacterized protein {ECO:0000313|EMBL:KDO75668.1};	--	GO:0005634,nucleus; GO:0003700,DNA-binding transcription factor activity; GO:0030674,protein binding, bridging; GO:0008270,zinc ion binding; GO:0007623,circadian rhythm; GO:0009909,regulation of flower development; GO:0006355,regulation of transcription, DNA-templated; GO:0010224,response to UV-B	CDC45-like protein
Cg2g041170	12.6	9.92	20.98	66.83	57.51	111.09	400	359	683	2366	2127	4177	5.228	2.386	8.78576e-09	7.92526e-07	up	--	--	K16223 protein FLOWERING LOCUS T | (RefSeq) protein HEADING DATE 3A-like (A)	PREDICTED: protein MOTHER of FT and TF 1 [Citrus sinensis]	RecName: Full=Protein MOTHER of FT and TFL1;	SubName: Full=Uncharacterized protein {ECO:0000313|EMBL:KDO75688.1};	Phosphatidylethanolamine binding protein	GO:0005737,cytoplasm; GO:0005634,nucleus; GO:0009738,abscisic acid-activated signaling pathway; GO:0010030,positive regulation of seed germination; GO:0009737,response to abscisic acid	Phosphatidylethanolamine-binding protein
Cg2g041280	2.55	2.69	1.57	6.66	5.07	8.26	89	107	56	259	206	341	2.909	1.541	1.03531e-05	0.000365518	up	--	--	--	hypothetical protein CISIN_1g036135mg [Citrus sinensis]	--	SubName: Full=Uncharacterized protein {ECO:0000313|EMBL:KDO75713.1};	--	GO:0016021,integral component of membrane	--
Cg2g041420	15.89	15.95	7.66	28.67	31.93	21.77	1296	1484	641	2609	3035	2104	2.061	1.044	0.000722177	0.0115874	up	--	--	K12486 stromal membrane-associated protein | (RefSeq) probable ADP-ribosylation factor GTPase-activating protein AGD5 (A)	PREDICTED: probable ADP-ribosylation factor GTPase-activating protein AGD5 isoform X1 [Citrus sinensis]	RecName: Full=Probable ADP-ribosylation factor GTPase-activating protein AGD5; Short=ARF GAP AGD5; AltName: Full=Protein ARF-GAP DOMAIN 5; Short=AtAGD5; AltName: Full=Protein ZIGA3;	SubName: Full=Uncharacterized protein {ECO:0000313|EMBL:KDO75767.1};	Predicted GTPase-activating protein	GO:0005829,cytosol; GO:0005768,endosome; GO:0005802,trans-Golgi network; GO:0005096,GTPase activator activity; GO:0046872,metal ion binding; GO:0090630,activation of GTPase activity; GO:0010227,floral organ abscission	Putative GTPase activating protein for Arf
Cg2g041470	0.81	1.6	1.37	3.53	3.2	2.87	27	61	47	132	125	114	2.485	1.313	0.000810035	0.0125557	up	--	--	--	PREDICTED: endonuclease 1 [Citrus sinensis]	RecName: Full=Endonuclease 1; Short=AtENDO1; EC=3.1.30.1; AltName: Full=Bifunctional nuclease I; Short=AtBFN1; AltName: Full=Deoxyribonuclease ENDO1; AltName: Full=Single-stranded-nucleate endonuclease ENDO1; Flags: Precursor;	SubName: Full=Uncharacterized protein {ECO:0000313|EMBL:KDO75784.1};	--	GO:0016891,endoribonuclease activity, producing 5'-phosphomonoesters; GO:0046872,metal ion binding; GO:0003676,nucleic acid binding; GO:0000014,single-stranded DNA endodeoxyribonuclease activity; GO:0043765,T/G mismatch-specific endonuclease activity; GO:0006308,DNA catabolic process; GO:0080187,floral organ senescence; GO:0010150,leaf senescence	S1/P1 Nuclease
Cg2g041640	0	0	0	0.05	0.16	0.05	0	0	0	6	19	6	49.423	5.627	0.00351253	0.0397013	up	--	--	K17982 geranyllinalool synthase [EC:4.2.3.144] | (RefSeq) (E,E)-geranyllinalool synthase (A)	PREDICTED: (E,E)-geranyllinalool synthase isoform X1 [Citrus sinensis]	RecName: Full=S-linalool synthase; EC=4.2.3.25;	SubName: Full=Uncharacterized protein {ECO:0000313|EMBL:ESR62526.1};	--	GO:0000287,magnesium ion binding; GO:0034007,S-linalool synthase activity; GO:0010333,terpene synthase activity; GO:0008152,metabolic process	Prenyltransferase and squalene oxidase repeat
Cg2g041900	1.85	2.42	2.15	0.73	0.89	0.24	160	238	190	70	89	25	0.28	-1.835	0.000140441	0.00317093	down	--	--	K17345 tetraspanin-5 | (RefSeq) tetraspanin-19-like (A)	PREDICTED: tetraspanin-19 [Citrus sinensis]	RecName: Full=Tetraspanin-19; AltName: Full=TOM2A homologous protein 3;	SubName: Full=Uncharacterized protein {ECO:0000313|EMBL:KDO75920.1};	--	GO:0016021,integral component of membrane; GO:0005774,vacuolar membrane	Tetraspanin family
Cg2g042210	3.37	3.74	2.3	1.57	1.51	1.04	279	353	195	145	146	102	0.431	-1.214	4.83511e-05	0.00132495	down	--	--	--	PREDICTED: uncharacterized protein LOC102624080 isoform X2 [Citrus sinensis]	RecName: Full=Transcription factor bHLH162; AltName: Full=Basic helix-loop-helix protein 162; Short=AtbHLH162 {ECO:0000303|PubMed:14600211}; Short=bHLH 162; AltName: Full=bHLH transcription factor bHLH162;	SubName: Full=Uncharacterized protein {ECO:0000313|EMBL:KDO75991.1};	--	GO:0090575,RNA polymerase II transcription factor complex; GO:0003700,DNA-binding transcription factor activity; GO:0046983,protein dimerization activity; GO:0000977,RNA polymerase II regulatory region sequence-specific DNA binding; GO:0050832,defense response to fungus; GO:0006357,regulation of transcription by RNA polymerase II; GO:0006355,regulation of transcription, DNA-templated; GO:0006351,…	Domain of unknown function (DUF3560)
Cg2g042600	18.89	21.24	28.05	9.43	8.39	10.26	890	1142	1356	496	461	573	0.4	-1.322	1.23898e-06	5.81059e-05	down	--	--	--	PREDICTED: protein E6-like [Citrus sinensis]	RecName: Full=Protein E6;	SubName: Full=Uncharacterized protein {ECO:0000313|EMBL:KDO77680.1};	--	GO:0005618,cell wall; GO:0005576,extracellular region; GO:0090378,seed trichome elongation	--
Cg2g042640	292.81	298.4	408.5	170.77	163.65	164.46	16832	19566	24086	10951	10963	11200	0.483	-1.049	1.17017e-05	0.000404791	down	--	--	K15283 solute carrier family 35, member E1 | (RefSeq) triose phosphate/phosphate translocator, chloroplastic (A)	PREDICTED: triose phosphate/phosphate translocator, chloroplastic isoform X1 [Citrus sinensis]	RecName: Full=Triose phosphate/phosphate translocator TPT, chloroplastic; AltName: Full=Protein ACCLIMATION OF PHOTOSYNTHESIS TO ENVIRONMENT 2; Flags: Precursor;	SubName: Full=Uncharacterized protein {ECO:0000313|EMBL:KDO77695.1};	Glucose-6-phosphate/phosphate and phosphoenolpyruvate/phosphate antiporter	GO:0031969,chloroplast membrane; GO:0016021,integral component of membrane; GO:0015120,phosphoglycerate transmembrane transporter activity; GO:0071917,triose-phosphate transmembrane transporter activity; GO:0015713,phosphoglycerate transmembrane transport; GO:0009643,photosynthetic acclimation; GO:0035436,triose phosphate transmembrane transport	EamA-like transporter family
Cg2g042670	5.09	7.26	13.23	3.02	4.31	3.78	689	1120	1835	456	680	605	0.416	-1.265	0.00201329	0.0260326	down	--	--	K00924 kinase [EC:2.7.1.-] | (RefSeq) receptor-like protein kinase HSL1 (A)	hypothetical protein CISIN_1g001867mg [Citrus sinensis]	RecName: Full=Receptor-like protein kinase HSL1; EC=2.7.11.1; AltName: Full=Protein HAESA-LIKE1; Flags: Precursor;	SubName: Full=Uncharacterized protein {ECO:0000313|EMBL:KDO77710.1};	--	GO:0016021,integral component of membrane; GO:0005886,plasma membrane; GO:0005524,ATP binding; GO:0004674,protein serine/threonine kinase activity	Leucine Rich Repeat
Cg2g042710	1.99	2.59	4.82	29.46	17.97	67	45	67	112	744	474	1797	11.824	3.564	2.65764e-10	3.97655e-08	up	--	--	K03676 glutaredoxin 3 | (RefSeq) glutaredoxin-C9 (A)	PREDICTED: glutaredoxin-C9 [Citrus sinensis]	RecName: Full=Glutaredoxin-C9; Short=AtGrxC9; AltName: Full=Protein ROXY 19;	SubName: Full=Uncharacterized protein {ECO:0000313|EMBL:KDO77717.1};	Glutaredoxin and related proteins	GO:0005737,cytoplasm; GO:0005634,nucleus; GO:0009055,electron transfer activity; GO:0015035,protein disulfide oxidoreductase activity; GO:0045454,cell redox homeostasis; GO:0009867,jasmonic acid mediated signaling pathway; GO:0009751,response to salicylic acid; GO:0009863,salicylic acid mediated signaling pathway	Glutaredoxin
Cg2g042810	0.55	0.74	0.27	2.46	1.68	3.13	28	43	14	140	100	189	4.659	2.22	5.74505e-06	0.000218811	up	--	--	K17193 anthocyanidin 3-O-glucoside 2'''-O-xylosyltransferase [EC:2.4.2.51] | (RefSeq) hypothetical protein (A)	anthocyanidin 3-O-glucoside 2''-O-glucosyltransferase-like [Citrus sinensis]	RecName: Full=Anthocyanidin 3-O-glucoside 2''-O-glucosyltransferase; EC=2.4.1.297; AltName: Full=3-O-glucoside-2''-O-glucosyltransferase; Short=In3GGT; AltName: Full=Protein dusky; Short=Dy;	RecName: Full=Glycosyltransferase {ECO:0000256|RuleBase:RU362057}; EC=2.4.1.- {ECO:0000256|RuleBase:RU362057};	UDP-glucuronosyl and UDP-glucosyl transferase	GO:0102455,anthocyanidin 3-O-glucoside 2''-O-glucosyltransferase activity; GO:0016758,transferase activity, transferring hexosyl groups; GO:0009718,anthocyanin-containing compound biosynthetic process; GO:0043473,pigmentation	UDP-glucoronosyl and UDP-glucosyl transferase
Cg2g043000	0.11	1.86	0.22	0	0	0	2	37	4	0	0	0	0.013	-6.302	0.00230388	0.0289794	down	--	--	--	PREDICTED: uncharacterized protein LOC102622717 [Citrus sinensis]	--	SubName: Full=Uncharacterized protein {ECO:0000313|EMBL:KDO77785.1};	--	--	--
Cg2g043260	17.99	21.86	13.77	6.73	6.04	8.6	1031	1429	809	430	403	584	0.394	-1.342	1.9888e-07	1.20562e-05	down	--	--	K22484 transcriptional regulator CBF1 | (RefSeq) transcription factor bHLH106-like (A)	hypothetical protein CICLE_v10016289mg [Citrus clementina]	RecName: Full=Transcription factor bHLH30; AltName: Full=Basic helix-loop-helix protein 30; Short=AtbHLH30; Short=bHLH 30; AltName: Full=Transcription factor EN 53; AltName: Full=bHLH transcription factor bHLH030;	SubName: Full=Uncharacterized protein {ECO:0000313|EMBL:GAY34716.1};	--	GO:0005634,nucleus; GO:0003677,DNA binding; GO:0003700,DNA-binding transcription factor activity; GO:0046983,protein dimerization activity; GO:0006355,regulation of transcription, DNA-templated; GO:0006351,transcription, DNA-templated	Helix-loop-helix DNA-binding domain
Cg2g043490	1.58	1.61	1.87	4.2	3.12	5.42	155	180	188	460	357	631	2.468	1.303	4.22026e-05	0.00117525	up	--	--	K13415 protein brassinosteroid insensitive 1 [EC:2.7.10.1 2.7.11.1] | (RefSeq) hypothetical protein (A)	hypothetical protein CISIN_1g005572mg [Citrus sinensis]	RecName: Full=Calmodulin-binding receptor kinase CaMRLK {ECO:0000305}; EC=2.7.11.1 {ECO:0000269|PubMed:14720124}; AltName: Full=Calmodulin-binding receptor-like kinase {ECO:0000303|PubMed:14720124}; Short=AtCaMRLK {ECO:0000303|PubMed:14720124}; AltName: Full=Protein MATERNAL EFFECT EMBRYO ARREST 62 {ECO:0000303|PubMed:15634699}; Flags: Precursor;	SubName: Full=Uncharacterized protein {ECO:0000313|EMBL:KDO77877.1};	--	GO:0016021,integral component of membrane; GO:0005886,plasma membrane; GO:0005524,ATP binding; GO:0005516,calmodulin binding; GO:0004672,protein kinase activity; GO:0009793,embryo development ending in seed dormancy; GO:0046777,protein autophosphorylation; GO:0009733,response to auxin; GO:0009625,response to insect; GO:0006970,response to osmotic stress	Leucine Rich repeat
Cg2g043590	0.51	0.72	0.91	0.18	0.27	0.21	36	58	66	14	22	18	0.299	-1.743	0.00089819	0.0137003	down	--	--	K04733 interleukin-1 receptor-associated kinase 4 [EC:2.7.11.1] | (RefSeq) LOC109762650; probable LRR receptor-like serine/threonine-protein kinase RPK1 (A)	PREDICTED: leucine-rich repeat receptor-like protein kinase PXL2 [Citrus sinensis]	RecName: Full=Receptor-like protein 51 {ECO:0000303|PubMed:18434605}; Short=AtRLP51 {ECO:0000303|PubMed:18434605}; AltName: Full=Protein PUTATIVE DEVELOPMENTAL ORTHOLOG 1 {ECO:0000303|PubMed:15955925}; Short=AtPDO1 {ECO:0000303|PubMed:15955925}; AltName: Full=Protein SUPPRESSOR OF NPR1-1, CONSTITUTIVE 2 {ECO:0000303|PubMed:20841424}; Flags: Precursor;	SubName: Full=Uncharacterized protein {ECO:0000313|EMBL:KDO77899.1};	FOG: Leucine rich repeat	GO:0016021,integral component of membrane; GO:0005886,plasma membrane; GO:0006952,defense response; GO:1900426,positive regulation of defense response to bacterium; GO:1902290,positive regulation of defense response to oomycetes; GO:0031347,regulation of defense response; GO:0009617,response to bacterium	Leucine Rich Repeat
Cg2g043620	0.27	0.82	0.65	2.57	2.86	2.65	4	14	10	43	50	47	4.53	2.179	0.000393347	0.00719279	up	--	--	--	hypothetical protein CUMW_013330 [Citrus unshiu]	--	SubName: Full=Uncharacterized protein {ECO:0000313|EMBL:GAY34786.1};	--	--	--
Cg2g043860	19.87	23.58	6.42	69.93	97.33	40.36	1421	1923	471	5578	8110	3419	4.135	2.048	1.33524e-05	0.000456864	up	--	--	K04733 interleukin-1 receptor-associated kinase 4 [EC:2.7.11.1] | (RefSeq) probable LRR receptor-like serine/threonine-protein kinase RFK1 (A)	PREDICTED: uncharacterized protein LOC102620031 [Citrus sinensis]	RecName: Full=Probable LRR receptor-like serine/threonine-protein kinase RFK1; EC=2.7.11.1; AltName: Full=Receptor-like kinase in flowers 1; Flags: Precursor;	SubName: Full=Uncharacterized protein {ECO:0000313|EMBL:ESR62806.1};	--	GO:0016021,integral component of membrane; GO:0005886,plasma membrane; GO:0005524,ATP binding; GO:0004674,protein serine/threonine kinase activity; GO:0004702,NA	Leucine Rich repeat
Cg2g043870	27.64	40.49	8.62	90.58	120.76	60.71	1003	1676	321	3667	5107	2610	3.54	1.824	0.000180077	0.00383621	up	--	--	K04733 interleukin-1 receptor-associated kinase 4 [EC:2.7.11.1] | (RefSeq) probable LRR receptor-like serine/threonine-protein kinase RFK1 (A)	hypothetical protein CICLE_v10014125mg [Citrus clementina]	RecName: Full=Probable leucine-rich repeat receptor-like serine/threonine-protein kinase At3g14840; EC=2.7.11.1; Flags: Precursor;	SubName: Full=Uncharacterized protein {ECO:0000313|EMBL:ESR62806.1};	--	GO:0016021,integral component of membrane; GO:0005886,plasma membrane; GO:0009506,plasmodesma; GO:0005524,ATP binding; GO:0004674,protein serine/threonine kinase activity; GO:0009861,jasmonic acid and ethylene-dependent systemic resistance; GO:0045088,regulation of innate immune response	Haspin like kinase domain
Cg2g044020	0.16	0	0	1.47	2	2.29	8	0	0	82	117	136	36.419	5.187	2.32437e-07	1.38203e-05	up	--	--	--	hypothetical protein CICLE_v10017454mg [Citrus clementina]	--	SubName: Full=Uncharacterized protein {ECO:0000313|EMBL:GAY34857.1};	--	--	Senescence regulator
Cg2g044230	89.89	90.93	127.52	219.35	297.7	305.26	3867	4462	5627	10527	14925	15558	2.583	1.369	6.70718e-07	3.41758e-05	up	--	--	K03251 translation initiation factor 3 subunit D | (RefSeq) eukaryotic translation initiation factor 3 subunit D-like (A)	PREDICTED: cold-regulated 413 inner membrane protein 1, chloroplastic isoform X1 [Citrus sinensis]	RecName: Full=Cold-regulated 413 inner membrane protein 1, chloroplastic; Short=AtCOR413-IM1; AltName: Full=Cold-regulated 413 thylakoid membrane 1; Short=AtCOR413-TM1; Flags: Precursor;	SubName: Full=Uncharacterized protein {ECO:0000313|EMBL:KDO78057.1};	--	GO:0009507,chloroplast; GO:0009941,chloroplast envelope; GO:0009535,chloroplast thylakoid membrane; GO:0031357,integral component of chloroplast inner membrane; GO:0070417,cellular response to cold; GO:0042631,cellular response to water deprivation; GO:0009631,cold acclimation; GO:0009737,response to abscisic acid	Cold acclimation protein WCOR413
Cg2g044240	12.63	11.77	9.04	57.42	73.53	64.5	526	559	386	2668	3569	3183	5.74	2.521	7.92556e-37	4.98068e-33	up	--	--	K03006 DNA-directed RNA polymerase II subunit RPB1 [EC:2.7.7.6] | (RefSeq) DNA-directed RNA polymerase II subunit RPB1-like (A)	hypothetical protein CICLE_v10016513mg [Citrus clementina]	RecName: Full=Glucan endo-1,3-beta-glucosidase 12; EC=3.2.1.39; AltName: Full=(1->3)-beta-glucan endohydrolase 12; Short=(1->3)-beta-glucanase 12; AltName: Full=Beta-1,3-endoglucanase 12; Short=Beta-1,3-glucanase 12; Flags: Precursor;	SubName: Full=Uncharacterized protein {ECO:0000313|EMBL:GAY35055.1};	--	GO:0031225,anchored component of membrane; GO:0046658,anchored component of plasma membrane; GO:0005618,cell wall; GO:0005576,extracellular region; GO:0042973,glucan endo-1,3-beta-D-glucosidase activity; GO:0004553,hydrolase activity, hydrolyzing O-glycosyl compounds; GO:0030247,polysaccharide binding; GO:0005975,carbohydrate metabolic process; GO:0071555,cell wall organization; GO:0006952,defens…	X8 domain
Cg2g044430	169.84	186.09	131.23	46.39	103.13	48.41	9914	12390	7857	3021	7015	3348	0.397	-1.333	8.86555e-05	0.00217633	down	--	--	K08912 light-harvesting complex II chlorophyll a/b binding protein 1 | (RefSeq) hypothetical protein (A)	hypothetical protein CICLE_v10016074mg [Citrus clementina]	RecName: Full=Chlorophyll a-b binding protein 3C, chloroplastic; AltName: Full=LHCII type I CAB-3C; Short=LHCP; Flags: Precursor;	RecName: Full=Chlorophyll a-b binding protein, chloroplastic {ECO:0000256|RuleBase:RU363080};	--	GO:0009941,chloroplast envelope; GO:0009535,chloroplast thylakoid membrane; GO:0016021,integral component of membrane; GO:0009522,photosystem I; GO:0009523,photosystem II; GO:0010287,plastoglobule; GO:0016168,chlorophyll binding; GO:0046872,metal ion binding; GO:0031409,pigment binding; GO:0009768,photosynthesis, light harvesting in photosystem I; GO:0018298,protein-chromophore linkage; GO:000941…	Chlorophyll A-B binding protein
Cg2g044450	19.42	19.15	28	5.97	10.17	6.27	980	1102	1449	336	598	375	0.324	-1.625	5.80649e-07	3.04082e-05	down	--	--	K08912 light-harvesting complex II chlorophyll a/b binding protein 1 | (RefSeq) chlorophyll a-b binding protein of LHCII type 1 (A)	PREDICTED: chlorophyll a-b binding protein of LHCII type 1 [Citrus sinensis]	RecName: Full=Chlorophyll a-b binding protein 3C, chloroplastic; AltName: Full=LHCII type I CAB-3C; Short=LHCP; Flags: Precursor;	RecName: Full=Chlorophyll a-b binding protein, chloroplastic {ECO:0000256|RuleBase:RU363080};	--	GO:0009941,chloroplast envelope; GO:0009535,chloroplast thylakoid membrane; GO:0016021,integral component of membrane; GO:0009522,photosystem I; GO:0009523,photosystem II; GO:0010287,plastoglobule; GO:0016168,chlorophyll binding; GO:0046872,metal ion binding; GO:0031409,pigment binding; GO:0009768,photosynthesis, light harvesting in photosystem I; GO:0018298,protein-chromophore linkage; GO:000941…	Chlorophyll A-B binding protein
Cg2g044750	10.37	12.45	54.64	6.01	4.92	5.41	665	911	3595	430	368	411	0.198	-2.336	0.000144586	0.00322588	down	--	--	K03097 casein kinase II subunit alpha [EC:2.7.11.1] | (RefSeq) casein kinase II subunit alpha-like isoform X3 (A)	PREDICTED: uncharacterized protein LOC102617237 isoform X1 [Citrus sinensis]	--	SubName: Full=Uncharacterized protein {ECO:0000313|EMBL:ESR62923.1};	--	GO:0016021,integral component of membrane	Carbohydrate binding domain
Cg2g044860	0.39	0.23	0.26	0.91	3.09	2.49	16	11	11	42	149	122	7.227	2.853	4.0191e-06	0.000159857	up	--	--	K04125 gibberellin 2-oxidase [EC:1.14.11.13] | (RefSeq) gibberellin 2-beta-dioxygenase (A)	PREDICTED: gibberellin 2-beta-dioxygenase [Citrus sinensis]	RecName: Full=Gibberellin 2-beta-dioxygenase; EC=1.14.11.13; AltName: Full=GA 2-oxidase; AltName: Full=Gibberellin 2-beta-hydroxylase; AltName: Full=Gibberellin 2-oxidase;	SubName: Full=Uncharacterized protein {ECO:0000313|EMBL:KDO78173.1};	Iron/ascorbate family oxidoreductases	GO:0045543,gibberellin 2-beta-dioxygenase activity; GO:0046872,metal ion binding; GO:0009686,gibberellin biosynthetic process	non-haem dioxygenase in morphine synthesis N-terminal
Cg2g044890	2.29	3.97	4.65	1.35	1.81	1.58	76	150	158	50	70	62	0.422	-1.246	0.00280455	0.0335496	down	--	--	--	PREDICTED: coiled-coil domain-containing protein 18 [Citrus sinensis]	--	SubName: Full=Uncharacterized protein {ECO:0000313|EMBL:GAY35152.1};	--	--	Formin Homology 2 Domain
Cg2g044950	0.16	0.51	1.39	0.04	0.09	0.07	14	51	126	4	9	7	0.09	-3.481	0.000112715	0.00263977	down	--	--	K09840 9-cis-epoxycarotenoid dioxygenase [EC:1.13.11.51] | (RefSeq) CitNCED2; 9-cis-epoxycarotenoid dioxygenase 2 (A)	9-cis-epoxycarotenoid dioxygenase 5 [Citrus reticulata]	RecName: Full=9-cis-epoxycarotenoid dioxygenase NCED1, chloroplastic; EC=1.13.11.51; AltName: Full=PvNCED1; Flags: Precursor;	SubName: Full=9-cis-epoxycarotenoid dioxygenase 5 {ECO:0000313|EMBL:ASK51187.1};	Beta, beta-carotene 15,15'-dioxygenase and related enzymes	GO:0009535,chloroplast thylakoid membrane; GO:0045549,9-cis-epoxycarotenoid dioxygenase activity; GO:0046872,metal ion binding; GO:0009688,abscisic acid biosynthetic process	Retinal pigment epithelial membrane protein
Cg2g044960	45.39	24.2	100.34	164.64	158.58	260.24	2470	1502	5600	9994	10056	16776	3.267	1.708	0.00103956	0.0153837	up	--	--	K00162 pyruvate dehydrogenase E1 component beta subunit [EC:1.2.4.1] | (RefSeq) pyruvate dehydrogenase E1 component subunit beta-3, chloroplastic-like (A)	PREDICTED: pyruvate dehydrogenase E1 component subunit beta-3, chloroplastic-like [Citrus sinensis]	RecName: Full=Pyruvate dehydrogenase E1 component subunit beta-3, chloroplastic; EC=1.2.4.1; Flags: Precursor;	SubName: Full=Uncharacterized protein {ECO:0000313|EMBL:GAY35161.1};	Pyruvate dehydrogenase E1, beta subunit	GO:0009507,chloroplast; GO:0009941,chloroplast envelope; GO:0004739,pyruvate dehydrogenase (acetyl-transferring) activity; GO:0008270,zinc ion binding; GO:0006096,glycolytic process; GO:0048868,pollen tube development	Transketolase, C-terminal domain
Cg2g045400	1.7	0.93	0.99	3.01	3.02	3.34	181	113	108	359	376	423	2.549	1.35	2.96587e-05	0.000896084	up	--	--	K08245 phytepsin [EC:3.4.23.40] | (RefSeq) aspartic proteinase (A)	PREDICTED: aspartic proteinase [Citrus sinensis]	RecName: Full=Aspartic proteinase; EC=3.4.23.-; Flags: Precursor;	SubName: Full=Uncharacterized protein {ECO:0000313|EMBL:KDO78300.1};	Aspartyl protease	GO:0005773,vacuole; GO:0004190,aspartic-type endopeptidase activity; GO:0006629,lipid metabolic process	Saposin-like type B, region 2
Cg2g045760	0.08	0	0	0.26	0.78	1.47	2	0	0	7	22	42	31.076	4.958	0.00118448	0.017069	up	--	--	K13456 RPM1-interacting protein 4 | (RefSeq) RPM1-interacting protein 4-like (A)	PREDICTED: RPM1-interacting protein 4-like [Citrus sinensis]	RecName: Full=RPM1-interacting protein 4;	SubName: Full=Uncharacterized protein {ECO:0000313|EMBL:KDO78395.1};	--	GO:0012505,endomembrane system; GO:0019897,extrinsic component of plasma membrane; GO:0016020,membrane; GO:0005886,plasma membrane; GO:0010204,defense response signaling pathway, resistance gene-independent; GO:0009816,defense response to bacterium, incompatible interaction; GO:0034051,negative regulation of plant-type hypersensitive response; GO:0009626,plant-type hypersensitive response; GO:000…	Cleavage site for pathogenic type III effector avirulence factor Avr
Cg2g045880	7.11	9.77	0.84	1.72	1.49	0.97	390	611	47	105	95	63	0.237	-2.074	0.00298831	0.0352116	down	--	--	--	hypothetical protein CISIN_1g021546mg [Citrus sinensis]	--	SubName: Full=Uncharacterized protein {ECO:0000313|EMBL:KDO78418.1};	--	--	PDDEXK-like family of unknown function
Cg2g045910	2.45	3.2	0.68	0.18	0.43	0.34	49	73	14	4	10	8	0.15	-2.74	0.000474531	0.00829132	down	--	--	K03006 DNA-directed RNA polymerase II subunit RPB1 [EC:2.7.7.6] | (RefSeq) early nodulin-like protein 2 isoform X1 (A)	PREDICTED: mavicyanin [Citrus sinensis]	RecName: Full=Early nodulin-like protein 1; AltName: Full=Phytocyanin-like protein; Flags: Precursor;	SubName: Full=Uncharacterized protein {ECO:0000313|EMBL:KDO78430.1};	--	GO:0031225,anchored component of membrane; GO:0046658,anchored component of plasma membrane; GO:0005886,plasma membrane; GO:0009506,plasmodesma; GO:0009055,electron transfer activity	Plastocyanin-like domain
Cg2g046010	34.44	13.29	28.1	187.71	178.99	253.32	1520	669	1272	9241	9205	13244	7.933	2.988	2.14782e-14	6.53111e-12	up	--	--	--	hypothetical protein CISIN_1g031656mg [Citrus sinensis]	--	SubName: Full=Uncharacterized protein {ECO:0000313|EMBL:KDO78459.1};	--	--	--
Cg2g046330	306.46	370.31	435.28	142.34	148.65	140.26	6643	9156	9678	3442	3755	3602	0.377	-1.409	2.83522e-10	4.17597e-08	down	--	--	--	hypothetical protein CISIN_1g045350mg [Citrus sinensis]	--	SubName: Full=Uncharacterized protein {ECO:0000313|EMBL:KDO78523.1};	--	--	--
Cg2g046420	291.07	238.43	391.08	168.2	148.15	157.52	10530	9839	14512	6788	6246	6751	0.497	-1.008	0.000261349	0.00515938	down	--	--	K04733 interleukin-1 receptor-associated kinase 4 [EC:2.7.11.1] | (RefSeq) receptor-like protein kinase HERK 1 (A)	hypothetical protein CISIN_1g024847mg [Citrus sinensis]	RecName: Full=Heavy metal-associated isoprenylated plant protein 7 {ECO:0000303|PubMed:21072340, ECO:0000303|PubMed:23368984}; Short=AtHIP07 {ECO:0000303|PubMed:21072340, ECO:0000303|PubMed:23368984}; AltName: Full=Farnesylated protein 3 {ECO:0000303|PubMed:8837031}; Short=AtFP3 {ECO:0000303|PubMed:8837031}; Flags: Precursor;	SubName: Full=Uncharacterized protein {ECO:0000313|EMBL:KDO78540.1};	Copper chaperone	GO:0005737,cytoplasm; GO:0005886,plasma membrane; GO:0046914,transition metal ion binding; GO:0046916,cellular transition metal ion homeostasis; GO:0030001,metal ion transport	Heavy-metal-associated domain
Cg3g000020	4.38	10.31	4.03	2.3	1.61	2.64	70	188	66	41	30	50	0.349	-1.517	0.00288996	0.0343317	down	--	--	--	--	--	SubName: Full=Uncharacterized protein {ECO:0000313|EMBL:JAV45355.1}; Flags: Fragment;	--	GO:0016021,integral component of membrane	--
Cg3g000530	5.7	5	5.25	1.17	3.72	1.32	179	179	169	41	136	49	0.376	-1.41	0.00466225	0.0491871	down	--	--	K14962 COMPASS component SWD2 | (RefSeq) hypothetical protein (A)	PREDICTED: uncharacterized protein LOC107174408 [Citrus sinensis]	RecName: Full=Protein ANTHESIS POMOTING FACTOR 1 {ECO:0000303|PubMed:27968983};	SubName: Full=Uncharacterized protein {ECO:0000313|EMBL:KDO41557.1}; Flags: Fragment;	Histone H3 (Lys4) methyltransferase complex and RNA cleavage factor II complex, subunit SWD2	GO:0080008,Cul4-RING E3 ubiquitin ligase complex; GO:0005634,nucleus; GO:0048188,Set1C/COMPASS complex; GO:0003682,chromatin binding; GO:0009908,flower development; GO:0080182,histone H3-K4 trimethylation; GO:0016571,histone methylation; GO:0048586,regulation of long-day photoperiodism, flowering; GO:0048510,regulation of timing of transition from vegetative to reproductive phase	WD domain, G-beta repeat
Cg3g000580	3.85	1.83	7.33	0.71	2.1	0.34	142	77	277	29	90	15	0.226	-2.145	0.0040945	0.0445816	down	--	--	K14962 COMPASS component SWD2 | (RefSeq) WD repeat-containing protein 82-B-like (A)	PREDICTED: WD repeat-containing protein 82-B-like isoform X1 [Citrus sinensis]	RecName: Full=Protein ANTHESIS POMOTING FACTOR 1 {ECO:0000303|PubMed:27968983};	SubName: Full=Uncharacterized protein {ECO:0000313|EMBL:ESR44813.1};	Histone H3 (Lys4) methyltransferase complex and RNA cleavage factor II complex, subunit SWD2	GO:0080008,Cul4-RING E3 ubiquitin ligase complex; GO:0005634,nucleus; GO:0048188,Set1C/COMPASS complex; GO:0003682,chromatin binding; GO:0009908,flower development; GO:0080182,histone H3-K4 trimethylation; GO:0016571,histone methylation; GO:0048586,regulation of long-day photoperiodism, flowering; GO:0048510,regulation of timing of transition from vegetative to reproductive phase	--
Cg3g000750	6.48	7.52	4.68	3.51	2.77	0.93	577	764	428	349	288	98	0.378	-1.403	0.00239216	0.0298874	down	--	--	K01534 Cd2+/Zn2+-exporting ATPase [EC:3.6.3.3 3.6.3.5] | (RefSeq) putative inactive cadmium/zinc-transporting ATPase HMA3 (A)	PREDICTED: putative inactive cadmium/zinc-transporting ATPase HMA3 [Citrus sinensis]	RecName: Full=Cadmium/zinc-transporting ATPase HMA2; EC=3.6.3.3; EC=3.6.3.5; AltName: Full=Cadmium/zinc-transporting ATPase 3; AltName: Full=Protein HEAVY METAL ATPASE 2;	SubName: Full=Uncharacterized protein {ECO:0000313|EMBL:ESR44827.1};	Cation transport ATPase	GO:0016021,integral component of membrane; GO:0005886,plasma membrane; GO:0005524,ATP binding; GO:0008551,cadmium-exporting ATPase activity; GO:0046872,metal ion binding; GO:0016463,zinc-exporting ATPase activity; GO:0055069,zinc ion homeostasis	haloacid dehalogenase-like hydrolase
Cg3g001130	1.43	3.88	0.06	0.06	0.15	0.17	91	281	4	4	11	13	0.072	-3.793	0.00040311	0.00730051	down	--	--	K22395 cinnamyl-alcohol dehydrogenase [EC:1.1.1.195] | (RefSeq) tetrahydrocannabinolic acid synthase-like isoform X1 (A)	PREDICTED: cannabidiolic acid synthase-like [Citrus sinensis]	RecName: Full=Berberine bridge enzyme-like 18 {ECO:0000303|PubMed:26037923}; Short=AtBBE-like 18 {ECO:0000303|PubMed:26037923}; EC=1.1.1.- {ECO:0000250|UniProtKB:O64743}; Flags: Precursor;	SubName: Full=Uncharacterized protein {ECO:0000313|EMBL:ESR44880.1};	--	GO:0005618,cell wall; GO:0005576,extracellular region; GO:0050660,flavin adenine dinucleotide binding; GO:0016614,oxidoreductase activity, acting on CH-OH group of donors	Berberine and berberine like
Cg3g001230	0	0	0	2.59	0.1	1.5	0	0	0	26	1	16	70.909	6.148	0.00284604	0.0339382	up	--	--	--	hypothetical protein CUMW_253670 [Citrus unshiu]	--	SubName: Full=Uncharacterized protein {ECO:0000313|EMBL:GAY67064.1};	--	--	--
Cg3g001470	55.81	47.16	92.47	35.86	25.63	28.96	4389	4230	7459	3146	2349	2698	0.445	-1.168	0.000736906	0.0117637	down	--	--	K00512 steroid 17alpha-monooxygenase / 17alpha-hydroxyprogesterone deacetylase [EC:1.14.14.19 1.14.14.32] | (RefSeq) cytochrome P450 CYP82D47-like (A)	PREDICTED: cytochrome P450 CYP82D47-like [Citrus sinensis]	RecName: Full=Cytochrome P450 82C4; EC=1.14.-.-;	SubName: Full=Uncharacterized protein {ECO:0000313|EMBL:GAY58868.1};	Cytochrome P450 CYP2 subfamily	GO:0016021,integral component of membrane; GO:0016020,membrane; GO:0020037,heme binding; GO:0005506,iron ion binding; GO:0004497,monooxygenase activity; GO:0016709,oxidoreductase activity, acting on paired donors, with incorporation or reduction of molecular oxygen, NAD(P)H as one donor, and incorporation of one atom of oxygen; GO:0071281,cellular response to iron ion; GO:0044550,secondary metabo…	Cytochrome P450
Cg3g001850	1.02	3.24	1.17	0.76	0.69	0.44	84	305	99	70	66	43	0.345	-1.535	0.00362143	0.0406398	down	--	--	K13420 LRR receptor-like serine/threonine-protein kinase FLS2 [EC:2.7.11.1] | (RefSeq) LRR receptor-like serine/threonine-protein kinase EFR (A)	PREDICTED: LRR receptor-like serine/threonine-protein kinase EFR isoform X2 [Citrus sinensis]	RecName: Full=Probable LRR receptor-like serine/threonine-protein kinase At3g47570; EC=2.7.11.1; Flags: Precursor;	SubName: Full=Uncharacterized protein {ECO:0000313|EMBL:GAY36167.1};	--	GO:0016021,integral component of membrane; GO:0005886,plasma membrane; GO:0005524,ATP binding; GO:0004674,protein serine/threonine kinase activity	Leucine rich repeat N-terminal domain
Cg3g002160	0.09	0.27	0.15	0.66	0.87	0.49	6	20	10	48	66	38	3.861	1.949	0.00154777	0.0212152	up	--	--	K00512 steroid 17alpha-monooxygenase / 17alpha-hydroxyprogesterone deacetylase [EC:1.14.14.19 1.14.14.32] | (RefSeq) flavonoid 3'-monooxygenase-like (A)	PREDICTED: geraniol 8-hydroxylase-like [Citrus sinensis]	RecName: Full=Geraniol 8-hydroxylase; EC=1.14.13.152; AltName: Full=Cytochrome P450 76B10; AltName: Full=Geraniol 10-hydroxylase; Short=SmG10H;	SubName: Full=Uncharacterized protein {ECO:0000313|EMBL:ESR45007.1};	Cytochrome P450 CYP2 subfamily	GO:0005789,endoplasmic reticulum membrane; GO:0016021,integral component of membrane; GO:0102811,geraniol 10-hydroxylase activity; GO:0020037,heme binding; GO:0005506,iron ion binding; GO:0016709,oxidoreductase activity, acting on paired donors, with incorporation or reduction of molecular oxygen, NAD(P)H as one donor, and incorporation of one atom of oxygen; GO:0016099,monoterpenoid biosynthetic…	Cytochrome P450
Cg3g002240	6.24	1.39	2.9	0.62	0.68	0.33	63	16	30	7	8	4	0.151	-2.73	0.000962964	0.0144659	down	--	--	K13899 cystatin-C | (RefSeq) hypothetical protein (A)	PREDICTED: cysteine proteinase inhibitor 5-like [Citrus sinensis]	RecName: Full=Cysteine proteinase inhibitor 5; Short=AtCYS-5; Flags: Precursor;	SubName: Full=Uncharacterized protein {ECO:0000313|EMBL:GAY32534.1};	--	GO:0005618,cell wall; GO:0005576,extracellular region; GO:0004869,cysteine-type endopeptidase inhibitor activity; GO:0002020,protease binding; GO:0034605,cellular response to heat; GO:0006952,defense response; GO:2000117,negative regulation of cysteine-type endopeptidase activity; GO:0010030,positive regulation of seed germination	Phloem filament protein PP1 cystatin-like domain
Cg3g003050	1.18	2.29	1.64	0.11	0	0.26	19	42	27	2	0	5	0.073	-3.778	0.000190065	0.00400242	down	--	--	--	hypothetical protein CISIN_1g013002mg [Citrus sinensis]	--	SubName: Full=Uncharacterized protein {ECO:0000313|EMBL:KDO80514.1};	--	--	--
Cg3g003520	0.75	1.07	0.27	5.39	2.01	6.26	8	13	3	64	25	79	6.517	2.704	0.000338702	0.00639194	up	--	--	--	--	--	--	--	--	--
Cg3g003760	2.38	4.15	7.1	1.17	1.94	0.82	100	199	306	55	95	41	0.275	-1.862	0.00054375	0.00930247	down	--	--	K15078 structure-specific endonuclease subunit SLX1 [EC:3.6.1.-] | (RefSeq) putative disease resistance protein RGA3 (A)	PREDICTED: putative disease resistance protein RGA1 [Citrus sinensis]	RecName: Full=Putative disease resistance protein RGA4; AltName: Full=RGA4-blb;	SubName: Full=NB-ARC domain-containing disease resistance protein {ECO:0000313|EMBL:JAV45419.1};	--	GO:0043531,ADP binding; GO:0005524,ATP binding; GO:0006952,defense response	Rx N-terminal domain
Cg3g003890	2.53	15.18	4.54	0.12	0.69	1.8	19	130	35	1	6	16	0.119	-3.073	0.00209769	0.0268373	down	--	--	--	hypothetical protein CUMW_269470 [Citrus unshiu]	--	SubName: Full=Uncharacterized protein {ECO:0000313|EMBL:GAY69107.1};	--	--	--
Cg3g004920	90.14	67.68	61.91	32.31	33.88	26.77	15825	13553	11149	6327	6931	5568	0.414	-1.273	1.89188e-09	2.1141e-07	down	--	--	K22419 Delta4-3-oxosteroid 5beta-reductase [EC:1.3.1.3] | (RefSeq) hypothetical protein (A)	hypothetical protein CICLE_v10001422mg [Citrus clementina]	RecName: Full=3-oxo-Delta(4,5)-steroid 5-beta-reductase; EC=1.3.1.3 {ECO:0000269|PubMed:19166903, ECO:0000269|PubMed:20598327, ECO:0000269|PubMed:22357344}; AltName: Full=Delta(4)-3-oxosteroid 5-beta-reductase; AltName: Full=Delta-4,5-steroid 5-beta-reductase; Short=At5beta-StR; AltName: Full=Progesterone 5-beta-reductase; Short=5beta-POR; AltName: Full=Protein VEIN PATTERNING 1;	SubName: Full=Uncharacterized protein {ECO:0000313|EMBL:ESR45765.1};	--	GO:0005829,cytosol; GO:0047787,delta4-3-oxosteroid 5beta-reductase activity; GO:0035671,enone reductase activity; GO:0009611,response to wounding; GO:0008202,steroid metabolic process; GO:0010051,xylem and phloem pattern formation	NAD dependent epimerase/dehydratase family
Cg3g005210	31.44	6.87	80.69	255.33	166.5	330.54	321	80	845	2908	1981	3998	5.957	2.575	0.00027115	0.00531392	up	--	--	--	PREDICTED: ethylene-responsive transcription factor WRI1 [Citrus sinensis]	RecName: Full=Ethylene-responsive transcription factor WRI1; AltName: Full=Protein ACTIVATOR OF SPORAMIN::LUC 1; AltName: Full=Protein WRINKLED 1;	SubName: Full=Uncharacterized protein {ECO:0000313|EMBL:ESR45795.1}; Flags: Fragment;	--	GO:0005634,nucleus; GO:0003677,DNA binding; GO:0003700,DNA-binding transcription factor activity; GO:0009873,ethylene-activated signaling pathway; GO:0008610,lipid biosynthetic process; GO:0006629,lipid metabolic process; GO:0007275,multicellular organism development; GO:1901959,positive regulation of cutin biosynthetic process; GO:0006109,regulation of carbohydrate metabolic process; GO:0006110,…	--
Cg3g005370	4.24	6.98	2.81	1.22	1.7	0.44	212	398	144	68	99	26	0.236	-2.085	9.60972e-05	0.00231678	down	--	--	K00430 peroxidase [EC:1.11.1.7] | (RefSeq) peroxidase A2-like (A)	PREDICTED: peroxidase A2-like [Citrus sinensis]	RecName: Full=Peroxidase 15 {ECO:0000303|PubMed:17936696}; Short=Prx15 {ECO:0000303|PubMed:17936696}; EC=1.11.1.7; AltName: Full=Anionic peroxidase {ECO:0000303|PubMed:17936696}; Flags: Precursor;	RecName: Full=Peroxidase {ECO:0000256|RuleBase:RU362060, ECO:0000256|SAAS:SAAS00709852}; EC=1.11.1.7 {ECO:0000256|RuleBase:RU362060, ECO:0000256|SAAS:SAAS00709852};	--	GO:0005576,extracellular region; GO:0020037,heme binding; GO:0046872,metal ion binding; GO:0004601,peroxidase activity; GO:0042744,hydrogen peroxide catabolic process; GO:0006979,response to oxidative stress	Peroxidase
Cg3g006140	0.31	0.16	2.9	6.44	10.24	12.98	10	6	97	234	389	501	8.158	3.028	0.000783538	0.0122895	up	--	--	K14292 trimethylguanosine synthase [EC:2.1.1.-] | (RefSeq) trimethylguanosine synthase (A)	PREDICTED: uncharacterized protein LOC102621358 [Citrus sinensis]	RecName: Full=Protein SODIUM POTASSIUM ROOT DEFECTIVE 1 {ECO:0000303|PubMed:21193571}; Short=NaKR1 {ECO:0000303|PubMed:21193571}; AltName: Full=Heavy metal-associated plant protein 2 {ECO:0000303|PubMed:23368984}; Short=AtHPP02 {ECO:0000303|PubMed:23368984}; AltName: Full=Nuclear-enriched phloem companion cell gene 6 {ECO:0000303|PubMed:18354040}; Short=NPCC6 {ECO:0000303|PubMed:18354040};	SubName: Full=Uncharacterized protein {ECO:0000313|EMBL:KDO42559.1};	Copper chaperone	GO:0005737,cytoplasm; GO:0005783,endoplasmic reticulum; GO:0005634,nucleus; GO:0046872,metal ion binding; GO:0046914,transition metal ion binding; GO:0046916,cellular transition metal ion homeostasis; GO:0009908,flower development; GO:0030001,metal ion transport; GO:0010233,phloem transport; GO:0010015,root morphogenesis; GO:0055078,sodium ion homeostasis	Heavy-metal-associated domain
Cg3g006980	95.08	42.19	154.35	347.28	293.7	582.26	6127	3101	10202	24964	22055	44450	4.02	2.007	6.31543e-05	0.0016491	up	--	--	K14493 gibberellin receptor GID1 [EC:3.-.-.-] | (RefSeq) GID1b-1; hypothetical protein (A)	PREDICTED: probable carboxylesterase 15 [Citrus sinensis]	RecName: Full=Probable carboxylesterase 6; AltName: Full=AtCXE6; EC=3.1.1.1;	SubName: Full=Uncharacterized protein {ECO:0000313|EMBL:KDO42208.1};	Arylacetamide deacetylase	GO:0052689,carboxylic ester hydrolase activity; GO:0016787,hydrolase activity; GO:0009056,catabolic process	Serine aminopeptidase, S33
Cg3g008040	8.18	9.94	4.6	3.8	3.2	0.84	581	805	335	301	265	71	0.34	-1.558	0.00314579	0.036587	down	--	--	K00512 steroid 17alpha-monooxygenase / 17alpha-hydroxyprogesterone deacetylase [EC:1.14.14.19 1.14.14.32] | (RefSeq) cytochrome P450 CYP82D47-like (A)	hypothetical protein CUMW_179760 [Citrus unshiu]	RecName: Full=Cytochrome P450 82C4; EC=1.14.-.-;	SubName: Full=Uncharacterized protein {ECO:0000313|EMBL:GAY57480.1};	Cytochrome P450 CYP2 subfamily	GO:0016021,integral component of membrane; GO:0016020,membrane; GO:0020037,heme binding; GO:0005506,iron ion binding; GO:0004497,monooxygenase activity; GO:0016709,oxidoreductase activity, acting on paired donors, with incorporation or reduction of molecular oxygen, NAD(P)H as one donor, and incorporation of one atom of oxygen; GO:0071281,cellular response to iron ion; GO:0044550,secondary metabo…	Cytochrome P450
Cg3g008470	33.64	62.85	0.07	1.53	0.53	0.36	2303	4909	5	117	42	29	0.025	-5.295	0.00183815	0.0243875	down	--	--	K00512 steroid 17alpha-monooxygenase / 17alpha-hydroxyprogesterone deacetylase [EC:1.14.14.19 1.14.14.32] | (RefSeq) cytochrome P450 CYP82D47-like (A)	PREDICTED: cytochrome P450 CYP82D47-like [Citrus sinensis]	RecName: Full=Cytochrome P450 82C4; EC=1.14.-.-;	SubName: Full=Uncharacterized protein {ECO:0000313|EMBL:ESR45909.1};	Cytochrome P450 CYP2 subfamily	GO:0016021,integral component of membrane; GO:0016020,membrane; GO:0020037,heme binding; GO:0005506,iron ion binding; GO:0004497,monooxygenase activity; GO:0016709,oxidoreductase activity, acting on paired donors, with incorporation or reduction of molecular oxygen, NAD(P)H as one donor, and incorporation of one atom of oxygen; GO:0071281,cellular response to iron ion; GO:0044550,secondary metabo…	Cytochrome P450
Cg3g008650	0.8	0.67	0.33	1.13	1.43	1.45	86	82	36	135	178	184	2.203	1.139	0.00418963	0.045213	up	--	--	K21989 calcium permeable stress-gated cation channel | (RefSeq) hypothetical protein (A)	hypothetical protein CUMW_235650 [Citrus unshiu]	RecName: Full=CSC1-like protein At1g32090;	SubName: Full=Uncharacterized protein {ECO:0000313|EMBL:GAY64729.1};	Uncharacterized conserved protein	GO:0005794,Golgi apparatus; GO:0000139,Golgi membrane; GO:0016021,integral component of membrane; GO:0005886,plasma membrane; GO:0009506,plasmodesma; GO:0006811,ion transport	Late exocytosis, associated with Golgi transport
Cg3g009400	26.36	32.93	35.35	13.92	19.3	14.66	1418	2020	1950	835	1210	934	0.491	-1.025	2.13206e-05	0.000681282	down	--	--	K10352 myosin heavy chain | (RefSeq) myosin-9 (A)	hypothetical protein CICLE_v10001352mg [Citrus clementina]	--	SubName: Full=Uncharacterized protein {ECO:0000313|EMBL:ESR46054.1};	--	--	--
Cg3g010040	18.9	28.84	5.61	70.26	54.56	111.85	548	954	167	2273	1844	3843	4.494	2.168	3.3128e-05	0.000977407	up	--	--	--	hypothetical protein CUMW_149690 [Citrus unshiu]	RecName: Full=Universal stress protein A-like protein;	SubName: Full=Uncharacterized protein {ECO:0000313|EMBL:GAY53505.1};	--	GO:0005886,plasma membrane; GO:0016208,AMP binding; GO:0006950,response to stress	Universal stress protein family
Cg3g010160	5.47	5.92	9.32	2.68	2.73	1.22	337	416	589	184	196	89	0.307	-1.705	4.34208e-05	0.00120384	down	--	--	--	hypothetical protein CICLE_v10001580mg [Citrus clementina]	--	SubName: Full=Uncharacterized protein {ECO:0000313|EMBL:ESR46135.1};	--	GO:0016021,integral component of membrane	Zinc finger-containing protein
Cg3g010180	35.2	28.81	23.88	64.67	62.71	60.66	1414	1320	984	2898	2936	2887	2.1	1.07	3.53566e-08	2.55394e-06	up	--	--	--	hypothetical protein CICLE_v10002246mg [Citrus clementina]	--	SubName: Full=Uncharacterized protein {ECO:0000313|EMBL:ESR46138.1};	--	GO:0016021,integral component of membrane	Uncharacterized protein family, UPF0114
Cg3g010210	21.29	43.38	17.19	7.75	4.33	8.4	5041	11714	4175	2048	1195	2357	0.251	-1.996	6.2392e-07	3.23153e-05	down	--	--	K05658 ATP-binding cassette, subfamily B (MDR/TAP), member 1 [EC:7.6.2.2] | (RefSeq) uncharacterized protein LOC111781709 (A)	hypothetical protein CICLE_v10008745mg [Citrus clementina]	RecName: Full=Protein SRG1; Short=AtSRG1; AltName: Full=Protein SENESCENCE-RELATED GENE 1;	SubName: Full=Uncharacterized protein {ECO:0000313|EMBL:ESR65933.1};	Iron/ascorbate family oxidoreductases	GO:0046872,metal ion binding; GO:0016682,oxidoreductase activity, acting on diphenols and related substances as donors, oxygen as acceptor; GO:0010150,leaf senescence	non-haem dioxygenase in morphine synthesis N-terminal
Cg3g010610	1.02	0.82	0.93	2.7	2.79	3.08	48	44	45	142	153	172	3.029	1.599	4.93952e-07	2.65313e-05	up	--	--	K01802 peptidylprolyl isomerase [EC:5.2.1.8] | (RefSeq) hypothetical protein (A)	PREDICTED: putative uncharacterized protein DDB_G0271606 [Citrus sinensis]	--	SubName: Full=Uncharacterized protein {ECO:0000313|EMBL:ESR46187.1};	--	--	--
Cg3g010620	0.14	0.05	0.09	0.34	0.45	0.63	16	6	10	44	60	85	5.161	2.368	0.000165038	0.0035682	up	--	--	K01537 Ca2+-transporting ATPase [EC:3.6.3.8] | (RefSeq) hypothetical protein (A)	hypothetical protein CICLE_v10000126mg [Citrus clementina]	RecName: Full=Calcium-transporting ATPase 12, plasma membrane-type; EC=3.6.3.8; AltName: Full=Ca(2+)-ATPase isoform 12;	RecName: Full=Calcium-transporting ATPase {ECO:0000256|RuleBase:RU361146}; EC=3.6.3.8 {ECO:0000256|RuleBase:RU361146};	Calcium transporting ATPase	GO:0005887,integral component of plasma membrane; GO:0043231,intracellular membrane-bounded organelle; GO:0005524,ATP binding; GO:0005388,calcium-transporting ATPase activity; GO:0005516,calmodulin binding; GO:0046872,metal ion binding	haloacid dehalogenase-like hydrolase
Cg3g011250	18.51	13.16	15.41	10.13	4.99	7.22	1218	988	1040	744	383	563	0.464	-1.108	0.000788965	0.0123477	down	--	--	K00699 glucuronosyltransferase [EC:2.4.1.17] | (RefSeq) UDP-glycosyltransferase 76G1-like (A)	hypothetical protein CICLE_v10001065mg [Citrus clementina]	RecName: Full=UDP-glycosyltransferase 76B1 {ECO:0000305}; EC=2.4.1.- {ECO:0000305};	SubName: Full=Uncharacterized protein {ECO:0000313|EMBL:ESR46225.1};	UDP-glucuronosyl and UDP-glucosyl transferase	GO:0043231,intracellular membrane-bounded organelle; GO:0046527,glucosyltransferase activity; GO:0080043,quercetin 3-O-glucosyltransferase activity; GO:0080044,quercetin 7-O-glucosyltransferase activity; GO:0052640,salicylic acid glucosyltransferase (glucoside-forming) activity; GO:0006952,defense response; GO:0010150,leaf senescence; GO:0008152,metabolic process; GO:0002239,response to oomycetes	Glycosyltransferase family 28 C-terminal domain
Cg3g011270	1.09	0.73	0.62	1.86	2.17	1.38	60	46	35	114	139	90	2.166	1.115	0.00462318	0.0489118	up	--	--	K14411 RNA-binding protein Musashi | (RefSeq) protein gar2 (A)	PREDICTED: protein IQ-DOMAIN 14-like isoform X2 [Citrus sinensis]	RecName: Full=Protein IQ-DOMAIN 31;	SubName: Full=Uncharacterized protein {ECO:0000313|EMBL:GAY44692.1};	--	GO:0005829,cytosol; GO:0005875,microtubule associated complex; GO:0005886,plasma membrane	IQ calmodulin-binding motif
Cg3g011670	1.4	0.98	1.84	5.69	5.9	5.52	29	23	39	131	142	135	3.929	1.974	1.06628e-06	5.14861e-05	up	--	--	--	hypothetical protein CICLE_v10002832mg [Citrus clementina]	--	SubName: Full=Uncharacterized protein {ECO:0000313|EMBL:ESR46281.1};	--	GO:0005509,calcium ion binding	EF-hand domain pair
Cg3g011680	2.49	2.45	0.89	4.21	6.6	3.71	250	281	92	472	773	441	2.465	1.302	0.00197504	0.0256768	up	--	--	K08867 WNK lysine deficient protein kinase [EC:2.7.11.1] | (RefSeq) probable serine/threonine-protein kinase WNK9 (A)	hypothetical protein CICLE_v10000387mg [Citrus clementina]	RecName: Full=Serine/threonine-protein kinase WNK1; Short=AtWNK1; EC=2.7.11.1; AltName: Full=Protein kinase with no lysine 1;	SubName: Full=Uncharacterized protein {ECO:0000313|EMBL:ESR46283.1};	Serine/threonine protein kinase	GO:0005829,cytosol; GO:0016020,membrane; GO:0005524,ATP binding; GO:0004672,protein kinase activity; GO:0004674,protein serine/threonine kinase activity; GO:0007623,circadian rhythm; GO:0035556,intracellular signal transduction; GO:0006468,protein phosphorylation	Oxidative-stress-responsive kinase 1 C-terminal domain
Cg3g012090	7.74	17.54	0.55	1.18	0.82	0.5	566	1462	41	96	70	43	0.098	-3.348	6.98978e-05	0.00178956	down	--	--	K04733 interleukin-1 receptor-associated kinase 4 [EC:2.7.11.1] | (RefSeq) cysteine-rich receptor-like protein kinase 10 isoform X1 (A)	PREDICTED: cysteine-rich receptor-like protein kinase 10 isoform X1 [Citrus sinensis]	RecName: Full=G-type lectin S-receptor-like serine/threonine-protein kinase B120; EC=2.7.11.1; Flags: Precursor;	SubName: Full=Uncharacterized protein {ECO:0000313|EMBL:GAY54136.1};	--	GO:0016021,integral component of membrane; GO:0005886,plasma membrane; GO:0005524,ATP binding; GO:0005516,calmodulin binding; GO:0030246,carbohydrate binding; GO:0004674,protein serine/threonine kinase activity; GO:0006468,protein phosphorylation; GO:0048544,recognition of pollen	Haspin like kinase domain
Cg3g012420	2.73	4.78	1.31	0.55	0.72	0.55	373	744	183	84	114	89	0.206	-2.278	3.93488e-07	2.1948e-05	down	--	--	K10352 myosin heavy chain | (RefSeq) FRIGIDA-like protein 5 (A)	hypothetical protein CICLE_v10000115mg [Citrus clementina]	RecName: Full=FRIGIDA-like protein 1; Short=AtFRIL1; AltName: Full=Protein SUPPRESSOR OF FRI 8;	SubName: Full=Uncharacterized protein {ECO:0000313|EMBL:ESR46376.1};	--	GO:0030154,cell differentiation; GO:0009908,flower development	Frigida-like protein
Cg3g012680	0	0	0	0.36	0.69	0.23	0	0	0	12	24	8	70.484	6.139	0.00040462	0.0073068	up	--	--	--	hypothetical protein CUMW_108410 [Citrus unshiu]	--	SubName: Full=Uncharacterized protein {ECO:0000313|EMBL:GAY47962.1};	--	--	--
Cg3g012700	57.96	25.27	41.55	9.15	5.28	10.88	1488	740	1094	262	158	331	0.198	-2.335	2.52115e-08	1.948e-06	down	--	--	K21994 LOB domain-containing protein 18 | (RefSeq) hypothetical protein (A)	hypothetical protein CICLE_v10003746mg [Citrus clementina]	RecName: Full=LOB domain-containing protein 39; AltName: Full=ASYMMETRIC LEAVES 2-like protein 41; Short=AS2-like protein 41;	SubName: Full=Uncharacterized protein {ECO:0000313|EMBL:GAY47964.1};	--	--	Lateral organ boundaries (LOB) domain
Cg3g012810	3	6.92	2.48	1.99	1.75	1.31	154	406	131	114	105	80	0.405	-1.304	0.00335243	0.0383282	down	--	--	--	PREDICTED: F-box/kelch-repeat protein At5g43190 [Citrus sinensis]	RecName: Full=F-box/kelch-repeat protein At5g43190;	SubName: Full=Uncharacterized protein {ECO:0000313|EMBL:GAY47983.1};	--	GO:0004842,ubiquitin-protein transferase activity; GO:0031146,SCF-dependent proteasomal ubiquitin-dependent protein catabolic process	F-box-like
Cg3g012890	0.03	0	0	0.16	0.51	0.18	2	0	0	14	46	16	33.043	5.046	0.00050992	0.00883596	up	--	--	K07195 exocyst complex component 7 | (RefSeq) exocyst complex component EXO70A1 (A)	PREDICTED: exocyst complex component EXO70A1 [Citrus sinensis]	RecName: Full=Exocyst complex component EXO70A1; Short=AtExo70a1; AltName: Full=Exocyst subunit Exo70 family protein A1;	SubName: Full=Uncharacterized protein {ECO:0000313|EMBL:KDO81496.1};	Exocyst component protein and related proteins	GO:0005618,cell wall; GO:0005856,cytoskeleton; GO:0005829,cytosol; GO:0000145,exocyst; GO:0005576,extracellular region; GO:0009524,phragmoplast; GO:0005886,plasma membrane; GO:0006887,exocytosis	YcbB domain
Cg3g012900	0.12	0.81	0.11	2.23	2.63	2.88	2	16	2	43	53	59	7.398	2.887	0.00056816	0.00961536	up	--	--	K03937 NADH dehydrogenase (ubiquinone) Fe-S protein 4 | (RefSeq) hypothetical protein (A)	hypothetical protein CUMW_108630 [Citrus unshiu]	RecName: Full=NADH dehydrogenase [ubiquinone] iron-sulfur protein 4, mitochondrial; AltName: Full=Protein FROSTBITE1; Flags: Precursor;	SubName: Full=Uncharacterized protein {ECO:0000313|EMBL:GAY47997.1};	NADH:ubiquinone oxidoreductase, NDUFS4/18 kDa subunit	GO:0005747,mitochondrial respiratory chain complex I; GO:0005739,mitochondrion; GO:0050897,cobalt ion binding; GO:0008137,NADH dehydrogenase (ubiquinone) activity; GO:0009631,cold acclimation; GO:0022900,electron transport chain; GO:0006970,response to osmotic stress	ETC complex I subunit conserved region
Cg3g013020	8.29	21.3	3.07	0.14	0.05	0	571	1674	217	11	4	0	0.006	-7.401	2.34998e-08	1.83835e-06	down	--	--	K09571 FK506-binding protein 4/5 [EC:5.2.1.8] | (RefSeq) 70 kDa peptidyl-prolyl isomerase-like (A)	PREDICTED: 70 kDa peptidyl-prolyl isomerase-like isoform X1 [Citrus sinensis]	RecName: Full=Peptidyl-prolyl cis-trans isomerase FKBP62; Short=PPIase FKBP62; EC=5.2.1.8; AltName: Full=70 kDa peptidyl-prolyl isomerase; AltName: Full=FK506-binding protein 62; Short=AtFKBP62; AltName: Full=Immunophilin FKBP62; AltName: Full=Peptidylprolyl isomerase ROF1; AltName: Full=Protein ROTAMASE FKBP 1; AltName: Full=Rotamase;	RecName: Full=Peptidylprolyl isomerase {ECO:0000256|PROSITE-ProRule:PRU00277}; EC=5.2.1.8 {ECO:0000256|PROSITE-ProRule:PRU00277};	FKBP-type peptidyl-prolyl cis-trans isomerase	GO:0005737,cytoplasm; GO:0005634,nucleus; GO:0005516,calmodulin binding; GO:0005528,FK506 binding; GO:0003755,peptidyl-prolyl cis-trans isomerase activity; GO:0070370,cellular heat acclimation; GO:0061077,chaperone-mediated protein folding	Tetratricopeptide repeat
Cg3g013100	0.57	0.31	0.64	2.3	2.51	1.74	19	12	22	86	98	69	4.172	2.061	2.98996e-05	0.000900474	up	--	--	K09060 plant G-box-binding factor | (RefSeq) common plant regulatory factor 1-like isoform X1 (A)	PREDICTED: basic leucine zipper 43-like [Citrus sinensis]	RecName: Full=Basic leucine zipper 4 {ECO:0000303|PubMed:11906833}; Short=AtbZIP4 {ECO:0000303|PubMed:11906833};	SubName: Full=Uncharacterized protein {ECO:0000313|EMBL:KDO81455.1};	--	GO:0005634,nucleus; GO:0003677,DNA binding; GO:0003700,DNA-binding transcription factor activity; GO:0006351,transcription, DNA-templated	bZIP Maf transcription factor
Cg3g013250	10.87	7.55	2.76	32.36	41.27	10.74	876	694	228	2908	3875	1025	3.925	1.973	0.000372452	0.00688416	up	--	--	K00826 branched-chain amino acid aminotransferase [EC:2.6.1.42] | (RefSeq) branched-chain-amino-acid aminotransferase 2, chloroplastic (A)	PREDICTED: branched-chain-amino-acid aminotransferase 2, chloroplastic isoform X1 [Citrus sinensis]	RecName: Full=Branched-chain-amino-acid aminotransferase 2, chloroplastic; Short=Atbcat-2; EC=2.6.1.42; Flags: Precursor;	RecName: Full=Branched-chain-amino-acid aminotransferase {ECO:0000256|RuleBase:RU004517}; EC=2.6.1.42 {ECO:0000256|RuleBase:RU004517};	Branched chain aminotransferase BCAT1, pyridoxal phosphate enzymes type IV superfamily	GO:0009507,chloroplast; GO:0052656,L-isoleucine transaminase activity; GO:0052654,L-leucine transaminase activity; GO:0052655,L-valine transaminase activity; GO:0009097,isoleucine biosynthetic process; GO:0009098,leucine biosynthetic process; GO:0071669,plant-type cell wall organization or biogenesis; GO:0009099,valine biosynthetic process	Amino-transferase class IV
Cg3g013260	0.66	2.12	0.88	0.19	0.24	0.23	19	70	26	6	8	8	0.178	-2.487	0.000709391	0.0114505	down	--	--	K09338 homeobox-leucine zipper protein | (RefSeq) homeobox-leucine zipper protein HAT9-like (A)	PREDICTED: homeobox-leucine zipper protein HAT9-like [Citrus sinensis]	RecName: Full=Homeobox-leucine zipper protein HAT22; AltName: Full=Homeodomain-leucine zipper protein HAT22; Short=HD-ZIP protein 22;	SubName: Full=Uncharacterized protein {ECO:0000313|EMBL:GAY48047.1};	Transcription factor HEX, contains HOX and HALZ domains	GO:0005634,nucleus; GO:0003700,DNA-binding transcription factor activity; GO:0043565,sequence-specific DNA binding; GO:0009738,abscisic acid-activated signaling pathway; GO:0009737,response to abscisic acid; GO:0009735,response to cytokinin; GO:0009414,response to water deprivation; GO:0006351,transcription, DNA-templated	Homeobox KN domain
Cg3g013480	5.3	3.67	10.97	101.48	83.86	137.79	439	347	932	9380	8098	13526	15.508	3.955	3.93733e-18	2.39453e-15	up	--	--	K01610 phosphoenolpyruvate carboxykinase (ATP) [EC:4.1.1.49] | (RefSeq) phosphoenolpyruvate carboxykinase [ATP]-like (A)	PREDICTED: phosphoenolpyruvate carboxykinase [ATP]	RecName: Full=Phosphoenolpyruvate carboxykinase (ATP); Short=PEP carboxykinase; Short=PEPCK; EC=4.1.1.49;	SubName: Full=Uncharacterized protein {ECO:0000313|EMBL:ESR46969.1};	--	GO:0005829,cytosol; GO:0016020,membrane; GO:0005730,nucleolus; GO:0005634,nucleus; GO:0005524,ATP binding; GO:0004612,phosphoenolpyruvate carboxykinase (ATP) activity; GO:0016036,cellular response to phosphate starvation; GO:0009817,defense response to fungus, incompatible interaction; GO:0006094,gluconeogenesis; GO:0046686,response to cadmium ion	Phosphoenolpyruvate carboxykinase
Cg3g013740	3.09	4.84	1.68	14.84	14.38	8.85	61	109	34	327	331	207	3.924	1.972	3.5261e-06	0.000142656	up	--	--	--	PREDICTED: uncharacterized protein LOC102608295 [Citrus sinensis]	--	SubName: Full=Uncharacterized protein {ECO:0000313|EMBL:GAY48126.1};	--	--	Protein of unknown function (DUF3045)
Cg3g014040	27.28	16.21	34.71	11.98	5.9	8.21	984	667	1284	482	248	351	0.322	-1.637	7.33541e-05	0.00185381	down	--	--	K09260 MADS-box transcription enhancer factor 2A | (RefSeq) MADS-box protein SVP-like (A)	PREDICTED: MADS-box protein SVP [Citrus sinensis]	RecName: Full=MADS-box protein SVP {ECO:0000303|PubMed:10758486}; AltName: Full=Protein SHORT VEGETATIVE PHASE {ECO:0000303|PubMed:10758486};	SubName: Full=MADS-box protein AGL24 {ECO:0000313|EMBL:APB02632.1};	MADS box transcription factor	GO:0005634,nucleus; GO:0003700,DNA-binding transcription factor activity; GO:0046983,protein dimerization activity; GO:0000977,RNA polymerase II regulatory region sequence-specific DNA binding; GO:0043565,sequence-specific DNA binding; GO:0000900,translation repressor activity, mRNA regulatory element binding; GO:0030154,cell differentiation; GO:0048438,floral whorl development; GO:0009910,negati…	bZIP transcription factor
Cg3g014360	9.75	9.69	6.52	26.93	18.11	39.46	743	843	510	2290	1609	3564	3.231	1.692	8.35432e-07	4.13396e-05	up	--	--	K02183 calmodulin | (RefSeq) family of serine hydrolases 3-like (A)	hypothetical protein CICLE_v10002399mg [Citrus clementina]	RecName: Full=Rhodanese-like domain-containing protein 6; AltName: Full=Sulfurtransferase 6; Short=AtStr6;	SubName: Full=Uncharacterized protein {ECO:0000313|EMBL:ESR47124.1};	Phospholipase/carboxyhydrolase	--	Phospholipase/Carboxylesterase
Cg3g014370	3.64	12.2	2.25	0.21	1.65	0.36	189	723	120	12	100	22	0.122	-3.036	0.000170264	0.00367275	down	--	--	K00275 pyridoxamine 5'-phosphate oxidase [EC:1.4.3.5] K17759 NAD(P)H-hydrate epimerase [EC:5.1.99.6] | (RefSeq) hypothetical protein (A)	hypothetical protein CICLE_v10001057mg [Citrus clementina]	RecName: Full=Pyridoxine/pyridoxamine 5'-phosphate oxidase 1, chloroplastic; Short=AtPPOX1; Includes: RecName: Full=Pyridoxine/pyridoxamine 5'-phosphate oxidase; EC=1.4.3.5 {ECO:0000269|PubMed:17224143, ECO:0000269|PubMed:17873088}; AltName: Full=PNP/PMP oxidase; Short=PNPOx; AltName: Full=Pyridoxal 5'-phosphate synthase; Includes: RecName: Full=Probable NAD(P)HX epimerase; EC=5.1.99.6 {ECO:00003…	RecName: Full=NAD(P)H-hydrate epimerase {ECO:0000256|HAMAP-Rule:MF_03159}; EC=5.1.99.6 {ECO:0000256|HAMAP-Rule:MF_03159}; AltName: Full=NAD(P)HX epimerase {ECO:0000256|HAMAP-Rule:MF_03159};	Uncharacterized conserved protein	GO:0009507,chloroplast; GO:0005829,cytosol; GO:0005739,mitochondrion; GO:0010181,FMN binding; GO:0046872,metal ion binding; GO:0052856,NADHX epimerase activity; GO:0052857,NADPHX epimerase activity; GO:0004733,pyridoxamine-phosphate oxidase activity; GO:0006734,NADH metabolic process; GO:0006739,NADP metabolic process; GO:0008615,pyridoxine biosynthetic process	Pyridoxamine 5'-phosphate oxidase
Cg3g014460	33.87	21.22	42.42	130.52	131.41	129.15	2463	1760	3164	10589	11137	11127	3.862	1.949	7.70642e-10	9.68595e-08	up	--	--	K03327 multidrug resistance protein, MATE family | (RefSeq) protein DETOXIFICATION 27 (A)	PREDICTED: protein DETOXIFICATION 27 [Citrus sinensis]	RecName: Full=Protein DETOXIFICATION 27 {ECO:0000303|PubMed:11739388}; Short=AtDTX27 {ECO:0000303|PubMed:11739388}; AltName: Full=Multidrug and toxic compound extrusion protein 27 {ECO:0000305}; Short=MATE protein 27 {ECO:0000305};	RecName: Full=Protein DETOXIFICATION {ECO:0000256|RuleBase:RU004914}; AltName: Full=Multidrug and toxic compound extrusion protein {ECO:0000256|RuleBase:RU004914};	Uncharacterized membrane protein, predicted efflux pump	GO:0016021,integral component of membrane; GO:0015297,antiporter activity; GO:0015238,drug transmembrane transporter activity; GO:0006855,drug transmembrane transport	Polysaccharide biosynthesis C-terminal domain
Cg3g014570	4.41	4.33	4.04	12.52	11.7	12.4	134	150	126	424	414	446	2.804	1.487	1.32447e-12	3.08274e-10	up	--	--	--	hypothetical protein CISIN_1g032017mg [Citrus sinensis]	--	SubName: Full=Uncharacterized protein {ECO:0000313|EMBL:KDO81061.1};	--	--	--
Cg3g014760	11.38	15.93	9.52	3.01	2.44	2.1	521	832	447	154	130	114	0.202	-2.307	8.83521e-17	4.06269e-14	down	--	--	K14299 nucleoporin SEH1 | (RefSeq) protein SEH1-like (A)	PREDICTED: protein EXORDIUM-like 2 [Citrus sinensis]	RecName: Full=Protein EXORDIUM-like 2; Flags: Precursor;	SubName: Full=Uncharacterized protein {ECO:0000313|EMBL:ESR47196.1};	--	GO:0048046,apoplast; GO:0005618,cell wall; GO:0005829,cytosol; GO:0005615,extracellular space; GO:0005794,Golgi apparatus; GO:0009505,plant-type cell wall; GO:0009506,plasmodesma	Phosphate-induced protein 1 conserved region
Cg3g014820	1	1.34	1.16	0.53	0.66	0.47	69	105	82	41	53	38	0.463	-1.112	0.00231543	0.0291019	down	--	--	K21374 7-deoxyloganetin glucosyltransferase [EC:2.4.1.324] | (RefSeq) 7-deoxyloganetin glucosyltransferase-like (A)	PREDICTED: 7-deoxyloganetin glucosyltransferase-like [Citrus sinensis]	RecName: Full=7-deoxyloganetin glucosyltransferase; EC=2.4.1.324; AltName: Full=Genipin glucosyltransferase; AltName: Full=UDP-glucose glucosyltransferase 2; Short=GjUGT2; AltName: Full=UDP-glycosyltransferase 85A24;	SubName: Full=Uncharacterized protein {ECO:0000313|EMBL:ESR47204.1};	UDP-glucuronosyl and UDP-glucosyl transferase	GO:0035251,UDP-glucosyltransferase activity; GO:0008152,metabolic process	UDP-glucoronosyl and UDP-glucosyl transferase
Cg3g014980	9.66	8.45	8.97	33.56	27.69	51.52	844	842	804	3272	2821	5335	4.091	2.032	1.43102e-11	2.83989e-09	up	--	--	--	PREDICTED: uncharacterized protein LOC102606844 [Citrus sinensis]	--	SubName: Full=Uncharacterized protein {ECO:0000313|EMBL:KDO80959.1};	Uncharacterized conserved protein	--	Tim17/Tim22/Tim23/Pmp24 family
Cg3g015030	15.45	14.98	13.17	9.44	6.36	4.18	634	701	554	432	304	203	0.447	-1.161	0.000418704	0.00750365	down	--	--	--	PREDICTED: uncharacterized protein LOC102608787 [Citrus sinensis]	--	SubName: Full=Uncharacterized protein {ECO:0000313|EMBL:KDO80955.1};	--	--	Replication protein A interacting C-terminal
Cg3g015220	351.47	323.56	205.05	909.41	1328.9	967.84	26314	27632	15747	75955	115947	85846	3.585	1.842	7.87591e-13	1.85606e-10	up	--	--	K14963 COMPASS component SWD3 | (RefSeq) COMPASS-like H3K4 histone methylase component WDR5A (A)	PREDICTED: uncharacterized WD repeat-containing protein C2A9.03 [Citrus sinensis]	RecName: Full=Katanin p80 WD40 repeat-containing subunit B1 homolog {ECO:0000255|HAMAP-Rule:MF_03022};	SubName: Full=Uncharacterized protein {ECO:0000313|EMBL:GAY41640.1};	--	GO:0080008,Cul4-RING E3 ubiquitin ligase complex; GO:0008352,katanin complex; GO:0005874,microtubule; GO:0008017,microtubule binding; GO:0043622,cortical microtubule organization; GO:0051013,microtubule severing	Uncharacterised protein domain (DUF2415)
Cg3g015300	7.38	6.5	2.11	21.26	17.25	15.79	582	585	171	1871	1586	1476	3.384	1.759	2.80691e-05	0.000859069	up	--	--	K01834 2,3-bisphosphoglycerate-dependent phosphoglycerate mutase [EC:5.4.2.11] | (RefSeq) 2,3-bisphosphoglycerate-dependent phosphoglycerate mutase (A)	PREDICTED: 2,3-bisphosphoglycerate-dependent phosphoglycerate mutase [Citrus sinensis]	RecName: Full=Metal-independent phosphoserine phosphatase; Short=iPSP; EC=3.1.3.3 {ECO:0000269|PubMed:22337887}; AltName: Full=Phosphoglycerate mutase-like protein 3 {ECO:0000305};	SubName: Full=Uncharacterized protein {ECO:0000313|EMBL:ESR47264.1};	Phosphoglycerate mutase	GO:0005829,cytosol; GO:0016791,phosphatase activity; GO:0004647,phosphoserine phosphatase activity; GO:0070179,D-serine biosynthetic process; GO:0006564,L-serine biosynthetic process	Histidine phosphatase superfamily (branch 1)
Cg3g015470	291.93	377.09	451.77	824.93	739.19	1368.58	8952	13190	14210	28220	26416	49720	2.556	1.354	6.01849e-05	0.00158917	up	--	--	K10752 histone-binding protein RBBP4 | (RefSeq) heavy metal-associated isoprenylated plant protein 26-like (A)	PREDICTED: heavy metal-associated isoprenylated plant protein 26 [Citrus sinensis]	RecName: Full=Heavy metal-associated isoprenylated plant protein 24 {ECO:0000303|PubMed:21072340, ECO:0000303|PubMed:23368984}; Short=AtHIP24 {ECO:0000303|PubMed:21072340, ECO:0000303|PubMed:23368984}; Flags: Precursor;	SubName: Full=Uncharacterized protein {ECO:0000313|EMBL:KDO80884.1};	Copper chaperone	GO:0005737,cytoplasm; GO:0046914,transition metal ion binding; GO:0046916,cellular transition metal ion homeostasis; GO:0030001,metal ion transport	Heavy-metal-associated domain
Cg3g016050	1.56	1.28	0.66	2.23	3.73	2.44	143	134	62	229	399	265	2.37	1.245	0.00139844	0.0196139	up	--	--	K02941 large subunit ribosomal protein LP0 | (RefSeq) LOW QUALITY PROTEIN: 60S acidic ribosomal protein P0-like (A)	PREDICTED: uncharacterized protein At1g04910 isoform X1 [Citrus sinensis]	RecName: Full=O-fucosyltransferase 11 {ECO:0000305}; Short=O-FucT-11 {ECO:0000305}; EC=2.4.1.- {ECO:0000305}; AltName: Full=O-fucosyltransferase family protein {ECO:0000312|EMBL:ARJ31411.1};	SubName: Full=Uncharacterized protein {ECO:0000313|EMBL:ESR47373.1};	--	GO:0016021,integral component of membrane; GO:0016757,transferase activity, transferring glycosyl groups; GO:0006004,fucose metabolic process; GO:0006486,protein glycosylation	GDP-fucose protein O-fucosyltransferase
Cg3g016500	36.12	23.55	44.22	74.24	66.9	101.87	3628	2698	4555	8318	7830	12121	2.265	1.179	0.000518798	0.00895687	up	--	--	K01897 long-chain acyl-CoA synthetase [EC:6.2.1.3] | (RefSeq) long chain acyl-CoA synthetase 9, chloroplastic (A)	PREDICTED: long chain acyl-CoA synthetase 9, chloroplastic [Citrus sinensis]	RecName: Full=Long chain acyl-CoA synthetase 9, chloroplastic; EC=6.2.1.3;	SubName: Full=Uncharacterized protein {ECO:0000313|EMBL:GAY41784.1};	Acyl-CoA synthetase	GO:0009507,chloroplast; GO:0009941,chloroplast envelope; GO:0016020,membrane; GO:0009536,plastid; GO:0005524,ATP binding; GO:0102391,decanoate-CoA ligase activity; GO:0004467,long-chain fatty acid-CoA ligase activity; GO:0006631,fatty acid metabolic process	AMP-binding enzyme
Cg3g016510	2.74	2.96	2.94	1.06	1.55	1.48	100	123	110	43	66	64	0.463	-1.112	0.000986873	0.0147546	down	--	--	--	PREDICTED: uncharacterized protein LOC102629267 isoform X1 [Citrus sinensis]	--	SubName: Full=Uncharacterized protein {ECO:0000313|EMBL:ESR47430.1};	--	--	Protein of unknown function (DUF740)
Cg3g016650	0.14	0.3	0.13	0.63	0.65	0.45	12	30	12	62	67	47	3	1.585	0.00320835	0.0370859	up	--	--	K21604 jasmonoyl-L-amino acid hydrolase [EC:3.5.1.127] | (RefSeq) IAA-amino acid hydrolase ILR1-like 6 (A)	hypothetical protein CISIN_1g011407mg [Citrus sinensis]	RecName: Full=IAA-amino acid hydrolase ILR1-like 6 {ECO:0000303|PubMed:11923288}; EC=3.5.1.- {ECO:0000305}; AltName: Full=Protein gr1 {ECO:0000303|Ref.1}; AltName: Full=jasmonoyl-L-amino acid hydrolase {ECO:0000305}; EC=3.5.1.127 {ECO:0000269|PubMed:24052260}; Flags: Precursor;	SubName: Full=Uncharacterized protein {ECO:0000313|EMBL:KDO80613.1};	--	GO:1990206,jasmonyl-Ile conjugate hydrolase activity; GO:0046872,metal ion binding; GO:0009694,jasmonic acid metabolic process; GO:0010112,regulation of systemic acquired resistance; GO:0009753,response to jasmonic acid	Peptidase dimerisation domain
Cg3g016870	0.22	0.1	0.31	0.9	0.67	1	13	7	19	59	46	70	3.898	1.963	0.0014393	0.0200259	up	--	--	K06627 cyclin-A | (RefSeq) cyclin-A1-4-like (A)	PREDICTED: cyclin-A1-4-like isoform X2 [Citrus sinensis]	RecName: Full=Cyclin-A1-1; AltName: Full=G2/mitotic-specific cyclin-A1-1; Short=CycA1;1;	SubName: Full=Uncharacterized protein {ECO:0000313|EMBL:ESR47497.1}; Flags: Fragment;	G2/Mitotic-specific cyclin A	GO:0005634,nucleus; GO:0007049,cell cycle; GO:0051301,cell division	Cyclin, C-terminal domain
Cg3g016920	4.06	5.54	1.2	14.1	21.89	19.1	360	561	109	1395	2263	2007	5.114	2.355	6.58176e-07	3.3719e-05	up	--	--	K14209 solute carrier family 36 (proton-coupled amino acid transporter) | (RefSeq) probable amino acid permease 7 (A)	hypothetical protein CUMW_139420 [Citrus unshiu]	RecName: Full=Amino acid permease 3; AltName: Full=Amino acid transporter AAP3;	SubName: Full=Uncharacterized protein {ECO:0000313|EMBL:GAY52112.1};	Amino acid transporters	GO:0016021,integral component of membrane; GO:0031965,nuclear membrane; GO:0005886,plasma membrane; GO:0015171,amino acid transmembrane transporter activity; GO:0015293,symporter activity; GO:0003333,amino acid transmembrane transport; GO:0015802,basic amino acid transport	Transmembrane amino acid transporter protein
Cg3g017200	328.96	237.41	220.59	142.67	149.48	88.88	11353	9346	7809	5493	6012	3634	0.472	-1.082	8.09009e-05	0.00202017	down	--	--	K13448 calcium-binding protein CML | (RefSeq) probable calcium-binding protein CML44 (A)	PREDICTED: probable calcium-binding protein CML44 [Citrus sinensis]	RecName: Full=Probable calcium-binding protein CML44; AltName: Full=Calmodulin-like protein 44;	SubName: Full=Uncharacterized protein {ECO:0000313|EMBL:ESR47542.1};	Calmodulin and related proteins (EF-Hand superfamily)	GO:0005509,calcium ion binding	Secreted protein acidic and rich in cysteine Ca binding region
Cg3g017520	0	0	0	0.05	0.22	0.12	0	0	0	4	18	10	51.016	5.673	0.0031596	0.0366798	up	--	--	K04733 interleukin-1 receptor-associated kinase 4 [EC:2.7.11.1] | (RefSeq) serine/threonine-protein kinase CDG1-like isoform X1 (A)	hypothetical protein CICLE_v10003429mg [Citrus clementina]	RecName: Full=Proline-rich receptor-like protein kinase PERK12; EC=2.7.11.1; AltName: Full=Proline-rich extensin-like receptor kinase 12; Short=AtPERK12; AltName: Full=Protein INFLORESCENCE GROWTH INHIBITOR 1;	SubName: Full=Uncharacterized protein {ECO:0000313|EMBL:ESR47570.1};	Serine/threonine protein kinase	GO:0016021,integral component of membrane; GO:0005886,plasma membrane; GO:0005524,ATP binding; GO:0004675,transmembrane receptor protein serine/threonine kinase activity; GO:0007166,cell surface receptor signaling pathway; GO:0032502,developmental process; GO:0006468,protein phosphorylation	Protein tyrosine kinase
Cg3g017880	0	0	0	0.39	0.47	0.97	0	0	0	27	34	71	213.344	7.737	7.67755e-08	5.13279e-06	up	--	--	K13947 auxin efflux carrier family | (RefSeq) probable auxin efflux carrier component 6 (A)	PREDICTED: probable auxin efflux carrier component 6 [Citrus sinensis]	RecName: Full=Auxin efflux carrier component 6 {ECO:0000303|PubMed:15817418}; Short=AtPIN6 {ECO:0000303|PubMed:15817418};	RecName: Full=Auxin efflux carrier component {ECO:0000256|RuleBase:RU362108};	--	GO:0005783,endoplasmic reticulum; GO:0005789,endoplasmic reticulum membrane; GO:0016021,integral component of membrane; GO:0005886,plasma membrane; GO:0010329,auxin efflux transmembrane transporter activity; GO:0010252,auxin homeostasis; GO:0009926,auxin polar transport; GO:0009734,auxin-activated signaling pathway; GO:0010540,basipetal auxin transport; GO:0010105,negative regulation of ethylene-…	Membrane transport protein
Cg3g018100	3.48	4.79	11.53	1.62	1.62	2.42	419	657	1423	217	227	345	0.273	-1.873	0.000185855	0.00393699	down	--	--	K17422 large subunit ribosomal protein L41 | (RefSeq) LRR receptor-like kinase family protein (A)	hypothetical protein CUMW_047450 [Citrus unshiu]	RecName: Full=LRR receptor-like serine/threonine-protein kinase RCH1; EC=2.7.11.1; AltName: Full=Protein ROOT CLAVATA-HOMOLOG1 1; Flags: Precursor;	SubName: Full=Uncharacterized protein {ECO:0000313|EMBL:GAY39832.1};	--	GO:0016021,integral component of membrane; GO:0005524,ATP binding; GO:0004674,protein serine/threonine kinase activity	Leucine rich repeat N-terminal domain
Cg3g018130	0.93	1.16	1.66	7.29	9.1	23.14	17	24	31	148	193	499	10.317	3.367	3.02724e-09	3.11872e-07	up	--	--	--	hypothetical protein CFP56_60064 [Quercus suber]	--	SubName: Full=Uncharacterized protein {ECO:0000313|EMBL:JAV45357.1};	--	--	--
Cg3g018520	8.23	5.76	3.47	15.46	15.84	16.03	169	135	73	354	379	390	2.679	1.421	3.18405e-05	0.000946338	up	--	--	--	hypothetical protein CICLE_v10002747mg [Citrus clementina]	--	SubName: Full=Uncharacterized protein {ECO:0000313|EMBL:ESR47719.1};	--	GO:0006950,response to stress	ABA/WDS induced protein
Cg3g018930	0.24	0.71	0.4	1.12	1.31	1.7	12	41	21	63	77	102	3.005	1.587	0.0030419	0.0356426	up	--	--	K16903 L-tryptophan---pyruvate aminotransferase [EC:2.6.1.99] | (RefSeq) tryptophan aminotransferase-related protein 1-like (A)	PREDICTED: tryptophan aminotransferase-related protein 4-like [Citrus sinensis]	RecName: Full=Tryptophan aminotransferase-related protein 4; EC=2.6.1.-;	SubName: Full=Uncharacterized protein {ECO:0000313|EMBL:GAY39727.1};	--	GO:0016021,integral component of membrane; GO:0016846,carbon-sulfur lyase activity; GO:0008483,transaminase activity	Transmembrane family, TMEM144 of transporters
Cg3g020270	26.45	20.86	42.33	65.46	78.67	86.65	1824	1641	2994	5035	6321	7078	2.475	1.308	0.000148394	0.0032798	up	--	--	K00627 pyruvate dehydrogenase E2 component (dihydrolipoamide acetyltransferase) [EC:2.3.1.12] | (RefSeq) dihydrolipoyllysine-residue acetyltransferase component 5 of pyruvate dehydrogenase complex, chloroplastic (A)	PREDICTED: dihydrolipoyllysine-residue acetyltransferase component 5 of pyruvate dehydrogenase complex, chloroplastic [Citrus sinensis]	RecName: Full=Dihydrolipoyllysine-residue acetyltransferase component 5 of pyruvate dehydrogenase complex, chloroplastic; EC=2.3.1.12; AltName: Full=Dihydrolipoamide S-acetyltransferase component 5 of pyruvate dehydrogenase complex; AltName: Full=Protein EMBRYO DEFECTIVE 3003; AltName: Full=Pyruvate dehydrogenase complex component E2 5; Short=PDC-E2 5; Short=PDCE2 5; Flags: Precursor;	RecName: Full=Dihydrolipoamide acetyltransferase component of pyruvate dehydrogenase complex {ECO:0000256|RuleBase:RU003423}; EC=2.3.1.- {ECO:0000256|RuleBase:RU003423};	Dihydrolipoamide acetyltransferase	GO:0009507,chloroplast; GO:0009941,chloroplast envelope; GO:0009570,chloroplast stroma; GO:0022626,cytosolic ribosome; GO:0005886,plasma membrane; GO:0004742,dihydrolipoyllysine-residue acetyltransferase activity; GO:0019904,protein domain specific binding; GO:0006096,glycolytic process	e3 binding domain
Cg3g020400	0	0.28	0	3.79	3.87	11.31	0	8	0	106	113	336	67.144	6.069	1.52659e-09	1.74429e-07	up	--	--	K22378 E3 ubiquitin-protein ligase RNF181 [EC:2.3.2.27] | (RefSeq) hypothetical protein (A)	PREDICTED: E3 ubiquitin-protein ligase RNF181-like [Citrus sinensis]	RecName: Full=E3 ubiquitin-protein ligase AIP2; EC=2.3.2.27 {ECO:0000269|PubMed:15644464}; AltName: Full=ABI3-interacting protein 2; AltName: Full=RING-type E3 ubiquitin transferase AIP2 {ECO:0000305};	SubName: Full=Uncharacterized protein {ECO:0000313|EMBL:ESR47884.1}; Flags: Fragment;	FOG: Predicted E3 ubiquitin ligase	GO:0005829,cytosol; GO:0005634,nucleus; GO:0046872,metal ion binding; GO:0061630,ubiquitin protein ligase activity; GO:0004842,ubiquitin-protein transferase activity; GO:0009738,abscisic acid-activated signaling pathway; GO:0009788,negative regulation of abscisic acid-activated signaling pathway; GO:0043161,proteasome-mediated ubiquitin-dependent protein catabolic process; GO:0000209,protein poly…	RING/Ubox like zinc-binding domain
Cg3g020880	2.13	2.7	1.55	4.8	5.12	5.74	100	145	75	252	281	320	2.424	1.277	7.68213e-06	0.000283983	up	--	--	--	PREDICTED: probable carbohydrate esterase At4g34215 [Citrus sinensis]	RecName: Full=Probable carbohydrate esterase At4g34215; EC=3.1.-.-;	SubName: Full=Uncharacterized protein {ECO:0000313|EMBL:ESR47938.1};	--	GO:0016787,hydrolase activity	Carbohydrate esterase, sialic acid-specific acetylesterase
Cg3g020920	63.38	53	30.79	149	267.49	234.33	2858	2726	1424	7495	14056	12518	4.368	2.127	1.01482e-10	1.69313e-08	up	--	--	K13051 beta-aspartyl-peptidase (threonine type) [EC:3.4.19.5] | (RefSeq) probable isoaspartyl peptidase/L-asparaginase 2 (A)	hypothetical protein CUMW_045430 [Citrus unshiu]	RecName: Full=Probable isoaspartyl peptidase/L-asparaginase 2; EC=3.4.19.5; AltName: Full=L-asparagine amidohydrolase 2; Contains: RecName: Full=Isoaspartyl peptidase/L-asparaginase 2 subunit alpha; Contains: RecName: Full=Isoaspartyl peptidase/L-asparaginase 2 subunit beta; Flags: Precursor;	SubName: Full=Uncharacterized protein {ECO:0000313|EMBL:GAY39580.1};	Asparaginase	GO:0004067,asparaginase activity; GO:0008798,beta-aspartyl-peptidase activity	Asparaginase
Cg3g020940	1.84	1.76	2.25	5.83	10.95	8.25	127	138	159	448	879	673	4.147	2.052	2.45526e-10	3.70312e-08	up	--	--	K14505 cyclin D3, plant | (RefSeq) hypothetical protein (A)	hypothetical protein CICLE_v10001416mg [Citrus clementina]	RecName: Full=Cyclin-D3-1; AltName: Full=Cyclin-delta-3; Short=Cyclin-d3; AltName: Full=G1/S-specific cyclin-D3-1; Short=CycD3;1;	SubName: Full=Uncharacterized protein {ECO:0000313|EMBL:ESR47942.1};	G1/S-specific cyclin D	GO:0005634,nucleus; GO:0051301,cell division; GO:0000082,G1/S transition of mitotic cell cycle; GO:0010444,guard mother cell differentiation; GO:0009735,response to cytokinin; GO:0009744,response to sucrose; GO:0048316,seed development	Cyclin, C-terminal domain
Cg3g021390	17.15	55	5.12	5	5.29	5.2	1032	3776	316	336	371	371	0.204	-2.293	0.000345925	0.00651521	down	--	--	K01176 alpha-amylase [EC:3.2.1.1] | (RefSeq) hypothetical protein (A)	hypothetical protein CICLE_v10001266mg [Citrus clementina]	RecName: Full=Alpha-amylase; EC=3.2.1.1 {ECO:0000250|UniProtKB:P00693}; AltName: Full=1,4-alpha-D-glucan glucanohydrolase; Flags: Precursor;	RecName: Full=Alpha-amylase {ECO:0000256|PIRNR:PIRNR001028}; EC=3.2.1.1 {ECO:0000256|PIRNR:PIRNR001028}; AltName: Full=1,4-alpha-D-glucan glucanohydrolase {ECO:0000256|PIRNR:PIRNR001028};	Alpha-amylase	GO:0004556,alpha-amylase activity; GO:0103025,alpha-amylase activity (releasing maltohexaose); GO:0005509,calcium ion binding; GO:0005975,carbohydrate metabolic process	Glycosyl hydrolase family 70
Cg3g021480	1.12	2.09	0.27	0.08	0.24	0.16	24	51	6	2	6	4	0.139	-2.843	0.0044044	0.047046	down	--	--	K02183 calmodulin | (RefSeq) polcalcin Phl p 7-like (A)	hypothetical protein CICLE_v10002944mg [Citrus clementina]	RecName: Full=Calmodulin-like protein 5; AltName: Full=Protein MULTICOPY SUPPRESSORS OF SNF4 DEFICIENCY IN YEAST 3;	SubName: Full=Uncharacterized protein {ECO:0000313|EMBL:ESR48030.1};	Calmodulin and related proteins (EF-Hand superfamily)	GO:0012505,endomembrane system; GO:0031303,integral component of endosome membrane; GO:0005509,calcium ion binding	Secreted protein acidic and rich in cysteine Ca binding region
Cg3g021510	16.25	13.78	19.76	6.2	8.04	4.8	855	827	1066	364	493	299	0.369	-1.439	1.28869e-06	5.99892e-05	down	--	--	K14499 BRI1 kinase inhibitor 1 | (RefSeq) BRI1 kinase inhibitor 1 (A)	hypothetical protein CUMW_044780 [Citrus unshiu]	RecName: Full=BRI1 kinase inhibitor 1;	SubName: Full=Uncharacterized protein {ECO:0000313|EMBL:GAY39500.1};	--	GO:0005829,cytosol; GO:0005886,plasma membrane; GO:0046982,protein heterodimerization activity; GO:0004860,protein kinase inhibitor activity; GO:0009742,brassinosteroid mediated signaling pathway; GO:0006629,lipid metabolic process; GO:0010423,negative regulation of brassinosteroid biosynthetic process	--
Cg3g021520	13.8	15.89	16.17	6.7	7.52	8.09	1415	1859	1701	766	899	983	0.475	-1.074	8.33535e-08	5.49463e-06	down	--	--	K17500 integrin-linked kinase-associated serine/threonine phosphatase 2C [EC:3.1.3.16] | (RefSeq) probable protein phosphatase 2C 12 (A)	PREDICTED: probable protein phosphatase 2C 12 isoform X1 [Citrus sinensis]	RecName: Full=Probable protein phosphatase 2C 12; Short=AtPP2C12; EC=3.1.3.16;	SubName: Full=Uncharacterized protein {ECO:0000313|EMBL:ESR48038.1};	Serine/threonine protein phosphatase	GO:0005829,cytosol; GO:0046872,metal ion binding; GO:0004722,protein serine/threonine phosphatase activity	Stage II sporulation protein E (SpoIIE)
Cg3g021530	1.12	0.81	5.4	0.31	0.25	0.58	39	32	193	12	10	24	0.146	-2.774	0.00117716	0.0170192	down	--	--	--	PREDICTED: B3 domain-containing protein At5g42700 [Citrus sinensis]	RecName: Full=B3 domain-containing protein Os06g0194400;	SubName: Full=Uncharacterized protein {ECO:0000313|EMBL:KDO84218.1};	--	GO:0005634,nucleus; GO:0003677,DNA binding; GO:0006355,regulation of transcription, DNA-templated; GO:0006351,transcription, DNA-templated	B3 DNA binding domain
Cg3g021720	0	0	0	1.24	0.33	0.59	0	0	0	18	5	9	52.427	5.712	0.0026537	0.0323193	up	--	--	--	PREDICTED: uncharacterized protein LOC107176374 [Citrus sinensis]	--	SubName: Full=Uncharacterized protein {ECO:0000313|EMBL:GAY39470.1};	--	--	--
Cg3g021770	7.21	6.09	12.74	3.43	5.2	4.24	779	750	1411	413	654	543	0.473	-1.08	0.00435561	0.046604	down	--	--	--	PREDICTED: uncharacterized protein LOC102623920 isoform X1 [Citrus sinensis]	--	SubName: Full=Uncharacterized protein {ECO:0000313|EMBL:KDO84307.1};	--	--	Leucine-zipper of ternary complex factor MIP1
Cg3g022100	16.5	16.67	16.24	30.76	32.53	38.77	848	977	856	1763	1948	2360	2.022	1.016	1.67177e-07	1.02664e-05	up	--	--	K03801 lipoyl(octanoyl) transferase [EC:2.3.1.181] | (RefSeq) plastidial lipoyltransferase 2 (A)	PREDICTED: plastidial lipoyltransferase 2 [Citrus sinensis]	RecName: Full=Plastidial lipoyltransferase 2; EC=2.3.1.-; AltName: Full=Lipoate-protein ligase 2p; AltName: Full=Lipoyl-[acyl-carrier-protein]-protein-N-lipoyltransferase 2p;	SubName: Full=Uncharacterized protein {ECO:0000313|EMBL:KDO84389.1};	Lipoyltransferase	GO:0009507,chloroplast; GO:0033819,lipoyl(octanoyl) transferase activity; GO:0009249,protein lipoylation	Biotin/lipoate A/B protein ligase family
Cg3g022110	14.99	8.2	3.23	195.46	113.91	227.28	489	305	108	7114	4331	8785	20.327	4.345	6.21244e-18	3.6601e-15	up	--	--	--	hypothetical protein CICLE_v10002041mg [Citrus clementina]	--	SubName: Full=Uncharacterized protein {ECO:0000313|EMBL:ESR48145.1};	--	GO:0016021,integral component of membrane	Uncharacterized protein family, UPF0114
Cg3g022310	3.18	3.13	1.47	11.14	17.77	10.1	180	202	85	703	1171	677	4.946	2.306	2.10783e-10	3.2308e-08	up	--	--	K20858 calcium uniporter protein, mitochondrial | (RefSeq) calcium uniporter protein 4, mitochondrial (A)	PREDICTED: calcium uniporter protein 4, mitochondrial [Citrus sinensis]	RecName: Full=Calcium uniporter protein 2, mitochondrial; Flags: Precursor;	SubName: Full=Uncharacterized protein {ECO:0000313|EMBL:GAY43137.1};	Uncharacterized conserved protein	GO:0016021,integral component of membrane; GO:0005743,mitochondrial inner membrane; GO:0005262,calcium channel activity; GO:0015292,uniporter activity	Mitochondrial calcium uniporter
Cg3g022430	22.05	20.41	90.61	15.67	10.3	15.2	2289	2417	9647	1814	1246	1869	0.292	-1.778	0.00242686	0.0302203	down	--	--	K18626 trichohyalin | (RefSeq) auxilin-like protein 1 (A)	PREDICTED: J domain-containing protein required for chloroplast accumulation response 1 [Citrus sinensis]	RecName: Full=J domain-containing protein required for chloroplast accumulation response 1;	SubName: Full=Uncharacterized protein {ECO:0000313|EMBL:ESR48190.1};	Auxilin-like protein and related proteins containing DnaJ domain	GO:0005737,cytoplasm; GO:0031982,vesicle; GO:0007015,actin filament organization; GO:0071483,cellular response to blue light; GO:0009904,chloroplast accumulation movement; GO:0009903,chloroplast avoidance movement; GO:0006898,receptor-mediated endocytosis	--
Cg3g022490	13.2	16.88	9.36	22.74	33.03	25.65	1078	1573	784	2072	3144	2482	2.037	1.026	7.73959e-05	0.00194035	up	--	--	K12309 beta-galactosidase [EC:3.2.1.23] | (Kazusa) Lj3g3v0323160.1; - (A)	PREDICTED: protein indeterminate-domain 2-like [Citrus sinensis]	RecName: Full=Protein indeterminate-domain 1 {ECO:0000303|PubMed:16784536}; AltName: Full=Protein ENHYDROUS {ECO:0000303|PubMed:21571950};	SubName: Full=Uncharacterized protein {ECO:0000313|EMBL:GAY43117.1};	FOG: Zn-finger	GO:0005634,nucleus; GO:0003700,DNA-binding transcription factor activity; GO:0046872,metal ion binding; GO:0044212,transcription regulatory region DNA binding; GO:0009937,regulation of gibberellic acid mediated signaling pathway; GO:0010029,regulation of seed germination; GO:0006355,regulation of transcription, DNA-templated; GO:0010431,seed maturation; GO:0006351,transcription, DNA-templated	C2H2-type zinc finger
Cg3g022900	1.07	1.45	1.07	3.7	3.44	3.75	35	54	36	135	131	145	2.971	1.571	1.26416e-06	5.89932e-05	up	--	--	--	hypothetical protein CUMW_071730 [Citrus unshiu]	RecName: Full=CBS domain-containing protein CBSX3, mitochondrial; Flags: Precursor;	SubName: Full=Uncharacterized protein {ECO:0000313|EMBL:GAY43065.1};	--	GO:0005739,mitochondrion; GO:0050897,cobalt ion binding; GO:0045454,cell redox homeostasis; GO:0009651,response to salt stress	CBS domain
Cg3g022930	21.77	29.25	24.04	8.53	10.62	7.57	881	1350	998	385	501	363	0.348	-1.523	6.42098e-12	1.37562e-09	down	--	--	--	hypothetical protein CICLE_v10002766mg [Citrus clementina]	--	SubName: Full=Uncharacterized protein {ECO:0000313|EMBL:ESR48256.1};	--	--	--
Cg3g023410	4.32	2.07	1.63	39.68	40.57	72.87	232	127	90	2379	2541	4640	18.928	4.242	5.46743e-23	5.72653e-20	up	--	--	K22390 acid phosphatase type 7 | (RefSeq) purple acid phosphatase 2-like (A)	PREDICTED: purple acid phosphatase 2-like [Citrus sinensis]	RecName: Full=Purple acid phosphatase 2; EC=3.1.3.2; AltName: Full=Manganese(II) purple acid phosphatase 2; Flags: Precursor;	SubName: Full=Uncharacterized protein {ECO:0000313|EMBL:GAY42996.1};	Purple acid phosphatase	GO:0005576,extracellular region; GO:0003993,acid phosphatase activity; GO:0046872,metal ion binding	Calcineurin-like phosphoesterase
Cg3g023440	0.74	1.48	1.15	9.25	3.89	12.59	50	115	80	702	308	1015	7.565	2.919	2.38813e-09	2.5013e-07	up	--	--	K17500 integrin-linked kinase-associated serine/threonine phosphatase 2C [EC:3.1.3.16] | (RefSeq) WAT1-related protein At3g18200 isoform X1 (A)	PREDICTED: protein WALLS ARE THIN 1 [Citrus sinensis]	RecName: Full=Protein WALLS ARE THIN 1;	RecName: Full=WAT1-related protein {ECO:0000256|RuleBase:RU363077};	--	GO:0016021,integral component of membrane; GO:0009705,plant-type vacuole membrane; GO:0005886,plasma membrane; GO:0005774,vacuolar membrane; GO:0022857,transmembrane transporter activity; GO:0009851,auxin biosynthetic process; GO:0010315,auxin efflux; GO:0009734,auxin-activated signaling pathway; GO:0071555,cell wall organization; GO:0006952,defense response; GO:0009834,plant-type secondary cell …	Magnesium transporter NIPA
Cg3g023850	5.07	4.72	5.41	18.4	17.3	33.98	95	101	104	385	378	755	4.501	2.17	5.72456e-09	5.34283e-07	up	--	--	K06966 uncharacterized protein | (RefSeq) cytokinin riboside 5'-monophosphate phosphoribohydrolase LOG1-like (A)	hypothetical protein CUMW_070810 [Citrus unshiu]	RecName: Full=Cytokinin riboside 5'-monophosphate phosphoribohydrolase LOG7; EC=3.2.2.n1; AltName: Full=Protein LONELY GUY 7;	SubName: Full=Uncharacterized protein {ECO:0000313|EMBL:GAY42941.1};	--	GO:0005829,cytosol; GO:0005634,nucleus; GO:0016787,hydrolase activity; GO:0009691,cytokinin biosynthetic process	SLOG cluster4 family
Cg3g023860	2.25	2.47	3.72	5.39	6.09	7.47	190	238	322	508	599	747	2.175	1.121	0.000627246	0.0103823	up	--	--	K01179 endoglucanase [EC:3.2.1.4] | (RefSeq) endoglucanase 24-like (A)	PREDICTED: endoglucanase 10-like [Citrus sinensis]	RecName: Full=Endoglucanase 10; EC=3.2.1.4; AltName: Full=Endo-1,4-beta glucanase 10; Flags: Precursor;	SubName: Full=Uncharacterized protein {ECO:0000313|EMBL:GAY42940.1};	--	GO:0005576,extracellular region; GO:0005886,plasma membrane; GO:0008810,cellulase activity; GO:0071555,cell wall organization; GO:0030245,cellulose catabolic process	Glycosyl hydrolase family 9
Cg3g024160	11.17	20.12	9.05	4.28	4.95	3.02	372	764	309	159	192	119	0.3	-1.737	1.44736e-06	6.59108e-05	down	--	--	K03686 molecular chaperone DnaJ | (RefSeq) hypothetical protein (A)	hypothetical protein CUMW_070530 [Citrus unshiu]	RecName: Full=Chaperone protein dnaJ 11, chloroplastic; Short=AtDjC11; Short=AtJ11; Flags: Precursor;	SubName: Full=Uncharacterized protein {ECO:0000313|EMBL:GAY42902.1};	Molecular chaperone (DnaJ superfamily)	GO:0009507,chloroplast; GO:0009570,chloroplast stroma; GO:0005634,nucleus; GO:0009536,plastid	DnaJ domain
Cg3g024550	231.13	245.18	366.34	142.68	110.55	122.46	10824	13097	17597	7454	6033	6794	0.431	-1.214	2.34575e-05	0.000735847	down	--	--	--	PREDICTED: uncharacterized protein LOC102618693 [Citrus sinensis]	--	SubName: Full=Uncharacterized protein {ECO:0000313|EMBL:GAY42858.1};	--	--	DSBA-like thioredoxin domain
Cg3g024580	94.41	98.18	36.4	288.18	305.32	239.51	11808	14006	4669	40206	44500	35487	3.617	1.855	1.34417e-07	8.50389e-06	up	--	--	K17609 nucleoredoxin [EC:1.8.1.8] | (RefSeq) probable nucleoredoxin 2 (A)	hypothetical protein CUMW_070120 [Citrus unshiu]	RecName: Full=Probable nucleoredoxin 2; Short=OsNrx2; EC=1.8.1.8;	SubName: Full=Uncharacterized protein {ECO:0000313|EMBL:GAY42856.1};	Thioredoxin, nucleoredoxin and related proteins	GO:0005737,cytoplasm; GO:0047134,protein-disulfide reductase activity; GO:0004791,thioredoxin-disulfide reductase activity; GO:0045454,cell redox homeostasis	Phorbol esters/diacylglycerol binding domain (C1 domain)
Cg3g024630	21.08	15.16	12.24	10.43	8.84	4.89	1095	898	652	604	535	301	0.487	-1.037	0.00281852	0.0336873	down	--	--	--	hypothetical protein CUMW_070030 [Citrus unshiu]	RecName: Full=Uncharacterized protein At1g76070;	SubName: Full=Uncharacterized protein {ECO:0000313|EMBL:GAY42843.1};	--	GO:0005886,plasma membrane	--
Cg3g024680	476.59	291.2	752.93	209.1	185.44	188.16	17700	12336	28682	8663	8026	8279	0.367	-1.448	0.00015205	0.00333713	down	--	--	K02638 plastocyanin | (RefSeq) hypothetical protein (A)	hypothetical protein CUMW_069970 [Citrus unshiu]	RecName: Full=Plastocyanin, chloroplastic; Flags: Precursor;	SubName: Full=Uncharacterized protein {ECO:0000313|EMBL:GAY42837.1};	--	GO:0009535,chloroplast thylakoid membrane; GO:0005507,copper ion binding; GO:0009055,electron transfer activity	Cupredoxin-like domain
Cg3g024730	4.68	5.31	17.38	2.47	2.86	1.88	309	400	1177	182	220	147	0.248	-2.011	0.00026599	0.00523457	down	--	--	K11446 histone demethylase JARID1 [EC:1.14.11.-] | (RefSeq) JmjN/JmjC protein (A)	hypothetical protein CICLE_v10001816mg [Citrus clementina]	RecName: Full=High mobility group B protein 9; AltName: Full=Nucleosome/chromatin assembly factor group D 09; Short=Nucleosome/chromatin assembly factor group D 9; AltName: Full=Protein NUCLEAR FUSION DEFECTIVE 9 {ECO:0000303|PubMed:16698901};	SubName: Full=Uncharacterized protein {ECO:0000313|EMBL:ESR48516.1};	DNA-binding proteins Bright/BRCAA1/RBP1 and related proteins containing BRIGHT domain	GO:0005634,nucleus; GO:0003677,DNA binding; GO:0003700,DNA-binding transcription factor activity; GO:0000741,karyogamy; GO:0010197,polar nucleus fusion; GO:0006355,regulation of transcription, DNA-templated; GO:0006351,transcription, DNA-templated	HMG (high mobility group) box
Cg3g024770	91.13	89.74	197.91	301.46	242.67	389.53	6927	7781	15431	25564	21497	35080	2.368	1.243	0.00238728	0.0298854	up	--	--	K01176 alpha-amylase [EC:3.2.1.1] | (RefSeq) probable alpha-amylase 2 (A)	PREDICTED: probable alpha-amylase 2 [Citrus sinensis]	RecName: Full=Probable alpha-amylase 2; Short=AtAMY2; EC=3.2.1.1 {ECO:0000250|UniProtKB:P00693}; AltName: Full=1,4-alpha-D-glucan glucanohydrolase;	RecName: Full=Alpha-amylase {ECO:0000256|PIRNR:PIRNR001028}; EC=3.2.1.1 {ECO:0000256|PIRNR:PIRNR001028}; AltName: Full=1,4-alpha-D-glucan glucanohydrolase {ECO:0000256|PIRNR:PIRNR001028};	Alpha-amylase	GO:0005829,cytosol; GO:0005576,extracellular region; GO:0004556,alpha-amylase activity; GO:0103025,alpha-amylase activity (releasing maltohexaose); GO:0005509,calcium ion binding; GO:0005975,carbohydrate metabolic process	Alpha amylase, catalytic domain
Cg3g024840	1.3	0.88	2.86	4.91	3.74	5.8	109	84	247	461	366	578	2.741	1.455	0.00377403	0.0420023	up	--	--	K19791 iron transport multicopper oxidase | (RefSeq) hypothetical protein (A)	hypothetical protein CUMW_117370 [Citrus unshiu]	RecName: Full=L-ascorbate oxidase homolog; EC=1.10.3.-; Flags: Precursor;	SubName: Full=Uncharacterized protein {ECO:0000313|EMBL:GAY49189.1};	Multicopper oxidases	GO:0005576,extracellular region; GO:0005507,copper ion binding; GO:0016491,oxidoreductase activity	Multicopper oxidase
Cg3g025200	156.54	111.7	148.6	380.42	434.95	376.11	17910	14577	17439	48555	57993	50980	2.774	1.472	6.56022e-11	1.12436e-08	up	--	--	K00700 1,4-alpha-glucan branching enzyme [EC:2.4.1.18] | (RefSeq) 1,4-alpha-glucan-branching enzyme 1, chloroplastic/amyloplastic-like (A)	PREDICTED: 1,4-alpha-glucan-branching enzyme 1, chloroplastic/amyloplastic-like isoform X3 [Citrus sinensis]	RecName: Full=1,4-alpha-glucan-branching enzyme 1, chloroplastic/amyloplastic; EC=2.4.1.18; AltName: Full=Starch branching enzyme I; Flags: Precursor; Fragment;	SubName: Full=Uncharacterized protein {ECO:0000313|EMBL:GAY49241.1};	1,4-alpha-glucan branching enzyme/starch branching enzyme II	GO:0009501,amyloplast; GO:0009507,chloroplast; GO:0003844,1,4-alpha-glucan branching enzyme activity; GO:0102752,1,4-alpha-glucan branching enzyme activity (using a glucosylated glycogenin as primer for glycogen synthesis); GO:0043169,cation binding; GO:0004553,hydrolase activity, hydrolyzing O-glycosyl compounds; GO:0005978,glycogen biosynthetic process; GO:0019252,starch biosynthetic process	Alpha amylase, catalytic domain
Cg3g025250	1.33	1.64	0.22	0.26	0.3	0.13	95	134	16	21	25	11	0.217	-2.202	0.00362057	0.0406398	down	--	--	K08332 vacuolar protein 8 | (RefSeq) U-box domain-containing protein 14-like (A)	hypothetical protein CICLE_v10003715mg [Citrus clementina]	RecName: Full=U-box domain-containing protein 15; EC=2.3.2.27; AltName: Full=Plant U-box protein 15; AltName: Full=RING-type E3 ubiquitin transferase PUB15 {ECO:0000305};	RecName: Full=RING-type E3 ubiquitin transferase {ECO:0000256|SAAS:SAAS00702733}; EC=2.3.2.27 {ECO:0000256|SAAS:SAAS00702733};	FOG: Armadillo/beta-catenin-like repeats	GO:0005737,cytoplasm; GO:0005634,nucleus; GO:0004842,ubiquitin-protein transferase activity	non-SMC mitotic condensation complex subunit 1
Cg3g025260	1259.64	1341.07	1652.76	642.55	629.8	645.45	185867	225716	250145	105769	108299	112832	0.438	-1.191	2.12344e-08	1.67042e-06	down	--	--	K03781 catalase [EC:1.11.1.6] | (RefSeq) hypothetical protein (A)	hypothetical protein CICLE_v10000948mg [Citrus clementina]	RecName: Full=Catalase; EC=1.11.1.6;	RecName: Full=Catalase {ECO:0000256|RuleBase:RU000498}; EC=1.11.1.6 {ECO:0000256|RuleBase:RU000498};	Catalase	GO:0005777,peroxisome; GO:0004096,catalase activity; GO:0020037,heme binding; GO:0046872,metal ion binding; GO:0042744,hydrogen peroxide catabolic process; GO:0006979,response to oxidative stress	Catalase-related immune-responsive
Cg3g025290	7.98	18.29	1.24	2.13	2.78	1.66	446	1165	71	133	181	110	0.242	-2.046	0.00395959	0.0435091	down	--	--	K04733 interleukin-1 receptor-associated kinase 4 [EC:2.7.11.1] | (RefSeq) probable serine/threonine-protein kinase PIX13 (A)	hypothetical protein CUMW_117850 [Citrus unshiu]	RecName: Full=Probable serine/threonine-protein kinase PIX13 {ECO:0000305}; EC=2.7.11.1 {ECO:0000305};	SubName: Full=Uncharacterized protein {ECO:0000313|EMBL:GAY49263.1};	Serine/threonine protein kinase	GO:0005634,nucleus; GO:0005886,plasma membrane; GO:0005524,ATP binding; GO:0004675,transmembrane receptor protein serine/threonine kinase activity; GO:0007166,cell surface receptor signaling pathway; GO:0006952,defense response; GO:0006468,protein phosphorylation	Protein kinase domain
Cg3g025680	18.95	32.43	3.52	3.19	4.8	1.6	1361	2657	259	256	402	136	0.175	-2.512	0.000121998	0.00281176	down	--	--	K08176 MFS transporter, PHS family, inorganic phosphate transporter | (RefSeq) probable inorganic phosphate transporter 1-9 (A)	PREDICTED: probable inorganic phosphate transporter 1-9 isoform X1 [Citrus sinensis]	RecName: Full=Probable inorganic phosphate transporter 1-9; Short=AtPht1;9; AltName: Full=H(+)/Pi cotransporter;	SubName: Full=Uncharacterized protein {ECO:0000313|EMBL:KDO85218.1};	Inorganic phosphate transporter	GO:0005887,integral component of plasma membrane; GO:0005886,plasma membrane; GO:0015415,ATPase-coupled phosphate ion transmembrane transporter activity; GO:0015114,phosphate ion transmembrane transporter activity; GO:0015293,symporter activity; GO:1901684,arsenate ion transmembrane transport; GO:0006817,phosphate ion transport	Major Facilitator Superfamily
Cg3g025970	7.85	9.11	13.7	22.36	26.88	37.85	530	702	949	1685	2116	3029	2.753	1.461	2.82436e-05	0.00086301	up	--	--	K04733 interleukin-1 receptor-associated kinase 4 [EC:2.7.11.1] | (RefSeq) probable L-type lectin-domain containing receptor kinase S.5 (A)	hypothetical protein CUMW_118550 [Citrus unshiu]	--	SubName: Full=Uncharacterized protein {ECO:0000313|EMBL:GAY49363.1};	--	--	PLATZ transcription factor
Cg3g026050	5.48	9.25	5.18	15.99	11.47	19.79	381	734	370	1241	930	1631	2.357	1.237	0.000160548	0.0034831	up	--	--	K01113 alkaline phosphatase D [EC:3.1.3.1] | (RefSeq) uncharacterized LOC102614143 (A)	PREDICTED: uncharacterized protein LOC102614143 [Citrus sinensis]	--	SubName: Full=Uncharacterized protein {ECO:0000313|EMBL:ESR48735.1}; Flags: Fragment;	--	GO:0016021,integral component of membrane	PhoD-like phosphatase
Cg4g000260	2.26	2.9	3.05	10.24	5.79	10.3	122	179	169	618	365	660	3.142	1.652	1.36633e-06	6.2675e-05	up	--	--	K04450 cyclic AMP-dependent transcription factor ATF-2 | (RefSeq) light-inducible protein CPRF2-like (A)	hypothetical protein CICLE_v10008515mg [Citrus clementina]	RecName: Full=Basic leucine zipper 9; Short=AtbZIP9; Short=bZIP protein 9; AltName: Full=Basic leucine zipper OPAQUE 2 homolog 2; Short=Basic leucine zipper O2 homolog 2;	SubName: Full=Uncharacterized protein {ECO:0000313|EMBL:ESR63346.1};	--	GO:0005634,nucleus; GO:0003677,DNA binding; GO:0003700,DNA-binding transcription factor activity; GO:0046982,protein heterodimerization activity; GO:0042803,protein homodimerization activity; GO:0071333,cellular response to glucose stimulus; GO:0006351,transcription, DNA-templated	Protein of unknown function (DUF812)
Cg4g000360	16.37	13.57	17.44	33.92	27.25	44.55	1119	1058	1223	2587	2171	3608	2.179	1.123	8.04588e-05	0.00201179	up	--	--	K01669 deoxyribodipyrimidine photo-lyase [EC:4.1.99.3] | (RefSeq) cryptochrome DASH, chloroplastic/mitochondrial (A)	PREDICTED: cryptochrome DASH, chloroplastic/mitochondrial [Citrus sinensis]	RecName: Full=Cryptochrome DASH, chloroplastic/mitochondrial {ECO:0000303|PubMed:16876787}; AltName: Full=Cryptochrome-3 {ECO:0000303|PubMed:16876787}; AltName: Full=Protein CRY-DASH {ECO:0000303|PubMed:16876787}; Flags: Precursor;	SubName: Full=Uncharacterized protein {ECO:0000313|EMBL:KDO67222.1};	Deoxyribodipyrimidine photolyase/cryptochrome	GO:0009507,chloroplast; GO:0005739,mitochondrion; GO:0003677,DNA binding; GO:0003913,DNA photolyase activity; GO:0006281,DNA repair; GO:0018298,protein-chromophore linkage	DNA photolyase
Cg4g000510	0.05	0	0	0.32	0.35	0.53	3	0	0	21	24	37	24.039	4.587	0.000284135	0.00553387	up	--	--	K04733 interleukin-1 receptor-associated kinase 4 [EC:2.7.11.1] | (RefSeq) rust resistance kinase Lr10-like (A)	PREDICTED: G-type lectin S-receptor-like serine/threonine-protein kinase At1g34300 [Citrus sinensis]	RecName: Full=Rust resistance kinase Lr10 {ECO:0000312|EMBL:AAC49629.1}; EC=2.7.11.1; AltName: Full=Probable receptor-like serine/threonine-protein kinase LRK10; Flags: Precursor;	SubName: Full=Uncharacterized protein {ECO:0000313|EMBL:GAY44486.1};	Serine/threonine protein kinase	GO:0016021,integral component of membrane; GO:0005886,plasma membrane; GO:0005524,ATP binding; GO:0004674,protein serine/threonine kinase activity	Protein kinase domain
Cg4g000790	2.78	2.09	2.71	6.18	9.32	8.05	21	18	21	52	82	72	3.029	1.599	0.000527014	0.00905725	up	--	--	--	--	--	--	--	--	Chromo (CHRromatin Organisation MOdifier) domain
Cg4g000800	0.34	0.24	0.16	2.82	3.85	3.43	37	30	18	342	488	443	13.394	3.743	9.29536e-28	1.59314e-24	up	--	--	K20887 xyloglucan glycosyltransferase 4 [EC:2.4.1.-] | (RefSeq) xyloglucan glycosyltransferase 4 (A)	hypothetical protein CICLE_v10007641mg [Citrus clementina]	RecName: Full=Probable xyloglucan glycosyltransferase 5; EC=2.4.1.-; AltName: Full=Cellulose synthase-like protein C5; Short=AtCslC5;	SubName: Full=Uncharacterized protein {ECO:0000313|EMBL:GAY44439.1};	--	GO:0000139,Golgi membrane; GO:0016021,integral component of membrane; GO:0005634,nucleus; GO:0016757,transferase activity, transferring glycosyl groups; GO:0071555,cell wall organization	Chitin synthase
Cg4g001050	50.54	97.36	49.24	17.16	21.91	14.29	3337	7333	3335	1264	1686	1118	0.267	-1.904	1.02385e-09	1.22168e-07	down	--	--	K01381 saccharopepsin [EC:3.4.23.25] | (RefSeq) aspartyl protease family protein At5g10770-like (A)	PREDICTED: protein ASPARTIC PROTEASE IN GUARD CELL 2 [Citrus sinensis]	RecName: Full=Aspartyl protease family protein At5g10770; EC=3.4.23.- {ECO:0000305}; Flags: Precursor;	SubName: Full=Uncharacterized protein {ECO:0000313|EMBL:GAY44389.1};	Aspartyl protease	GO:0031225,anchored component of membrane; GO:0005886,plasma membrane; GO:0004190,aspartic-type endopeptidase activity; GO:0030163,protein catabolic process; GO:0006508,proteolysis	Eukaryotic aspartyl protease
Cg4g001360	0.64	0.39	0	3.14	1.48	2.17	13	9	0	71	35	52	6.623	2.728	0.00409021	0.0445738	up	--	--	--	PREDICTED: uncharacterized protein LOC102630261 [Citrus sinensis]	--	SubName: Full=Uncharacterized protein {ECO:0000313|EMBL:GAY44351.1};	--	--	--
Cg4g001480	12.71	11.31	3.67	19.74	37.86	28.92	855	868	253	1482	2969	2305	3.111	1.637	0.000244436	0.00488172	up	--	--	K07198 5'-AMP-activated protein kinase, catalytic alpha subunit [EC:2.7.11.11] | (RefSeq) CBL-interacting serine/threonine-protein kinase 25 (A)	PREDICTED: CBL-interacting serine/threonine-protein kinase 5 [Citrus sinensis]	RecName: Full=CBL-interacting serine/threonine-protein kinase 5; EC=2.7.11.1; AltName: Full=SNF1-related kinase 3.24; AltName: Full=SOS2-like protein kinase PKS19;	SubName: Full=Uncharacterized protein {ECO:0000313|EMBL:GAY44333.1};	Serine/threonine protein kinase	GO:0005622,intracellular; GO:0005524,ATP binding; GO:0004674,protein serine/threonine kinase activity; GO:0035556,intracellular signal transduction; GO:0018105,peptidyl-serine phosphorylation; GO:0018107,peptidyl-threonine phosphorylation	Phosphotransferase enzyme family
Cg4g001550	0.3	0.47	0.66	1.33	1.19	1.42	25	44	56	123	115	139	2.675	1.42	0.00102771	0.0152563	up	--	--	K08332 vacuolar protein 8 | (RefSeq) hypothetical protein (A)	hypothetical protein CICLE_v10008009mg [Citrus clementina]	RecName: Full=U-box domain-containing protein 13; EC=2.3.2.27; AltName: Full=Plant U-box protein 13; AltName: Full=RING-type E3 ubiquitin transferase PUB13 {ECO:0000305};	SubName: Full=Uncharacterized protein {ECO:0000313|EMBL:ESR63542.1};	FOG: Armadillo/beta-catenin-like repeats	GO:0005737,cytoplasm; GO:0005829,cytosol; GO:0005634,nucleus; GO:0070696,transmembrane receptor protein serine/threonine kinase binding; GO:0004842,ubiquitin-protein transferase activity; GO:0042742,defense response to bacterium; GO:0043066,negative regulation of apoptotic process; GO:0050777,negative regulation of immune response; GO:0016567,protein ubiquitination; GO:2000028,regulation of photo…	Armadillo/beta-catenin-like repeat
Cg4g001690	8.57	12.59	5.1	3.14	1.53	0.45	259	434	158	106	54	16	0.193	-2.375	0.000187756	0.00396834	down	--	--	K09286 EREBP-like factor | (RefSeq) EREB109; ethylene-responsive transcription factor RAP2-13-like (A)	hypothetical protein CICLE_v10009593mg [Citrus clementina]	RecName: Full=Ethylene-responsive transcription factor ERF003;	SubName: Full=Uncharacterized protein {ECO:0000313|EMBL:ESR63557.1};	--	GO:0005634,nucleus; GO:0003677,DNA binding; GO:0003700,DNA-binding transcription factor activity; GO:0009873,ethylene-activated signaling pathway; GO:0006351,transcription, DNA-templated	AP2 domain
Cg4g002030	4.51	3.73	2.92	8.8	11.29	9.21	541	511	359	1178	1578	1309	2.576	1.365	1.8951e-09	2.1141e-07	up	--	--	K00696 sucrose-phosphate synthase [EC:2.4.1.14] | (RefSeq) hypothetical protein (A)	hypothetical protein CICLE_v10007312mg [Citrus clementina]	RecName: Full=Probable sucrose-phosphate synthase 1; EC=2.4.1.14; AltName: Full=UDP-glucose-fructose-phosphate glucosyltransferase 1;	SubName: Full=Uncharacterized protein {ECO:0000313|EMBL:ESR63623.1};	Glycosyltransferase	GO:0016157,sucrose synthase activity; GO:0046524,sucrose-phosphate synthase activity; GO:0005986,sucrose biosynthetic process	Glycosyl transferases group 1
Cg4g002180	0.83	0.54	0.35	4.92	1.87	8.26	16	12	7	106	42	189	8.703	3.122	6.02027e-06	0.000227912	up	--	--	K14484 auxin-responsive protein IAA | (RefSeq) auxin-responsive protein IAA29 (A)	PREDICTED: auxin-responsive protein IAA29 [Citrus sinensis]	RecName: Full=Auxin-responsive protein IAA29; AltName: Full=Indoleacetic acid-induced protein 29;	SubName: Full=Uncharacterized protein {ECO:0000313|EMBL:GAY45851.1};	--	GO:0005634,nucleus; GO:0003700,DNA-binding transcription factor activity; GO:0009734,auxin-activated signaling pathway; GO:0009733,response to auxin; GO:0010218,response to far red light; GO:0010114,response to red light; GO:0006351,transcription, DNA-templated	AUX/IAA family
Cg4g002250	3.93	7.5	6.43	2.6	2.91	1.64	421	916	707	311	363	208	0.389	-1.361	8.57854e-05	0.00211968	down	--	--	K04733 interleukin-1 receptor-associated kinase 4 [EC:2.7.11.1] | (RefSeq) G-type lectin S-receptor-like serine/threonine-protein kinase SD2-5 (A)	hypothetical protein CISIN_1g036583mg [Citrus sinensis]	RecName: Full=G-type lectin S-receptor-like serine/threonine-protein kinase SD2-5; EC=2.7.11.1; AltName: Full=S-domain-2 (SD2) receptor kinase 5; Short=SD2-5; Flags: Precursor;	SubName: Full=Uncharacterized protein {ECO:0000313|EMBL:KDO61739.1};	--	GO:0016021,integral component of membrane; GO:0005886,plasma membrane; GO:0005524,ATP binding; GO:0005516,calmodulin binding; GO:0030246,carbohydrate binding; GO:0004672,protein kinase activity; GO:0004674,protein serine/threonine kinase activity; GO:0031625,ubiquitin protein ligase binding; GO:0046777,protein autophosphorylation	PAN domain
Cg4g002710	17.19	27.05	16.19	53.17	48.03	61.31	913	1639	882	3151	2973	3858	2.661	1.412	2.64195e-08	2.033e-06	up	--	--	K06130 lysophospholipase II [EC:3.1.1.5] | (RefSeq) hypothetical protein (A)	hypothetical protein CUMW_086690 [Citrus unshiu]	RecName: Full=Probable carboxylesterase Os04g0669500 {ECO:0000305}; EC=3.1.1.- {ECO:0000305};	SubName: Full=Uncharacterized protein {ECO:0000313|EMBL:GAY45070.1};	Lysophospholipase	GO:0005737,cytoplasm; GO:0052689,carboxylic ester hydrolase activity; GO:0008474,palmitoyl-(protein) hydrolase activity; GO:0006631,fatty acid metabolic process; GO:0002084,protein depalmitoylation	Alpha/beta hydrolase family
Cg4g002980	3.65	2.84	4.84	2.36	1.27	1.57	172	153	234	124	70	88	0.444	-1.171	0.00426544	0.0457644	down	--	--	K09838 zeaxanthin epoxidase [EC:1.14.15.21] | (RefSeq) Zeaxanthin epoxidase, chloroplastic (A)	hypothetical protein CICLE_v10008396mg [Citrus clementina]	RecName: Full=Zeaxanthin epoxidase, chloroplastic; EC=1.14.15.21; Flags: Precursor;	SubName: Full=Uncharacterized protein {ECO:0000313|EMBL:ESR63762.1};	Kynurenine 3-monooxygenase and related flavoprotein monooxygenases	GO:0009507,chloroplast; GO:0016020,membrane; GO:0071949,FAD binding; GO:0009540,zeaxanthin epoxidase [overall] activity; GO:0009688,abscisic acid biosynthetic process	NAD(P)-binding Rossmann-like domain
Cg4g003020	73.12	59.43	42.24	160.09	193.11	144.01	1566	1452	928	3825	4820	3654	2.794	1.482	1.19312e-09	1.41471e-07	up	--	--	--	PREDICTED: uncharacterized protein LOC102609753 [Citrus sinensis]	--	SubName: Full=Uncharacterized protein {ECO:0000313|EMBL:GAY60162.1};	--	--	--
Cg4g003310	1.11	0.84	0.81	1.62	2.22	1.85	102	88	76	166	238	201	2.02	1.014	0.000673916	0.0110194	up	--	--	K15044 Arf-GAP domain and FG repeats-containing protein 1 | (RefSeq) probable ADP-ribosylation factor GTPase-activating protein AGD14 (A)	PREDICTED: probable ADP-ribosylation factor GTPase-activating protein AGD14 isoform X1 [Citrus sinensis]	RecName: Full=Probable ADP-ribosylation factor GTPase-activating protein AGD14; Short=ARF GAP AGD14; AltName: Full=Protein ARF-GAP DOMAIN 14; Short=AtAGD14; AltName: Full=Protein ZIGA4;	SubName: Full=Uncharacterized protein {ECO:0000313|EMBL:ESR63819.1}; Flags: Fragment;	Predicted GTPase-activating protein	GO:0005096,GTPase activator activity; GO:0046872,metal ion binding	B-box zinc finger
Cg4g003460	0.46	0.26	1.39	2.99	1.05	6	47	30	145	338	124	721	4.53	2.179	0.00416988	0.0451945	up	--	--	K03029 26S proteasome regulatory subunit N10 | (RefSeq) 26S proteasome non-ATPase regulatory subunit 4 homolog (A)	hypothetical protein CISIN_1g004600mg [Citrus sinensis]	RecName: Full=Nitrate regulatory gene2 protein {ECO:0000303|PubMed:26744214}; Short=NRG2 protein {ECO:0000303|PubMed:26744214};	SubName: Full=Uncharacterized protein {ECO:0000313|EMBL:KDO79698.1};	--	GO:0005634,nucleus; GO:0071249,cellular response to nitrate; GO:0015706,nitrate transport; GO:0071705,nitrogen compound transport; GO:0006355,regulation of transcription, DNA-templated; GO:0010167,response to nitrate; GO:1901698,response to nitrogen compound; GO:0006351,transcription, DNA-templated	Protein of unknown function (DUF630)
Cg4g004100	3.43	5.94	4.17	13.43	16.61	13.13	130	257	162	568	734	590	3.125	1.644	1.78393e-09	2.01392e-07	up	--	--	K09286 EREBP-like factor | (RefSeq) dehydration-responsive element-binding protein 3 (A)	PREDICTED: dehydration-responsive element-binding protein 3 [Citrus sinensis]	RecName: Full=Dehydration-responsive element-binding protein 3; AltName: Full=Protein TINY 2;	SubName: Full=Uncharacterized protein {ECO:0000313|EMBL:GAY48330.1};	--	GO:0005634,nucleus; GO:0003700,DNA-binding transcription factor activity; GO:0043565,sequence-specific DNA binding; GO:0009873,ethylene-activated signaling pathway; GO:0045893,positive regulation of transcription, DNA-templated; GO:0006351,transcription, DNA-templated	AP2 domain
Cg4g004500	0.45	0.16	0.26	0.52	1.21	1.62	30	12	18	39	94	128	3.779	1.918	0.00299266	0.0352193	up	--	--	K14209 solute carrier family 36 (proton-coupled amino acid transporter) | (RefSeq) amino acid permease 1-like (A)	PREDICTED: amino acid permease 8 isoform X1 [Citrus sinensis]	RecName: Full=Amino acid permease 8; AltName: Full=Amino acid transporter AAP8;	SubName: Full=Uncharacterized protein {ECO:0000313|EMBL:KDO79908.1};	Amino acid transporters	GO:0016021,integral component of membrane; GO:0016020,membrane; GO:0005886,plasma membrane; GO:0015293,symporter activity; GO:0006865,amino acid transport	Tryptophan/tyrosine permease family
Cg4g004610	1.46	2.41	1.54	5.94	4.18	11.01	105	198	114	478	351	940	3.885	1.958	6.18567e-06	0.000232771	up	--	--	K00850 6-phosphofructokinase 1 [EC:2.7.1.11] | (RefSeq) hypothetical protein (A)	hypothetical protein CISIN_1g012056mg [Citrus sinensis]	RecName: Full=ATP-dependent 6-phosphofructokinase 3 {ECO:0000255|HAMAP-Rule:MF_03186}; Short=ATP-PFK 3 {ECO:0000255|HAMAP-Rule:MF_03186}; Short=Phosphofructokinase 3 {ECO:0000255|HAMAP-Rule:MF_03186}; EC=2.7.1.11 {ECO:0000255|HAMAP-Rule:MF_03186}; AltName: Full=Phosphohexokinase 3 {ECO:0000255|HAMAP-Rule:MF_03186};	RecName: Full=ATP-dependent 6-phosphofructokinase {ECO:0000256|HAMAP-Rule:MF_03186}; Short=ATP-PFK {ECO:0000256|HAMAP-Rule:MF_03186}; Short=Phosphofructokinase {ECO:0000256|HAMAP-Rule:MF_03186}; EC=2.7.1.11 {ECO:0000256|HAMAP-Rule:MF_03186}; AltName: Full=Phosphohexokinase {ECO:0000256|HAMAP-Rule:MF_03186};	Pyrophosphate-dependent phosphofructo-1-kinase	GO:0005829,cytosol; GO:0003872,6-phosphofructokinase activity; GO:0005524,ATP binding; GO:0046872,metal ion binding; GO:0006002,fructose 6-phosphate metabolic process; GO:0006096,glycolytic process; GO:0010053,root epidermal cell differentiation	Diacylglycerol kinase catalytic domain
Cg4g004630	0	0	0	1.09	1.04	2.07	0	0	0	34	34	69	221.773	7.793	3.20645e-08	2.34507e-06	up	--	--	--	hypothetical protein CICLE_v10009815mg [Citrus clementina]	RecName: Full=Oleosin 1;	SubName: Full=Uncharacterized protein {ECO:0000313|EMBL:GAY60572.1};	--	GO:0016021,integral component of membrane; GO:0012511,monolayer-surrounded lipid storage body	Oleosin
Cg4g004810	342.95	411.38	236.24	915.91	1788.72	1404.74	24484	33500	17299	72945	148818	118812	4.092	2.033	2.59805e-11	4.84961e-09	up	--	--	K01369 legumain [EC:3.4.22.34] | (RefSeq) VPE; vacuolar-processing enzyme-like (A)	hypothetical protein CICLE_v10008097mg [Citrus clementina]	RecName: Full=Vacuolar-processing enzyme; Short=VPE; EC=3.4.22.-; Flags: Precursor;	SubName: Full=Uncharacterized protein {ECO:0000313|EMBL:ESR64035.1};	Asparaginyl peptidases	GO:0008234,cysteine-type peptidase activity	Caspase domain
Cg4g004960	29.4	27.98	48.07	98.31	94.14	141.14	2296	2492	3850	8564	8567	13057	3.06	1.613	2.03266e-06	8.85438e-05	up	--	--	--	PREDICTED: protein root UVB sensitive 6 [Citrus sinensis]	RecName: Full=Protein root UVB sensitive 6 {ECO:0000303|PubMed:19515790};	SubName: Full=Uncharacterized protein {ECO:0000313|EMBL:ESR44673.1};	Uncharacterized conserved protein	--	Vitamin B6 photo-protection and homoeostasis
Cg4g005670	12.82	12.7	7.99	23.39	24.29	24.14	1220	1379	780	2483	2694	2722	2.115	1.08	6.14404e-07	3.19101e-05	up	--	--	K05016 chloride channel 7 | (RefSeq) chloride channel protein CLC-c (A)	PREDICTED: chloride channel protein CLC-c isoform X1 [Citrus sinensis]	RecName: Full=Chloride channel protein CLC-c; Short=AtCLC-c; AltName: Full=CBS domain-containing protein CBSCLC4;	SubName: Full=Uncharacterized protein {ECO:0000313|EMBL:ESR44730.1};	Cl- channel CLC-7 and related proteins (CLC superfamily)	GO:0034707,chloride channel complex; GO:0009705,plant-type vacuole membrane; GO:0005774,vacuolar membrane; GO:0005247,voltage-gated chloride channel activity; GO:1902476,chloride transmembrane transport; GO:0034765,regulation of ion transmembrane transport	CBS domain
Cg4g006720	927.16	208.78	1152.55	51.98	7.5	15.1	27677	7109	35290	1731	261	534	0.031	-5.008	2.79364e-07	1.6156e-05	down	--	--	K04733 interleukin-1 receptor-associated kinase 4 [EC:2.7.11.1] | (RefSeq) probable L-type lectin-domain containing receptor kinase S.5 (A)	hypothetical protein CICLE_v10009194mg [Citrus clementina]	RecName: Full=Lectin;	SubName: Full=Uncharacterized protein {ECO:0000313|EMBL:ESR64082.1};	--	GO:0005537,mannose binding	Legume-like lectin family
Cg4g006740	175.85	128.77	78.04	39.47	39.12	39.12	8196	6846	3731	2052	2125	2160	0.304	-1.718	5.0444e-09	4.85214e-07	down	--	--	K14709 solute carrier family 39 (zinc transporter), member 1/2/3 | (RefSeq) hypothetical protein (A)	hypothetical protein CICLE_v10008419mg [Citrus clementina]	RecName: Full=Zinc transporter 4, chloroplastic; AltName: Full=ZRT/IRT-like protein 4; Flags: Precursor;	SubName: Full=Uncharacterized protein {ECO:0000313|EMBL:GAY57647.1};	Fe2+/Zn2+ regulated transporter	GO:0009535,chloroplast thylakoid membrane; GO:0016021,integral component of membrane; GO:0005886,plasma membrane; GO:0005385,zinc ion transmembrane transporter activity	ZIP Zinc transporter
Cg4g006760	2.31	2.18	2.27	5.38	7.16	8.71	119	128	120	309	430	532	3.079	1.623	3.31032e-08	2.40964e-06	up	--	--	K22733 magnesium transporter | (RefSeq) probable magnesium transporter NIPA9 (A)	hypothetical protein CICLE_v10009178mg [Citrus clementina]	--	SubName: Full=Uncharacterized protein {ECO:0000313|EMBL:GAY57644.1};	--	--	Ceramidase
Cg4g006860	163.54	143.29	174.33	292.23	365.31	404.79	11470	11463	12541	22864	29858	33634	2.15	1.104	1.62855e-06	7.31024e-05	up	--	--	K09419 heat shock transcription factor, other eukaryote | (RefSeq) hypothetical protein (A)	hypothetical protein CICLE_v10008617mg [Citrus clementina]	RecName: Full=Heat shock factor protein HSF30; AltName: Full=Heat shock transcription factor 30; Short=HSTF 30; AltName: Full=Heat stress transcription factor;	SubName: Full=Uncharacterized protein {ECO:0000313|EMBL:KDO80141.1};	Heat shock transcription factor	GO:0005634,nucleus; GO:0003700,DNA-binding transcription factor activity; GO:0043565,sequence-specific DNA binding; GO:0006351,transcription, DNA-templated	Macoilin family
Cg4g006940	3.35	7.13	10.08	19.86	32.71	47.87	141	342	435	932	1603	2385	4.729	2.241	3.8597e-06	0.000154167	up	--	--	K14484 auxin-responsive protein IAA | (RefSeq) auxin-responsive protein IAA29 (A)	PREDICTED: auxin-responsive protein IAA29 [Citrus sinensis]	RecName: Full=Auxin-responsive protein IAA29; AltName: Full=Indoleacetic acid-induced protein 29;	RecName: Full=Auxin-responsive protein {ECO:0000256|RuleBase:RU004549};	--	GO:0005634,nucleus; GO:0003700,DNA-binding transcription factor activity; GO:0009734,auxin-activated signaling pathway; GO:0009733,response to auxin; GO:0010218,response to far red light; GO:0010114,response to red light; GO:0006351,transcription, DNA-templated	AUX/IAA family
Cg4g006950	0.1	0.17	0.13	0.42	0.46	1.15	6	12	8	29	33	84	5.089	2.347	0.00103147	0.0152759	up	--	--	K00737 beta-1,4-mannosyl-glycoprotein beta-1,4-N-acetylglucosaminyltransferase [EC:2.4.1.144] | (RefSeq) beta-1,4-mannosyl-glycoprotein 4-beta-N-acetylglucosaminyltransferase (A)	PREDICTED: beta-1,4-mannosyl-glycoprotein 4-beta-N-acetylglucosaminyltransferase [Citrus sinensis]	--	SubName: Full=Uncharacterized protein {ECO:0000313|EMBL:GAY45490.1};	--	--	Glycosyltransferase family 17
Cg4g007030	84.21	83.61	61.56	224.22	221.1	217.1	2738	3101	2053	8133	8378	8363	2.84	1.506	1.66161e-19	1.25305e-16	up	--	--	K03006 DNA-directed RNA polymerase II subunit RPB1 [EC:2.7.7.6] | (RefSeq) early nodulin-like protein 2 (A)	hypothetical protein CICLE_v10009458mg [Citrus clementina]	RecName: Full=Blue copper protein; AltName: Full=Blue copper-binding protein; Short=AtBCB; AltName: Full=Phytocyanin 1; AltName: Full=Stellacyanin; Flags: Precursor;	SubName: Full=Uncharacterized protein {ECO:0000313|EMBL:ESR64123.1};	--	GO:0031225,anchored component of membrane; GO:0046658,anchored component of plasma membrane; GO:0005886,plasma membrane; GO:0005773,vacuole; GO:0009055,electron transfer activity; GO:0046872,metal ion binding; GO:0015690,aluminum cation transport; GO:0070417,cellular response to cold; GO:1901141,regulation of lignin biosynthetic process; GO:0009646,response to absence of light; GO:0002239,respons…	Plastocyanin-like domain
Cg4g007190	296.79	272.63	296.56	128.95	121.67	109.78	15732	16484	16124	7625	7516	6894	0.405	-1.303	1.62945e-14	5.03606e-12	down	--	--	--	PREDICTED: uncharacterized protein LOC102608711 [Citrus sinensis]	--	SubName: Full=Uncharacterized protein {ECO:0000313|EMBL:KDO80226.1};	--	--	Tetratricopeptide repeat
Cg4g007230	18.99	16.51	35.39	9.82	9.9	11.85	2048	2031	3916	1182	1245	1514	0.428	-1.226	0.000901258	0.013736	down	--	--	K14515 EIN3-binding F-box protein | (RefSeq) EIN3-binding F-box protein 1-like (A)	PREDICTED: EIN3-binding F-box protein 1-like isoform X1 [Citrus sinensis]	RecName: Full=EIN3-binding F-box protein 1; AltName: Full=F-box/LRR-repeat protein 6;	SubName: Full=Uncharacterized protein {ECO:0000313|EMBL:GAY63231.1};	Leucine rich repeat proteins, some proteins contain F-box	GO:0005634,nucleus; GO:0009873,ethylene-activated signaling pathway; GO:0010105,negative regulation of ethylene-activated signaling pathway; GO:0016567,protein ubiquitination; GO:0009723,response to ethylene; GO:0006511,ubiquitin-dependent protein catabolic process	F-box domain
Cg4g007410	13.2	16.33	8.14	5.86	7.33	3.66	1066	1504	674	528	690	350	0.441	-1.182	0.000483517	0.0084249	down	--	--	K20891 beta-glucuronosyltransferase [EC:2.4.1.-] | (RefSeq) hypothetical protein (A)	hypothetical protein CICLE_v10008397mg [Citrus clementina]	RecName: Full=Beta-glucuronosyltransferase GlcAT14B {ECO:0000305}; EC=2.4.1.- {ECO:0000305}; AltName: Full=GT14 family glucuronic acid transferase 2 {ECO:0000305}; Short=AtGlcAT14B {ECO:0000303|PubMed:24739253};	SubName: Full=Uncharacterized protein {ECO:0000313|EMBL:GAY63211.1};	Branching enzyme	GO:0000139,Golgi membrane; GO:0016021,integral component of membrane; GO:0008375,acetylglucosaminyltransferase activity; GO:0015020,glucuronosyltransferase activity	Core-2/I-Branching enzyme
Cg4g007620	0.29	0.13	0.07	3.79	1.47	5.02	8	4	2	118	48	166	21.361	4.417	4.63827e-09	4.50749e-07	up	--	--	K15407 queuine tRNA-ribosyltransferase subunit QTRTD1 [EC:2.4.2.29] | (RefSeq) tRNA-guanine transglycosylase (A)	hypothetical protein CICLE_v10009893mg [Citrus clementina]	--	SubName: Full=Uncharacterized protein {ECO:0000313|EMBL:ESR64221.1};	RNA-binding Ran Zn-finger protein and related proteins	GO:0046872,metal ion binding	Zn-finger in Ran binding protein and others
Cg4g008110	5.81	4.25	8.44	3.24	3.1	2.14	151	126	225	94	94	66	0.44	-1.183	0.00438076	0.04682	down	--	--	--	hypothetical protein CICLE_v10007249mg [Citrus clementina]	RecName: Full=ABC transporter G family member 32 {ECO:0000303|PubMed:18299247}; Short=ABC transporter ABCG.32; Short=AtABCG32 {ECO:0000303|PubMed:18299247}; AltName: Full=Pleiotropic drug resistance protein 4 {ECO:0000303|PubMed:12430018, ECO:0000303|PubMed:16506311}; AltName: Full=Protein PERMEABLE CUTICLE 1 {ECO:0000303|PubMed:21628525};	SubName: Full=Uncharacterized protein {ECO:0000313|EMBL:ESR64285.1};	Pleiotropic drug resistance proteins (PDR1-15), ABC superfamily	GO:0016021,integral component of membrane; GO:0005886,plasma membrane; GO:0005524,ATP binding; GO:0042626,ATPase activity, coupled to transmembrane movement of substances; GO:0042335,cuticle development; GO:0006855,drug transmembrane transport	Plant PDR ABC transporter associated
Cg4g008370	7.84	7.08	12.32	2.53	4.79	3.33	1489	1535	2401	536	1061	750	0.375	-1.413	8.75297e-05	0.0021543	down	--	--	--	hypothetical protein CISIN_1g032059mg [Citrus sinensis]	RecName: Full=Uncharacterized protein At5g01610;	SubName: Full=Uncharacterized protein {ECO:0000313|EMBL:KDO54148.1};	--	--	Protein of unknown function, DUF538
Cg4g008410	0.63	0.25	0.44	1.77	1.27	1.91	35	16	25	109	82	125	3.651	1.868	0.000173586	0.0037316	up	--	--	--	hypothetical protein CICLE_v10008536mg [Citrus clementina]	--	SubName: Full=Uncharacterized protein {ECO:0000313|EMBL:GAY66656.1};	Tumor differentially expressed (TDE) protein	--	Serine incorporator (Serinc)
Cg4g008420	33.83	41.48	26.06	14.41	20.87	10.48	4120	5762	3255	1958	2962	1512	0.443	-1.176	6.02996e-05	0.00158952	down	--	--	K13420 LRR receptor-like serine/threonine-protein kinase FLS2 [EC:2.7.11.1] | (RefSeq) probable LRR receptor-like serine/threonine-protein kinase At3g47570 isoform X1 (A)	PREDICTED: leucine-rich repeat extensin-like protein 4 [Citrus sinensis]	RecName: Full=Leucine-rich repeat extensin-like protein 4; Short=AtLRX4; Short=LRR/EXTENSIN4; AltName: Full=Cell wall hydroxyproline-rich glycoprotein; Flags: Precursor;	SubName: Full=Leucine-rich repeat family protein {ECO:0000313|EMBL:EOY30845.1};	--	GO:0005618,cell wall; GO:0005576,extracellular region; GO:0009505,plant-type cell wall; GO:0009506,plasmodesma; GO:0005199,structural constituent of cell wall; GO:0071555,cell wall organization	Leucine rich repeat N-terminal domain
Cg4g008430	0	0	0	5.6	2.5	5.62	0	0	0	429	200	457	1769.88	10.789	2.2529e-17	1.21354e-14	up	--	--	K17471 sulfate transporter 3 | (RefSeq) hypothetical protein (A)	hypothetical protein CICLE_v10007732mg [Citrus clementina]	RecName: Full=Probable sulfate transporter 3.5;	SubName: Full=Uncharacterized protein {ECO:0000313|EMBL:GAY66655.1};	Sulfate/bicarbonate/oxalate exchanger SAT-1 and related transporters (SLC26 family)	GO:0005887,integral component of plasma membrane; GO:0008271,secondary active sulfate transmembrane transporter activity; GO:0015116,sulfate transmembrane transporter activity; GO:0015293,symporter activity	STAS domain
Cg4g009460	1.47	3.36	0.28	0.28	0.13	0.14	122	318	24	26	13	14	0.111	-3.176	5.98642e-05	0.00158292	down	--	--	K10581 ubiquitin-conjugating enzyme E2 O [EC:2.3.2.24] | (RefSeq) uncharacterized LOC105041516 (A)	hypothetical protein CICLE_v10010435mg, partial [Citrus clementina]	--	SubName: Full=Uncharacterized protein {ECO:0000313|EMBL:ESR65112.1}; Flags: Fragment;	--	GO:0016021,integral component of membrane	Protein of unknown function (DUF2921)
Cg4g009520	2.01	4.46	0.4	0.53	0.47	0.39	122	308	25	36	33	28	0.205	-2.288	0.00174035	0.0232371	down	--	--	K10581 ubiquitin-conjugating enzyme E2 O [EC:2.3.2.24] | (RefSeq) uncharacterized protein LOC103988817 (A)	hypothetical protein CISIN_1g0483682mg, partial [Citrus sinensis]	--	SubName: Full=Uncharacterized protein {ECO:0000313|EMBL:KDO62480.1}; Flags: Fragment;	--	GO:0016021,integral component of membrane	Protein of unknown function (DUF2921)
Cg4g009640	5172	6219.97	5071.63	1749.52	1631.24	1536.4	223074	306009	224370	84179	81992	78507	0.293	-1.772	1.35243e-32	6.37435e-29	down	--	--	--	metallothionein-like protein [Citrus unshiu]	RecName: Full=Metallothionein-like protein type 3; Short=MT-3;	SubName: Full=Metallothionein type 3 {ECO:0000313|EMBL:BAF91493.1}; SubName: Full=Metallothionein-like protein {ECO:0000313|EMBL:BAA31562.1};	--	GO:0046872,metal ion binding	--
Cg4g009780	7.28	7.65	4.24	15.69	11.81	15.38	181	217	108	435	342	453	2.215	1.147	0.000150968	0.00332459	up	--	--	K00827 alanine-glyoxylate transaminase / (R)-3-amino-2-methylpropionate-pyruvate transaminase [EC:2.6.1.44 2.6.1.40] | (RefSeq) hypothetical protein (A)	hypothetical protein CISIN_1g0116691mg, partial [Citrus sinensis]	RecName: Full=Alanine--glyoxylate aminotransferase 2 homolog 2, mitochondrial; EC=2.6.1.44; AltName: Full=Beta-alanine-pyruvate aminotransferase 2; Flags: Precursor;	SubName: Full=Uncharacterized protein {ECO:0000313|EMBL:KDO49642.1}; Flags: Fragment;	Alanine-glyoxylate aminotransferase AGT2	GO:0005739,mitochondrion; GO:0008453,alanine-glyoxylate transaminase activity; GO:0042802,identical protein binding; GO:0030170,pyridoxal phosphate binding; GO:0009853,photorespiration	Aminotransferase class-III
Cg4g010230	32	18.03	19.84	54.66	66.83	61.7	2280	1465	1450	4344	5549	5208	2.562	1.357	1.10559e-06	5.30489e-05	up	--	--	K00815 tyrosine aminotransferase [EC:2.6.1.5] | (RefSeq) hypothetical protein (A)	hypothetical protein CICLE_v10008448mg [Citrus clementina]	RecName: Full=Probable aminotransferase TAT2; EC=2.6.1.-; AltName: Full=Tyrosine aminotransferase 2;	SubName: Full=Uncharacterized protein {ECO:0000313|EMBL:GAY55841.1};	Tyrosine aminotransferase	GO:0005829,cytosol; GO:0004838,L-tyrosine:2-oxoglutarate aminotransferase activity; GO:0030170,pyridoxal phosphate binding; GO:0006572,tyrosine catabolic process; GO:0010189,vitamin E biosynthetic process	Beta-eliminating lyase
Cg4g010270	7.21	13.94	13.34	1.66	1.66	0.8	257	567	488	66	69	34	0.116	-3.11	8.28138e-14	2.23041e-11	down	--	--	K22756 E3 SUMO-protein ligase NSE2 [EC:2.3.2.-] | (RefSeq) E3 SUMO-protein ligase MMS21 isoform X1 (A)	hypothetical protein CICLE_v10009522mg [Citrus clementina]	RecName: Full=Homeobox-leucine zipper protein ATHB-52; AltName: Full=HD-ZIP protein ATHB-52; AltName: Full=Homeodomain transcription factor ATHB-52;	SubName: Full=Uncharacterized protein {ECO:0000313|EMBL:GAY55845.1};	Transcription factor HEX, contains HOX and HALZ domains	GO:0005634,nucleus; GO:0003700,DNA-binding transcription factor activity; GO:0043565,sequence-specific DNA binding; GO:0009646,response to absence of light; GO:0009637,response to blue light; GO:0006351,transcription, DNA-templated	Homeodomain
Cg4g011200	3.24	6.71	2.71	1.27	2.67	1.26	240	566	206	105	230	110	0.405	-1.303	0.00427072	0.0457737	down	--	--	K07408 cytochrome P450 family 1 subfamily A polypeptide 1 [EC:1.14.14.1] | (RefSeq) cytochrome P450 71A26-like (A)	hypothetical protein CICLE_v10007998mg [Citrus clementina]	RecName: Full=Cytochrome P450 71A22; EC=1.14.-.-;	SubName: Full=Uncharacterized protein {ECO:0000313|EMBL:ESR64919.1};	Cytochrome P450 CYP2 subfamily	GO:0016021,integral component of membrane; GO:0016020,membrane; GO:0020037,heme binding; GO:0005506,iron ion binding; GO:0016709,oxidoreductase activity, acting on paired donors, with incorporation or reduction of molecular oxygen, NAD(P)H as one donor, and incorporation of one atom of oxygen; GO:0044550,secondary metabolite biosynthetic process	Cytochrome P450
Cg4g012010	0.18	0.19	0.15	0.72	0.38	0.58	16	20	14	73	40	63	3.187	1.672	0.00125362	0.0179458	up	--	--	K05681 ATP-binding cassette, subfamily G (WHITE), member 2 | (RefSeq) ABC transporter G family member 6-like (A)	hypothetical protein CISIN_1g003437mg [Citrus sinensis]	RecName: Full=ABC transporter G family member 16; Short=ABC transporter ABCG.16; Short=AtABCG16; AltName: Full=Probable white-brown complex homolog protein 16; Short=AtWBC16;	SubName: Full=Uncharacterized protein {ECO:0000313|EMBL:KDO62777.1};	Transporter, ABC superfamily (Breast cancer resistance protein)	GO:0016021,integral component of membrane; GO:0005886,plasma membrane; GO:0005524,ATP binding; GO:0042626,ATPase activity, coupled to transmembrane movement of substances; GO:0010208,pollen wall assembly	AAA domain
Cg4g012360	3.52	4.5	1.14	0.46	0.82	0.37	48	70	16	7	13	6	0.179	-2.482	0.000766888	0.0120989	down	--	--	--	--	--	--	--	--	--
Cg4g012460	0	0	0	0.07	0.13	0.25	0	0	0	5	9	18	51.605	5.689	0.00271233	0.032841	up	--	--	K18834 WRKY transcription factor 1 | (RefSeq) WRKY transcription factor 1 (A)	hypothetical protein CUMW_097330 [Citrus unshiu]	RecName: Full=WRKY transcription factor 42 {ECO:0000303|Ref.1}; AltName: Full=WRKY DNA-binding protein 42 {ECO:0000303|Ref.1};	SubName: Full=Uncharacterized protein {ECO:0000313|EMBL:GAY46470.1};	--	GO:0005634,nucleus; GO:0003700,DNA-binding transcription factor activity; GO:0043565,sequence-specific DNA binding; GO:0044212,transcription regulatory region DNA binding; GO:0045892,negative regulation of transcription, DNA-templated; GO:0006351,transcription, DNA-templated	WRKY DNA -binding domain
Cg4g012960	15.23	12.99	13.24	28.33	29.38	41.76	666	648	594	1382	1497	2163	2.353	1.234	1.14957e-06	5.49223e-05	up	--	--	--	hypothetical protein CICLE_v10008789mg [Citrus clementina]	RecName: Full=Probable long-chain-alcohol O-fatty-acyltransferase 1; EC=2.3.1.75; AltName: Full=Wax synthase 1;	SubName: Full=Uncharacterized protein {ECO:0000313|EMBL:ESR65722.1};	--	GO:0016021,integral component of membrane; GO:0102966,arachidoyl-CoA:1-dodecanol O-acyltransferase activity; GO:0047196,long-chain-alcohol O-fatty-acyltransferase activity; GO:0103095,wax ester synthase activity; GO:0006629,lipid metabolic process	Membrane bound O-acyl transferase family
Cg4g013210	1.2	0.3	0.12	1.24	3.23	3.86	39	11	4	45	122	148	5.125	2.357	0.00458043	0.0485412	up	--	--	--	hypothetical protein CISIN_1g021474mg [Citrus sinensis]	--	SubName: Full=Uncharacterized protein {ECO:0000313|EMBL:KDO62214.1};	--	--	--
Cg4g013370	1.63	1.95	0.95	0.6	0.72	0.36	239	327	144	98	123	63	0.365	-1.455	0.000168212	0.00363265	down	--	--	K05666 ATP-binding cassette, subfamily C (CFTR/MRP), member 2 | (RefSeq) ABC transporter C family member 3-like (A)	hypothetical protein CISIN_1g039402mg [Citrus sinensis]	RecName: Full=ABC transporter C family member 3; Short=ABC transporter ABCC.3; Short=AtABCC3; EC=3.6.3.44; AltName: Full=ATP-energized glutathione S-conjugate pump 3; AltName: Full=Glutathione S-conjugate-transporting ATPase 3; AltName: Full=Multidrug resistance-associated protein 3;	SubName: Full=Uncharacterized protein {ECO:0000313|EMBL:KDO62254.1};	Multidrug resistance-associated protein/mitoxantrone resistance protein, ABC superfamily	GO:0048046,apoplast; GO:0016021,integral component of membrane; GO:0000325,plant-type vacuole; GO:0009506,plasmodesma; GO:0005774,vacuolar membrane; GO:0005773,vacuole; GO:0005524,ATP binding; GO:0042626,ATPase activity, coupled to transmembrane movement of substances; GO:0010290,chlorophyll catabolite transmembrane transporter activity; GO:0015431,glutathione S-conjugate-exporting ATPase activit…	AAA domain
Cg4g013500	2.31	2.42	3.14	4.42	5.62	6.66	159	190	222	340	451	544	2.066	1.047	0.000618524	0.010265	up	--	--	K00512 steroid 17alpha-monooxygenase / 17alpha-hydroxyprogesterone deacetylase [EC:1.14.14.19 1.14.14.32] | (RefSeq) hypothetical protein (A)	hypothetical protein CISIN_1g010699mg [Citrus sinensis]	RecName: Full=Cytochrome P450 71D11; EC=1.14.-.-; Flags: Fragment;	SubName: Full=Uncharacterized protein {ECO:0000313|EMBL:KDO37182.1};	Cytochrome P450 CYP2 subfamily	GO:0020037,heme binding; GO:0005506,iron ion binding; GO:0004497,monooxygenase activity; GO:0016705,oxidoreductase activity, acting on paired donors, with incorporation or reduction of molecular oxygen	Proteasome activator pa28 beta subunit
Cg4g013560	94.43	119.15	75.33	41.79	45.46	33.54	7136	10271	5839	3523	4004	3003	0.411	-1.282	1.968e-09	2.17425e-07	down	--	--	K17496 mitochondrial import inner membrane translocase subunit TIM50 | (RefSeq) mitochondrial import inner membrane translocase subunit TIM50 (A)	hypothetical protein CISIN_1g047655mg [Citrus sinensis]	RecName: Full=Mitochondrial import inner membrane translocase subunit TIM50; AltName: Full=Protein EMBRYO DEFECTIVE 1860; Flags: Precursor;	SubName: Full=Uncharacterized protein {ECO:0000313|EMBL:KDO59085.1};	TFIIF-interacting CTD phosphatase, including NLI-interacting factor (involved in RNA polymerase II regulation)	GO:0016021,integral component of membrane; GO:0005743,mitochondrial inner membrane; GO:0005744,TIM23 mitochondrial import inner membrane translocase complex; GO:0005739,mitochondrion; GO:0004721,phosphoprotein phosphatase activity; GO:0030150,protein import into mitochondrial matrix	NLI interacting factor-like phosphatase
Cg4g013580	0.06	0	0.09	0.29	0.84	0.65	2	0	3	11	33	26	11.894	3.572	0.0019003	0.025001	up	--	--	K05389 potassium channel subfamily K, other eukaryote | (RefSeq) two-pore potassium channel 1-like (A)	hypothetical protein CUMW_276710 [Citrus unshiu]	RecName: Full=Two-pore potassium channel 1; Short=AtTPK1; AltName: Full=Calcium-activated outward-rectifying potassium channel 1; Short=AtKCO1;	SubName: Full=Uncharacterized protein {ECO:0000313|EMBL:GAY34368.1};	Tandem pore domain K+ channel	GO:0005887,integral component of plasma membrane; GO:0009705,plant-type vacuole membrane; GO:0005774,vacuolar membrane; GO:0005216,ion channel activity; GO:0046872,metal ion binding; GO:0022841,potassium ion leak channel activity; GO:0030007,cellular potassium ion homeostasis; GO:0051260,protein homooligomerization; GO:0010029,regulation of seed germination; GO:0010119,regulation of stomatal move…	Ion channel
Cg4g014240	2.16	3.66	3.23	0.8	0.5	0.56	262	507	403	109	71	81	0.202	-2.309	1.99949e-11	3.88623e-09	down	--	--	K17422 large subunit ribosomal protein L41 | (RefSeq) LRR receptor-like kinase family protein (A)	PREDICTED: probable LRR receptor-like serine/threonine-protein kinase At4g26540 [Citrus sinensis]	RecName: Full=LRR receptor-like serine/threonine-protein kinase {ECO:0000305}; EC=2.7.11.1 {ECO:0000305}; AltName: Full=LRR receptor-like serine/threonine-protein kinase At4g26540 {ECO:0000305}; AltName: Full=Protein RECEPTOR OF RGF1 {ECO:0000303|PubMed:27229311}; AltName: Full=Protein RGF1 INSENSITIVE 3 {ECO:0000303|PubMed:27229312}; Flags: Precursor;	SubName: Full=Uncharacterized protein {ECO:0000313|EMBL:GAY47784.1};	--	GO:0016021,integral component of membrane; GO:0005886,plasma membrane; GO:0005524,ATP binding; GO:0004674,protein serine/threonine kinase activity	Leucine Rich repeat
Cg4g014320	6.46	5.41	2.92	13.29	17.74	8.59	308	294	143	707	986	485	2.634	1.398	0.000198736	0.00414925	up	--	--	K08869 aarF domain-containing kinase | (RefSeq) predicted protein (A)	hypothetical protein CICLE_v10016071mg [Citrus clementina]	RecName: Full=Transcription factor SRM1 {ECO:0000305}; AltName: Full=Myb-related protein SRM1 {ECO:0000305}; AltName: Full=Protein SALT-RELATED MYB 1 {ECO:0000303|PubMed:26243618};	SubName: Full=Uncharacterized protein {ECO:0000313|EMBL:GAY53984.1};	Zuotin and related molecular chaperones (DnaJ superfamily), contains DNA-binding domains	GO:0005634,nucleus; GO:0003677,DNA binding; GO:0003700,DNA-binding transcription factor activity; GO:0009738,abscisic acid-activated signaling pathway; GO:1901001,negative regulation of response to salt stress; GO:0010116,positive regulation of abscisic acid biosynthetic process; GO:1905615,positive regulation of developmental vegetative growth; GO:0045893,positive regulation of transcription, DN…	Myb DNA-binding like
Cg4g014330	2.09	2.02	1.27	0.94	0.51	0.39	136	150	85	68	39	30	0.336	-1.574	0.000542977	0.00929768	down	--	--	K13863 solute carrier family 7 (cationic amino acid transporter), member 1 | (RefSeq) cationic amino acid transporter 7, chloroplastic (A)	hypothetical protein CICLE_v10014713mg [Citrus clementina]	RecName: Full=Cationic amino acid transporter 7, chloroplastic; Flags: Precursor;	SubName: Full=Uncharacterized protein {ECO:0000313|EMBL:GAY53983.1};	Amino acid transporters	GO:0031969,chloroplast membrane; GO:0016021,integral component of membrane; GO:0015171,amino acid transmembrane transporter activity	VIT family
Cg4g015080	7.03	8	12.83	3.96	2.97	3.77	468	607	876	294	230	297	0.371	-1.432	3.8806e-05	0.00110515	down	--	--	K22395 cinnamyl-alcohol dehydrogenase [EC:1.1.1.195] | (RefSeq) uncharacterized LOC100817142 (A)	hypothetical protein CICLE_v10008074mg [Citrus clementina]	RecName: Full=Protein EFFECTOR OF TRANSCRIPTION 2 {ECO:0000303|PubMed:17991462}; Short=AtET2 {ECO:0000303|PubMed:17991462};	SubName: Full=Uncharacterized protein {ECO:0000313|EMBL:GAY50462.1};	--	GO:0005737,cytoplasm; GO:0005634,nucleus; GO:0097100,supercoiled DNA binding; GO:0045892,negative regulation of transcription, DNA-templated; GO:2000033,regulation of seed dormancy process; GO:0006351,transcription, DNA-templated; GO:0010089,xylem development	--
Cg4g015240	57.51	60.37	54.18	114.88	112.76	170.67	4291	5138	4146	9562	9804	15086	2.276	1.186	1.16774e-06	5.53152e-05	up	--	--	K07408 cytochrome P450 family 1 subfamily A polypeptide 1 [EC:1.14.14.1] | (RefSeq) licodione synthase-like (A)	PREDICTED: licodione synthase-like [Citrus sinensis]	RecName: Full=Licodione synthase; EC=1.14.13.87; AltName: Full=(2S)-flavanone 2-hydroxylase; AltName: Full=CYP GE-5; AltName: Full=Cytochrome P450 93B1; AltName: Full=Flavone synthase II;	SubName: Full=Uncharacterized protein {ECO:0000313|EMBL:ESR55070.1};	Cytochrome P450 CYP2 subfamily	GO:0016021,integral component of membrane; GO:0020037,heme binding; GO:0005506,iron ion binding; GO:0033771,licodione synthase activity	Cytochrome P450
Cg4g015400	4.89	5.93	1.76	0.9	1.64	1.07	146	202	54	30	57	38	0.286	-1.807	0.000574048	0.00970631	down	--	--	K09286 EREBP-like factor | (RefSeq) ethylene-responsive transcription factor ERF023-like (A)	hypothetical protein CICLE_v10022438mg [Citrus clementina]	RecName: Full=Ethylene-responsive transcription factor ERF035;	SubName: Full=Uncharacterized protein {ECO:0000313|EMBL:ESR55047.1};	--	GO:0005634,nucleus; GO:0003700,DNA-binding transcription factor activity; GO:0043565,sequence-specific DNA binding; GO:0044212,transcription regulatory region DNA binding; GO:0009873,ethylene-activated signaling pathway; GO:0006351,transcription, DNA-templated	AP2 domain
Cg4g015850	31.21	41.8	18.69	15.05	12.44	8.78	381	582	234	205	177	127	0.392	-1.353	0.000158967	0.00346075	down	--	--	K11975 E3 ubiquitin-protein ligase RNF144 [EC:2.3.2.31] | (RefSeq) probable E3 ubiquitin-protein ligase RNF217 (A)	hypothetical protein CUMW_007480, partial [Citrus unshiu]	--	SubName: Full=Uncharacterized protein {ECO:0000313|EMBL:GAY33484.1}; Flags: Fragment;	--	--	--
Cg4g015950	2.08	6.23	1.69	0	0	0.44	12	41	10	0	0	3	0.045	-4.469	0.00181001	0.024065	down	--	--	--	hypothetical protein CUMW_158070 [Citrus unshiu]	--	SubName: Full=Uncharacterized protein {ECO:0000313|EMBL:GAY54610.1};	--	--	--
Cg4g017260	1193	954.37	2233.75	491.58	423.49	402.37	21050	19208	40427	9676	8708	8411	0.287	-1.799	1.76403e-06	7.8504e-05	down	--	--	K08905 photosystem I subunit V | (RefSeq) hypothetical protein (A)	hypothetical protein CICLE_v10009769mg [Citrus clementina]	RecName: Full=Photosystem I reaction center subunit V, chloroplastic; AltName: Full=PSI-G; Flags: Precursor;	SubName: Full=Uncharacterized protein {ECO:0000313|EMBL:ESR66009.1};	--	GO:0009507,chloroplast; GO:0009941,chloroplast envelope; GO:0031969,chloroplast membrane; GO:0030093,chloroplast photosystem I; GO:0009534,chloroplast thylakoid; GO:0009535,chloroplast thylakoid membrane; GO:0016021,integral component of membrane; GO:0009579,thylakoid; GO:0016168,chlorophyll binding; GO:0015979,photosynthesis; GO:0009773,photosynthetic electron transport in photosystem I; GO:0009…	Photosystem I psaG / psaK
Cg4g017830	0	0	0	0.14	0.22	0.15	0	0	0	14	24	16	86.803	6.44	5.45142e-05	0.00145781	up	--	--	K12309 beta-galactosidase [EC:3.2.1.23] | (RefSeq) hypothetical protein (A)	hypothetical protein CICLE_v10010771mg [Citrus clementina]	RecName: Full=Beta-galactosidase 7; Short=Lactase 7; EC=3.2.1.23; Flags: Precursor;	RecName: Full=Beta-galactosidase {ECO:0000256|RuleBase:RU000675}; EC=3.2.1.23 {ECO:0000256|RuleBase:RU000675};	Beta-galactosidase	GO:0048046,apoplast; GO:0005618,cell wall; GO:0005773,vacuole; GO:0004565,beta-galactosidase activity; GO:0030246,carbohydrate binding; GO:0005975,carbohydrate metabolic process	Beta-galactosidase jelly roll domain
Cg4g017840	2.37	2.71	1.49	4.34	6.7	8.9	115	150	74	235	379	512	3.013	1.591	2.79481e-05	0.000858151	up	--	--	K09286 EREBP-like factor | (RefSeq) hypothetical protein (A)	hypothetical protein CICLE_v10009827mg [Citrus clementina]	RecName: Full=Ethylene-responsive transcription factor ERF016;	SubName: Full=Uncharacterized protein {ECO:0000313|EMBL:GAY37623.1};	--	GO:0005634,nucleus; GO:0003677,DNA binding; GO:0003700,DNA-binding transcription factor activity; GO:0009873,ethylene-activated signaling pathway; GO:0006351,transcription, DNA-templated	AP2 domain
Cg4g018060	121.6	102.77	149.15	395.48	440.2	549.64	15149	14605	19059	54965	63911	81126	3.6	1.848	7.76321e-12	1.60835e-09	up	--	--	K00695 sucrose synthase [EC:2.4.1.13] | (RefSeq) hypothetical protein (A)	hypothetical protein CICLE_v10007483mg [Citrus clementina]	RecName: Full=Sucrose synthase; EC=2.4.1.13; AltName: Full=Nodulin-100; Short=N-100; AltName: Full=Sucrose-UDP glucosyltransferase;	RecName: Full=Sucrose synthase {ECO:0000256|RuleBase:RU280817}; EC=2.4.1.13 {ECO:0000256|RuleBase:RU280817};	Glycosyltransferase	GO:0016157,sucrose synthase activity; GO:0009877,nodulation; GO:0005985,sucrose metabolic process	Glycosyl transferases group 1
Cg4g018220	28.45	23.95	52.04	6.84	12.65	5.99	2134	2049	4004	572	1106	532	0.232	-2.108	7.65904e-07	3.84032e-05	down	--	--	K01051 pectinesterase [EC:3.1.1.11] | (RefSeq) hypothetical protein (A)	hypothetical protein CICLE_v10007964mg [Citrus clementina]	RecName: Full=Probable pectinesterase/pectinesterase inhibitor 54; Includes: RecName: Full=Pectinesterase inhibitor 54; AltName: Full=Pectin methylesterase inhibitor 54; Includes: RecName: Full=Pectinesterase 54; Short=PE 54; EC=3.1.1.11; AltName: Full=Pectin methylesterase 54; Short=AtPME54; Flags: Precursor;	RecName: Full=Pectinesterase {ECO:0000256|RuleBase:RU000589}; EC=3.1.1.11 {ECO:0000256|RuleBase:RU000589};	--	GO:0071944,cell periphery; GO:0005618,cell wall; GO:0005576,extracellular region; GO:0045330,aspartyl esterase activity; GO:0030599,pectinesterase activity; GO:0046910,pectinesterase inhibitor activity; GO:0042545,cell wall modification; GO:0045490,pectin catabolic process	Pectate lyase superfamily protein
Cg4g018600	1.09	0.3	1.29	5.42	4.06	8.39	48	15	58	266	208	437	6.448	2.689	4.23827e-06	0.000166814	up	--	--	--	hypothetical protein CICLE_v10009800mg [Citrus clementina]	--	SubName: Full=Uncharacterized protein {ECO:0000313|EMBL:ESR66212.1};	--	--	Protein of unknown function (DUF1677)
Cg4g018610	61.98	81.69	142.83	36.47	38.1	44.98	3265	4908	7717	2143	2339	2807	0.401	-1.317	0.00036509	0.00678482	down	--	--	K14686 solute carrier family 31 (copper transporter), member 1 | (RefSeq) hypothetical protein (A)	hypothetical protein CICLE_v10009830mg [Citrus clementina]	RecName: Full=Copper transporter 5; Short=AtCOPT5;	SubName: Full=Uncharacterized protein {ECO:0000313|EMBL:ESR66213.1};	Copper transporter	GO:0005794,Golgi apparatus; GO:0016021,integral component of membrane; GO:0005770,late endosome; GO:0009506,plasmodesma; GO:0005774,vacuolar membrane; GO:0005773,vacuole; GO:0005375,copper ion transmembrane transporter activity; GO:0015680,protein maturation by copper ion transfer; GO:0009737,response to abscisic acid	Protein of unknown function (DUF4229)
Cg4g018640	4.93	4.43	3.89	10.76	9.03	14.72	632	647	512	1539	1349	2235	2.565	1.359	3.80778e-07	2.13655e-05	up	--	--	--	hypothetical protein CICLE_v10008420mg [Citrus clementina]	RecName: Full=Fatty-acid-binding protein 2; Short=AtFAP2; AltName: Full=Chalcone-flavanone isomerase family protein 2;	SubName: Full=Uncharacterized protein {ECO:0000313|EMBL:ESR66219.1};	--	GO:0009570,chloroplast stroma; GO:0005504,fatty acid binding; GO:0016872,intramolecular lyase activity; GO:0006631,fatty acid metabolic process	Chalcone isomerase-like
Cg4g018790	3.4	4.57	10.78	1.34	1.85	1.36	219	335	711	96	139	104	0.231	-2.115	2.27713e-05	0.000717906	down	--	--	K00279 cytokinin dehydrogenase [EC:1.5.99.12] | (RefSeq) hypothetical protein (A)	hypothetical protein CISIN_1g009956mg [Citrus sinensis]	RecName: Full=Cytokinin dehydrogenase 7; EC=1.5.99.12; AltName: Full=Cytokinin oxidase 7; Short=AtCKX5; Short=AtCKX7; Short=CKO7;	SubName: Full=Uncharacterized protein {ECO:0000313|EMBL:ESR66240.1};	Proteins containing the FAD binding domain	GO:0019139,cytokinin dehydrogenase activity; GO:0050660,flavin adenine dinucleotide binding; GO:0016614,oxidoreductase activity, acting on CH-OH group of donors; GO:0009823,cytokinin catabolic process	FAD binding domain
Cg4g018830	31.69	25.68	5.19	125.91	158.71	106.21	940	869	158	4167	5487	3733	6.24	2.642	5.97767e-07	3.11318e-05	up	--	--	K09422 transcription factor MYB, plant | (RefSeq) hypothetical protein (A)	hypothetical protein CICLE_v10009286mg [Citrus clementina]	RecName: Full=Transcription factor MYB3; AltName: Full=Myb-related protein 3; Short=AtMYB3;	SubName: Full=Uncharacterized protein {ECO:0000313|EMBL:ESR66248.1};	Transcription factor, Myb superfamily	GO:0005634,nucleus; GO:0003700,DNA-binding transcription factor activity; GO:0000981,DNA-binding transcription factor activity, RNA polymerase II-specific; GO:0043565,sequence-specific DNA binding; GO:0001135,RNA polymerase II transcription regulator recruiting activity; GO:0044212,transcription regulatory region DNA binding; GO:0030154,cell differentiation; GO:0009800,cinnamic acid biosynthetic …	Myb-like DNA-binding domain
Cg4g018890	669.81	500	1804.62	345.06	261.47	476.07	9217	7848	25471	5297	4193	7761	0.346	-1.53	0.00316656	0.0366971	down	--	--	K22048 mechanosensitive ion channel protein 4/5/6/7/8/9/10 | (RefSeq) uncharacterized protein LOC7491998 (A)	hypothetical protein CICLE_v10009915mg [Citrus clementina]	--	SubName: Full=Uncharacterized protein {ECO:0000313|EMBL:ESR66256.1};	--	GO:0016021,integral component of membrane; GO:0009523,photosystem II; GO:0015979,photosynthesis	Photosystem II reaction centre X protein (PsbX)
Cg4g018940	0.75	0.98	0.87	1.8	1.88	5.63	45	67	53	120	131	398	3.541	1.824	0.000810302	0.0125557	up	--	--	--	hypothetical protein CICLE_v10008257mg [Citrus clementina]	RecName: Full=Protein BIG GRAIN 1-like B {ECO:0000305};	SubName: Full=Uncharacterized protein {ECO:0000313|EMBL:ESR66263.1};	--	GO:0005886,plasma membrane; GO:0060918,auxin transport; GO:0009734,auxin-activated signaling pathway; GO:0010929,positive regulation of auxin mediated signaling pathway	--
Cg4g019030	8.66	12.36	5.93	4.51	4.25	3.7	1118	1820	785	650	640	566	0.458	-1.126	5.62675e-05	0.00149669	down	--	--	K15503 serine/threonine-protein phosphatase 6 regulatory ankyrin repeat subunit B | (RefSeq) uncharacterized protein LOC105165041 (A)	hypothetical protein CUMW_029240 [Citrus unshiu]	RecName: Full=Ankyrin repeat-containing protein BDA1 {ECO:0000305}; AltName: Full=Protein BIAN DA 1 {ECO:0000303|PubMed:22740615};	SubName: Full=Uncharacterized protein {ECO:0000313|EMBL:GAY37470.1};	FOG: Ankyrin repeat	GO:0016021,integral component of membrane; GO:0005886,plasma membrane; GO:0045087,innate immune response; GO:0009751,response to salicylic acid	Ankyrin repeat
Cg4g019160	0	0	0	1.44	1.99	0.89	0	0	0	29	42	19	144.798	7.178	1.15071e-06	5.49223e-05	up	--	--	K13993 HSP20 family protein | (RefSeq) 17.1 kDa class II heat shock protein-like (A)	hypothetical protein CUMW_029170 [Citrus unshiu]	RecName: Full=17.9 kDa class II heat shock protein;	SubName: Full=Uncharacterized protein {ECO:0000313|EMBL:GAY37460.1};	Molecular chaperone (small heat-shock protein Hsp26/Hsp42)	GO:0005737,cytoplasm	HSP20-like domain found in ArsA
Cg4g019430	24.86	22.82	12.32	29.71	61.23	35.69	1742	1824	885	2322	4999	2962	2.078	1.055	0.00307027	0.0358802	up	--	--	K04733 interleukin-1 receptor-associated kinase 4 [EC:2.7.11.1] | (RefSeq) receptor-like serine/threonine-protein kinase At3g01300 (A)	hypothetical protein CICLE_v10008365mg [Citrus clementina]	RecName: Full=Receptor-like serine/threonine-protein kinase At3g01300; EC=2.7.11.1;	SubName: Full=Uncharacterized protein {ECO:0000313|EMBL:ESR66317.1};	Serine/threonine protein kinase	GO:0016021,integral component of membrane; GO:0005886,plasma membrane; GO:0005524,ATP binding; GO:0004675,transmembrane receptor protein serine/threonine kinase activity; GO:0007166,cell surface receptor signaling pathway; GO:0006468,protein phosphorylation	Protein kinase domain
Cg4g019610	20.72	19.18	12.74	35.27	51.07	39.9	2288	2416	1443	4344	6572	5219	2.359	1.238	4.41075e-07	2.43859e-05	up	--	--	K05016 chloride channel 7 | (RefSeq) hypothetical protein (A)	hypothetical protein CISIN_1g003801mg [Citrus sinensis]	RecName: Full=Putative chloride channel-like protein CLC-g; AltName: Full=CBS domain-containing protein CBSCLC6;	SubName: Full=Uncharacterized protein {ECO:0000313|EMBL:KDO73468.1};	Cl- channel CLC-7 and related proteins (CLC superfamily)	GO:0034707,chloride channel complex; GO:0005247,voltage-gated chloride channel activity; GO:1902476,chloride transmembrane transport; GO:0034765,regulation of ion transmembrane transport	CBS domain
Cg4g019710	3.92	0.29	0.48	12.2	5.6	11.96	306	26	38	1061	509	1105	6.292	2.654	0.00113023	0.0164542	up	--	--	K03715 1,2-diacylglycerol 3-beta-galactosyltransferase [EC:2.4.1.46] | (RefSeq) hypothetical protein (A)	hypothetical protein CUMW_028620 [Citrus unshiu]	RecName: Full=Monogalactosyldiacylglycerol synthase 2, chloroplastic; Short=AtMGD2; EC=2.4.1.46; AltName: Full=MGDG synthase type B; Flags: Precursor;	SubName: Full=Uncharacterized protein {ECO:0000313|EMBL:GAY37388.1};	--	GO:0009707,chloroplast outer membrane; GO:0046509,1,2-diacylglycerol 3-beta-galactosyltransferase activity; GO:0035250,UDP-galactosyltransferase activity; GO:0016036,cellular response to phosphate starvation; GO:0006631,fatty acid metabolic process; GO:0019374,galactolipid metabolic process; GO:0009247,glycolipid biosynthetic process	Glycosyltransferase family 28 C-terminal domain
Cg4g019830	2.57	4.69	4.71	1.3	2.21	1.21	195	407	367	110	196	109	0.382	-1.388	0.000403691	0.00730401	down	--	--	K07964 heparanase [EC:3.2.1.166] | (RefSeq) hypothetical protein (A)	hypothetical protein CISIN_1g008762mg [Citrus sinensis]	RecName: Full=Heparanase-like protein 3; EC=3.2.-.-; Flags: Precursor;	SubName: Full=Uncharacterized protein {ECO:0000313|EMBL:KDO73428.1};	--	GO:0005576,extracellular region; GO:0005765,lysosomal membrane; GO:0009505,plant-type cell wall; GO:0004566,beta-glucuronidase activity	Glycosyl hydrolase family 79, N-terminal domain
Cg4g019950	8.14	7.64	4.9	11.93	17.7	12.57	994	1065	614	1626	2520	1820	2.007	1.005	0.000133299	0.00302418	up	--	--	K17768 mitochondrial import receptor subunit TOM70 | (RefSeq) protein PHOX1-like (A)	hypothetical protein CICLE_v10007599mg [Citrus clementina]	RecName: Full=Protein PHOX1 {ECO:0000303|PubMed:20856808}; AltName: Full=Protein MADB1 {ECO:0000303|PubMed:28096376}; AltName: Full=Putative myosin adapter B1 {ECO:0000303|PubMed:28096376};	SubName: Full=Uncharacterized protein {ECO:0000313|EMBL:ESR66368.1};	Myosin assembly protein/sexual cycle protein and related proteins	GO:0030659,cytoplasmic vesicle membrane	Tetratricopeptide repeat
Cg4g020040	43.07	52.74	21.87	84.12	90.99	67.71	3550	4958	1849	7734	8739	6611	2.047	1.033	0.000955709	0.0143799	up	--	--	K08202 MFS transporter, OCT family, solute carrier family 22 (organic cation transporter), member 4/5 | (RefSeq) organic cation/carnitine transporter 4 (A)	hypothetical protein CISIN_1g011416mg [Citrus sinensis]	RecName: Full=Organic cation/carnitine transporter 7; Short=AtOCT7;	SubName: Full=Uncharacterized protein {ECO:0000313|EMBL:KDO73399.1};	Synaptic vesicle transporter SV2 (major facilitator superfamily)	GO:0016021,integral component of membrane; GO:0005886,plasma membrane; GO:0005524,ATP binding; GO:0090417,N-methylnicotinate transmembrane transporter activity; GO:0090416,nicotinate transmembrane transporter activity; GO:2001143,N-methylnicotinate transport; GO:2001142,nicotinate transport	Uncharacterised MFS-type transporter YbfB
Cg4g020270	0.64	0.24	0.54	0	0	0	16	7	14	0	0	0	0.013	-6.274	0.000316313	0.0060447	down	--	--	--	PREDICTED: uncharacterized protein LOC107176713 [Citrus sinensis]	--	SubName: Full=Uncharacterized protein {ECO:0000313|EMBL:JAV45196.1}; Flags: Fragment;	--	--	Chromo (CHRromatin Organisation MOdifier) domain
Cg4g020280	4.68	10.6	15.99	2.61	1.49	1.31	151	390	529	94	56	50	0.166	-2.59	9.66146e-07	4.70666e-05	down	--	--	K01853 cycloartenol synthase [EC:5.4.99.8] | (RefSeq) cycloartenol synthase-like (A)	PREDICTED: cycloartenol synthase-like isoform X1 [Citrus sinensis]	RecName: Full=Cycloartenol synthase; Short=AtCYC; EC=5.4.99.8; AltName: Full=2,3-epoxysqualene--cycloartenol cyclase;	SubName: Full=Uncharacterized protein {ECO:0000313|EMBL:GAY32127.1}; Flags: Fragment;	Oxidosqualene-lanosterol cyclase and related proteins	GO:0005773,vacuole; GO:0016871,cycloartenol synthase activity; GO:0019745,pentacyclic triterpenoid biosynthetic process; GO:0009555,pollen development; GO:0010027,thylakoid membrane organization	--
Cg4g020290	2.41	2.61	3.38	1.38	0.65	0.6	256	317	369	164	80	75	0.302	-1.726	4.32731e-05	0.00120151	down	--	--	K01853 cycloartenol synthase [EC:5.4.99.8] | (RefSeq) hypothetical protein (A)	hypothetical protein CICLE_v10007532mg [Citrus clementina]	RecName: Full=Cycloartenol synthase 2; EC=5.4.99.8;	RecName: Full=Terpene cyclase/mutase family member {ECO:0000256|RuleBase:RU362003}; EC=5.4.99.- {ECO:0000256|RuleBase:RU362003};	Oxidosqualene-lanosterol cyclase and related proteins	GO:0016871,cycloartenol synthase activity; GO:0010686,tetracyclic triterpenoid biosynthetic process	Pectic acid lyase
Cg4g020410	2.76	4.09	5.56	1.1	0.58	0.68	130	220	269	58	32	38	0.184	-2.441	6.63139e-08	4.49718e-06	down	--	--	K01853 cycloartenol synthase [EC:5.4.99.8] | (RefSeq) cycloartenol synthase-like (A)	PREDICTED: cycloartenol synthase-like isoform X1 [Citrus sinensis]	RecName: Full=Cycloartenol synthase; Short=AtCYC; EC=5.4.99.8; AltName: Full=2,3-epoxysqualene--cycloartenol cyclase;	SubName: Full=Uncharacterized protein {ECO:0000313|EMBL:GAY32127.1}; Flags: Fragment;	Oxidosqualene-lanosterol cyclase and related proteins	GO:0005773,vacuole; GO:0016871,cycloartenol synthase activity; GO:0019745,pentacyclic triterpenoid biosynthetic process; GO:0009555,pollen development; GO:0010027,thylakoid membrane organization	--
Cg4g020420	25.25	47.86	42.99	9.24	15.94	12.19	1502	3247	2623	613	1105	859	0.314	-1.673	4.43269e-07	2.44355e-05	down	--	--	K01853 cycloartenol synthase [EC:5.4.99.8] | (RefSeq) hypothetical protein (A)	hypothetical protein CICLE_v10007532mg [Citrus clementina]	RecName: Full=Cycloartenol synthase 2; EC=5.4.99.8;	RecName: Full=Terpene cyclase/mutase family member {ECO:0000256|RuleBase:RU362003}; EC=5.4.99.- {ECO:0000256|RuleBase:RU362003};	Oxidosqualene-lanosterol cyclase and related proteins	GO:0016871,cycloartenol synthase activity; GO:0010686,tetracyclic triterpenoid biosynthetic process	Pectic acid lyase
Cg4g020450	6.71	8.23	10.09	3.8	2.7	2.18	571	799	881	361	268	220	0.336	-1.573	7.62201e-07	3.83194e-05	down	--	--	K01853 cycloartenol synthase [EC:5.4.99.8] | (RefSeq) hypothetical protein (A)	hypothetical protein CICLE_v10007532mg [Citrus clementina]	RecName: Full=Cycloartenol synthase 2; EC=5.4.99.8;	RecName: Full=Terpene cyclase/mutase family member {ECO:0000256|RuleBase:RU362003}; EC=5.4.99.- {ECO:0000256|RuleBase:RU362003};	Oxidosqualene-lanosterol cyclase and related proteins	GO:0016871,cycloartenol synthase activity; GO:0010686,tetracyclic triterpenoid biosynthetic process	Pectic acid lyase
Cg4g020560	774.68	946.28	1063.03	402.7	313.06	399.71	37310	51985	52514	21636	17571	22807	0.391	-1.357	1.82046e-08	1.46672e-06	down	--	--	--	hypothetical protein CICLE_v10009331mg [Citrus clementina]	RecName: Full=Protein MARD1 {ECO:0000303|PubMed:15159630}; AltName: Full=Mediator of ABA-regulated dormancy1 {ECO:0000303|PubMed:15159630}; AltName: Full=Senescence-associated protein SAG102 {ECO:0000303|PubMed:11402199};	SubName: Full=Uncharacterized protein {ECO:0000313|EMBL:GAY37311.1};	--	GO:0010494,cytoplasmic stress granule; GO:0000932,P-body; GO:0046872,metal ion binding; GO:0009737,response to abscisic acid; GO:0010162,seed dormancy process	zinc-finger of the FCS-type, C2-C2
Cg4g020570	30.98	26.23	59.35	86.73	108.11	114.37	2440	2356	4794	7620	9922	10671	2.541	1.345	0.000401958	0.00728664	up	--	--	K01961 acetyl-CoA carboxylase, biotin carboxylase subunit [EC:6.4.1.2 6.3.4.14] | (RefSeq) hypothetical protein (A)	hypothetical protein CICLE_v10007954mg [Citrus clementina]	RecName: Full=Biotin carboxylase 2, chloroplastic; EC=6.3.4.14; AltName: Full=Acetyl-CoA carboxylase subunit A 2; Short=ACC; EC=6.4.1.2; Flags: Precursor;	SubName: Full=Uncharacterized protein {ECO:0000313|EMBL:ESR66428.1};	3-Methylcrotonyl-CoA carboxylase, biotin-containing subunit/Propionyl-CoA carboxylase, alpha chain/Acetyl-CoA carboxylase, biotin carboxylase subunit	GO:0009507,chloroplast; GO:0003989,acetyl-CoA carboxylase activity; GO:0005524,ATP binding; GO:0004075,biotin carboxylase activity; GO:0046872,metal ion binding; GO:0006633,fatty acid biosynthetic process; GO:2001295,malonyl-CoA biosynthetic process	ATP-grasp domain
Cg4g020660	5.08	5.88	1.99	12.51	10.71	12.92	441	582	177	1211	1083	1328	2.788	1.479	8.67394e-05	0.00213764	up	--	--	K14794 ribosomal RNA-processing protein 12 | (RefSeq) hypothetical protein (A)	hypothetical protein CISIN_1g0082101mg [Citrus sinensis]	RecName: Full=Protein NUCLEAR FUSION DEFECTIVE 4 {ECO:0000303|PubMed:16698901};	SubName: Full=Uncharacterized protein {ECO:0000313|EMBL:KDO62001.1};	--	GO:0016021,integral component of membrane; GO:0000741,karyogamy; GO:0010197,polar nucleus fusion; GO:0009651,response to salt stress	Major Facilitator Superfamily
Cg4g020710	20.8	15.09	34.22	67.04	91.8	87.08	2446	2024	4127	8795	12580	12132	3.361	1.749	2.083e-06	9.00701e-05	up	--	--	K01214 isoamylase [EC:3.2.1.68] | (RefSeq) isoamylase 1, chloroplastic (A)	hypothetical protein CISIN_1g003653mg [Citrus sinensis]	RecName: Full=Isoamylase 1, chloroplastic; Short=AtISA1; EC=3.2.1.68; Flags: Precursor;	SubName: Full=Uncharacterized protein {ECO:0000313|EMBL:KDO61988.1};	1,4-alpha-glucan branching enzyme/starch branching enzyme II	GO:0009507,chloroplast; GO:0010368,chloroplast isoamylase complex; GO:0019156,isoamylase activity; GO:0010021,amylopectin biosynthetic process; GO:0019252,starch biosynthetic process; GO:0005983,starch catabolic process	Alpha amylase, catalytic domain
Cg4g020720	7.43	10.75	3.43	23.75	23.7	29.43	570	941	270	2034	2120	2676	3.563	1.833	1.17185e-06	5.53707e-05	up	--	--	K05658 ATP-binding cassette, subfamily B (MDR/TAP), member 1 [EC:3.6.3.44] | (RefSeq) ABC transporter B family member 13-like (A)	hypothetical protein CISIN_1g022337mg [Citrus sinensis]	RecName: Full=ABC transporter I family member 17; Short=ABC transporter ABCI.17; Short=AtABCI17; AltName: Full=MRP-related protein 1; AltName: Full=Non-intrinsic ABC protein 3;	SubName: Full=Uncharacterized protein {ECO:0000313|EMBL:KDO61984.1};	Multidrug/pheromone exporter, ABC superfamily	GO:0005886,plasma membrane; GO:0005774,vacuolar membrane; GO:0005524,ATP binding; GO:0016887,ATPase activity; GO:0005315,inorganic phosphate transmembrane transporter activity; GO:0005215,transporter activity; GO:0035435,phosphate ion transmembrane transport	AAA domain
Cg4g020730	0.04	0	0	0.42	0.91	0.53	2	0	0	24	54	32	48.317	5.594	1.65872e-05	0.000550561	up	--	--	K19041 E3 ubiquitin-protein ligase RNF38/44 [EC:2.3.2.27] | (RefSeq) RING-H2 finger protein ATL43 (A)	hypothetical protein CUMW_027950 [Citrus unshiu]	RecName: Full=RING-H2 finger protein ATL43; EC=2.3.2.27 {ECO:0000305}; AltName: Full=RING-type E3 ubiquitin transferase ATL43 {ECO:0000305}; Flags: Precursor;	SubName: Full=Uncharacterized protein {ECO:0000313|EMBL:GAY37292.1};	FOG: Predicted E3 ubiquitin ligase	GO:0016021,integral component of membrane; GO:0046872,metal ion binding; GO:0061630,ubiquitin protein ligase activity; GO:0043161,proteasome-mediated ubiquitin-dependent protein catabolic process	Zinc-ribbon, C4HC2 type
Cg4g021380	44.46	43.16	22.61	20.63	17.79	16.44	2143	2373	1118	1109	999	939	0.492	-1.022	0.000300999	0.00579055	down	--	--	K04125 gibberellin 2-oxidase [EC:1.14.11.13] | (RefSeq) gibberellin 2-beta-dioxygenase 8 (A)	hypothetical protein CISIN_1g036868mg [Citrus sinensis]	RecName: Full=2-oxoglutarate-dependent dioxygenase DAO; EC=1.14.11.-; AltName: Full=Protein DIOXYGENASE FOR AUXIN OXIDATION;	SubName: Full=Uncharacterized protein {ECO:0000313|EMBL:KDO61853.1};	Iron/ascorbate family oxidoreductases	GO:0051213,dioxygenase activity; GO:0046872,metal ion binding; GO:0009852,auxin catabolic process	non-haem dioxygenase in morphine synthesis N-terminal
Cg4g021720	2.57	2.03	4.07	10.4	8.17	16.1	133	120	216	601	493	988	3.875	1.954	3.55542e-06	0.000143534	up	--	--	K01602 ribulose-bisphosphate carboxylase small chain [EC:4.1.1.39] | (RefSeq) hypothetical protein (A)	hypothetical protein CISIN_1g029245mg [Citrus sinensis]	RecName: Full=Ribulose bisphosphate carboxylase small chain, chloroplastic; Short=RuBisCO small subunit; EC=4.1.1.39; Flags: Precursor;	RecName: Full=Ribulose bisphosphate carboxylase small chain {ECO:0000256|RuleBase:RU003627}; EC=4.1.1.39 {ECO:0000256|RuleBase:RU003627};	--	GO:0009507,chloroplast; GO:0004497,monooxygenase activity; GO:0016984,ribulose-bisphosphate carboxylase activity; GO:0009853,photorespiration; GO:0019253,reductive pentose-phosphate cycle	Ribulose bisphosphate carboxylase, small chain
Cg4g021810	0.3	0.86	0.44	1.99	1.78	1.88	8	26	12	59	55	59	3.464	1.792	0.00128099	0.0182405	up	--	--	K14484 auxin-responsive protein IAA | (RefSeq) hypothetical protein (A)	PREDICTED: auxin-responsive protein IAA33 [Citrus sinensis]	RecName: Full=Auxin-responsive protein IAA33; AltName: Full=Indoleacetic acid-induced protein 33;	SubName: Full=Uncharacterized protein {ECO:0000313|EMBL:GAY37155.1};	--	GO:0005634,nucleus; GO:0003700,DNA-binding transcription factor activity; GO:0009734,auxin-activated signaling pathway; GO:0009733,response to auxin; GO:0006351,transcription, DNA-templated	Erythronolide synthase, docking
Cg4g022000	1.45	2	1.31	3.44	4.79	4.7	105	165	97	277	403	402	2.668	1.416	6.44978e-07	3.33144e-05	up	--	--	K01904 4-coumarate--CoA ligase [EC:6.2.1.12] | (RefSeq) hypothetical protein (A)	hypothetical protein CISIN_1g009077mg [Citrus sinensis]	RecName: Full=4-coumarate--CoA ligase 1; Short=4CL 1; EC=6.2.1.12; AltName: Full=4-coumaroyl-CoA synthase 1;	SubName: Full=Uncharacterized protein {ECO:0000313|EMBL:KDO46519.1};	Acyl-CoA synthetase	GO:0016207,4-coumarate-CoA ligase activity; GO:0005524,ATP binding; GO:0009698,phenylpropanoid metabolic process	AMP-binding enzyme C-terminal domain
Cg4g022300	0.06	0	0.12	5.29	13.47	7.95	2	0	4	190	505	303	144.08	7.171	1.16676e-20	9.99864e-18	up	--	--	K20412 peptidase inhibitor 16 | (RefSeq) pathogenesis-related protein PR-1-like (A)	hypothetical protein CUMW_111530 [Citrus unshiu]	RecName: Full=Pathogenesis-related protein PR-1; Flags: Precursor;	SubName: Full=Uncharacterized protein {ECO:0000313|EMBL:GAY48422.1};	Defense-related protein containing SCP domain	GO:0005576,extracellular region; GO:0006952,defense response; GO:0009607,response to biotic stimulus	Cysteine-rich secretory protein family
Cg4g022380	280.86	306.02	335.59	182.99	112.38	151.49	16571	20595	20309	12044	7727	10589	0.473	-1.081	2.94068e-05	0.000892075	down	--	--	K12135 zinc finger protein CONSTANS | (RefSeq) hypothetical protein (A)	hypothetical protein CICLE_v10008366mg [Citrus clementina]	RecName: Full=Zinc finger protein CONSTANS-LIKE 5;	SubName: Full=Uncharacterized protein {ECO:0000313|EMBL:ESR66683.1};	GATA-4/5/6 transcription factors	GO:0005634,nucleus; GO:0003700,DNA-binding transcription factor activity; GO:0008270,zinc ion binding; GO:0048571,long-day photoperiodism; GO:0048579,negative regulation of long-day photoperiodism, flowering; GO:0045892,negative regulation of transcription, DNA-templated; GO:0048576,positive regulation of short-day photoperiodism, flowering; GO:0009909,regulation of flower development; GO:0006355…	B-box zinc finger
Cg4g022490	0.28	0.35	0.28	1.23	1.17	1.37	30	43	31	146	145	172	4.011	2.004	9.32659e-10	1.13441e-07	up	--	--	K05387 glutamate receptor, ionotropic, plant | (RefSeq) glutamate receptor 2.8-like (A)	hypothetical protein CUMW_111690 [Citrus unshiu]	RecName: Full=Glutamate receptor 2.8; AltName: Full=Ligand-gated ion channel 2.8; Flags: Precursor;	SubName: Full=Uncharacterized protein {ECO:0000313|EMBL:GAY48444.1};	Glutamate-gated kainate-type ion channel receptor subunit GluR5 and related subunits	GO:0016021,integral component of membrane; GO:0005622,intracellular; GO:0005886,plasma membrane; GO:0005262,calcium channel activity; GO:0008066,glutamate receptor activity; GO:0004970,ionotropic glutamate receptor activity; GO:0006816,calcium ion transport; GO:0019722,calcium-mediated signaling; GO:0071230,cellular response to amino acid stimulus	Ligated ion channel L-glutamate- and glycine-binding site
Cg4g022560	5.77	6.27	3.2	11.01	9.34	11.44	724	897	412	1541	1366	1700	2.07	1.05	0.000177208	0.00379218	up	--	--	K16055 trehalose 6-phosphate synthase/phosphatase [EC:2.4.1.15 3.1.3.12] | (RefSeq) probable alpha,alpha-trehalose-phosphate synthase [UDP-forming] 11 (A)	hypothetical protein CISIN_1g003042mg [Citrus sinensis]	RecName: Full=Probable alpha,alpha-trehalose-phosphate synthase [UDP-forming] 11; EC=2.4.1.15; AltName: Full=Trehalose-6-phosphate synthase 11; Short=AtTPS11;	SubName: Full=Uncharacterized protein {ECO:0000313|EMBL:KDO62385.1};	Trehalose-6-phosphate synthase component TPS1 and related subunits	GO:0005829,cytosol; GO:0005739,mitochondrion; GO:0016791,phosphatase activity; GO:0016757,transferase activity, transferring glycosyl groups; GO:0005992,trehalose biosynthetic process; GO:0070413,trehalose metabolism in response to stress	haloacid dehalogenase-like hydrolase
Cg4g022640	0.59	1.92	0.43	0.07	0.1	0	16	59	12	2	3	0	0.054	-4.198	0.000300518	0.00578719	down	--	--	K20628 expansin | (RefSeq) putative EG45-like domain containing protein 1 (A)	hypothetical protein CISIN_1g032956mg [Citrus sinensis]	RecName: Full=EG45-like domain containing protein 2; AltName: Full=Plant natriuretic peptide A; Short=AtEXPR3; Short=AtPNP-A; Short=Ath-ExpGamma-1.2; Flags: Precursor;	SubName: Full=Uncharacterized protein {ECO:0000313|EMBL:KDO62377.1};	--	GO:0048046,apoplast; GO:0005618,cell wall; GO:0010230,alternative respiration; GO:0009627,systemic acquired resistance	Lytic transglycolase
Cg4g022720	20.78	40.27	26.87	4.06	6.16	2.39	675	1492	895	147	233	92	0.14	-2.837	7.32558e-13	1.74822e-10	down	--	--	--	hypothetical protein CISIN_1g030032mg [Citrus sinensis]	RecName: Full=Transcription factor IBH1-like 1 {ECO:0000303|PubMed:24505057}; Short=AtIBL1 {ECO:0000303|PubMed:24505057}; AltName: Full=BHLH transcription factor eta; Short=bHLH eta {ECO:0000312|EMBL:CAE09173.1}; AltName: Full=Basic helix-loop-helix protein 159; Short=AtbHLH159 {ECO:0000303|PubMed:14600211}; Short=bHLH 159; AltName: Full=bHLH transcription factor bHLH159;	SubName: Full=Uncharacterized protein {ECO:0000313|EMBL:KDO62366.1};	--	GO:0005634,nucleus; GO:0003677,DNA binding; GO:0003700,DNA-binding transcription factor activity; GO:0046983,protein dimerization activity; GO:0009742,brassinosteroid mediated signaling pathway; GO:0009740,gibberellic acid mediated signaling pathway; GO:0040008,regulation of growth; GO:0006351,transcription, DNA-templated	--
Cg4g022930	31.02	48.45	57.68	21.6	18.52	21.97	1923	3426	3668	1494	1338	1614	0.44	-1.185	8.98375e-05	0.00219676	down	--	--	--	hypothetical protein CICLE_v10021055mg [Citrus clementina]	RecName: Full=Protein ABIL2; AltName: Full=Abl interactor-like protein 2; Short=AtABIL2;	SubName: Full=Uncharacterized protein {ECO:0000313|EMBL:ESR54370.1};	--	GO:0005737,cytoplasm; GO:0005856,cytoskeleton	--
Cg4g023170	0.08	0.21	0.04	0.62	0.69	0.68	4	12	2	34	40	40	5.908	2.563	0.000668272	0.0109461	up	--	--	K04733 interleukin-1 receptor-associated kinase 4 [EC:2.7.11.1] | (RefSeq) putative receptor-like protein kinase At5g39000 isoform X1 (A)	hypothetical protein CICLE_v10021862mg [Citrus clementina]	RecName: Full=Dof zinc finger protein 2 {ECO:0000305}; Short=OsDof2 {ECO:0000303|Ref.1};	SubName: Full=Uncharacterized protein {ECO:0000313|EMBL:GAY60418.1};	--	GO:0005634,nucleus; GO:0003677,DNA binding; GO:0046872,metal ion binding; GO:0006355,regulation of transcription, DNA-templated; GO:0006351,transcription, DNA-templated	Dof domain, zinc finger
Cg4g023260	5.21	12.89	3.19	1.74	1.22	1.97	172	485	108	64	47	77	0.233	-2.099	7.92177e-05	0.00198339	down	--	--	--	hypothetical protein CICLE_v10022988mg [Citrus clementina]	RecName: Full=Protein yippee-like At4g27740;	SubName: Full=Uncharacterized protein {ECO:0000313|EMBL:GAY60411.1};	Predicted Yippee-type zinc-binding protein	GO:0046872,metal ion binding	Probable zinc-ribbon domain
Cg4g023480	4.45	4.29	8.35	17.05	13.75	18.97	40	44	77	171	144	202	2.813	1.492	0.000586013	0.0098468	up	--	--	--	--	--	--	--	--	--
Cg4g023550	1.28	2.09	3.9	0.6	0.49	0.94	38	71	119	20	17	33	0.269	-1.894	0.00227753	0.028702	down	--	--	K13065 shikimate O-hydroxycinnamoyltransferase [EC:2.3.1.133] | (RefSeq) shikimate O-hydroxycinnamoyltransferase-like (A)	PREDICTED: shikimate O-hydroxycinnamoyltransferase-like [Citrus sinensis]	RecName: Full=Shikimate O-hydroxycinnamoyltransferase; EC=2.3.1.133; AltName: Full=Hydroxycinnamoyl transferase; AltName: Full=Hydroxycinnamoyl-Coenzyme A shikimate/quinate hydroxycinnamoyltransferase;	SubName: Full=Hydroxycinnamoyl-CoA shikimate/quinate hydroxycinnamoyl transferase {ECO:0000313|EMBL:JAV45155.1};	--	GO:0047172,shikimate O-hydroxycinnamoyltransferase activity	Transferase family
Cg4g023690	11.24	5.79	7.63	45.06	31.08	54.21	313	184	218	1400	1009	1789	5.182	2.373	3.56778e-11	6.59445e-09	up	--	--	K22314 glucosinolate gamma-glutamyl hydrolase [EC:3.4.19.16] | (RefSeq) hypothetical protein (A)	hypothetical protein CISIN_1g025645mg [Citrus sinensis]	RecName: Full=Gamma-glutamyl peptidase 5 {ECO:0000305}; EC=3.4.19.- {ECO:0000305};	SubName: Full=Uncharacterized protein {ECO:0000313|EMBL:KDO62310.1};	Predicted glutamine synthetase	GO:0005829,cytosol; GO:0008233,peptidase activity	Homoserine O-succinyltransferase
Cg4g024020	0.46	0.35	0.06	3.41	5.26	4.51	14	12	2	116	187	163	15.074	3.914	1.00579e-11	2.03895e-09	up	--	--	--	--	--	--	--	--	--
Cg4g024030	0.12	0	0.11	1.14	0.94	1.07	2	0	2	22	19	22	13.699	3.776	0.000712978	0.0114789	up	--	--	K04733 interleukin-1 receptor-associated kinase 4 [EC:2.7.11.1] | (RefSeq) probable L-type lectin-domain containing receptor kinase VII.2 isoform X1 (A)	PREDICTED: uncharacterized protein LOC102614432 [Citrus sinensis]	RecName: Full=L-type lectin-domain containing receptor kinase VII.1; Short=LecRK-VII.1; EC=2.7.11.1; Flags: Precursor;	SubName: Full=Uncharacterized protein {ECO:0000313|EMBL:ESR65083.1};	--	GO:0016021,integral component of membrane; GO:0005886,plasma membrane; GO:0005524,ATP binding; GO:0030246,carbohydrate binding; GO:0004674,protein serine/threonine kinase activity	--
Cg4g024040	0	0	0	1.3	0.29	1.5	0	0	0	13	3	16	52.328	5.709	0.00352405	0.0397797	up	--	--	K13065 shikimate O-hydroxycinnamoyltransferase [EC:2.3.1.133] | (RefSeq) shikimate O-hydroxycinnamoyltransferase-like (A)	hypothetical protein CUMW_112550 [Citrus unshiu]	RecName: Full=Shikimate O-hydroxycinnamoyltransferase; EC=2.3.1.133; AltName: Full=Hydroxycinnamoyl transferase; AltName: Full=Hydroxycinnamoyl-Coenzyme A shikimate/quinate hydroxycinnamoyltransferase;	SubName: Full=Uncharacterized protein {ECO:0000313|EMBL:GAY48553.1};	--	GO:0047172,shikimate O-hydroxycinnamoyltransferase activity	--
Cg4g024570	97.84	98.47	57.07	191.26	176.45	193.69	7340	8426	4391	16006	15426	17214	2.192	1.132	1.84837e-06	8.14804e-05	up	--	--	K07198 5'-AMP-activated protein kinase, catalytic alpha subunit [EC:2.7.11.11] | (RefSeq) CBL-interacting serine/threonine-protein kinase 6 (A)	PREDICTED: CBL-interacting serine/threonine-protein kinase 6 [Citrus sinensis]	RecName: Full=CBL-interacting serine/threonine-protein kinase 6; EC=2.7.11.1; AltName: Full=SNF1-related kinase 3.14; AltName: Full=SOS2-like protein kinase PKS4; AltName: Full=SOS3-interacting protein 3;	SubName: Full=Uncharacterized protein {ECO:0000313|EMBL:GAY56738.1};	Serine/threonine protein kinase	GO:0005783,endoplasmic reticulum; GO:0005622,intracellular; GO:0005524,ATP binding; GO:0004674,protein serine/threonine kinase activity; GO:0010540,basipetal auxin transport; GO:0042538,hyperosmotic salinity response; GO:0035556,intracellular signal transduction; GO:0007275,multicellular organism development; GO:0018105,peptidyl-serine phosphorylation; GO:0018107,peptidyl-threonine phosphorylatio…	Kinase-like
Cg4g024590	4.27	6.19	1.32	15.55	16.2	10.66	431	713	137	1750	1905	1274	3.599	1.848	9.36605e-05	0.00226382	up	--	--	K04733 interleukin-1 receptor-associated kinase 4 [EC:2.7.11.1] | (RefSeq) cysteine-rich receptor-like protein kinase 7 (A)	PREDICTED: putative cysteine-rich receptor-like protein kinase 35 [Citrus sinensis]	RecName: Full=Cysteine-rich receptor-like protein kinase 5; Short=Cysteine-rich RLK5; EC=2.7.11.-; AltName: Full=Receptor-like protein kinase 6; Flags: Precursor;	SubName: Full=Cysteine-rich RLK 34, putative isoform 1 {ECO:0000313|EMBL:EOY29613.1};	Serine/threonine protein kinase	GO:0016021,integral component of membrane; GO:0005886,plasma membrane; GO:0005524,ATP binding; GO:0004674,protein serine/threonine kinase activity; GO:0042742,defense response to bacterium; GO:0012501,programmed cell death; GO:0006468,protein phosphorylation; GO:0009751,response to salicylic acid	Phosphotransferase enzyme family
Cg4g024690	2.47	2.29	2.26	6.33	7.18	6.47	218	230	204	622	738	676	2.783	1.477	9.52898e-15	3.15175e-12	up	--	--	K02209 DNA replication licensing factor MCM5 [EC:3.6.4.12] | (RefSeq) DNA replication licensing factor MCM5 (A)	PREDICTED: DNA replication licensing factor MCM5 isoform X1 [Citrus sinensis]	RecName: Full=DNA replication licensing factor MCM5; EC=3.6.4.12; AltName: Full=Minichromosome maintenance protein 5; Short=AtMCM5;	RecName: Full=DNA helicase {ECO:0000256|SAAS:SAAS00536514}; EC=3.6.4.12 {ECO:0000256|SAAS:SAAS00536514};	DNA replication licensing factor, MCM5 component	GO:0005737,cytoplasm; GO:0042555,MCM complex; GO:0005634,nucleus; GO:0000347,THO complex; GO:0005524,ATP binding; GO:0003682,chromatin binding; GO:0003678,DNA helicase activity; GO:0003688,DNA replication origin binding; GO:0007049,cell cycle; GO:0006270,DNA replication initiation; GO:0006268,DNA unwinding involved in DNA replication	ATPase family associated with various cellular activities (AAA)
Cg4g024910	0.21	0.24	0.2	0.77	1.65	2.28	6	8	6	25	56	79	7.154	2.839	4.55967e-05	0.00126046	up	--	--	--	PREDICTED: uncharacterized protein LOC102614714 [Citrus sinensis]	--	SubName: Full=Uncharacterized protein {ECO:0000313|EMBL:KDO59319.1};	--	--	--
Cg5g000260	8.06	4.59	16.71	39.4	39.42	70.78	211	137	449	1151	1203	2196	4.87	2.284	1.08286e-05	0.000378761	up	--	--	K00161 pyruvate dehydrogenase E1 component alpha subunit [EC:1.2.4.1] | (RefSeq) pyruvate dehydrogenase E1 component subunit alpha-3, chloroplastic (A)	hypothetical protein CISIN_1g034599mg [Citrus sinensis]	RecName: Full=Pyruvate dehydrogenase E1 component subunit alpha-3, chloroplastic; EC=1.2.4.1; Flags: Precursor;	SubName: Full=Uncharacterized protein {ECO:0000313|EMBL:KDO76775.1};	Pyruvate dehydrogenase E1, alpha subunit	GO:0009507,chloroplast; GO:0009941,chloroplast envelope; GO:0009570,chloroplast stroma; GO:0004739,pyruvate dehydrogenase (acetyl-transferring) activity; GO:0006086,acetyl-CoA biosynthetic process from pyruvate; GO:0006096,glycolytic process	--
Cg5g000440	0	0	0	0.39	0.75	0.98	0	0	0	26	53	70	239.725	7.905	2.02908e-08	1.6141e-06	up	--	--	K13699 abhydrolase domain-containing protein 5 [EC:2.3.1.51] | (RefSeq) probable 1-acylglycerol-3-phosphate O-acyltransferase (A)	PREDICTED: uncharacterized protein LOC102607146 isoform X1 [Citrus sinensis]	RecName: Full=Probable lysophospholipase BODYGUARD 3 {ECO:0000303|PubMed:16415209}; Short=AtBDG3 {ECO:0000303|PubMed:16415209}; EC=3.1.1.- {ECO:0000305}; Flags: Precursor;	SubName: Full=Uncharacterized protein {ECO:0000313|EMBL:ESR52457.1};	Predicted hydrolase/acyltransferase (alpha/beta hydrolase superfamily)	GO:0005618,cell wall; GO:0005576,extracellular region; GO:0005886,plasma membrane; GO:0016787,hydrolase activity; GO:0071555,cell wall organization	Putative esterase
Cg5g000500	2.23	2.44	0.92	6.25	8.91	11.93	92	115	39	288	429	584	4.837	2.274	1.17403e-07	7.50304e-06	up	--	--	K09338 homeobox-leucine zipper protein | (RefSeq) homeobox-leucine zipper protein ATHB-12-like (A)	PREDICTED: homeobox-leucine zipper protein ATHB-12-like isoform X1 [Citrus sinensis]	RecName: Full=Homeobox-leucine zipper protein ATHB-7; AltName: Full=HD-ZIP protein ATHB-7; AltName: Full=Homeodomain transcription factor ATHB-7;	SubName: Full=Uncharacterized protein {ECO:0000313|EMBL:GAY64780.1};	Transcription factor HEX, contains HOX and HALZ domains	GO:0005634,nucleus; GO:0003700,DNA-binding transcription factor activity; GO:0043565,sequence-specific DNA binding; GO:0045893,positive regulation of transcription, DNA-templated; GO:0009737,response to abscisic acid; GO:0009414,response to water deprivation; GO:0006351,transcription, DNA-templated	Homeobox KN domain
Cg5g000660	0.62	0.1	1.45	5.21	3.45	8.78	32	6	76	298	206	533	7.615	2.929	0.00018008	0.00383621	up	--	--	K15104 solute carrier family 25 (mitochondrial oxoglutarate transporter), member 11 | (RefSeq) Putative 2-oxoglutarate/malatecarrier protein (A)	hypothetical protein CICLE_v10020066mg [Citrus clementina]	--	SubName: Full=Uncharacterized protein {ECO:0000313|EMBL:ESR52486.1};	Predicted sugar transporter	GO:0016021,integral component of membrane; GO:0015098,molybdate ion transmembrane transporter activity	Major Facilitator Superfamily
Cg5g000690	1.42	0.74	0.43	3.2	5.59	3.49	116	69	36	292	533	338	4.677	2.225	1.79671e-06	7.97022e-05	up	--	--	K00025 malate dehydrogenase [EC:1.1.1.37] | (RefSeq) malate dehydrogenase, cytoplasmic-like (A)	PREDICTED: oligopeptide transporter 7 isoform X1 [Citrus sinensis]	RecName: Full=Oligopeptide transporter 7; Short=AtOPT7;	SubName: Full=Uncharacterized protein {ECO:0000313|EMBL:ESR52490.1};	Sexual differentiation process protein ISP4	GO:0005887,integral component of plasma membrane; GO:0016020,membrane; GO:0035673,oligopeptide transmembrane transporter activity; GO:0015031,protein transport	OPT oligopeptide transporter protein
Cg5g000880	40.05	47.78	66.32	24.42	33.83	18.32	7431	10112	12621	5055	7316	4028	0.478	-1.066	0.00101469	0.0150867	down	--	--	K14780 ATP-dependent RNA helicase DHX37/DHR1 [EC:3.6.4.13] | (RefSeq) ATP-dependent RNA helicase DEAH13 (A)	PREDICTED: ATP-dependent RNA helicase DEAH13 isoform X1 [Citrus sinensis]	RecName: Full=ATP-dependent RNA helicase DEAH13; EC=3.6.4.13; AltName: Full=Protein FASCIATED STEM 4 {ECO:0000303|PubMed:19295920}; Short=AtFAS4 {ECO:0000303|PubMed:19295920};	SubName: Full=Uncharacterized protein {ECO:0000313|EMBL:GAY39352.1};	DEAH-box RNA helicase	GO:0005737,cytoplasm; GO:0005524,ATP binding; GO:0004004,ATP-dependent RNA helicase activity; GO:0003723,RNA binding; GO:0006396,RNA processing	AAA domain
Cg5g001280	52.03	43	92.6	25.35	28.21	30.36	1380	1301	2519	750	872	954	0.429	-1.221	0.00083212	0.0128248	down	--	--	K12261 2-hydroxyacyl-CoA lyase 1 [EC:4.1.-.-] | (RefSeq) 2-hydroxyacyl-CoA lyase (A)	PREDICTED: NAD(P)H-quinone oxidoreductase subunit S, chloroplastic [Citrus sinensis]	RecName: Full=NAD(P)H-quinone oxidoreductase subunit S, chloroplastic {ECO:0000305}; EC=1.6.5.- {ECO:0000305}; AltName: Full=NAD(P)H dehydrogenase subunit S {ECO:0000303|PubMed:21785130}; Short=NDH subunit S {ECO:0000305}; AltName: Full=NADH-plastoquinone oxidoreductase subunit S {ECO:0000305}; AltName: Full=Protein CHLORORESPIRATORY REDUCTION 31 {ECO:0000303|PubMed:21505067}; Flags: Precursor;	SubName: Full=Uncharacterized protein {ECO:0000313|EMBL:KDO76540.1};	--	GO:0009507,chloroplast; GO:0009534,chloroplast thylakoid; GO:0009535,chloroplast thylakoid membrane; GO:0010598,NAD(P)H dehydrogenase complex (plastoquinone); GO:0016491,oxidoreductase activity; GO:0048038,quinone binding; GO:0009767,photosynthetic electron transport chain	NAD(P)H dehydrogenase subunit S
Cg5g001390	0.23	0	0.07	1.36	0.89	0.52	14	0	4	91	62	37	9.069	3.181	0.00201599	0.0260326	up	--	--	K14497 protein phosphatase 2C [EC:3.1.3.16] | (RefSeq) probable protein phosphatase 2C 8 (A)	PREDICTED: probable protein phosphatase 2C 8 [Citrus sinensis]	RecName: Full=Probable protein phosphatase 2C 8; Short=OsPP2C08; EC=3.1.3.16;	SubName: Full=Uncharacterized protein {ECO:0000313|EMBL:ESR52597.1};	Serine/threonine protein phosphatase	GO:0046872,metal ion binding; GO:0004722,protein serine/threonine phosphatase activity	Protein phosphatase 2C
Cg5g001520	515.64	481.18	880.22	1388.57	971.39	1629.34	15507	16506	27152	46585	34044	58051	2.053	1.038	0.00403485	0.0441748	up	--	--	--	hypothetical protein CISIN_1g032053mg [Citrus sinensis]	--	SubName: Full=Uncharacterized protein {ECO:0000313|EMBL:KDO76494.1};	--	--	--
Cg5g001530	321.71	146.67	478.73	1096.72	685.85	1165.63	8711	4530	13296	33128	21642	37392	2.984	1.577	0.000627913	0.0103842	up	--	--	--	hypothetical protein CUMW_043020 [Citrus unshiu]	--	SubName: Full=Uncharacterized protein {ECO:0000313|EMBL:GAY39263.1};	--	--	--
Cg5g001600	0.15	0.05	0.24	0.54	0.53	0.97	10	4	16	39	40	75	4.41	2.141	0.00353955	0.0398871	up	--	--	K09273 upstream-binding transcription factor | (RefSeq) high mobility group B protein 6-like (A)	hypothetical protein CUMW_042960 [Citrus unshiu]	RecName: Full=High mobility group B protein 13; AltName: Full=Nucleosome/chromatin assembly factor group D 13;	SubName: Full=Uncharacterized protein {ECO:0000313|EMBL:GAY39257.1};	HMG box-containing protein	GO:0005634,nucleus; GO:0003677,DNA binding; GO:0003700,DNA-binding transcription factor activity	CHDNT (NUC034) domain
Cg5g001720	16.52	27.25	25	13.26	8.33	11.41	143	269	222	128	84	117	0.469	-1.091	0.00215213	0.027341	down	--	--	--	hypothetical protein CICLE_v10023159mg [Citrus clementina]	RecName: Full=Arabinogalactan peptide 20; Short=AG-peptide 20; Flags: Precursor;	SubName: Full=Uncharacterized protein {ECO:0000313|EMBL:ESR52645.1};	--	GO:0031225,anchored component of membrane; GO:0005886,plasma membrane	Arabinogalactan peptide
Cg5g001740	0.54	0.71	0.26	1.36	1.37	2.82	20	30	10	56	59	123	3.647	1.867	0.00142949	0.0199336	up	--	--	K13434 pathogenesis-related genes transcriptional activator PTI6 | (RefSeq) pathogenesis-related genes transcriptional activator PTI6-like (A)	PREDICTED: ethylene-responsive transcription factor CRF2 [Citrus sinensis]	RecName: Full=Ethylene-responsive transcription factor CRF2; AltName: Full=Protein CYTOKININ RESPONSE FACTOR 2;	SubName: Full=Uncharacterized protein {ECO:0000313|EMBL:ESR52647.1};	--	GO:0005737,cytoplasm; GO:0005634,nucleus; GO:0003700,DNA-binding transcription factor activity; GO:0042802,identical protein binding; GO:0043565,sequence-specific DNA binding; GO:0048825,cotyledon development; GO:0009736,cytokinin-activated signaling pathway; GO:0009873,ethylene-activated signaling pathway; GO:0048364,root development; GO:0006351,transcription, DNA-templated	AP2 domain
Cg5g002200	3.67	5.72	2.79	1.3	0.97	1.73	91	162	71	36	28	51	0.327	-1.613	0.000342152	0.00645059	down	--	--	K04733 interleukin-1 receptor-associated kinase 4 [EC:2.7.11.1] | (RefSeq) probable LRR receptor-like serine/threonine-protein kinase At1g51880 (A)	hypothetical protein CUMW_042380 [Citrus unshiu]	RecName: Full=Heavy metal-associated isoprenylated plant protein 39 {ECO:0000303|PubMed:21072340, ECO:0000303|PubMed:23368984}; Short=AtHIP39 {ECO:0000303|PubMed:21072340, ECO:0000303|PubMed:23368984}; Flags: Precursor;	SubName: Full=Uncharacterized protein {ECO:0000313|EMBL:GAY39181.1};	Copper chaperone	GO:0005737,cytoplasm; GO:0046914,transition metal ion binding; GO:0046916,cellular transition metal ion homeostasis; GO:0030001,metal ion transport	Heavy-metal-associated domain
Cg5g002260	9.05	4.98	6.75	18.55	23.43	25.41	880	552	673	2012	2655	2927	3.162	1.661	3.20918e-08	2.34507e-06	up	--	--	K04079 molecular chaperone HtpG | (RefSeq) heat shock protein 83-like (A)	PREDICTED: heat shock protein 83-like [Citrus sinensis]	RecName: Full=Heat shock protein 83;	SubName: Full=Uncharacterized protein {ECO:0000313|EMBL:KDO76323.1};	Molecular chaperone (HSP90 family)	GO:0005737,cytoplasm; GO:0005524,ATP binding; GO:0051082,unfolded protein binding; GO:0006457,protein folding; GO:0006950,response to stress	Vitamin B12 dependent methionine synthase, activation domain
Cg5g002420	0.08	0	0.08	0.67	0.86	1.1	3	0	3	27	36	47	15.833	3.985	3.16815e-05	0.000944912	up	--	--	K03539 ribonuclease P/MRP protein subunit RPP1 [EC:3.1.26.5] | (RefSeq) uncharacterized LOC105046161 (A)	PREDICTED: zinc finger protein CONSTANS [Citrus sinensis]	RecName: Full=Zinc finger protein CONSTANS-LIKE 3;	SubName: Full=Uncharacterized protein {ECO:0000313|EMBL:GAY39155.1};	--	GO:0005634,nucleus; GO:0003700,DNA-binding transcription factor activity; GO:0043565,sequence-specific DNA binding; GO:0008270,zinc ion binding; GO:0010161,red light signaling pathway; GO:0009909,regulation of flower development; GO:0010099,regulation of photomorphogenesis	CCT motif
Cg5g002470	28.76	42.38	18.41	13.48	17.6	12.82	1736	2918	1140	908	1238	917	0.486	-1.041	0.000734794	0.0117498	down	--	--	K19202 histone deacetylase complex subunit SAP30 | (RefSeq) uncharacterized protein LOC103337546 (A)	PREDICTED: uncharacterized protein LOC102623550 isoform X1 [Citrus sinensis]	--	SubName: Full=Uncharacterized protein {ECO:0000313|EMBL:KDO76275.1};	--	--	--
Cg5g002560	2.88	5.49	2.88	1.1	1.73	0.74	236	514	242	101	165	72	0.312	-1.681	5.05232e-05	0.00137646	down	--	--	K15398 fatty acid omega-hydroxylase [EC:1.14.-.-] | (RefSeq) cytochrome P450 86A22 (A)	PREDICTED: cytochrome P450 86A22 [Citrus sinensis]	RecName: Full=Cytochrome P450 86A22 {ECO:0000303|PubMed:19940120}; EC=1.14.13.204 {ECO:0000269|PubMed:19940120}; AltName: Full=Long-chain acyl-CoA omega-monooxygenase {ECO:0000305};	SubName: Full=Uncharacterized protein {ECO:0000313|EMBL:GAY39129.1};	Cytochrome P450 CYP4/CYP19/CYP26 subfamilies	GO:0016021,integral component of membrane; GO:0020037,heme binding; GO:0005506,iron ion binding; GO:0016709,oxidoreductase activity, acting on paired donors, with incorporation or reduction of molecular oxygen, NAD(P)H as one donor, and incorporation of one atom of oxygen; GO:0035336,long-chain fatty-acyl-CoA metabolic process	Cytochrome P450
Cg5g002770	0.62	1.4	0.67	0.16	0.22	0.26	75	192	82	21	31	37	0.235	-2.086	1.75667e-05	0.000580007	down	--	--	K08360 cytochrome b-561 [EC:1.16.5.1] | (RefSeq) uncharacterized protein LOC7484383 isoform X1 (A)	PREDICTED: remorin-like isoform X2 [Citrus sinensis]	RecName: Full=Uncharacterized protein At3g61260;	SubName: Full=Uncharacterized protein {ECO:0000313|EMBL:GAY39104.1};	--	GO:0005886,plasma membrane; GO:0009506,plasmodesma; GO:0005773,vacuole	Remorin, C-terminal region
Cg5g003440	4.83	2.41	3.18	0.59	1.39	0.51	176	100	119	24	59	22	0.231	-2.113	6.91988e-05	0.00177497	down	--	--	K15040 voltage-dependent anion channel protein 2 | (RefSeq) mitochondrial outer membrane protein porin of 36 kDa-like (A)	PREDICTED: mitochondrial outer membrane protein porin of 36 kDa-like [Citrus sinensis]	RecName: Full=Mitochondrial outer membrane protein porin of 36 kDa; AltName: Full=POM 36; AltName: Full=Voltage-dependent anion-selective channel protein; Short=VDAC;	SubName: Full=Uncharacterized protein {ECO:0000313|EMBL:ESR52892.1};	Porin/voltage-dependent anion-selective channel protein	GO:0005741,mitochondrial outer membrane; GO:0046930,pore complex; GO:0015288,porin activity; GO:0008308,voltage-gated anion channel activity	Eukaryotic porin
Cg5g003510	189.63	255.21	254	106.07	109.63	95.78	11588	17789	15921	7231	7807	6934	0.434	-1.204	5.33642e-09	5.03038e-07	down	--	--	K09338 homeobox-leucine zipper protein | (RefSeq) homeobox-leucine zipper protein HAT5-like (A)	PREDICTED: homeobox-leucine zipper protein HAT5-like [Citrus sinensis]	RecName: Full=Homeobox-leucine zipper protein HAT5; AltName: Full=HD-ZIP protein ATHB-1; AltName: Full=Homeodomain transcription factor ATHB-1; AltName: Full=Homeodomain-leucine zipper protein HAT5; Short=HD-ZIP protein 5;	SubName: Full=Uncharacterized protein {ECO:0000313|EMBL:GAY39010.1};	Transcription factor HEX, contains HOX and HALZ domains	GO:0005634,nucleus; GO:0003700,DNA-binding transcription factor activity; GO:0042803,protein homodimerization activity; GO:0043565,sequence-specific DNA binding; GO:0009965,leaf morphogenesis; GO:0045893,positive regulation of transcription, DNA-templated; GO:0009637,response to blue light; GO:0009651,response to salt stress; GO:0006351,transcription, DNA-templated	Homeobox KN domain
Cg5g003720	0	0	0	1.9	2.61	3.36	0	0	0	50	72	94	348.376	8.445	1.8238e-10	2.86533e-08	up	--	--	--	hypothetical protein CUMW_040940 [Citrus unshiu]	RecName: Full=HIPL1 protein; Flags: Precursor;	SubName: Full=Uncharacterized protein {ECO:0000313|EMBL:GAY38987.1};	--	GO:0031225,anchored component of membrane; GO:0046658,anchored component of plasma membrane; GO:0005886,plasma membrane; GO:0016491,oxidoreductase activity	--
Cg5g004060	2.46	2.6	4.27	8.41	9.72	4.97	182	219	324	693	837	435	2.371	1.246	0.0011059	0.0162127	up	--	--	K00279 cytokinin dehydrogenase [EC:1.5.99.12] | (RefSeq) cytokinin dehydrogenase 1-like (A)	PREDICTED: cytokinin dehydrogenase 1-like [Citrus sinensis]	RecName: Full=Cytokinin dehydrogenase 1; EC=1.5.99.12; AltName: Full=Cytokinin oxidase 1; Short=AtCKX1; Short=CKO 1; Flags: Precursor;	SubName: Full=Uncharacterized protein {ECO:0000313|EMBL:ESR34411.1};	Proteins containing the FAD binding domain	GO:0005773,vacuole; GO:0019139,cytokinin dehydrogenase activity; GO:0050660,flavin adenine dinucleotide binding; GO:0016614,oxidoreductase activity, acting on CH-OH group of donors; GO:0009823,cytokinin catabolic process; GO:0048507,meristem development	FAD binding domain
Cg5g004070	15.05	11.69	5.14	39.68	40.04	24.31	502	445	176	1477	1557	961	3.227	1.69	2.0117e-05	0.000648203	up	--	--	--	PREDICTED: uncharacterized protein LOC102611048 [Citrus sinensis]	--	SubName: Full=Uncharacterized protein {ECO:0000313|EMBL:ESR34410.1};	--	--	--
Cg5g004210	3.02	4.12	3.98	11.14	8.55	18.43	54	84	73	222	178	390	3.368	1.752	2.01464e-05	0.000648203	up	--	--	--	hypothetical protein CUMW_040740 [Citrus unshiu]	--	SubName: Full=Uncharacterized protein {ECO:0000313|EMBL:GAY38964.1};	--	--	--
Cg5g004280	3.5	2.73	1.93	4.38	9.43	7.43	101	90	57	141	317	254	2.559	1.355	0.000771529	0.0121315	up	--	--	--	hypothetical protein CISIN_1g044956mg [Citrus sinensis]	--	SubName: Full=Uncharacterized protein {ECO:0000313|EMBL:KDO69827.1};	--	--	--
Cg5g004590	18.16	21.31	61.03	11.04	7.39	10.35	911	1219	3140	618	432	615	0.272	-1.877	0.000216048	0.00444182	down	--	--	--	PREDICTED: uncharacterized protein LOC102631241 [Citrus sinensis]	--	SubName: Full=Uncharacterized protein {ECO:0000313|EMBL:KDO69760.1};	--	--	Domain of unknown function (DUF4228)
Cg5g004730	0.36	0.44	0.31	0.07	0.04	0.06	76	106	68	16	11	16	0.156	-2.681	2.18392e-09	2.35276e-07	down	--	--	K16055 trehalose 6-phosphate synthase/phosphatase [EC:2.4.1.15 3.1.3.12] | (RefSeq) probable alpha,alpha-trehalose-phosphate synthase [UDP-forming] 9 (A)	PREDICTED: probable alpha,alpha-trehalose-phosphate synthase [UDP-forming]	RecName: Full=Probable alpha,alpha-trehalose-phosphate synthase [UDP-forming] 9; EC=2.4.1.15; AltName: Full=Trehalose-6-phosphate synthase 9; Short=AtTPS9;	SubName: Full=Uncharacterized protein {ECO:0000313|EMBL:ESR53020.1};	Trehalose-6-phosphate synthase component TPS1 and related subunits	GO:0005737,cytoplasm; GO:0016791,phosphatase activity; GO:0016757,transferase activity, transferring glycosyl groups; GO:0005992,trehalose biosynthetic process; GO:0070413,trehalose metabolism in response to stress	haloacid dehalogenase-like hydrolase
Cg5g005560	2.18	1.62	4.38	8.71	12.12	19.31	84	71	173	374	544	881	4.715	2.237	7.91334e-06	0.00028969	up	--	--	K04733 interleukin-1 receptor-associated kinase 4 [EC:2.7.11.1] | (RefSeq) U-box domain-containing protein 33-like (A)	PREDICTED: U-box domain-containing protein 33-like isoform X2 [Citrus sinensis]	RecName: Full=U-box domain-containing protein 36; EC=2.3.2.27; AltName: Full=Plant U-box protein 36; AltName: Full=RING-type E3 ubiquitin transferase PUB36 {ECO:0000305};	SubName: Full=Uncharacterized protein {ECO:0000313|EMBL:KDO69501.1};	--	GO:0004842,ubiquitin-protein transferase activity	Toprim domain
Cg5g005950	7.61	8.11	17.47	4.41	4.11	5.72	218	265	513	141	137	194	0.412	-1.28	0.00395428	0.0435074	down	--	--	K20617 cytochrome P450 family 71 subfamily A | (RefSeq) cytochrome P450 71A9-like (A)	PREDICTED: LOW QUALITY PROTEIN: cytochrome P450 71A9-like [Citrus sinensis]	RecName: Full=Cytochrome P450 71A9; EC=1.14.-.-; AltName: Full=Cytochrome P450 CP1;	SubName: Full=Uncharacterized protein {ECO:0000313|EMBL:KDO69444.1};	Cytochrome P450 CYP2 subfamily	GO:0016021,integral component of membrane; GO:0016020,membrane; GO:0020037,heme binding; GO:0005506,iron ion binding; GO:0016709,oxidoreductase activity, acting on paired donors, with incorporation or reduction of molecular oxygen, NAD(P)H as one donor, and incorporation of one atom of oxygen; GO:0044550,secondary metabolite biosynthetic process	Cytochrome P450
[truncated: 669 more rows]
