# Supplementary material for: Adaptive Responses of Citrus grandis Leaves to Copper Toxicity Revealed by RNA-Seq and Physiology
Source: Int J Mol Sci. 2021 Nov 6;22(21):12023. doi: 10.3390/ijms222112023 (PMC8585100; doi:10.3390/ijms222112023)
Supplement: Supplementary file 1 [file ijms-22-12023-s001.zip › 2012WUIJMSSupplementaryData/Table S6. List of differentially expressed TFs in Cu-treated C. grandis leaves.xlsx]

## Sheet: Sheet1
Table S6. List of differentially expressed TFs in leaves of C. grandis seedlings exposed to Cu-toxicity
ID	Family	Category	Classification	Control	Cutoxicity	log2FoldChange	regulated	gene_name	gene_description	KEGG	NR	Swissprot	Tremble	KOG	GO	Pfam
Cg1g001510	Others	TR	Others	2	20	3.571	up	--	--	K19691 osomolarity two-component system, sensor histidine kinase NIK1 [EC:2.7.13.3] | (RefSeq) PRR3; pseudo response regulator (A)	hypothetical protein CICLE_v10026413mg [Citrus clementina]	RecName: Full=Histidine kinase 1; EC=2.7.13.3; AltName: Full=Arabidopsis histidine kinase 1; Short=AtHK1; AltName: Full=Protein AUTHENTIC HIS-KINASE 1;	SubName: Full=Uncharacterized protein {ECO:0000313|EMBL:ESR38661.1};	Sensory transduction histidine kinase	GO:0016021,integral component of membrane; GO:0005622,intracellular; GO:0005886,plasma membrane; GO:0009927,histidine phosphotransfer kinase activity; GO:0005034,osmosensor activity; GO:0000155,phosphorelay sensor kinase activity; GO:0009738,abscisic acid-activated signaling pathway; GO:0006970,response to osmotic stress; GO:0009414,response to water deprivation; GO:0010431,seed maturation; GO:00…	Response regulator receiver domain
Cg1g003120	C2C2-Dof	TF	C2C2->C2C2-Dof	16	57	1.873	up	--	--	K20043 clathrin coat assembly protein AP180 | (RefSeq) putative clathrin assembly protein At5g35200 (A)	hypothetical protein CUMW_141870 [Citrus unshiu]	RecName: Full=Dof zinc finger protein DOF5.3; Short=AtDOF5.3;	SubName: Full=Uncharacterized protein {ECO:0000313|EMBL:GAY52449.1};	--	GO:0005634,nucleus; GO:0003700,DNA-binding transcription factor activity; GO:0046872,metal ion binding; GO:0044212,transcription regulatory region DNA binding; GO:0006355,regulation of transcription, DNA-templated; GO:0048364,root development; GO:0006351,transcription, DNA-templated	Dof domain, zinc finger
Cg1g005520	bHLH	TF	bHLH	332	107	-1.633	down	--	--	K04733 interleukin-1 receptor-associated kinase 4 [EC:2.7.11.1] | (RefSeq) uncharacterized protein LOC110761908 (A)	hypothetical protein CICLE_v10025735mg [Citrus clementina]	RecName: Full=Transcription factor SPATULA; AltName: Full=Basic helix-loop-helix protein 24; Short=AtbHLH24; Short=bHLH 24; AltName: Full=Transcription factor EN 99; AltName: Full=bHLH transcription factor bHLH024;	SubName: Full=Uncharacterized protein {ECO:0000313|EMBL:ESR39158.1};	--	GO:0005634,nucleus; GO:0003677,DNA binding; GO:0003700,DNA-binding transcription factor activity; GO:0046983,protein dimerization activity; GO:0048440,carpel development; GO:0007623,circadian rhythm; GO:0010154,fruit development; GO:0010187,negative regulation of seed germination; GO:0009409,response to cold; GO:0010114,response to red light; GO:0006351,transcription, DNA-templated	Helix-loop-helix DNA-binding domain
Cg1g006390	GRAS	TF	GRAS	1	22	4.915	up	--	--	K14494 DELLA protein | (RefSeq) DELLA protein GAI-like (A)	PREDICTED: scarecrow-like protein 32 [Citrus sinensis]	RecName: Full=Scarecrow-like protein 32; Short=AtSCL32; AltName: Full=GRAS family protein 18; Short=AtGRAS-18;	SubName: Full=Uncharacterized protein {ECO:0000313|EMBL:GAY50191.1};	--	GO:0005634,nucleus; GO:0003700,DNA-binding transcription factor activity; GO:0043565,sequence-specific DNA binding; GO:0006355,regulation of transcription, DNA-templated; GO:0006351,transcription, DNA-templated	GRAS domain family
Cg1g007240	bHLH	TF	bHLH	0	76	8.612	up	--	--	K13422 transcription factor MYC2 | (RefSeq) transcription factor MYC2 isoform X1 (A)	PREDICTED: transcription factor bHLH25-like [Citrus sinensis]	RecName: Full=Transcription factor bHLH25; AltName: Full=Basic helix-loop-helix protein 25; Short=AtbHLH25; Short=bHLH 25; AltName: Full=Transcription factor EN 29; AltName: Full=bHLH transcription factor bHLH025;	SubName: Full=Uncharacterized protein {ECO:0000313|EMBL:ESR39420.1};	--	GO:0005634,nucleus; GO:0003677,DNA binding; GO:0003700,DNA-binding transcription factor activity; GO:0046983,protein dimerization activity; GO:0006355,regulation of transcription, DNA-templated; GO:0006351,transcription, DNA-templated	Helix-loop-helix DNA-binding domain
Cg1g009170	bHLH	TF	bHLH	81	17	-2.295	down	--	--	K10863 aprataxin [EC:3.1.11.7 3.1.11.8 3.1.12.2] | (RefSeq) basic helix-loop-helix family protein (A)	PREDICTED: transcription factor bHLH87 [Citrus sinensis]	RecName: Full=Transcription factor bHLH87; AltName: Full=Basic helix-loop-helix protein 87; Short=AtbHLH87; Short=bHLH 87; AltName: Full=Transcription factor EN 121; AltName: Full=bHLH transcription factor bHLH087;	SubName: Full=Uncharacterized protein {ECO:0000313|EMBL:GAY38629.1}; Flags: Fragment;	--	GO:0005634,nucleus; GO:0003677,DNA binding; GO:0003700,DNA-binding transcription factor activity; GO:0046983,protein dimerization activity; GO:0006355,regulation of transcription, DNA-templated; GO:0006351,transcription, DNA-templated	Helix-loop-helix DNA-binding domain
Cg1g011020	C3H	TF	C3H	9	116	3.657	up	--	--	--	PREDICTED: zinc finger CCCH domain-containing protein 62-like isoform X1 [Citrus sinensis]	RecName: Full=Zinc finger CCCH domain-containing protein 62; Short=OsC3H62;	SubName: Full=Uncharacterized protein {ECO:0000313|EMBL:ESR39984.1};	--	GO:0003677,DNA binding; GO:0046872,metal ion binding	--
Cg1g011050	C3H	TF	C3H	292	143	-1.033	down	--	--	--	PREDICTED: zinc finger CCCH domain-containing protein 62-like isoform X1 [Citrus sinensis]	RecName: Full=Zinc finger CCCH domain-containing protein 62; Short=OsC3H62;	SubName: Full=Uncharacterized protein {ECO:0000313|EMBL:GAY67320.1};	--	GO:0003677,DNA binding; GO:0046872,metal ion binding	Torus domain
Cg1g018640	FAR1	TF	FAR1	27	108	1.979	up	--	--	K17604 zinc finger SWIM domain-containing protein 3 | (RefSeq) uncharacterized protein LOC110767454 (A)	PREDICTED: protein FAR1-RELATED SEQUENCE 6-like [Citrus sinensis]	RecName: Full=Protein FAR1-RELATED SEQUENCE 6;	SubName: Full=FAR1-related sequence {ECO:0000313|EMBL:JAV44901.1};	--	GO:0005634,nucleus; GO:0003700,DNA-binding transcription factor activity; GO:0008270,zinc ion binding; GO:0010018,far-red light signaling pathway; GO:0042753,positive regulation of circadian rhythm; GO:0045893,positive regulation of transcription, DNA-templated; GO:0009585,red, far-red light phototransduction	FAR1 DNA-binding domain
Cg1g019920	AP2/ERF-ERF	TF	AP2/ERF->AP2/ERF-ERF	14	59	2.059	up	--	--	K09286 EREBP-like factor | (RefSeq) EREB109; ethylene-responsive transcription factor RAP2-13-like (A)	hypothetical protein CISIN_1g030482mg [Citrus sinensis]	RecName: Full=Ethylene-responsive transcription factor ERF003;	SubName: Full=Uncharacterized protein {ECO:0000313|EMBL:KDO45596.1};	--	GO:0005634,nucleus; GO:0003677,DNA binding; GO:0003700,DNA-binding transcription factor activity; GO:0009873,ethylene-activated signaling pathway; GO:0006351,transcription, DNA-templated	AP2 domain
Cg1g021380	GNAT	TR	GNAT	284	882	1.638	up	--	--	--	PREDICTED: probable N-acetyltransferase HLS1 [Citrus sinensis]	RecName: Full=Probable N-acetyltransferase HLS1; EC=2.3.1.-; AltName: Full=Protein CONSTITUTIVE PHOTOMORPHOGENIC 3; AltName: Full=Protein HOOKLESS 1; AltName: Full=Protein UNUSUAL SUGAR RESPONSE 2;	SubName: Full=Uncharacterized protein {ECO:0000313|EMBL:GAY55474.1};	--	GO:0008080,N-acetyltransferase activity; GO:0016747,transferase activity, transferring acyl groups other than amino-acyl groups; GO:0009734,auxin-activated signaling pathway; GO:0009640,photomorphogenesis; GO:0006473,protein acetylation; GO:0040008,regulation of growth; GO:0009723,response to ethylene; GO:0009826,unidimensional cell growth	Acetyltransferase (GNAT) domain
Cg1g023140	NAC	TF	NAC	13	128	3.271	up	--	--	K00521 ferric-chelate reductase [EC:1.16.1.7] | (RefSeq) ferric reduction oxidase 7, chloroplastic-like (A)	hypothetical protein CUMW_215310 [Citrus unshiu]	RecName: Full=NAC domain-containing protein 104 {ECO:0000305}; Short=ANAC104 {ECO:0000303|PubMed:15029955}; AltName: Full=Protein XYLEM NAC DOMAIN 1 {ECO:0000312|EMBL:AED97913.1};	SubName: Full=Uncharacterized protein {ECO:0000313|EMBL:GAY62120.1};	--	GO:0005634,nucleus; GO:0003677,DNA binding; GO:0003700,DNA-binding transcription factor activity; GO:0043067,regulation of programmed cell death; GO:0048367,shoot system development; GO:0006351,transcription, DNA-templated; GO:0010089,xylem development	No apical meristem (NAM) protein
Cg2g006260	HMG	TR	HMG	18	81	2.118	up	--	--	K08592 sentrin-specific protease 1 [EC:3.4.22.68] | (RefSeq) hypothetical protein (A)	PREDICTED: uncharacterized protein LOC102628600 isoform X4 [Citrus sinensis]	RecName: Full=Ubiquitin-like-specific protease 1A; EC=3.4.22.-;	SubName: Full=Uncharacterized protein {ECO:0000313|EMBL:GAY69302.1}; Flags: Fragment;	Protease, Ulp1 family	GO:0005634,nucleus; GO:0009506,plasmodesma; GO:0004175,endopeptidase activity; GO:0070140,SUMO-specific isopeptidase activity; GO:0016926,protein desumoylation	HMG (high mobility group) box
Cg2g008400	TCP	TF	TCP	3540	1404	-1.334	down	--	--	--	PREDICTED: transcription factor TCP4 [Citrus sinensis]	RecName: Full=Transcription factor TCP4; AltName: Full=Protein MATERNAL EFFECT EMBRYO ARREST 35;	SubName: Full=Uncharacterized protein {ECO:0000313|EMBL:KDO45776.1};	--	GO:0005634,nucleus; GO:0003677,DNA binding; GO:0003700,DNA-binding transcription factor activity; GO:0030154,cell differentiation; GO:0048826,cotyledon morphogenesis; GO:0009793,embryo development ending in seed dormancy; GO:0048366,leaf development; GO:0009965,leaf morphogenesis; GO:0045962,positive regulation of development, heterochronic; GO:0006355,regulation of transcription, DNA-templated; …	TCP family transcription factor
Cg2g015830	bHLH	TF	bHLH	1209	566	-1.095	down	--	--	--	PREDICTED: uncharacterized protein LOC102607218 [Citrus sinensis]	RecName: Full=Transcription factor bHLH162; AltName: Full=Basic helix-loop-helix protein 162; Short=AtbHLH162 {ECO:0000303|PubMed:14600211}; Short=bHLH 162; AltName: Full=bHLH transcription factor bHLH162;	SubName: Full=Uncharacterized protein {ECO:0000313|EMBL:GAY63294.1};	--	GO:0090575,RNA polymerase II transcription factor complex; GO:0003700,DNA-binding transcription factor activity; GO:0046983,protein dimerization activity; GO:0000977,RNA polymerase II regulatory region sequence-specific DNA binding; GO:0050832,defense response to fungus; GO:0006357,regulation of transcription by RNA polymerase II; GO:0006355,regulation of transcription, DNA-templated; GO:0006351,…	Helix-loop-helix DNA-binding domain
Cg2g020660	C2C2-CO-like	TF	C2C2->C2C2-CO-like	2917	6634	1.185	up	--	--	K12135 zinc finger protein CONSTANS | (RefSeq) hypothetical protein (A)	hypothetical protein CISIN_1g014667mg [Citrus sinensis]	RecName: Full=Zinc finger protein CONSTANS-LIKE 9;	SubName: Full=Uncharacterized protein {ECO:0000313|EMBL:KDO51003.1};	--	GO:0005634,nucleus; GO:0003700,DNA-binding transcription factor activity; GO:0008270,zinc ion binding; GO:0007623,circadian rhythm; GO:0048579,negative regulation of long-day photoperiodism, flowering; GO:0006355,regulation of transcription, DNA-templated	B-box zinc finger
Cg2g021360	NAC	TF	NAC	3406	13741	2.012	up	--	--	K00521 ferric-chelate reductase [EC:1.16.1.7] | (RefSeq) ferric reduction oxidase 7, chloroplastic-like (A)	PREDICTED: NAC domain-containing protein 72 [Citrus sinensis]	RecName: Full=NAC domain-containing protein 72; Short=ANAC072; AltName: Full=Protein RESPONSIVE TO DESICCATION 26;	SubName: Full=Uncharacterized protein {ECO:0000313|EMBL:GAY59472.1};	--	GO:0005634,nucleus; GO:0003677,DNA binding; GO:0006355,regulation of transcription, DNA-templated; GO:0006351,transcription, DNA-templated	No apical meristem (NAM) protein
Cg2g021760	B3	TF	B3->B3	17	63	1.9	up	--	--	K09287 RAV-like factor | (RefSeq) AP2/ERF and B3 domain-containing transcription repressor RAV2 (A)	PREDICTED: B3 domain-containing protein Os07g0563300-like [Citrus sinensis]	RecName: Full=B3 domain-containing protein Os07g0563300;	SubName: Full=B3 domain-containing protein Os07g0563300-like {ECO:0000313|RefSeq:XP_016733512.1};	--	GO:0005634,nucleus; GO:0003677,DNA binding; GO:0008270,zinc ion binding; GO:0006355,regulation of transcription, DNA-templated; GO:0006351,transcription, DNA-templated	B3 DNA binding domain
Cg2g033770	HB-HD-ZIP	TF	HB->HB-HD-ZIP	8	38	2.149	up	--	--	K09338 homeobox-leucine zipper protein | (RefSeq) hypothetical protein (A)	hypothetical protein CICLE_v10016477mg [Citrus clementina]	RecName: Full=Homeobox-leucine zipper protein HOX3; AltName: Full=HD-ZIP protein HOX3; AltName: Full=Homeodomain transcription factor HOX3; AltName: Full=OsHox3;	SubName: Full=Uncharacterized protein {ECO:0000313|EMBL:GAY54707.1};	Transcription factor HEX, contains HOX and HALZ domains	GO:0005634,nucleus; GO:0003700,DNA-binding transcription factor activity; GO:0043565,sequence-specific DNA binding; GO:0006351,transcription, DNA-templated	Homeobox KN domain
Cg2g038210	LOB	TF	LOB	105	287	1.461	up	--	--	K21994 LOB domain-containing protein 18 | (RefSeq) LOB domain-containing protein 18-like isoform X1 (A)	hypothetical protein CICLE_v10016993mg [Citrus clementina]	RecName: Full=LOB domain-containing protein 4; AltName: Full=ASYMMETRIC LEAVES 2-like protein 6; Short=AS2-like protein 6;	SubName: Full=Uncharacterized protein {ECO:0000313|EMBL:GAY33749.1};	--	--	Lateral organ boundaries (LOB) domain
Cg2g039820	mTERF	TR	mTERF	1214	418	-1.538	down	--	--	K15032 mTERF domain-containing protein, mitochondrial | (RefSeq) uncharacterized LOC102624544 (A)	hypothetical protein CISIN_1g035716mg [Citrus sinensis]	RecName: Full=Transcription termination factor MTEF1, chloroplastic {ECO:0000305}; AltName: Full=Mitochondrial transcription termination factor 1 {ECO:0000303|PubMed:23087700}; AltName: Full=Protein EMBRYO DEFECTIVE 93 {ECO:0000305}; AltName: Full=Protein SINGLET OXYGEN-LINKED DEATH ACTIVATOR 10 {ECO:0000303|PubMed:19563435}; Flags: Precursor;	SubName: Full=Uncharacterized protein {ECO:0000313|EMBL:KDO75403.1};	Mitochondrial transcription termination factor, mTERF	GO:0009507,chloroplast; GO:0003690,double-stranded DNA binding; GO:0019843,rRNA binding; GO:0003727,single-stranded RNA binding; GO:0009658,chloroplast organization; GO:0006353,DNA-templated transcription, termination; GO:0009793,embryo development ending in seed dormancy; GO:0006355,regulation of transcription, DNA-templated; GO:0042255,ribosome assembly; GO:0008380,RNA splicing	mTERF
Cg2g040740	bHLH	TF	bHLH	1604	663	-1.273	down	--	--	K13422 transcription factor MYC2 | (RefSeq) transcription factor MYC2-like (A)	PREDICTED: transcription factor ILR3 [Citrus sinensis]	RecName: Full=Transcription factor ILR3; AltName: Full=Basic helix-loop-helix protein 105; Short=AtbHLH105; Short=bHLH 105; AltName: Full=Protein IAA-LEUCINE RESISTANT 3; AltName: Full=Transcription factor EN 133; AltName: Full=bHLH transcription factor bHLH105;	SubName: Full=Uncharacterized protein {ECO:0000313|EMBL:KDO75607.1};	--	GO:0005634,nucleus; GO:0003700,DNA-binding transcription factor activity; GO:0046983,protein dimerization activity; GO:0043565,sequence-specific DNA binding; GO:0019760,glucosinolate metabolic process; GO:0006355,regulation of transcription, DNA-templated; GO:0006351,transcription, DNA-templated	TATA element modulatory factor 1 DNA binding
Cg2g041050	Others	TR	Others	552	112	-2.303	down	--	--	K19939 Rab effector Noc2 | (RefSeq) POPTRDRAFT_568988; hypothetical protein (A)	PREDICTED: zinc finger protein CONSTANS-LIKE 4 isoform X4 [Citrus sinensis]	RecName: Full=B-box domain protein 31 {ECO:0000303|PubMed:19920209}; Short=AtBBX31 {ECO:0000303|PubMed:19920209}; AltName: Full=Microprotein 1B {ECO:0000303|PubMed:27015278};	SubName: Full=Uncharacterized protein {ECO:0000313|EMBL:KDO75668.1};	--	GO:0005634,nucleus; GO:0003700,DNA-binding transcription factor activity; GO:0030674,protein binding, bridging; GO:0008270,zinc ion binding; GO:0007623,circadian rhythm; GO:0009909,regulation of flower development; GO:0006355,regulation of transcription, DNA-templated; GO:0010224,response to UV-B	CDC45-like protein
Cg2g042210	bHLH	TF	bHLH	286	123	-1.214	down	--	--	--	PREDICTED: uncharacterized protein LOC102624080 isoform X2 [Citrus sinensis]	RecName: Full=Transcription factor bHLH162; AltName: Full=Basic helix-loop-helix protein 162; Short=AtbHLH162 {ECO:0000303|PubMed:14600211}; Short=bHLH 162; AltName: Full=bHLH transcription factor bHLH162;	SubName: Full=Uncharacterized protein {ECO:0000313|EMBL:KDO75991.1};	--	GO:0090575,RNA polymerase II transcription factor complex; GO:0003700,DNA-binding transcription factor activity; GO:0046983,protein dimerization activity; GO:0000977,RNA polymerase II regulatory region sequence-specific DNA binding; GO:0050832,defense response to fungus; GO:0006357,regulation of transcription by RNA polymerase II; GO:0006355,regulation of transcription, DNA-templated; GO:0006351,…	Domain of unknown function (DUF3560)
Cg2g043260	bHLH	TF	bHLH	1130	446	-1.342	down	--	--	K22484 transcriptional regulator CBF1 | (RefSeq) transcription factor bHLH106-like (A)	hypothetical protein CICLE_v10016289mg [Citrus clementina]	RecName: Full=Transcription factor bHLH30; AltName: Full=Basic helix-loop-helix protein 30; Short=AtbHLH30; Short=bHLH 30; AltName: Full=Transcription factor EN 53; AltName: Full=bHLH transcription factor bHLH030;	SubName: Full=Uncharacterized protein {ECO:0000313|EMBL:GAY34716.1};	--	GO:0005634,nucleus; GO:0003677,DNA binding; GO:0003700,DNA-binding transcription factor activity; GO:0046983,protein dimerization activity; GO:0006355,regulation of transcription, DNA-templated; GO:0006351,transcription, DNA-templated	Helix-loop-helix DNA-binding domain
Cg3g012700	LOB	TF	LOB	1197	237	-2.335	down	--	--	K21994 LOB domain-containing protein 18 | (RefSeq) hypothetical protein (A)	hypothetical protein CICLE_v10003746mg [Citrus clementina]	RecName: Full=LOB domain-containing protein 39; AltName: Full=ASYMMETRIC LEAVES 2-like protein 41; Short=AS2-like protein 41;	SubName: Full=Uncharacterized protein {ECO:0000313|EMBL:GAY47964.1};	--	--	Lateral organ boundaries (LOB) domain
Cg3g013100	bZIP	TF	bZIP	19	79	2.061	up	--	--	K09060 plant G-box-binding factor | (RefSeq) common plant regulatory factor 1-like isoform X1 (A)	PREDICTED: basic leucine zipper 43-like [Citrus sinensis]	RecName: Full=Basic leucine zipper 4 {ECO:0000303|PubMed:11906833}; Short=AtbZIP4 {ECO:0000303|PubMed:11906833};	SubName: Full=Uncharacterized protein {ECO:0000313|EMBL:KDO81455.1};	--	GO:0005634,nucleus; GO:0003677,DNA binding; GO:0003700,DNA-binding transcription factor activity; GO:0006351,transcription, DNA-templated	bZIP Maf transcription factor
Cg3g013260	HB-HD-ZIP	TF	HB->HB-HD-ZIP	38	7	-2.487	down	--	--	K09338 homeobox-leucine zipper protein | (RefSeq) homeobox-leucine zipper protein HAT9-like (A)	PREDICTED: homeobox-leucine zipper protein HAT9-like [Citrus sinensis]	RecName: Full=Homeobox-leucine zipper protein HAT22; AltName: Full=Homeodomain-leucine zipper protein HAT22; Short=HD-ZIP protein 22;	SubName: Full=Uncharacterized protein {ECO:0000313|EMBL:GAY48047.1};	Transcription factor HEX, contains HOX and HALZ domains	GO:0005634,nucleus; GO:0003700,DNA-binding transcription factor activity; GO:0043565,sequence-specific DNA binding; GO:0009738,abscisic acid-activated signaling pathway; GO:0009737,response to abscisic acid; GO:0009735,response to cytokinin; GO:0009414,response to water deprivation; GO:0006351,transcription, DNA-templated	Homeobox KN domain
Cg3g021530	B3	TF	B3->B3	99	15	-2.774	down	--	--	--	PREDICTED: B3 domain-containing protein At5g42700 [Citrus sinensis]	RecName: Full=B3 domain-containing protein Os06g0194400;	SubName: Full=Uncharacterized protein {ECO:0000313|EMBL:KDO84218.1};	--	GO:0005634,nucleus; GO:0003677,DNA binding; GO:0006355,regulation of transcription, DNA-templated; GO:0006351,transcription, DNA-templated	B3 DNA binding domain
Cg3g022490	C2H2	TF	C2H2	1181	2407	1.026	up	--	--	K12309 beta-galactosidase [EC:3.2.1.23] | (Kazusa) Lj3g3v0323160.1; - (A)	PREDICTED: protein indeterminate-domain 2-like [Citrus sinensis]	RecName: Full=Protein indeterminate-domain 1 {ECO:0000303|PubMed:16784536}; AltName: Full=Protein ENHYDROUS {ECO:0000303|PubMed:21571950};	SubName: Full=Uncharacterized protein {ECO:0000313|EMBL:GAY43117.1};	FOG: Zn-finger	GO:0005634,nucleus; GO:0003700,DNA-binding transcription factor activity; GO:0046872,metal ion binding; GO:0044212,transcription regulatory region DNA binding; GO:0009937,regulation of gibberellic acid mediated signaling pathway; GO:0010029,regulation of seed germination; GO:0006355,regulation of transcription, DNA-templated; GO:0010431,seed maturation; GO:0006351,transcription, DNA-templated	C2H2-type zinc finger
Cg3g024730	ARID	TR	ARID	694	172	-2.011	down	--	--	K11446 histone demethylase JARID1 [EC:1.14.11.-] | (RefSeq) JmjN/JmjC protein (A)	hypothetical protein CICLE_v10001816mg [Citrus clementina]	RecName: Full=High mobility group B protein 9; AltName: Full=Nucleosome/chromatin assembly factor group D 09; Short=Nucleosome/chromatin assembly factor group D 9; AltName: Full=Protein NUCLEAR FUSION DEFECTIVE 9 {ECO:0000303|PubMed:16698901};	SubName: Full=Uncharacterized protein {ECO:0000313|EMBL:ESR48516.1};	DNA-binding proteins Bright/BRCAA1/RBP1 and related proteins containing BRIGHT domain	GO:0005634,nucleus; GO:0003677,DNA binding; GO:0003700,DNA-binding transcription factor activity; GO:0000741,karyogamy; GO:0010197,polar nucleus fusion; GO:0006355,regulation of transcription, DNA-templated; GO:0006351,transcription, DNA-templated	HMG (high mobility group) box
Cg3g025970	PLATZ	TF	PLATZ	778	2143	1.461	up	--	--	K04733 interleukin-1 receptor-associated kinase 4 [EC:2.7.11.1] | (RefSeq) probable L-type lectin-domain containing receptor kinase S.5 (A)	hypothetical protein CUMW_118550 [Citrus unshiu]	--	SubName: Full=Uncharacterized protein {ECO:0000313|EMBL:GAY49363.1};	--	--	PLATZ transcription factor
Cg4g000260	bZIP	TF	bZIP	165	519	1.652	up	--	--	K04450 cyclic AMP-dependent transcription factor ATF-2 | (RefSeq) light-inducible protein CPRF2-like (A)	hypothetical protein CICLE_v10008515mg [Citrus clementina]	RecName: Full=Basic leucine zipper 9; Short=AtbZIP9; Short=bZIP protein 9; AltName: Full=Basic leucine zipper OPAQUE 2 homolog 2; Short=Basic leucine zipper O2 homolog 2;	SubName: Full=Uncharacterized protein {ECO:0000313|EMBL:ESR63346.1};	--	GO:0005634,nucleus; GO:0003677,DNA binding; GO:0003700,DNA-binding transcription factor activity; GO:0046982,protein heterodimerization activity; GO:0042803,protein homodimerization activity; GO:0071333,cellular response to glucose stimulus; GO:0006351,transcription, DNA-templated	Protein of unknown function (DUF812)
Cg4g001690	AP2/ERF-ERF	TF	AP2/ERF->AP2/ERF-ERF	289	56	-2.375	down	--	--	K09286 EREBP-like factor | (RefSeq) EREB109; ethylene-responsive transcription factor RAP2-13-like (A)	hypothetical protein CICLE_v10009593mg [Citrus clementina]	RecName: Full=Ethylene-responsive transcription factor ERF003;	SubName: Full=Uncharacterized protein {ECO:0000313|EMBL:ESR63557.1};	--	GO:0005634,nucleus; GO:0003677,DNA binding; GO:0003700,DNA-binding transcription factor activity; GO:0009873,ethylene-activated signaling pathway; GO:0006351,transcription, DNA-templated	AP2 domain
Cg4g002180	AUX/IAA	TR	AUX/IAA	12	107	3.122	up	--	--	K14484 auxin-responsive protein IAA | (RefSeq) auxin-responsive protein IAA29 (A)	PREDICTED: auxin-responsive protein IAA29 [Citrus sinensis]	RecName: Full=Auxin-responsive protein IAA29; AltName: Full=Indoleacetic acid-induced protein 29;	SubName: Full=Uncharacterized protein {ECO:0000313|EMBL:GAY45851.1};	--	GO:0005634,nucleus; GO:0003700,DNA-binding transcription factor activity; GO:0009734,auxin-activated signaling pathway; GO:0009733,response to auxin; GO:0010218,response to far red light; GO:0010114,response to red light; GO:0006351,transcription, DNA-templated	AUX/IAA family
Cg4g004100	AP2/ERF-ERF	TF	AP2/ERF->AP2/ERF-ERF	189	593	1.644	up	--	--	K09286 EREBP-like factor | (RefSeq) dehydration-responsive element-binding protein 3 (A)	PREDICTED: dehydration-responsive element-binding protein 3 [Citrus sinensis]	RecName: Full=Dehydration-responsive element-binding protein 3; AltName: Full=Protein TINY 2;	SubName: Full=Uncharacterized protein {ECO:0000313|EMBL:GAY48330.1};	--	GO:0005634,nucleus; GO:0003700,DNA-binding transcription factor activity; GO:0043565,sequence-specific DNA binding; GO:0009873,ethylene-activated signaling pathway; GO:0045893,positive regulation of transcription, DNA-templated; GO:0006351,transcription, DNA-templated	AP2 domain
Cg4g006860	HSF	TF	HSF	12589	27066	1.104	up	--	--	K09419 heat shock transcription factor, other eukaryote | (RefSeq) hypothetical protein (A)	hypothetical protein CICLE_v10008617mg [Citrus clementina]	RecName: Full=Heat shock factor protein HSF30; AltName: Full=Heat shock transcription factor 30; Short=HSTF 30; AltName: Full=Heat stress transcription factor;	SubName: Full=Uncharacterized protein {ECO:0000313|EMBL:KDO80141.1};	Heat shock transcription factor	GO:0005634,nucleus; GO:0003700,DNA-binding transcription factor activity; GO:0043565,sequence-specific DNA binding; GO:0006351,transcription, DNA-templated	Macoilin family
Cg4g006940	AUX/IAA	TR	AUX/IAA	326	1540	2.241	up	--	--	K14484 auxin-responsive protein IAA | (RefSeq) auxin-responsive protein IAA29 (A)	PREDICTED: auxin-responsive protein IAA29 [Citrus sinensis]	RecName: Full=Auxin-responsive protein IAA29; AltName: Full=Indoleacetic acid-induced protein 29;	RecName: Full=Auxin-responsive protein {ECO:0000256|RuleBase:RU004549};	--	GO:0005634,nucleus; GO:0003700,DNA-binding transcription factor activity; GO:0009734,auxin-activated signaling pathway; GO:0009733,response to auxin; GO:0010218,response to far red light; GO:0010114,response to red light; GO:0006351,transcription, DNA-templated	AUX/IAA family
Cg4g010270	HB-other	TF	HB->HB-other	458	53	-3.11	down	--	--	K22756 E3 SUMO-protein ligase NSE2 [EC:2.3.2.-] | (RefSeq) E3 SUMO-protein ligase MMS21 isoform X1 (A)	hypothetical protein CICLE_v10009522mg [Citrus clementina]	RecName: Full=Homeobox-leucine zipper protein ATHB-52; AltName: Full=HD-ZIP protein ATHB-52; AltName: Full=Homeodomain transcription factor ATHB-52;	SubName: Full=Uncharacterized protein {ECO:0000313|EMBL:GAY55845.1};	Transcription factor HEX, contains HOX and HALZ domains	GO:0005634,nucleus; GO:0003700,DNA-binding transcription factor activity; GO:0043565,sequence-specific DNA binding; GO:0009646,response to absence of light; GO:0009637,response to blue light; GO:0006351,transcription, DNA-templated	Homeodomain
Cg4g012460	WRKY	TF	WRKY	0	10	5.689	up	--	--	K18834 WRKY transcription factor 1 | (RefSeq) WRKY transcription factor 1 (A)	hypothetical protein CUMW_097330 [Citrus unshiu]	RecName: Full=WRKY transcription factor 42 {ECO:0000303|Ref.1}; AltName: Full=WRKY DNA-binding protein 42 {ECO:0000303|Ref.1};	SubName: Full=Uncharacterized protein {ECO:0000313|EMBL:GAY46470.1};	--	GO:0005634,nucleus; GO:0003700,DNA-binding transcription factor activity; GO:0043565,sequence-specific DNA binding; GO:0044212,transcription regulatory region DNA binding; GO:0045892,negative regulation of transcription, DNA-templated; GO:0006351,transcription, DNA-templated	WRKY DNA -binding domain
Cg4g014320	MYB	TF	MYB->MYB	258	681	1.398	up	--	--	K08869 aarF domain-containing kinase | (RefSeq) predicted protein (A)	hypothetical protein CICLE_v10016071mg [Citrus clementina]	RecName: Full=Transcription factor SRM1 {ECO:0000305}; AltName: Full=Myb-related protein SRM1 {ECO:0000305}; AltName: Full=Protein SALT-RELATED MYB 1 {ECO:0000303|PubMed:26243618};	SubName: Full=Uncharacterized protein {ECO:0000313|EMBL:GAY53984.1};	Zuotin and related molecular chaperones (DnaJ superfamily), contains DNA-binding domains	GO:0005634,nucleus; GO:0003677,DNA binding; GO:0003700,DNA-binding transcription factor activity; GO:0009738,abscisic acid-activated signaling pathway; GO:1901001,negative regulation of response to salt stress; GO:0010116,positive regulation of abscisic acid biosynthetic process; GO:1905615,positive regulation of developmental vegetative growth; GO:0045893,positive regulation of transcription, DN…	Myb DNA-binding like
Cg4g015080	HRT	TF	HRT	698	259	-1.432	down	--	--	K22395 cinnamyl-alcohol dehydrogenase [EC:1.1.1.195] | (RefSeq) uncharacterized LOC100817142 (A)	hypothetical protein CICLE_v10008074mg [Citrus clementina]	RecName: Full=Protein EFFECTOR OF TRANSCRIPTION 2 {ECO:0000303|PubMed:17991462}; Short=AtET2 {ECO:0000303|PubMed:17991462};	SubName: Full=Uncharacterized protein {ECO:0000313|EMBL:GAY50462.1};	--	GO:0005737,cytoplasm; GO:0005634,nucleus; GO:0097100,supercoiled DNA binding; GO:0045892,negative regulation of transcription, DNA-templated; GO:2000033,regulation of seed dormancy process; GO:0006351,transcription, DNA-templated; GO:0010089,xylem development	--
Cg4g015400	AP2/ERF-ERF	TF	AP2/ERF->AP2/ERF-ERF	136	39	-1.807	down	--	--	K09286 EREBP-like factor | (RefSeq) ethylene-responsive transcription factor ERF023-like (A)	hypothetical protein CICLE_v10022438mg [Citrus clementina]	RecName: Full=Ethylene-responsive transcription factor ERF035;	SubName: Full=Uncharacterized protein {ECO:0000313|EMBL:ESR55047.1};	--	GO:0005634,nucleus; GO:0003700,DNA-binding transcription factor activity; GO:0043565,sequence-specific DNA binding; GO:0044212,transcription regulatory region DNA binding; GO:0009873,ethylene-activated signaling pathway; GO:0006351,transcription, DNA-templated	AP2 domain
Cg4g017840	AP2/ERF-ERF	TF	AP2/ERF->AP2/ERF-ERF	117	352	1.591	up	--	--	K09286 EREBP-like factor | (RefSeq) hypothetical protein (A)	hypothetical protein CICLE_v10009827mg [Citrus clementina]	RecName: Full=Ethylene-responsive transcription factor ERF016;	SubName: Full=Uncharacterized protein {ECO:0000313|EMBL:GAY37623.1};	--	GO:0005634,nucleus; GO:0003677,DNA binding; GO:0003700,DNA-binding transcription factor activity; GO:0009873,ethylene-activated signaling pathway; GO:0006351,transcription, DNA-templated	AP2 domain
Cg4g018830	MYB	TF	MYB->MYB	672	4191	2.642	up	--	--	K09422 transcription factor MYB, plant | (RefSeq) hypothetical protein (A)	hypothetical protein CICLE_v10009286mg [Citrus clementina]	RecName: Full=Transcription factor MYB3; AltName: Full=Myb-related protein 3; Short=AtMYB3;	SubName: Full=Uncharacterized protein {ECO:0000313|EMBL:ESR66248.1};	Transcription factor, Myb superfamily	GO:0005634,nucleus; GO:0003700,DNA-binding transcription factor activity; GO:0000981,DNA-binding transcription factor activity, RNA polymerase II-specific; GO:0043565,sequence-specific DNA binding; GO:0001135,RNA polymerase II transcription regulator recruiting activity; GO:0044212,transcription regulatory region DNA binding; GO:0030154,cell differentiation; GO:0009800,cinnamic acid biosynthetic …	Myb-like DNA-binding domain
Cg4g021810	AUX/IAA	TR	AUX/IAA	16	54	1.792	up	--	--	K14484 auxin-responsive protein IAA | (RefSeq) hypothetical protein (A)	PREDICTED: auxin-responsive protein IAA33 [Citrus sinensis]	RecName: Full=Auxin-responsive protein IAA33; AltName: Full=Indoleacetic acid-induced protein 33;	SubName: Full=Uncharacterized protein {ECO:0000313|EMBL:GAY37155.1};	--	GO:0005634,nucleus; GO:0003700,DNA-binding transcription factor activity; GO:0009734,auxin-activated signaling pathway; GO:0009733,response to auxin; GO:0006351,transcription, DNA-templated	Erythronolide synthase, docking
Cg4g022380	C2C2-CO-like	TF	C2C2->C2C2-CO-like	20277	9587	-1.081	down	--	--	K12135 zinc finger protein CONSTANS | (RefSeq) hypothetical protein (A)	hypothetical protein CICLE_v10008366mg [Citrus clementina]	RecName: Full=Zinc finger protein CONSTANS-LIKE 5;	SubName: Full=Uncharacterized protein {ECO:0000313|EMBL:ESR66683.1};	GATA-4/5/6 transcription factors	GO:0005634,nucleus; GO:0003700,DNA-binding transcription factor activity; GO:0008270,zinc ion binding; GO:0048571,long-day photoperiodism; GO:0048579,negative regulation of long-day photoperiodism, flowering; GO:0045892,negative regulation of transcription, DNA-templated; GO:0048576,positive regulation of short-day photoperiodism, flowering; GO:0009909,regulation of flower development; GO:0006355…	B-box zinc finger
Cg4g023170	C2C2-Dof	TF	C2C2->C2C2-Dof	6	36	2.563	up	--	--	K04733 interleukin-1 receptor-associated kinase 4 [EC:2.7.11.1] | (RefSeq) putative receptor-like protein kinase At5g39000 isoform X1 (A)	hypothetical protein CICLE_v10021862mg [Citrus clementina]	RecName: Full=Dof zinc finger protein 2 {ECO:0000305}; Short=OsDof2 {ECO:0000303|Ref.1};	SubName: Full=Uncharacterized protein {ECO:0000313|EMBL:GAY60418.1};	--	GO:0005634,nucleus; GO:0003677,DNA binding; GO:0046872,metal ion binding; GO:0006355,regulation of transcription, DNA-templated; GO:0006351,transcription, DNA-templated	Dof domain, zinc finger
Cg5g000500	HB-HD-ZIP	TF	HB->HB-HD-ZIP	84	407	2.274	up	--	--	K09338 homeobox-leucine zipper protein | (RefSeq) homeobox-leucine zipper protein ATHB-12-like (A)	PREDICTED: homeobox-leucine zipper protein ATHB-12-like isoform X1 [Citrus sinensis]	RecName: Full=Homeobox-leucine zipper protein ATHB-7; AltName: Full=HD-ZIP protein ATHB-7; AltName: Full=Homeodomain transcription factor ATHB-7;	SubName: Full=Uncharacterized protein {ECO:0000313|EMBL:GAY64780.1};	Transcription factor HEX, contains HOX and HALZ domains	GO:0005634,nucleus; GO:0003700,DNA-binding transcription factor activity; GO:0043565,sequence-specific DNA binding; GO:0045893,positive regulation of transcription, DNA-templated; GO:0009737,response to abscisic acid; GO:0009414,response to water deprivation; GO:0006351,transcription, DNA-templated	Homeobox KN domain
Cg5g001600	HMG	TR	HMG	11	48	2.141	up	--	--	K09273 upstream-binding transcription factor | (RefSeq) high mobility group B protein 6-like (A)	hypothetical protein CUMW_042960 [Citrus unshiu]	RecName: Full=High mobility group B protein 13; AltName: Full=Nucleosome/chromatin assembly factor group D 13;	SubName: Full=Uncharacterized protein {ECO:0000313|EMBL:GAY39257.1};	HMG box-containing protein	GO:0005634,nucleus; GO:0003677,DNA binding; GO:0003700,DNA-binding transcription factor activity	CHDNT (NUC034) domain
Cg5g001740	AP2/ERF-ERF	TF	AP2/ERF->AP2/ERF-ERF	21	75	1.867	up	--	--	K13434 pathogenesis-related genes transcriptional activator PTI6 | (RefSeq) pathogenesis-related genes transcriptional activator PTI6-like (A)	PREDICTED: ethylene-responsive transcription factor CRF2 [Citrus sinensis]	RecName: Full=Ethylene-responsive transcription factor CRF2; AltName: Full=Protein CYTOKININ RESPONSE FACTOR 2;	SubName: Full=Uncharacterized protein {ECO:0000313|EMBL:ESR52647.1};	--	GO:0005737,cytoplasm; GO:0005634,nucleus; GO:0003700,DNA-binding transcription factor activity; GO:0042802,identical protein binding; GO:0043565,sequence-specific DNA binding; GO:0048825,cotyledon development; GO:0009736,cytokinin-activated signaling pathway; GO:0009873,ethylene-activated signaling pathway; GO:0048364,root development; GO:0006351,transcription, DNA-templated	AP2 domain
Cg5g002420	Others	TR	Others	2	34	3.985	up	--	--	K03539 ribonuclease P/MRP protein subunit RPP1 [EC:3.1.26.5] | (RefSeq) uncharacterized LOC105046161 (A)	PREDICTED: zinc finger protein CONSTANS [Citrus sinensis]	RecName: Full=Zinc finger protein CONSTANS-LIKE 3;	SubName: Full=Uncharacterized protein {ECO:0000313|EMBL:GAY39155.1};	--	GO:0005634,nucleus; GO:0003700,DNA-binding transcription factor activity; GO:0043565,sequence-specific DNA binding; GO:0008270,zinc ion binding; GO:0010161,red light signaling pathway; GO:0009909,regulation of flower development; GO:0010099,regulation of photomorphogenesis	CCT motif
Cg5g003510	HB-HD-ZIP	TF	HB->HB-HD-ZIP	15887	6897	-1.204	down	--	--	K09338 homeobox-leucine zipper protein | (RefSeq) homeobox-leucine zipper protein HAT5-like (A)	PREDICTED: homeobox-leucine zipper protein HAT5-like [Citrus sinensis]	RecName: Full=Homeobox-leucine zipper protein HAT5; AltName: Full=HD-ZIP protein ATHB-1; AltName: Full=Homeodomain transcription factor ATHB-1; AltName: Full=Homeodomain-leucine zipper protein HAT5; Short=HD-ZIP protein 5;	SubName: Full=Uncharacterized protein {ECO:0000313|EMBL:GAY39010.1};	Transcription factor HEX, contains HOX and HALZ domains	GO:0005634,nucleus; GO:0003700,DNA-binding transcription factor activity; GO:0042803,protein homodimerization activity; GO:0043565,sequence-specific DNA binding; GO:0009965,leaf morphogenesis; GO:0045893,positive regulation of transcription, DNA-templated; GO:0009637,response to blue light; GO:0009651,response to salt stress; GO:0006351,transcription, DNA-templated	Homeobox KN domain
Cg5g006140	TAZ	TR	TAZ	953	270	-1.821	down	--	--	K04498 E1A/CREB-binding protein [EC:2.3.1.48] | (RefSeq) hypothetical protein (A)	PREDICTED: BTB/POZ and TAZ domain-containing protein 1-like [Citrus sinensis]	RecName: Full=BTB/POZ and TAZ domain-containing protein 2; AltName: Full=BTB and TAZ domain protein 2;	SubName: Full=Uncharacterized protein {ECO:0000313|EMBL:GAY50964.1};	CREB binding protein/P300 and related TAZ Zn-finger proteins	GO:0005737,cytoplasm; GO:0005634,nucleus; GO:0019005,SCF ubiquitin ligase complex; GO:0005516,calmodulin binding; GO:0004402,histone acetyltransferase activity; GO:0003712,transcription coregulator activity; GO:0031625,ubiquitin protein ligase binding; GO:0008270,zinc ion binding; GO:0009738,abscisic acid-activated signaling pathway; GO:0009734,auxin-activated signaling pathway; GO:0007623,circad…	TAZ zinc finger
Cg5g009820	GRAS	TF	GRAS	13	54	2.092	up	--	--	K14494 DELLA protein | (RefSeq) DELLA protein GAI1-like (A)	PREDICTED: scarecrow-like protein 28 [Citrus sinensis]	RecName: Full=Scarecrow-like protein 28; Short=AtSCL28; AltName: Full=GRAS family protein 8; Short=AtGRAS-8;	SubName: Full=Uncharacterized protein {ECO:0000313|EMBL:KDO63554.1};	--	GO:0005634,nucleus; GO:0003700,DNA-binding transcription factor activity; GO:0043565,sequence-specific DNA binding; GO:1900459,positive regulation of brassinosteroid mediated signaling pathway; GO:0006355,regulation of transcription, DNA-templated; GO:0006351,transcription, DNA-templated	GRAS domain family
Cg5g010410	NAC	TF	NAC	903	2452	1.441	up	--	--	K00521 ferric-chelate reductase [EC:1.16.1.7] | (RefSeq) ferric reduction oxidase 7, chloroplastic-like (A)	hypothetical protein CICLE_v10020480mg [Citrus clementina]	RecName: Full=NAC domain-containing protein 100 {ECO:0000303|PubMed:15029955}; Short=ANAC100 {ECO:0000303|PubMed:15029955}; Short=AtNAC5;	SubName: Full=Uncharacterized protein {ECO:0000313|EMBL:ESR53865.1};	--	GO:0005634,nucleus; GO:0003677,DNA binding; GO:0003700,DNA-binding transcription factor activity; GO:0006351,transcription, DNA-templated	No apical meristem (NAM) protein
Cg5g018510	HB-HD-ZIP	TF	HB->HB-HD-ZIP	618	2563	2.052	up	--	--	K09338 homeobox-leucine zipper protein | (RefSeq) homeobox-leucine zipper protein ATHB-12 (A)	hypothetical protein CICLE_v10022365mg [Citrus clementina]	RecName: Full=Homeobox-leucine zipper protein ATHB-12; AltName: Full=HD-ZIP protein ATHB-12; AltName: Full=Homeodomain transcription factor ATHB-12;	SubName: Full=Uncharacterized protein {ECO:0000313|EMBL:ESR54448.1};	Transcription factor HEX, contains HOX and HALZ domains	GO:0005634,nucleus; GO:0003700,DNA-binding transcription factor activity; GO:0043565,sequence-specific DNA binding; GO:0007275,multicellular organism development; GO:0045893,positive regulation of transcription, DNA-templated; GO:0009737,response to abscisic acid; GO:0006970,response to osmotic stress; GO:0009615,response to virus; GO:0009414,response to water deprivation; GO:0006351,transcriptio…	Homeobox KN domain
Cg5g019440	GRF	TF	GRF	144	335	1.228	up	--	--	K22382 WD repeat-containing protein 26 | (RefSeq) WD repeat-containing protein 26 homolog (A)	PREDICTED: growth-regulating factor 2 isoform X1 [Citrus sinensis]	RecName: Full=Growth-regulating factor 3; Short=OsGRF3; AltName: Full=Transcription activator GRF3;	SubName: Full=Uncharacterized protein {ECO:0000313|EMBL:ESR54458.1};	--	GO:0005634,nucleus; GO:0005524,ATP binding; GO:0032502,developmental process; GO:0006355,regulation of transcription, DNA-templated; GO:0006351,transcription, DNA-templated	QLQ
Cg5g023910	RWP-RK	TF	RWP-RK	5756	13404	1.22	up	--	--	K03028 26S proteasome regulatory subunit N1 | (RefSeq) LOW QUALITY PROTEIN: protein NLP2-like (A)	hypothetical protein CICLE_v10018669mg [Citrus clementina]	RecName: Full=Protein NLP8; Short=AtNLP8; AltName: Full=NIN-like protein 8; AltName: Full=Nodule inception protein-like protein 8;	SubName: Full=Uncharacterized protein {ECO:0000313|EMBL:ESR56176.1};	--	GO:0005634,nucleus; GO:0003677,DNA binding; GO:0003700,DNA-binding transcription factor activity; GO:0006355,regulation of transcription, DNA-templated; GO:0006351,transcription, DNA-templated	PB1 domain
Cg5g028960	bHLH	TF	bHLH	1459	576	-1.34	down	--	--	K04733 interleukin-1 receptor-associated kinase 4 [EC:2.7.11.1] | (RefSeq) probable serine/threonine-protein kinase PBL26 isoform X1 (A)	PREDICTED: transcription factor bHLH128 isoform X2 [Citrus sinensis]	RecName: Full=Transcription factor bHLH128; AltName: Full=Basic helix-loop-helix protein 128; Short=AtbHLH128; Short=bHLH 128; AltName: Full=Transcription factor EN 74; AltName: Full=bHLH transcription factor bHLH128;	SubName: Full=Uncharacterized protein {ECO:0000313|EMBL:ESR56375.1};	--	GO:0005829,cytosol; GO:0005634,nucleus; GO:0001046,core promoter sequence-specific DNA binding; GO:0003700,DNA-binding transcription factor activity; GO:0046983,protein dimerization activity; GO:0044212,transcription regulatory region DNA binding; GO:0001228,DNA-binding transcription activator activity, RNA polymerase II-specific; GO:0010119,regulation of stomatal movement; GO:0006355,regulation …	Helix-loop-helix DNA-binding domain
Cg5g035280	OFP	TF	OFP	26	1	-4.372	down	--	--	--	hypothetical protein CUMW_275030 [Citrus unshiu]	RecName: Full=Transcription repressor OFP16; AltName: Full=Ovate family protein 16; Short=AtOFP16;	SubName: Full=Uncharacterized protein {ECO:0000313|EMBL:GAY33383.1};	--	GO:0005634,nucleus; GO:0045892,negative regulation of transcription, DNA-templated; GO:0006351,transcription, DNA-templated	Transcriptional repressor, ovate
Cg5g036600	B3-ARF	TF	B3->B3-ARF	1	477	9.405	up	--	--	K14486 auxin response factor | (RefSeq) auxin response factor 2A (A)	PREDICTED: auxin response factor 2-like isoform X2 [Citrus sinensis]	RecName: Full=Auxin response factor 7;	RecName: Full=Auxin response factor {ECO:0000256|RuleBase:RU004561};	--	GO:0005634,nucleus; GO:0003677,DNA binding; GO:0009734,auxin-activated signaling pathway; GO:0006355,regulation of transcription, DNA-templated; GO:0006351,transcription, DNA-templated	AUX/IAA family
Cg5g037790	AP2/ERF-ERF	TF	AP2/ERF->AP2/ERF-ERF	1017	105	-3.275	down	--	--	K09286 EREBP-like factor | (RefSeq) hypothetical protein (A)	hypothetical protein CUMW_056090 [Citrus unshiu]	RecName: Full=Ethylene-responsive transcription factor RAP2-3; AltName: Full=Cadmium-induced protein AS30; AltName: Full=Ethylene response factor 72; Short=ERF72; AltName: Full=Ethylene-responsive element binding protein; Short=AtEBP; AltName: Full=Protein RELATED TO APETALA2 3; Short=Related to AP2 3;	SubName: Full=Uncharacterized protein {ECO:0000313|EMBL:GAY41004.1};	--	GO:0005737,cytoplasm; GO:0005634,nucleus; GO:0005886,plasma membrane; GO:0003677,DNA binding; GO:0003700,DNA-binding transcription factor activity; GO:0043565,sequence-specific DNA binding; GO:0008219,cell death; GO:0009873,ethylene-activated signaling pathway; GO:0010286,heat acclimation; GO:0045893,positive regulation of transcription, DNA-templated; GO:0009735,response to cytokinin; GO:0009723…	AP2 domain
Cg5g038100	MYB	TF	MYB->MYB	0	51	8.051	up	--	--	K09422 transcription factor MYB, plant | (RefSeq) myb-related protein 330 (A)	hypothetical protein CICLE_v10020307mg [Citrus clementina]	RecName: Full=Transcription factor MYB111 {ECO:0000303|PubMed:11597504}; AltName: Full=Myb-related protein 111 {ECO:0000303|PubMed:11597504}; Short=AtMYB111 {ECO:0000303|PubMed:11597504}; AltName: Full=Protein PRODUCTION OF FLAVONOL GLYCOSIDES 3 {ECO:0000303|PubMed:17419845};	SubName: Full=Uncharacterized protein {ECO:0000313|EMBL:ESR57700.1};	Transcription factor, Myb superfamily	GO:0005634,nucleus; GO:0003700,DNA-binding transcription factor activity; GO:0000981,DNA-binding transcription factor activity, RNA polymerase II-specific; GO:0043565,sequence-specific DNA binding; GO:0001135,RNA polymerase II transcription regulator recruiting activity; GO:0044212,transcription regulatory region DNA binding; GO:0030154,cell differentiation; GO:0051555,flavonol biosynthetic proce…	Myb-like DNA-binding domain
Cg5g038680	WRKY	TF	WRKY	93	317	1.768	up	--	--	K12835 ATP-dependent RNA helicase DDX42 [EC:3.6.4.13] | (RefSeq) DEAD-box ATP-dependent RNA helicase 24 isoform X1 (A)	PREDICTED: probable WRKY transcription factor 23 [Citrus sinensis]	RecName: Full=Probable WRKY transcription factor 23; AltName: Full=WRKY DNA-binding protein 23;	SubName: Full=Uncharacterized protein {ECO:0000313|EMBL:KDO86946.1};	--	GO:0005634,nucleus; GO:0003700,DNA-binding transcription factor activity; GO:0043565,sequence-specific DNA binding; GO:0009733,response to auxin; GO:0009624,response to nematode; GO:0006351,transcription, DNA-templated	WRKY DNA -binding domain
Cg5g038980	DBP	TF	DBP	1112	2313	1.056	up	--	--	K14803 protein phosphatase PTC2/3 [EC:3.1.3.16] | (RefSeq) hypothetical protein (A)	hypothetical protein CICLE_v10020453mg [Citrus clementina]	RecName: Full=Probable protein phosphatase 2C 49; Short=AtPP2C49; EC=3.1.3.16;	SubName: Full=Uncharacterized protein {ECO:0000313|EMBL:GAY44911.1};	Serine/threonine protein phosphatase	GO:0046872,metal ion binding; GO:0004722,protein serine/threonine phosphatase activity	Protein phosphatase 2C
Cg5g040260	HB-HD-ZIP	TF	HB->HB-HD-ZIP	3421	10614	1.634	up	--	--	K09338 homeobox-leucine zipper protein | (RefSeq) hypothetical protein (A)	hypothetical protein CICLE_v10021877mg [Citrus clementina]	RecName: Full=Homeobox-leucine zipper protein ATHB-7; AltName: Full=HD-ZIP protein ATHB-7; AltName: Full=Homeodomain transcription factor ATHB-7;	SubName: Full=Uncharacterized protein {ECO:0000313|EMBL:GAY45779.1};	Transcription factor HEX, contains HOX and HALZ domains	GO:0005634,nucleus; GO:0003700,DNA-binding transcription factor activity; GO:0043565,sequence-specific DNA binding; GO:0045893,positive regulation of transcription, DNA-templated; GO:0009737,response to abscisic acid; GO:0009414,response to water deprivation; GO:0006351,transcription, DNA-templated	Homeobox KN domain
Cg5g040470	MYB	TF	MYB->MYB	73	258	1.835	up	--	--	K09422 transcription factor MYB, plant | (RefSeq) hypothetical protein (A)	hypothetical protein CICLE_v10021571mg [Citrus clementina]	RecName: Full=Transcription factor MYB3; AltName: Full=Myb-related protein 3; Short=AtMYB3;	SubName: Full=Uncharacterized protein {ECO:0000313|EMBL:GAY45744.1};	Transcription factor, Myb superfamily	GO:0005634,nucleus; GO:0003700,DNA-binding transcription factor activity; GO:0000981,DNA-binding transcription factor activity, RNA polymerase II-specific; GO:0043565,sequence-specific DNA binding; GO:0001135,RNA polymerase II transcription regulator recruiting activity; GO:0044212,transcription regulatory region DNA binding; GO:0030154,cell differentiation; GO:0009800,cinnamic acid biosynthetic …	Myb-like DNA-binding domain
Cg5g040920	WRKY	TF	WRKY	2632	1088	-1.274	down	--	--	K19613 leucine-rich repeat protein SHOC2 | (RefSeq) uncharacterized protein LOC111313103 isoform X1 (A)	PREDICTED: probable WRKY transcription factor 46 [Citrus sinensis]	RecName: Full=Probable WRKY transcription factor 53; AltName: Full=WRKY DNA-binding protein 53;	SubName: Full=Uncharacterized protein {ECO:0000313|EMBL:KDO86417.1};	--	GO:0009507,chloroplast; GO:0005634,nucleus; GO:0003677,DNA binding; GO:0003700,DNA-binding transcription factor activity; GO:0043565,sequence-specific DNA binding; GO:0009816,defense response to bacterium, incompatible interaction; GO:0010150,leaf senescence; GO:0045893,positive regulation of transcription, DNA-templated; GO:0031347,regulation of defense response; GO:0010200,response to chitin; G…	WRKY DNA -binding domain
Cg5g043600	C2C2-YABBY	TF	C2C2->C2C2-YABBY	340	148	-1.207	down	--	--	--	hypothetical protein CICLE_v10022170mg [Citrus clementina]	RecName: Full=Axial regulator YABBY 1; AltName: Full=Fl-54; AltName: Full=Protein ABNORMAL FLORAL ORGANS; AltName: Full=Protein FILAMENTOUS FLOWER; AltName: Full=Protein antherless;	SubName: Full=Uncharacterized protein {ECO:0000313|EMBL:GAY41936.1};	--	GO:0005634,nucleus; GO:0003677,DNA binding; GO:0003700,DNA-binding transcription factor activity; GO:0046872,metal ion binding; GO:0010158,abaxial cell fate specification; GO:0045165,cell fate commitment; GO:0010154,fruit development; GO:0010450,inflorescence meristem growth; GO:0009933,meristem structural organization; GO:0009944,polarity specification of adaxial/abaxial axis; GO:0009909,regulat…	HMG (high mobility group) box
Cg5g044100	AP2/ERF-ERF	TF	AP2/ERF->AP2/ERF-ERF	338	114	-1.565	down	--	--	K09286 EREBP-like factor | (RefSeq) dehydration-responsive element-binding protein 3 (A)	hypothetical protein CICLE_v10021740mg [Citrus clementina]	RecName: Full=Ethylene-responsive transcription factor ERF034;	SubName: Full=Uncharacterized protein {ECO:0000313|EMBL:GAY41867.1};	--	GO:0005634,nucleus; GO:0003700,DNA-binding transcription factor activity; GO:0044212,transcription regulatory region DNA binding; GO:0009873,ethylene-activated signaling pathway; GO:0006351,transcription, DNA-templated	AP2 domain
Cg5g044340	AP2/ERF-ERF	TF	AP2/ERF->AP2/ERF-ERF	416	168	-1.305	down	--	--	K09286 EREBP-like factor | (RefSeq) hypothetical protein (A)	hypothetical protein CICLE_v10022734mg [Citrus clementina]	RecName: Full=Ethylene-responsive transcription factor 13; Short=AtERF13; AltName: Full=Ethylene-responsive element-binding factor 13; Short=EREBP-13;	SubName: Full=Uncharacterized protein {ECO:0000313|EMBL:GAY41834.1};	--	GO:0005634,nucleus; GO:0003677,DNA binding; GO:0003700,DNA-binding transcription factor activity; GO:0043565,sequence-specific DNA binding; GO:0006952,defense response; GO:0009873,ethylene-activated signaling pathway; GO:0010200,response to chitin; GO:0006351,transcription, DNA-templated	AP2 domain
Cg6g007010	GARP-G2-like	TF	GARP->GARP-G2-like	26	92	1.802	up	--	--	K06236 collagen, type I, alpha | (RefSeq) hypothetical protein (A)	hypothetical protein CISIN_1g025728mg [Citrus sinensis]	RecName: Full=Myb family transcription factor PHL7 {ECO:0000305}; AltName: Full=Protein PHR1-LIKE 7 {ECO:0000305};	SubName: Full=Uncharacterized protein {ECO:0000313|EMBL:KDO56654.1};	--	GO:0005634,nucleus; GO:0003677,DNA binding; GO:0003700,DNA-binding transcription factor activity; GO:0006355,regulation of transcription, DNA-templated; GO:0006351,transcription, DNA-templated	Myb-like DNA-binding domain
Cg6g008950	bHLH	TF	bHLH	1246	372	-1.744	down	--	--	K11253 histone H3 | (RefSeq) hypothetical protein (A)	hypothetical protein CISIN_1g044652mg [Citrus sinensis]	RecName: Full=Transcription factor bHLH62; AltName: Full=Basic helix-loop-helix protein 62; Short=AtbHLH62; Short=bHLH 62; AltName: Full=Transcription factor EN 85; AltName: Full=bHLH transcription factor bHLH062;	SubName: Full=Uncharacterized protein {ECO:0000313|EMBL:ESR50481.1};	--	GO:0005634,nucleus; GO:0003677,DNA binding; GO:0003700,DNA-binding transcription factor activity; GO:0046983,protein dimerization activity; GO:0006355,regulation of transcription, DNA-templated; GO:0006351,transcription, DNA-templated	Helix-loop-helix DNA-binding domain
Cg6g015730	bZIP	TF	bZIP	3	36	3.881	up	--	--	K14432 ABA responsive element binding factor | (RefSeq) hypothetical protein (A)	hypothetical protein CISIN_1g043882mg [Citrus sinensis]	RecName: Full=Protein ABSCISIC ACID-INSENSITIVE 5; AltName: Full=Dc3 promoter-binding factor 1; Short=AtDPBF1; AltName: Full=Protein GROWTH-INSENSITIVITY TO ABA 1; AltName: Full=bZIP transcription factor 39; Short=AtbZIP39;	SubName: Full=Uncharacterized protein {ECO:0000313|EMBL:KDO61128.1};	--	GO:0005634,nucleus; GO:0003677,DNA binding; GO:0003700,DNA-binding transcription factor activity; GO:0009738,abscisic acid-activated signaling pathway; GO:0010187,negative regulation of seed germination; GO:0045893,positive regulation of transcription, DNA-templated; GO:0006355,regulation of transcription, DNA-templated; GO:0009737,response to abscisic acid; GO:0010200,response to chitin; GO:0009…	bZIP Maf transcription factor
Cg6g018450	MYB	TF	MYB->MYB	0	32	7.382	up	--	--	K09422 transcription factor MYB, plant | (RefSeq) RUBY; Myb transcription factor (A)	Myb transcription factor [Citrus maxima]	RecName: Full=Transcription factor MYB113; AltName: Full=Myb-related protein 113; Short=AtMYB113;	SubName: Full=Myb transcription factor {ECO:0000313|EMBL:ANI87835.1};	Transcription factor, Myb superfamily	GO:0005634,nucleus; GO:0003700,DNA-binding transcription factor activity; GO:0000981,DNA-binding transcription factor activity, RNA polymerase II-specific; GO:0043565,sequence-specific DNA binding; GO:0001135,RNA polymerase II transcription regulator recruiting activity; GO:0044212,transcription regulatory region DNA binding; GO:0030154,cell differentiation; GO:0007275,multicellular organism deve…	Myb-like DNA-binding domain
Cg6g025130	NAC	TF	NAC	32	109	1.777	up	--	--	K00521 ferric-chelate reductase [EC:1.16.1.7] | (RefSeq) ferric reduction oxidase 7, chloroplastic-like (A)	hypothetical protein CICLE_v10012093mg [Citrus clementina]	RecName: Full=NAC domain-containing protein 100 {ECO:0000303|PubMed:15029955}; Short=ANAC100 {ECO:0000303|PubMed:15029955}; Short=AtNAC5;	SubName: Full=Uncharacterized protein {ECO:0000313|EMBL:ESR44441.1};	--	GO:0005634,nucleus; GO:0003677,DNA binding; GO:0003700,DNA-binding transcription factor activity; GO:0006351,transcription, DNA-templated	No apical meristem (NAM) protein
Cg6g025140	MYB	TF	MYB->MYB	615	198	-1.638	down	--	--	K09422 transcription factor MYB, plant | (RefSeq) hypothetical protein (A)	hypothetical protein CISIN_1g016708mg [Citrus sinensis]	RecName: Full=Transcription factor MYB106 {ECO:0000305}; AltName: Full=Myb-related protein 106 {ECO:0000303|PubMed:11597504}; Short=AtMYB106 {ECO:0000303|PubMed:11597504}; AltName: Full=Transcription factor NOEK {ECO:0000303|PubMed:18805951};	SubName: Full=Uncharacterized protein {ECO:0000313|EMBL:ESR44442.1};	Transcription factor, Myb superfamily	GO:0005634,nucleus; GO:0003677,DNA binding; GO:0000902,cell morphogenesis; GO:0035017,cuticle pattern formation; GO:1901957,regulation of cutin biosynthetic process; GO:0006355,regulation of transcription, DNA-templated; GO:0006351,transcription, DNA-templated; GO:0010091,trichome branching	Myb-like DNA-binding domain
Cg7g000520	Others	TR	Others	313	1159	1.888	up	--	--	K17964 leucine-rich PPR motif-containing protein, mitochondrial | (RefSeq) putative pentatricopeptide repeat-containing protein At1g19290 (A)	hypothetical protein CICLE_v10031291mg [Citrus clementina]	RecName: Full=Protein DA1-related 2;	SubName: Full=Uncharacterized protein {ECO:0000313|EMBL:GAY52266.1};	Adaptor protein Enigma and related PDZ-LIM proteins	GO:0046872,metal ion binding; GO:0043130,ubiquitin binding; GO:0010088,phloem development; GO:0048364,root development	LIM domain
Cg7g010980	bHLH	TF	bHLH	1000	288	-1.798	down	--	--	K11253 histone H3 | (RefSeq) hypothetical protein (A)	putative bHLH transcription factor [Citrus sinensis]	RecName: Full=Transcription factor bHLH137; AltName: Full=Basic helix-loop-helix protein 137; Short=AtbHLH137; Short=bHLH 137; AltName: Full=Transcription factor EN 89; AltName: Full=bHLH transcription factor bHLH137;	SubName: Full=Putative bHLH transcription factor {ECO:0000313|EMBL:ABW97699.1};	--	GO:0005634,nucleus; GO:0003677,DNA binding; GO:0003700,DNA-binding transcription factor activity; GO:0046983,protein dimerization activity; GO:0009739,response to gibberellin; GO:0006351,transcription, DNA-templated	Helix-loop-helix DNA-binding domain
Cg7g012290	TRAF	TR	TRAF	498	190	-1.389	down	--	--	K14508 regulatory protein NPR1 | (RefSeq) hypothetical protein (A)	hypothetical protein CUMW_229240 [Citrus unshiu]	RecName: Full=BTB/POZ domain and ankyrin repeat-containing protein NPR2 {ECO:0000305}; Short=OsNPR2 {ECO:0000303|PubMed:17309686}; AltName: Full=NPR1 homolog 2 {ECO:0000305}; Short=OsNH2 {ECO:0000303|PubMed:15986920};	SubName: Full=Uncharacterized protein {ECO:0000313|EMBL:GAY63882.1};	FOG: Ankyrin repeat	GO:0005737,cytoplasm; GO:0019005,SCF ubiquitin ligase complex; GO:0031625,ubiquitin protein ligase binding; GO:0006952,defense response; GO:0043161,proteasome-mediated ubiquitin-dependent protein catabolic process; GO:0042787,NA; GO:0030162,regulation of proteolysis	Ankyrin repeat
Cg7g012320	TRAF	TR	TRAF	36	6	-2.602	down	--	--	K14508 regulatory protein NPR1 | (RefSeq) hypothetical protein (A)	hypothetical protein CICLE_v10030929mg [Citrus clementina]	RecName: Full=BTB/POZ domain and ankyrin repeat-containing protein NPR2 {ECO:0000305}; Short=OsNPR2 {ECO:0000303|PubMed:17309686}; AltName: Full=NPR1 homolog 2 {ECO:0000305}; Short=OsNH2 {ECO:0000303|PubMed:15986920};	SubName: Full=Uncharacterized protein {ECO:0000313|EMBL:ESR50346.1};	FOG: Ankyrin repeat	GO:0005737,cytoplasm; GO:0019005,SCF ubiquitin ligase complex; GO:0031625,ubiquitin protein ligase binding; GO:0006952,defense response; GO:0043161,proteasome-mediated ubiquitin-dependent protein catabolic process; GO:0042787,NA; GO:0030162,regulation of proteolysis	Ankyrin repeats (many copies)
Cg7g014820	AP2/ERF-RAV	TF	AP2/ERF->AP2/ERF-RAV	6534	1333	-2.294	down	--	--	K09287 RAV-like factor | (RefSeq) hypothetical protein (A)	hypothetical protein CISIN_1g017035mg [Citrus sinensis]	RecName: Full=AP2/ERF and B3 domain-containing transcription repressor RAV2; AltName: Full=Ethylene-responsive transcription factor RAV2; AltName: Full=Protein RELATED TO ABI3/VP1 2; AltName: Full=Protein RELATED TO APETALA2 8; AltName: Full=Protein TEMPRANILLO 2;	SubName: Full=Uncharacterized protein {ECO:0000313|EMBL:KDO70089.1};	--	GO:0005634,nucleus; GO:0003700,DNA-binding transcription factor activity; GO:0043565,sequence-specific DNA binding; GO:0009873,ethylene-activated signaling pathway; GO:0045892,negative regulation of transcription, DNA-templated; GO:0006351,transcription, DNA-templated	AP2 domain
Cg7g019070	C2C2-YABBY	TF	C2C2->C2C2-YABBY	0	15	6.245	up	--	--	--	PREDICTED: axial regulator YABBY 4 [Citrus sinensis]	RecName: Full=Axial regulator YABBY 4; AltName: Full=Protein INNER NO OUTER;	SubName: Full=Uncharacterized protein {ECO:0000313|EMBL:GAY36321.1};	--	GO:0005634,nucleus; GO:0003677,DNA binding; GO:0003700,DNA-binding transcription factor activity; GO:0046872,metal ion binding; GO:0048481,plant ovule development; GO:0009944,polarity specification of adaxial/abaxial axis	HMG-box domain
Cg7g020900	HB-HD-ZIP	TF	HB->HB-HD-ZIP	626	226	-1.469	down	--	--	K09338 homeobox-leucine zipper protein | (RefSeq) hypothetical protein (A)	hypothetical protein CICLE_v10032279mg [Citrus clementina]	RecName: Full=Homeobox-leucine zipper protein ATHB-13; AltName: Full=HD-ZIP protein ATHB-13; AltName: Full=Homeodomain transcription factor ATHB-13;	SubName: Full=Uncharacterized protein {ECO:0000313|EMBL:KDO82866.1};	Transcription factor HEX, contains HOX and HALZ domains	GO:0005634,nucleus; GO:0003700,DNA-binding transcription factor activity; GO:0043565,sequence-specific DNA binding; GO:0048826,cotyledon morphogenesis; GO:0009965,leaf morphogenesis; GO:0080022,primary root development; GO:0009744,response to sucrose; GO:0006351,transcription, DNA-templated	Septum formation initiator
Cg7g023040	bHLH	TF	bHLH	1377	3034	1.139	up	--	--	K04733 interleukin-1 receptor-associated kinase 4 [EC:2.7.11.1] | (RefSeq) probable serine/threonine-protein kinase PBL26 isoform X1 (A)	hypothetical protein CICLE_v10031622mg [Citrus clementina]	RecName: Full=Transcription factor bHLH122; AltName: Full=Basic helix-loop-helix protein 122; Short=AtbHLH122; Short=bHLH 122; AltName: Full=Transcription factor EN 70; AltName: Full=bHLH transcription factor bHLH122;	SubName: Full=Uncharacterized protein {ECO:0000313|EMBL:ESR52214.1};	--	GO:0005634,nucleus; GO:0001046,core promoter sequence-specific DNA binding; GO:0003700,DNA-binding transcription factor activity; GO:0046983,protein dimerization activity; GO:0001228,DNA-binding transcription activator activity, RNA polymerase II-specific; GO:0042335,cuticle development; GO:0048573,photoperiodism, flowering; GO:0010119,regulation of stomatal movement; GO:0006355,regulation of tra…	Helix-loop-helix DNA-binding domain
Cg8g001720	MYB	TF	MYB->MYB	709	248	-1.519	down	--	--	K09422 transcription factor MYB, plant | (RefSeq) myb-related protein 308 (A)	PREDICTED: myb-related protein 308 [Citrus sinensis]	RecName: Full=Myb-related protein 308;	SubName: Full=Uncharacterized protein {ECO:0000313|EMBL:KDO68040.1};	Transcription factor, Myb superfamily	GO:0005634,nucleus; GO:0003677,DNA binding; GO:0006355,regulation of transcription, DNA-templated; GO:0006351,transcription, DNA-templated	SLIDE
Cg8g004670	SNF2	TR	SNF2	127	335	1.399	up	--	--	K10875 DNA repair and recombination protein RAD54 and RAD54-like protein [EC:3.6.4.-] | (RefSeq) protein CHROMATIN REMODELING 25 (A)	PREDICTED: protein CHROMATIN REMODELING 25 isoform X2 [Citrus sinensis]	RecName: Full=Protein CHROMATIN REMODELING 25; Short=AtCHR25; EC=3.6.4.-; AltName: Full=DNA repair and recombination protein RAD54 {ECO:0000303|PubMed:17227544}; Short=AtRAD54 {ECO:0000303|PubMed:17227544};	SubName: Full=Uncharacterized protein {ECO:0000313|EMBL:ESR36272.1};	DNA repair protein, SNF2 family	GO:0005634,nucleus; GO:0005524,ATP binding; GO:0003677,DNA binding; GO:0004386,helicase activity; GO:0007049,cell cycle; GO:0051301,cell division; GO:0071480,cellular response to gamma radiation; GO:0071248,cellular response to metal ion; GO:0000724,double-strand break repair via homologous recombination; GO:0045003,double-strand break repair via synthesis-dependent strand annealing; GO:0051701,i…	DEAD/DEAH box helicase
Cg8g005300	GARP-G2-like	TF	GARP->GARP-G2-like	5923	2839	-1.061	down	--	--	K14491 two-component response regulator ARR-B family | (RefSeq) two-component response regulator ARR12-like (A)	PREDICTED: uncharacterized protein LOC102611292 [Citrus sinensis]	RecName: Full=Myb family transcription factor EFM {ECO:0000303|PubMed:25132385}; AltName: Full=MYB-domain transcription factor HHO4 {ECO:0000305}; AltName: Full=Protein EARLY FLOWERING MYB {ECO:0000303|PubMed:25132385}; AltName: Full=Protein HRS1 HOMOLOG 4 {ECO:0000305};	SubName: Full=Uncharacterized protein {ECO:0000313|EMBL:KDO49151.1};	--	GO:0005634,nucleus; GO:0003677,DNA binding; GO:0003700,DNA-binding transcription factor activity; GO:0009908,flower development; GO:0009740,gibberellic acid mediated signaling pathway; GO:0010452,histone H3-K36 methylation; GO:0048579,negative regulation of long-day photoperiodism, flowering; GO:1903507,negative regulation of nucleic acid-templated transcription; GO:0006355,regulation of transcri…	Myb-like DNA-binding domain
Cg8g007040	bHLH	TF	bHLH	465	159	-1.546	down	--	--	K11253 histone H3 | (RefSeq) hypothetical protein (A)	PREDICTED: transcription factor bHLH63-like isoform X1 [Citrus sinensis]	RecName: Full=Transcription factor bHLH63; AltName: Full=Basic helix-loop-helix protein 63; Short=AtbHLH63; Short=bHLH 63; AltName: Full=Protein CRYPTOCHROME INTERACTING BASIC-HELIX-LOOP-HELIX 1; AltName: Full=Transcription factor EN 84; AltName: Full=bHLH transcription factor bHLH063;	SubName: Full=Uncharacterized protein {ECO:0000313|EMBL:ESR36524.1};	--	GO:0005634,nucleus; GO:0003677,DNA binding; GO:0003700,DNA-binding transcription factor activity; GO:0046983,protein dimerization activity; GO:0009908,flower development; GO:0009911,positive regulation of flower development; GO:0009637,response to blue light; GO:0006351,transcription, DNA-templated	Helix-loop-helix DNA-binding domain
Cg8g013730	NAC	TF	NAC	289	83	-1.805	down	--	--	K00521 ferric-chelate reductase [EC:1.16.1.7] | (RefSeq) ferric reduction oxidase 7, chloroplastic-like (A)	hypothetical protein CICLE_v10029032mg [Citrus clementina]	RecName: Full=NAC domain-containing protein 90; Short=ANAC090;	SubName: Full=Uncharacterized protein {ECO:0000313|EMBL:ESR37444.1};	--	GO:0005634,nucleus; GO:0003677,DNA binding; GO:0003700,DNA-binding transcription factor activity; GO:0006351,transcription, DNA-templated	No apical meristem (NAM) protein
Cg8g014140	bZIP	TF	bZIP	34	100	1.538	up	--	--	K14431 transcription factor TGA | (RefSeq) transcription factor HBP-1b(c38) (A)	PREDICTED: transcription factor HBP-1b(c38) isoform X2 [Citrus sinensis]	RecName: Full=Transcription factor TGA9 {ECO:0000303|PubMed:20805327}; AltName: Full=Protein TGACG (TGA) motif-binding protein 9 {ECO:0000303|PubMed:20805327}; AltName: Full=bZIP transcription factor 21 {ECO:0000303|PubMed:11906833}; Short=AtbZIP21 {ECO:0000303|PubMed:11906833};	SubName: Full=Uncharacterized protein {ECO:0000313|EMBL:GAY68115.1};	--	GO:0005634,nucleus; GO:0003700,DNA-binding transcription factor activity; GO:0042803,protein homodimerization activity; GO:0043565,sequence-specific DNA binding; GO:0048653,anther development; GO:0071588,hydrogen peroxide mediated signaling pathway; GO:0002237,response to molecule of bacterial origin; GO:0006351,transcription, DNA-templated	Basic region leucine zipper
Cg8g024450	GNAT	TR	GNAT	82	12	-2.821	down	--	--	--	PREDICTED: probable N-acetyltransferase HLS1 isoform X1 [Citrus sinensis]	RecName: Full=Probable N-acetyltransferase HLS1-like; EC=2.3.1.-;	SubName: Full=Uncharacterized protein {ECO:0000313|EMBL:GAY37820.1};	--	GO:0008080,N-acetyltransferase activity; GO:0016747,transferase activity, transferring acyl groups other than amino-acyl groups; GO:0006473,protein acetylation	Acetyltransferase (GNAT) domain
Cg9g001400	GRAS	TF	GRAS	23	1	-5.213	down	--	--	K14494 DELLA protein | (RefSeq) DELLA protein RGL1-like (A)	PREDICTED: DELLA protein RGL1-like [Citrus sinensis]	RecName: Full=DELLA protein RGL2; AltName: Full=GRAS family protein 15; Short=AtGRAS-15; AltName: Full=RGA-like protein 2; AltName: Full=Scarecrow-like protein 19; Short=AtSCL19;	SubName: Full=Uncharacterized protein {ECO:0000313|EMBL:GAY35719.1};	--	GO:0005634,nucleus; GO:0003700,DNA-binding transcription factor activity; GO:0043565,sequence-specific DNA binding; GO:0000989,NA; GO:0030154,cell differentiation; GO:0006952,defense response; GO:0009908,flower development; GO:0009740,gibberellic acid mediated signaling pathway; GO:0009938,negative regulation of gibberellic acid mediated signaling pathway; GO:0010187,negative regulation of seed g…	GRAS domain family
Cg9g001430	GRAS	TF	GRAS	1	16	3.503	up	--	--	K14494 DELLA protein | (RefSeq) hypothetical protein (A)	hypothetical protein CICLE_v10006534mg [Citrus clementina]	RecName: Full=DELLA protein RGL2; AltName: Full=GRAS family protein 15; Short=AtGRAS-15; AltName: Full=RGA-like protein 2; AltName: Full=Scarecrow-like protein 19; Short=AtSCL19;	SubName: Full=Uncharacterized protein {ECO:0000313|EMBL:GAY35721.1};	--	GO:0005634,nucleus; GO:0003700,DNA-binding transcription factor activity; GO:0043565,sequence-specific DNA binding; GO:0000989,NA; GO:0030154,cell differentiation; GO:0006952,defense response; GO:0009908,flower development; GO:0009740,gibberellic acid mediated signaling pathway; GO:0009938,negative regulation of gibberellic acid mediated signaling pathway; GO:0010187,negative regulation of seed g…	GRAS domain family
Cg9g008130	MYB	TF	MYB->MYB	544	149	-1.869	down	--	--	K09422 transcription factor MYB, plant | (RefSeq) myb-related protein Myb4-like (A)	PREDICTED: myb-related protein Myb4-like [Citrus sinensis]	RecName: Full=Transcription factor MYB4 {ECO:0000305}; AltName: Full=Myb-related protein 4 {ECO:0000305}; Short=OsMyb4 {ECO:0000303|PubMed:14675437}; AltName: Full=Transcription factor RLTR1 {ECO:0000312|EMBL:AAP92750.1};	SubName: Full=Myb-like protein Myb15 {ECO:0000313|EMBL:AKE14363.1};	Transcription factor, Myb superfamily	GO:0005634,nucleus; GO:0000981,DNA-binding transcription factor activity, RNA polymerase II-specific; GO:0043565,sequence-specific DNA binding; GO:0001135,RNA polymerase II transcription regulator recruiting activity; GO:0044212,transcription regulatory region DNA binding; GO:0030154,cell differentiation; GO:0045893,positive regulation of transcription, DNA-templated; GO:0006357,regulation of tra…	Myb DNA-binding like
Cg9g019270	HSF	TF	HSF	1665	5176	1.636	up	--	--	K09419 heat shock transcription factor, other eukaryote | (RefSeq) heat stress transcription factor C-1 (A)	PREDICTED: heat stress transcription factor C-1 [Citrus sinensis]	RecName: Full=Heat stress transcription factor C-1; Short=AtHsfC1; AltName: Full=AtHsf-08;	SubName: Full=Uncharacterized protein {ECO:0000313|EMBL:KDO50892.1};	Heat shock transcription factor	GO:0005634,nucleus; GO:0003700,DNA-binding transcription factor activity; GO:0043565,sequence-specific DNA binding; GO:0006351,transcription, DNA-templated	HSF-type DNA-binding
Cg9g021740	NF-YA	TF	NF-Y->NF-YA	4997	13730	1.458	up	--	--	K08064 nuclear transcription factor Y, alpha | (RefSeq) nuclear transcription factor Y subunit A-1-like (A)	PREDICTED: nuclear transcription factor Y subunit A-1-like [Citrus sinensis]	RecName: Full=Nuclear transcription factor Y subunit A-1; Short=AtNF-YA-1; AltName: Full=Protein EMBRYO DEFECTIVE 2220; AltName: Full=Transcriptional activator HAP2A;	SubName: Full=Uncharacterized protein {ECO:0000313|EMBL:KDO53707.1};	CCAAT-binding factor, subunit B (HAP2)	GO:0016602,CCAAT-binding factor complex; GO:0003677,DNA binding; GO:0003700,DNA-binding transcription factor activity; GO:0009793,embryo development ending in seed dormancy; GO:0055046,microgametogenesis; GO:0048510,regulation of timing of transition from vegetative to reproductive phase; GO:0006355,regulation of transcription, DNA-templated; GO:0048316,seed development; GO:0010262,somatic embryo…	CCAAT-binding transcription factor (CBF-B/NF-YA) subunit B
Cg9g022880	AP2/ERF-ERF	TF	AP2/ERF->AP2/ERF-ERF	2305	957	-1.269	down	--	--	K09286 EREBP-like factor | (RefSeq) ethylene-responsive transcription factor 6 (A)	PREDICTED: ethylene-responsive transcription factor ERF107 [Citrus sinensis]	RecName: Full=Ethylene-responsive transcription factor ERF106;	SubName: Full=Uncharacterized protein {ECO:0000313|EMBL:KDO40009.1};	--	GO:0005634,nucleus; GO:0003677,DNA binding; GO:0003700,DNA-binding transcription factor activity; GO:0009873,ethylene-activated signaling pathway; GO:0006351,transcription, DNA-templated	AP2 domain
Cg9g024400	B3	TF	B3->B3	2	27	3.71	up	--	--	K21554 CREB3 regulatory factor | (RefSeq) B3 domain-containing transcription factor VRN1-like (A)	hypothetical protein CUMW_257830 [Citrus unshiu]	RecName: Full=B3 domain-containing protein At4g01580;	SubName: Full=Uncharacterized protein {ECO:0000313|EMBL:GAY67601.1};	--	GO:0005634,nucleus; GO:0003677,DNA binding; GO:0006355,regulation of transcription, DNA-templated; GO:0006351,transcription, DNA-templated	B3 DNA binding domain
Cg9g026530	HSF	TF	HSF	2582	5241	1.021	up	--	--	K09419 heat shock transcription factor, other eukaryote | (RefSeq) hypothetical protein (A)	hypothetical protein CICLE_v10005403mg [Citrus clementina]	RecName: Full=Heat stress transcription factor B-2a; Short=AtHsfB2a; AltName: Full=AtHsf-22; AltName: Full=Heat shock factor protein 6; Short=HSF 6; AltName: Full=Heat shock transcription factor 6; Short=HSTF 6;	SubName: Full=Uncharacterized protein {ECO:0000313|EMBL:ESR35125.1};	Heat shock transcription factor	GO:0005634,nucleus; GO:0003700,DNA-binding transcription factor activity; GO:0043565,sequence-specific DNA binding; GO:0010200,response to chitin; GO:0006351,transcription, DNA-templated	bZIP transcription factor
Cg9g027550	MYB-related	TF	MYB->MYB-related	14074	28424	1.014	up	--	--	K12133 MYB-related transcription factor LHY | (RefSeq) uncharacterized protein LOC112280611 (A)	hypothetical protein CICLE_v10005411mg [Citrus clementina]	RecName: Full=Protein REVEILLE 6;	SubName: Full=Uncharacterized protein {ECO:0000313|EMBL:ESR35280.1};	Zuotin and related molecular chaperones (DnaJ superfamily), contains DNA-binding domains	GO:0005634,nucleus; GO:0003677,DNA binding; GO:0003700,DNA-binding transcription factor activity; GO:0042752,regulation of circadian rhythm; GO:0009737,response to abscisic acid; GO:0046686,response to cadmium ion; GO:0009723,response to ethylene; GO:0009739,response to gibberellin; GO:0009753,response to jasmonic acid; GO:0009751,response to salicylic acid; GO:0009651,response to salt stress; GO…	Myb DNA-binding like
Cg9g028810	LOB	TF	LOB	590	190	-1.637	down	--	--	K13944 LOB domain-containing protein 16 | (RefSeq) LOB domain-containing protein 16 (A)	PREDICTED: F-box/kelch-repeat protein At3g06240-like [Citrus sinensis]	RecName: Full=LOB domain-containing protein 4; AltName: Full=ASYMMETRIC LEAVES 2-like protein 6; Short=AS2-like protein 6;	SubName: Full=Uncharacterized protein {ECO:0000313|EMBL:KDO61640.1};	--	--	M domain of GW182
CgUng001270	GRF	TF	GRF	52	119	1.18	up	--	--	K22382 WD repeat-containing protein 26 | (RefSeq) WD repeat-containing protein 26 homolog (A)	hypothetical protein CICLE_v10008922mg [Citrus clementina]	RecName: Full=Growth-regulating factor 5; Short=AtGRF5; AltName: Full=Transcription activator GRF5;	SubName: Full=Uncharacterized protein {ECO:0000313|EMBL:ESR64800.1};	--	GO:0005634,nucleus; GO:0005524,ATP binding; GO:0048366,leaf development; GO:0006355,regulation of transcription, DNA-templated; GO:0006351,transcription, DNA-templated	QLQ
CgUng002190	MYB	TF	MYB->MYB	1944	775	-1.326	down	--	--	K08869 aarF domain-containing kinase | (RefSeq) predicted protein (A)	PREDICTED: transcription factor DIVARICATA [Citrus sinensis]	RecName: Full=Transcription factor SRM1 {ECO:0000305}; AltName: Full=Myb-related protein SRM1 {ECO:0000305}; AltName: Full=Protein SALT-RELATED MYB 1 {ECO:0000303|PubMed:26243618};	SubName: Full=Uncharacterized protein {ECO:0000313|EMBL:ESR54160.1};	Zuotin and related molecular chaperones (DnaJ superfamily), contains DNA-binding domains	GO:0005634,nucleus; GO:0003677,DNA binding; GO:0003700,DNA-binding transcription factor activity; GO:0009738,abscisic acid-activated signaling pathway; GO:1901001,negative regulation of response to salt stress; GO:0010116,positive regulation of abscisic acid biosynthetic process; GO:1905615,positive regulation of developmental vegetative growth; GO:0045893,positive regulation of transcription, DN…	Myb-like DNA-binding domain
