# Supplementary material for: Adaptive Responses of Citrus grandis Leaves to Copper Toxicity Revealed by RNA-Seq and Physiology
Source: Int J Mol Sci. 2021 Nov 6;22(21):12023. doi: 10.3390/ijms222112023 (PMC8585100; doi:10.3390/ijms222112023)
Supplement: Supplementary file 1 [file ijms-22-12023-s001.zip › 2012WUIJMSSupplementaryData/Table S7. List of enriched KEGG pathways for DEGs identified in Cu-treated C. grandis leaves.xlsx]

## Sheet: Sheet1
Table S7. List of enriched KEGG pathways for DEGs identified in leaves of C. grandis seedlings exposed to Cu-toxicity
#Kegg_pathway	ko_id	Cluter_frequency	Genome_frequency	P-value	Corrected_P-value	GeneID	KEGG Orthology	hyperlink
Photosynthesis - antenna proteins	ko00196	8 out of 510 1.56862745098039%	18 out of 9775 0.184143222506394%	1.43009e-06	0.000184482	Cg7g006420;Cg2g044430;Cg2g044450;Cg2g020050;Cg2g021790;Cg6g006850;Cg5g023620;Cg2g025410	K08907+K08912+K08912+K08913+K08914+K08915+K08916+K08917	https:\\www.genome.jp\dbget-bin\www_bget?map00196
Fatty acid biosynthesis	ko00061	14 out of 510 2.74509803921569%	64 out of 9775 0.654731457800512%	3.97208e-06	0.000512398	Cg5g031030;Cg2g001710;Cg8g024750;Cg3g016500;Cg4g020570;Cg5g042320;Cg6g025700;Cg6g008420;Cg2g032940;Cg1g011060;Cg1g012760;Cg1g012870;Cg1g012880;Cg5g032200	K00059+K00208+K00645+K01897+K01961+K01962+K02160+K03921+K03921+K09458+K09458+K09458+K09458+K10782	https:\\www.genome.jp\dbget-bin\www_bget?map00061
Pyruvate metabolism	ko00620	19 out of 510 3.72549019607843%	119 out of 9775 1.21739130434783%	1.15016e-05	0.00148371	Cg5g000690;Cg9g002710;Cg7g019540;Cg5g000260;Cg5g040000;Cg2g044960;Cg9g001500;Cg2g020490;Cg3g020270;Cg7g014530;Cg8g002550;Cg9g006500;Cg9g028010;Cg2g008710;Cg3g013480;Cg9g001560;Cg4g020570;Cg5g042320;Cg6g025700	K00025+K00028+K00128+K00161+K00161+K00162+K00382+K00626+K00627+K00627+K00873+K00873+K00873+K01595+K01610+K01913+K01961+K01962+K02160	https:\\www.genome.jp\dbget-bin\www_bget?map00620
Glycolysis / Gluconeogenesis	ko00010	22 out of 510 4.31372549019608%	164 out of 9775 1.67774936061381%	4.07496e-05	0.0052567	Cg6g005300;Cg6g007590;Cg7g019540;Cg5g000260;Cg5g040000;Cg2g044960;Cg9g001500;Cg3g020270;Cg7g014530;Cg4g004610;Cg7g022330;Cg1g013660;Cg8g002550;Cg9g006500;Cg9g028010;Cg6g009400;Cg3g013480;Cg6g018080;Cg5g041140;Cg3g015300;Cg9g001560;Cg5g032800	K00002+K00121+K00128+K00161+K00161+K00162+K00382+K00627+K00627+K00850+K00850+K00850+K00873+K00873+K00873+K01568+K01610+K01785+K01792+K01834+K01913+K18857	https:\\www.genome.jp\dbget-bin\www_bget?map00010
MAPK signaling pathway - plant	ko04016	41 out of 510 8.03921568627451%	422 out of 9775 4.31713554987212%	8.14273e-05	0.0105041	Cg3g014360;Cg3g021480;Cg6g017010;Cg3g025260;Cg2g038570;Cg4g008420;Cg7g009010;Cg9g006130;Cg9g020900;Cg9g021300;Cg9g021310;Cg9g021330;Cg9g021360;Cg9g021390;CgUng003130;Cg1g015500;Cg1g015520;Cg1g015540;Cg1g015570;Cg1g015670;Cg1g015690;Cg1g015720;Cg1g020830;Cg2g023840;Cg3g001850;Cg1g007240;Cg2g040740;Cg1g008410;Cg6g009750;Cg7g002520;Cg5g001390;Cg7g000680;Cg8g023080;Cg9g028610;CgUng003480;Cg9g008980;C…	K02183+K02183+K02183+K03781+K13413+K13420+K13420+K13420+K13420+K13420+K13420+K13420+K13420+K13420+K13420+K13420+K13420+K13420+K13420+K13420+K13420+K13420+K13420+K13420+K13420+K13422+K13422+K13449+K14496+K14496+K14497+K14497+K14497+K14497+K14497+K14514+K14515+K20547+K20547+K20547+K20718	https:\\www.genome.jp\dbget-bin\www_bget?map04016
Fatty acid metabolism	ko01212	15 out of 510 2.94117647058824%	100 out of 9775 1.0230179028133%	0.000195906	0.0252719	Cg5g031030;Cg2g001710;Cg2g020490;Cg8g024750;Cg3g016500;Cg4g020570;Cg5g042320;Cg6g025700;Cg6g008420;Cg2g032940;Cg1g011060;Cg1g012760;Cg1g012870;Cg1g012880;Cg6g012790	K00059+K00208+K00626+K00645+K01897+K01961+K01962+K02160+K03921+K03921+K09458+K09458+K09458+K09458+K10256	https:\\www.genome.jp\dbget-bin\www_bget?map01212
Metabolic pathways	ko01100	258 out of 510 50.5882352941176%	4249 out of 9775 43.4680306905371%	0.000531552	0.0685702	Cg6g005300;Cg5g011010;Cg5g000690;Cg9g002710;Cg6g016360;Cg5g031030;Cg1g007630;Cg1g007660;Cg6g007590;Cg7g019540;Cg5g000260;Cg5g040000;Cg2g044960;Cg2g001710;Cg2g021210;Cg5g007370;Cg3g014370;Cg6g020070;Cg9g001500;Cg1g016830;Cg1g028930;Cg1g002980;Cg1g008060;Cg2g001370;Cg2g001400;Cg2g001440;Cg2g001460;Cg3g005370;Cg6g002810;Cg1g024060;Cg1g006940;Cg4g013500;Cg7g003640;Cg9g025440;Cg3g001470;Cg3g002160;Cg3…	K00002+K00012+K00025+K00028+K00052+K00059+K00083+K00083+K00121+K00128+K00161+K00161+K00162+K00208+K00218+K00261+K00275+K00318+K00382+K00413+K00423+K00430+K00430+K00430+K00430+K00430+K00430+K00430+K00434+K00487+K00511+K00512+K00512+K00512+K00512+K00512+K00512+K00512+K00547+K00588+K00588+K00615+K00626+K00627+K00627+K00645+K00660+K00695+K00695+K00696+K00699+K00699+K00699+K00699+K00700+K00700+K00737+…	https:\\www.genome.jp\dbget-bin\www_bget?map01100
Biotin metabolism	ko00780	7 out of 510 1.37254901960784%	33 out of 9775 0.337595907928389%	0.00131804	0.170027	Cg5g031030;Cg2g001710;Cg5g028570;Cg1g011060;Cg1g012760;Cg1g012870;Cg1g012880	K00059+K00208+K01012+K09458+K09458+K09458+K09458	https:\\www.genome.jp\dbget-bin\www_bget?map00780
Biosynthesis of secondary metabolites	ko01110	137 out of 510 26.8627450980392%	2151 out of 9775 22.0051150895141%	0.00446485	0.575966	Cg6g005300;Cg5g000690;Cg6g016360;Cg1g007630;Cg1g007660;Cg6g007590;Cg7g019540;Cg5g000260;Cg5g040000;Cg2g044960;Cg2g021210;Cg6g020070;Cg9g001500;Cg1g002980;Cg1g008060;Cg2g001370;Cg2g001400;Cg2g001440;Cg2g001460;Cg3g005370;Cg1g024060;Cg1g006940;Cg7g014390;Cg6g002800;Cg1g005540;Cg7g006810;Cg2g020490;Cg3g020270;Cg7g014530;Cg2g009540;Cg3g011250;Cg7g000360;Cg8g022210;Cg8g023200;Cg3g025200;Cg6g016110;Cg4…	K00002+K00025+K00052+K00083+K00083+K00121+K00128+K00161+K00161+K00162+K00218+K00318+K00382+K00430+K00430+K00430+K00430+K00430+K00430+K00430+K00487+K00511+K00547+K00588+K00588+K00615+K00626+K00627+K00627+K00660+K00699+K00699+K00699+K00699+K00700+K00700+K00815+K00826+K00827+K00827+K00850+K00850+K00850+K00873+K00873+K00873+K01057+K01188+K01188+K01214+K01568+K01581+K01593+K01602+K01610+K01620+K01657+…	https:\\www.genome.jp\dbget-bin\www_bget?map01110
Amino sugar and nucleotide sugar metabolism	ko00520	19 out of 510 3.72549019607843%	196 out of 9775 2.00511508951407%	0.00672765	0.867867	Cg5g011010;Cg5g026680;Cg8g018410;Cg8g018440;Cg8g018470;Cg9g028020;Cg5g009980;Cg6g019480;Cg5g037390;Cg9g002760;Cg6g013150;Cg1g002650;Cg5g038180;Cg8g008660;Cg9g001580;Cg2g007490;Cg1g000850;Cg8g000790;Cg8g000800	K00012+K01183+K01183+K01183+K01183+K01183+K01784+K01809+K08678+K08678+K12448+K13648+K15920+K15920+K15920+K16190+K20547+K20547+K20547	https:\\www.genome.jp\dbget-bin\www_bget?map00520
Biosynthesis of secondary metabolites - unclassified	ko00999	6 out of 510 1.17647058823529%	34 out of 9775 0.347826086956522%	0.00755968	0.975199	Cg1g024060;Cg6g002800;Cg1g005540;Cg4g022000;Cg7g009980;Cg9g014370	K00487+K00588+K00588+K01904+K21354+K21371	https:\\www.genome.jp\dbget-bin\www_bget?map00999
Carbon metabolism	ko01200	30 out of 510 5.88235294117647%	366 out of 9775 3.74424552429668%	0.00927682	1	Cg5g000690;Cg9g002710;Cg6g007590;Cg5g000260;Cg5g040000;Cg2g044960;Cg5g007370;Cg9g001500;Cg7g006810;Cg2g020490;Cg3g020270;Cg7g014530;Cg4g004610;Cg7g022330;Cg1g013660;Cg8g002550;Cg9g006500;Cg9g028010;Cg7g016170;Cg2g008710;Cg4g021720;Cg3g013480;Cg3g015300;Cg9g001560;Cg4g020570;Cg5g042320;Cg6g025700;Cg3g025260;Cg5g008070;Cg5g009780	K00025+K00028+K00121+K00161+K00161+K00162+K00261+K00382+K00615+K00626+K00627+K00627+K00850+K00850+K00850+K00873+K00873+K00873+K01057+K01595+K01602+K01610+K01834+K01913+K01961+K01962+K02160+K03781+K05605+K11517	https:\\www.genome.jp\dbget-bin\www_bget?map01200
Plant hormone signal transduction	ko04075	36 out of 510 7.05882352941176%	468 out of 9775 4.78772378516624%	0.0121525	1	Cg2g032630;Cg2g038570;Cg1g026820;Cg2g043490;Cg1g007240;Cg2g040740;Cg1g008410;Cg6g006550;Cg8g014140;Cg6g015730;Cg4g002180;Cg4g006940;Cg4g021810;Cg5g036600;CgUng005390;Cg1g013900;Cg8g005300;Cg6g013650;Cg3g006980;Cg5g009820;Cg1g006390;Cg9g001400;Cg9g001430;Cg6g009750;Cg7g002520;Cg5g001390;Cg7g000680;Cg8g023080;Cg9g028610;CgUng003480;Cg3g021510;Cg3g020940;Cg7g012290;Cg7g012320;Cg9g008980;Cg4g007230	K12126+K13413+K13415+K13415+K13422+K13422+K13449+K13946+K14431+K14432+K14484+K14484+K14484+K14486+K14488+K14490+K14491+K14493+K14493+K14494+K14494+K14494+K14494+K14496+K14496+K14497+K14497+K14497+K14497+K14497+K14499+K14505+K14508+K14508+K14514+K14515	https:\\www.genome.jp\dbget-bin\www_bget?map04075
Steroid biosynthesis	ko00100	7 out of 510 1.37254901960784%	49 out of 9775 0.501278772378517%	0.0129248	1	Cg1g006940;Cg4g020280;Cg4g020290;Cg4g020410;Cg4g020420;Cg4g020450;CgUng019660	K00511+K01853+K01853+K01853+K01853+K01853+K01853	https:\\www.genome.jp\dbget-bin\www_bget?map00100
Tryptophan metabolism	ko00380	12 out of 510 2.35294117647059%	114 out of 9775 1.16624040920716%	0.0155643	1	Cg7g019540;Cg9g001500;Cg2g020490;Cg2g039730;Cg3g025260;Cg4g011200;Cg4g015240;Cg5g023630;Cg5g028510;Cg1g003960;Cg7g019950;Cg3g018930	K00128+K00382+K00626+K01593+K03781+K07408+K07408+K07408+K07408+K11816+K11820+K16903	https:\\www.genome.jp\dbget-bin\www_bget?map00380
Citrate cycle (TCA cycle)	ko00020	8 out of 510 1.56862745098039%	66 out of 9775 0.675191815856777%	0.0208479	1	Cg5g000690;Cg5g000260;Cg5g040000;Cg2g044960;Cg9g001500;Cg3g020270;Cg7g014530;Cg3g013480	K00025+K00161+K00161+K00162+K00382+K00627+K00627+K01610	https:\\www.genome.jp\dbget-bin\www_bget?map00020
Glutathione metabolism	ko00480	12 out of 510 2.35294117647059%	119 out of 9775 1.21739130434783%	0.0211888	1	Cg6g002810;Cg6g003160;Cg7g012360;Cg8g023290;Cg8g023310;Cg9g008200;Cg9g008210;Cg9g008220;Cg2g030200;Cg2g031080;Cg5g026120;Cg5g017120	K00434+K00799+K00799+K00799+K00799+K00799+K00799+K00799+K00799+K01255+K01581+K18592	https:\\www.genome.jp\dbget-bin\www_bget?map00480
Stilbenoid, diarylheptanoid and gingerol biosynthesis	ko00945	11 out of 510 2.15686274509804%	107 out of 9775 1.09462915601023%	0.0234988	1	Cg1g024060;Cg6g002800;Cg1g005540;Cg4g023550;Cg4g024040;Cg5g020300;Cg8g010700;Cg1g025190;Cg6g016180;Cg2g008230;Cg2g027240	K00487+K00588+K00588+K13065+K13065+K13065+K13065+K13065+K16040+K16040+K16040	https:\\www.genome.jp\dbget-bin\www_bget?map00945
Lipoic acid metabolism	ko00785	2 out of 510 0.392156862745098%	5 out of 9775 0.051150895140665%	0.0244543	1	Cg2g036480;Cg3g022100	K03644+K03801	https:\\www.genome.jp\dbget-bin\www_bget?map00785
Plant-pathogen interaction	ko04626	57 out of 510 11.1764705882353%	857 out of 9775 8.76726342710997%	0.0321286	1	Cg3g014360;Cg3g021480;Cg6g017010;Cg5g002260;Cg6g024310;Cg2g038570;Cg4g008420;Cg7g009010;Cg9g006130;Cg9g020900;Cg9g021300;Cg9g021310;Cg9g021330;Cg9g021360;Cg9g021390;CgUng003130;Cg1g015500;Cg1g015520;Cg1g015540;Cg1g015570;Cg1g015670;Cg1g015690;Cg1g015720;Cg1g020830;Cg2g023840;Cg3g001850;Cg1g024700;Cg2g005960;Cg5g001740;Cg3g017200;Cg1g003570;Cg6g011100;Cg2g011280;Cg1g008410;Cg5g006300;Cg2g045760;Cg…	K02183+K02183+K02183+K04079+K04079+K13413+K13420+K13420+K13420+K13420+K13420+K13420+K13420+K13420+K13420+K13420+K13420+K13420+K13420+K13420+K13420+K13420+K13420+K13420+K13420+K13420+K13428+K13428+K13434+K13448+K13448+K13448+K13448+K13449+K13456+K13456+K13457+K13457+K13459+K13459+K13459+K13459+K13459+K13459+K13459+K13459+K13459+K13459+K13459+K13459+K13459+K13459+K13459+K13466+K13466+K16226+K18834	https:\\www.genome.jp\dbget-bin\www_bget?map04626
Valine, leucine and isoleucine degradation	ko00280	7 out of 510 1.37254901960784%	61 out of 9775 0.624040920716113%	0.0385989	1	Cg7g019540;Cg9g001500;Cg2g020490;Cg3g013250;Cg4g009780;Cg6g010200;Cg5g008070	K00128+K00382+K00626+K00826+K00827+K00827+K05605	https:\\www.genome.jp\dbget-bin\www_bget?map00280
Porphyrin and chlorophyll metabolism	ko00860	9 out of 510 1.76470588235294%	91 out of 9775 0.930946291560102%	0.0472652	1	Cg2g021210;Cg3g011250;Cg7g000360;Cg8g022210;Cg8g023200;Cg6g017060;Cg5g020710;Cg7g004010;Cg5g009510	K00218+K00699+K00699+K00699+K00699+K04035+K08099+K13544+K22013	https:\\www.genome.jp\dbget-bin\www_bget?map00860
Ascorbate and aldarate metabolism	ko00053	9 out of 510 1.76470588235294%	91 out of 9775 0.930946291560102%	0.0472652	1	Cg5g011010;Cg7g019540;Cg1g028930;Cg6g002810;Cg3g011250;Cg7g000360;Cg8g022210;Cg8g023200;Cg2g007490	K00012+K00128+K00423+K00434+K00699+K00699+K00699+K00699+K16190	https:\\www.genome.jp\dbget-bin\www_bget?map00053
Carotenoid biosynthesis	ko00906	8 out of 510 1.56862745098039%	86 out of 9775 0.879795396419437%	0.0790981	1	Cg4g002980;Cg1g027120;Cg7g013230;Cg2g044950;Cg6g014880;Cg8g013210;Cg8g004180;Cg8g004210	K09838+K09839+K09840+K09840+K09841+K09841+K14595+K14595	https:\\www.genome.jp\dbget-bin\www_bget?map00906
Propanoate metabolism	ko00640	6 out of 510 1.17647058823529%	59 out of 9775 0.603580562659846%	0.0858948	1	Cg9g001500;Cg2g020490;Cg4g020570;Cg5g042320;Cg6g025700;Cg5g008070	K00382+K00626+K01961+K01962+K02160+K05605	https:\\www.genome.jp\dbget-bin\www_bget?map00640
AGE-RAGE signaling pathway in diabetic complications	ko04933	5 out of 510 0.980392156862745%	46 out of 9775 0.470588235294118%	0.0899547	1	Cg1g012650;Cg7g020110;Cg8g024150;Cg8g024170;Cg6g007010	K04392+K05740+K05857+K05857+K06236	https:\\www.genome.jp\dbget-bin\www_bget?map04933
Flavone and flavonol biosynthesis	ko00944	4 out of 510 0.784313725490196%	34 out of 9775 0.347826086956522%	0.0989327	1	Cg5g017830;Cg9g017520;Cg6g014140;Cg9g014500	K13264+K13264+K22772+K22772	https:\\www.genome.jp\dbget-bin\www_bget?map00944
Fatty acid degradation	ko00071	7 out of 510 1.37254901960784%	80 out of 9775 0.818414322250639%	0.12311	1	Cg6g007590;Cg7g019540;Cg2g020490;Cg3g016500;Cg5g015930;CgUng021830;Cg5g032800	K00121+K00128+K00626+K01897+K07425+K07425+K18857	https:\\www.genome.jp\dbget-bin\www_bget?map00071
Isoflavonoid biosynthesis	ko00943	4 out of 510 0.784313725490196%	37 out of 9775 0.378516624040921%	0.12509	1	Cg1g003260;Cg5g017830;Cg9g017520;Cg5g043310	K13260+K13264+K13264+K13265	https:\\www.genome.jp\dbget-bin\www_bget?map00943
Arachidonic acid metabolism	ko00590	7 out of 510 1.37254901960784%	81 out of 9775 0.828644501278772%	0.129099	1	Cg5g022330;Cg5g022340;Cg5g022450;Cg5g015930;CgUng021830;Cg9g002580;Cg5g017120	K07418+K07418+K07418+K07425+K07425+K08726+K18592	https:\\www.genome.jp\dbget-bin\www_bget?map00590
Cutin, suberine and wax biosynthesis	ko00073	6 out of 510 1.17647058823529%	68 out of 9775 0.695652173913043%	0.142734	1	Cg5g002560;Cg2g020180;Cg5g044850;Cg5g044860;Cg1g012040;Cg6g017540	K15398+K15400+K15404+K15404+K17991+K20769	https:\\www.genome.jp\dbget-bin\www_bget?map00073
Taurine and hypotaurine metabolism	ko00430	2 out of 510 0.392156862745098%	13 out of 9775 0.132992327365729%	0.145068	1	Cg5g031660;Cg5g017120	K10712+K18592	https:\\www.genome.jp\dbget-bin\www_bget?map00430
Galactose metabolism	ko00052	12 out of 510 2.35294117647059%	166 out of 9775 1.69820971867008%	0.15789	1	Cg4g004610;Cg7g022330;Cg1g013660;Cg5g008630;Cg5g009980;Cg6g018080;Cg5g038640;Cg5g021090;Cg3g022490;Cg4g017830;Cg1g024330;Cg2g032860	K00850+K00850+K00850+K01193+K01784+K01785+K06611+K07407+K12309+K12309+K12309+K18819	https:\\www.genome.jp\dbget-bin\www_bget?map00052
ABC transporters	ko02010	11 out of 510 2.15686274509804%	154 out of 9775 1.57544757033248%	0.180618	1	Cg4g020720;Cg6g023500;Cg6g023520;Cg6g024720;Cg1g012930;Cg3g010210;Cg4g013370;Cg4g012010;Cg6g013740;Cg6g020410;Cg7g015090	K05658+K05658+K05658+K05658+K05658+K05658+K05666+K05681+K05681+K05681+K05681	https:\\www.genome.jp\dbget-bin\www_bget?map02010
Glycosaminoglycan degradation	ko00531	4 out of 510 0.784313725490196%	44 out of 9775 0.450127877237852%	0.195477	1	Cg4g019830;Cg3g022490;Cg4g017830;Cg1g024330	K07964+K12309+K12309+K12309	https:\\www.genome.jp\dbget-bin\www_bget?map00531
Sulfur relay system	ko04122	2 out of 510 0.392156862745098%	16 out of 9775 0.163682864450128%	0.201965	1	Cg1g004100;Cg1g014610	K11996+K11996	https:\\www.genome.jp\dbget-bin\www_bget?map04122
Linoleic acid metabolism	ko00591	5 out of 510 0.980392156862745%	60 out of 9775 0.61381074168798%	0.202432	1	Cg5g022330;Cg5g022340;Cg5g022450;Cg9g005280;Cg2g031250	K07418+K07418+K07418+K15718+K15718	https:\\www.genome.jp\dbget-bin\www_bget?map00591
Sphingolipid metabolism	ko00600	7 out of 510 1.37254901960784%	92 out of 9775 0.941176470588235%	0.203772	1	Cg5g012850;Cg1g002920;Cg5g021090;Cg3g022490;Cg4g017830;Cg1g024330;Cg5g007950	K04628+K04708+K07407+K12309+K12309+K12309+K12353	https:\\www.genome.jp\dbget-bin\www_bget?map00600
Glyoxylate and dicarboxylate metabolism	ko00630	9 out of 510 1.76470588235294%	125 out of 9775 1.27877237851662%	0.205012	1	Cg5g000690;Cg9g001500;Cg2g020490;Cg8g021640;Cg4g021720;Cg9g001560;Cg3g025260;Cg5g009780;Cg9g026850	K00025+K00382+K00626+K01569+K01602+K01913+K03781+K11517+K22133	https:\\www.genome.jp\dbget-bin\www_bget?map00630
Circadian rhythm - plant	ko04712	8 out of 510 1.56862745098039%	111 out of 9775 1.13554987212276%	0.222479	1	Cg2g009540;Cg2g044750;Cg2g032630;Cg9g027550;Cg4g022380;Cg2g020660;Cg9g026490;Cg2g041170	K00660+K03097+K12126+K12133+K12135+K12135+K16223+K16223	https:\\www.genome.jp\dbget-bin\www_bget?map04712
Starch and sucrose metabolism	ko00500	20 out of 510 3.92156862745098%	319 out of 9775 3.26342710997442%	0.227165	1	Cg4g018060;Cg9g002460;Cg4g002030;Cg3g025200;Cg6g016110;Cg5g008610;Cg2g006510;Cg3g021390;Cg3g024770;Cg2g017760;Cg3g023860;Cg5g037320;Cg6g000800;Cg5g008630;Cg4g020710;Cg4g022560;Cg5g004730;Cg8g014060;Cg8g022430;Cg9g018300	K00695+K00695+K00696+K00700+K00700+K01087+K01087+K01176+K01176+K01177+K01179+K01188+K01188+K01193+K01214+K16055+K16055+K19891+K19891+K19891	https:\\www.genome.jp\dbget-bin\www_bget?map00500
Anthocyanin biosynthesis	ko00942	1 out of 510 0.196078431372549%	5 out of 9775 0.051150895140665%	0.235075	1	Cg2g042810	K17193	https:\\www.genome.jp\dbget-bin\www_bget?map00942
Flavonoid biosynthesis	ko00941	11 out of 510 2.15686274509804%	165 out of 9775 1.68797953964194%	0.243069	1	Cg1g024060;Cg6g002800;Cg1g005540;Cg2g009540;Cg1g009050;Cg4g023550;Cg4g024040;Cg5g020300;Cg8g010700;Cg1g025190;Cg9g027860	K00487+K00588+K00588+K00660+K05278+K13065+K13065+K13065+K13065+K13065+K22845	https:\\www.genome.jp\dbget-bin\www_bget?map00941
Diterpenoid biosynthesis	ko00904	4 out of 510 0.784313725490196%	49 out of 9775 0.501278772378517%	0.251635	1	Cg4g021380;Cg2g023660;Cg2g044860;Cg2g041640	K04125+K04125+K04125+K17982	https:\\www.genome.jp\dbget-bin\www_bget?map00904
Benzoxazinoid biosynthesis	ko00402	2 out of 510 0.392156862745098%	20 out of 9775 0.20460358056266%	0.280577	1	Cg9g007810;Cg9g010680	K13229+K13229	https:\\www.genome.jp\dbget-bin\www_bget?map00402
Phenylpropanoid biosynthesis	ko00940	25 out of 510 4.90196078431373%	423 out of 9775 4.32736572890026%	0.286148	1	Cg1g007630;Cg1g007660;Cg1g002980;Cg1g008060;Cg2g001370;Cg2g001400;Cg2g001440;Cg2g001460;Cg3g005370;Cg1g024060;Cg6g002800;Cg1g005540;Cg5g037320;Cg6g000800;Cg4g022000;Cg2g030490;Cg4g023550;Cg4g024040;Cg5g020300;Cg8g010700;Cg1g025190;Cg4g015080;Cg2g014030;Cg2g038980;Cg3g001130	K00083+K00083+K00430+K00430+K00430+K00430+K00430+K00430+K00430+K00487+K00588+K00588+K01188+K01188+K01904+K09753+K13065+K13065+K13065+K13065+K13065+K22395+K22395+K22395+K22395	https:\\www.genome.jp\dbget-bin\www_bget?map00940
Glycosphingolipid biosynthesis - ganglio series	ko00604	3 out of 510 0.588235294117647%	36 out of 9775 0.368286445012788%	0.289365	1	Cg3g022490;Cg4g017830;Cg1g024330	K12309+K12309+K12309	https:\\www.genome.jp\dbget-bin\www_bget?map00604
Other types of O-glycan biosynthesis	ko00514	3 out of 510 0.588235294117647%	37 out of 9775 0.378516624040921%	0.30386	1	Cg5g042260;Cg5g042270;Cg2g014830	K13667+K13667+K13675	https:\\www.genome.jp\dbget-bin\www_bget?map00514
Biosynthesis of unsaturated fatty acids	ko01040	3 out of 510 0.588235294117647%	37 out of 9775 0.378516624040921%	0.30386	1	Cg6g008420;Cg2g032940;Cg6g012790	K03921+K03921+K10256	https:\\www.genome.jp\dbget-bin\www_bget?map01040
Endocytosis	ko04144	15 out of 510 2.94117647058824%	247 out of 9775 2.52685421994885%	0.308744	1	Cg7g004440;Cg7g004460;Cg7g004470;Cg7g004490;Cg8g010780;Cg5g032120;Cg7g016280;Cg2g038560;Cg8g003980;Cg8g006030;Cg8g006410;Cg2g039260;Cg2g041420;Cg7g021600;Cg7g014590	K03283+K03283+K03283+K03283+K03283+K05747+K05747+K05747+K07937+K12189+K12472+K12486+K12486+K18443+K19476	https:\\www.genome.jp\dbget-bin\www_bget?map04144
Limonene and pinene degradation	ko00903	1 out of 510 0.196078431372549%	7 out of 9775 0.0716112531969309%	0.312854	1	Cg7g019540	K00128	https:\\www.genome.jp\dbget-bin\www_bget?map00903
Synthesis and degradation of ketone bodies	ko00072	1 out of 510 0.196078431372549%	7 out of 9775 0.0716112531969309%	0.312854	1	Cg2g020490	K00626	https:\\www.genome.jp\dbget-bin\www_bget?map00072
Pentose and glucuronate interconversions	ko00040	14 out of 510 2.74509803921569%	230 out of 9775 2.35294117647059%	0.314208	1	Cg6g005300;Cg5g011010;Cg3g011250;Cg7g000360;Cg8g022210;Cg8g023200;Cg4g018220;Cg5g018160;Cg9g025200;Cg1g013250;Cg2g033370;Cg2g040360;Cg5g041660;Cg2g007490	K00002+K00012+K00699+K00699+K00699+K00699+K01051+K01051+K01051+K01051+K01051+K01051+K01184+K16190	https:\\www.genome.jp\dbget-bin\www_bget?map00040
Nitrogen metabolism	ko00910	3 out of 510 0.588235294117647%	38 out of 9775 0.388746803069054%	0.318385	1	Cg5g007370;Cg1g019280;Cg2g006980	K00261+K01673+K02575	https:\\www.genome.jp\dbget-bin\www_bget?map00910
Pentose phosphate pathway	ko00030	5 out of 510 0.980392156862745%	73 out of 9775 0.746803069053708%	0.332605	1	Cg7g006810;Cg4g004610;Cg7g022330;Cg1g013660;Cg7g016170	K00615+K00850+K00850+K00850+K01057	https:\\www.genome.jp\dbget-bin\www_bget?map00030
Carbon fixation in photosynthetic organisms	ko00710	6 out of 510 1.17647058823529%	91 out of 9775 0.930946291560102%	0.338393	1	Cg5g000690;Cg9g002710;Cg7g006810;Cg2g008710;Cg4g021720;Cg3g013480	K00025+K00028+K00615+K01595+K01602+K01610	https:\\www.genome.jp\dbget-bin\www_bget?map00710
Cyanoamino acid metabolism	ko00460	6 out of 510 1.17647058823529%	91 out of 9775 0.930946291560102%	0.338393	1	Cg5g037320;Cg6g000800;Cg3g020920;Cg5g017120;Cg1g003150;Cg7g006930	K01188+K01188+K13051+K18592+K20802+K20802	https:\\www.genome.jp\dbget-bin\www_bget?map00460
Glycosphingolipid biosynthesis - lacto and neolacto series	ko00601	1 out of 510 0.196078431372549%	8 out of 9775 0.0818414322250639%	0.34873	1	Cg9g006040	K01988	https:\\www.genome.jp\dbget-bin\www_bget?map00601
Indole alkaloid biosynthesis	ko00901	3 out of 510 0.588235294117647%	42 out of 9775 0.429667519181586%	0.376371	1	Cg2g039730;Cg7g017860;Cg1g013070	K01593+K21026+K21026	https:\\www.genome.jp\dbget-bin\www_bget?map00901
Alanine, aspartate and glutamate metabolism	ko00250	5 out of 510 0.980392156862745%	78 out of 9775 0.797953964194373%	0.385087	1	Cg5g007370;Cg4g009780;Cg6g010200;Cg8g024330;Cg3g020920	K00261+K00827+K00827+K01953+K13051	https:\\www.genome.jp\dbget-bin\www_bget?map00250
Other glycan degradation	ko00511	4 out of 510 0.784313725490196%	62 out of 9775 0.634271099744246%	0.406713	1	Cg7g011170;Cg3g022490;Cg4g017830;Cg1g024330	K01191+K12309+K12309+K12309	https:\\www.genome.jp\dbget-bin\www_bget?map00511
Acridone alkaloid biosynthesis	ko01058	1 out of 510 0.196078431372549%	10 out of 9775 0.10230179028133%	0.414972	1	Cg9g014060	K12643	https:\\www.genome.jp\dbget-bin\www_bget?map01058
Glycerolipid metabolism	ko00561	8 out of 510 1.56862745098039%	136 out of 9775 1.39130434782609%	0.415932	1	Cg6g005300;Cg7g019540;Cg2g039210;Cg2g039220;Cg4g019710;Cg5g021090;Cg8g006200;Cg7g002280	K00002+K00128+K01054+K01054+K03715+K07407+K13513+K22920	https:\\www.genome.jp\dbget-bin\www_bget?map00561
Phosphatidylinositol signaling system	ko04070	6 out of 510 1.17647058823529%	100 out of 9775 1.0230179028133%	0.423268	1	Cg6g023550;Cg3g014360;Cg3g021480;Cg6g017010;Cg8g024150;Cg8g024170	K01099+K02183+K02183+K02183+K05857+K05857	https:\\www.genome.jp\dbget-bin\www_bget?map04070
Glycosphingolipid biosynthesis - globo and isoglobo series	ko00603	2 out of 510 0.392156862745098%	28 out of 9775 0.286445012787724%	0.433371	1	Cg9g006040;Cg5g021090	K01988+K07407	https:\\www.genome.jp\dbget-bin\www_bget?map00603
Thiamine metabolism	ko00730	2 out of 510 0.392156862745098%	29 out of 9775 0.296675191815857%	0.451338	1	CgUng019930;Cg9g001440	K00949+K20896	https:\\www.genome.jp\dbget-bin\www_bget?map00730
Vitamin B6 metabolism	ko00750	2 out of 510 0.392156862745098%	29 out of 9775 0.296675191815857%	0.451338	1	Cg3g014370;Cg1g019390	K00275+K05275	https:\\www.genome.jp\dbget-bin\www_bget?map00750
Terpenoid backbone biosynthesis	ko00900	5 out of 510 0.980392156862745%	86 out of 9775 0.879795396419437%	0.468264	1	Cg2g020490;Cg6g006870;Cg8g024010;Cg6g018390;Cg6g019920	K00626+K11778+K11778+K13789+K15889	https:\\www.genome.jp\dbget-bin\www_bget?map00900
Valine, leucine and isoleucine biosynthesis	ko00290	2 out of 510 0.392156862745098%	31 out of 9775 0.317135549872123%	0.486272	1	Cg6g016360;Cg3g013250	K00052+K00826	https:\\www.genome.jp\dbget-bin\www_bget?map00290
Glucosinolate biosynthesis	ko00966	1 out of 510 0.196078431372549%	13 out of 9775 0.132992327365729%	0.50194	1	Cg7g019950	K11820	https:\\www.genome.jp\dbget-bin\www_bget?map00966
Fructose and mannose metabolism	ko00051	5 out of 510 0.980392156862745%	95 out of 9775 0.971867007672634%	0.557195	1	Cg4g004610;Cg7g022330;Cg1g013660;Cg6g019480;Cg5g039550	K00850+K00850+K00850+K01809+K19355	https:\\www.genome.jp\dbget-bin\www_bget?map00051
Sesquiterpenoid and triterpenoid biosynthesis	ko00909	4 out of 510 0.784313725490196%	76 out of 9775 0.777493606138107%	0.565534	1	Cg1g006940;Cg2g040820;Cg9g015880;Cg1g022010	K00511+K14173+K14175+K15813	https:\\www.genome.jp\dbget-bin\www_bget?map00909
Arginine and proline metabolism	ko00330	4 out of 510 0.784313725490196%	77 out of 9775 0.78772378516624%	0.575997	1	Cg7g019540;Cg6g020070;Cg5g026120;Cg7g000580	K00128+K00318+K01581+K12657	https:\\www.genome.jp\dbget-bin\www_bget?map00330
Tropane, piperidine and pyridine alkaloid biosynthesis	ko00960	3 out of 510 0.588235294117647%	57 out of 9775 0.583120204603581%	0.577472	1	Cg4g010230;Cg6g005190;Cg8g023070	K00815+K08081+K08081	https:\\www.genome.jp\dbget-bin\www_bget?map00960
Lysine degradation	ko00310	3 out of 510 0.588235294117647%	58 out of 9775 0.593350383631714%	0.589405	1	Cg7g019540;Cg9g001500;Cg2g020490	K00128+K00382+K00626	https:\\www.genome.jp\dbget-bin\www_bget?map00310
Brassinosteroid biosynthesis	ko00905	2 out of 510 0.392156862745098%	38 out of 9775 0.388746803069054%	0.596963	1	Cg1g009640;Cg1g022000	K12638+K20623	https:\\www.genome.jp\dbget-bin\www_bget?map00905
Zeatin biosynthesis	ko00908	3 out of 510 0.588235294117647%	59 out of 9775 0.603580562659846%	0.601119	1	Cg4g018790;Cg5g004060;Cg7g022650	K00279+K00279+K00279	https:\\www.genome.jp\dbget-bin\www_bget?map00908
Proteasome	ko03050	5 out of 510 0.980392156862745%	100 out of 9775 1.0230179028133%	0.603294	1	Cg5g023910;Cg4g003460;Cg1g029540;Cg2g040840;Cg7g019390	K03028+K03029+K03063+K03063+K06699	https:\\www.genome.jp\dbget-bin\www_bget?map03050
Glycine, serine and threonine metabolism	ko00260	5 out of 510 0.980392156862745%	100 out of 9775 1.0230179028133%	0.603294	1	Cg9g001500;Cg4g009780;Cg6g010200;Cg8g010040;Cg3g015300	K00382+K00827+K00827+K01620+K01834	https:\\www.genome.jp\dbget-bin\www_bget?map00260
Ubiquinone and other terpenoid-quinone biosynthesis	ko00130	4 out of 510 0.784313725490196%	80 out of 9775 0.818414322250639%	0.606511	1	Cg1g024060;Cg4g010230;Cg4g022000;Cg8g023940	K00487+K00815+K01904+K03809	https:\\www.genome.jp\dbget-bin\www_bget?map00130
Phagosome	ko04145	5 out of 510 0.980392156862745%	101 out of 9775 1.03324808184143%	0.612181	1	Cg1g026790;Cg1g012650;Cg6g024710;Cg8g002580;Cg2g040340	K02150+K04392+K07374+K07374+K10956	https:\\www.genome.jp\dbget-bin\www_bget?map04145
Biosynthesis of amino acids	ko01230	16 out of 510 3.13725490196078%	324 out of 9775 3.31457800511509%	0.627473	1	Cg6g016360;Cg7g006810;Cg4g010230;Cg3g013250;Cg4g004610;Cg7g022330;Cg1g013660;Cg8g002550;Cg9g006500;Cg9g028010;Cg8g010040;Cg7g001270;Cg3g015300;Cg8g024330;Cg7g000580;Cg5g036570	K00052+K00615+K00815+K00826+K00850+K00850+K00850+K00873+K00873+K00873+K01620+K01657+K01834+K01953+K12657+K13832	https:\\www.genome.jp\dbget-bin\www_bget?map01230
Photosynthesis	ko00195	13 out of 510 2.54901960784314%	266 out of 9775 2.72122762148338%	0.63711	1	Cg9g013190;Cg3g024680;Cg8g014070;Cg9g005290;Cg2g038220;Cg1g024920;Cg7g005010;Cg7g012220;Cg7g017970;Cg2g040770;Cg2g014580;Cg4g017260;Cg8g013250	K02109+K02638+K02639+K02692+K02694+K02701+K02717+K02717+K02723+K08901+K08902+K08905+K14332	https:\\www.genome.jp\dbget-bin\www_bget?map00195
C5-Branched dibasic acid metabolism	ko00660	1 out of 510 0.196078431372549%	19 out of 9775 0.194373401534527%	0.639068	1	Cg6g016360	K00052	https:\\www.genome.jp\dbget-bin\www_bget?map00660
Peroxisome	ko04146	7 out of 510 1.37254901960784%	147 out of 9775 1.50383631713555%	0.652206	1	Cg3g016500;Cg3g025260;Cg7g011780;Cg8g018870;Cg9g002580;Cg5g009780;Cg5g001280	K01897+K03781+K04564+K04565+K08726+K11517+K12261	https:\\www.genome.jp\dbget-bin\www_bget?map04146
Protein processing in endoplasmic reticulum	ko04141	19 out of 510 3.72549019607843%	390 out of 9775 3.98976982097187%	0.656449	1	Cg7g004440;Cg7g004460;Cg7g004470;Cg7g004490;Cg8g010780;Cg5g002260;Cg6g024310;Cg2g013590;Cg8g012260;Cg6g024890;Cg2g040340;Cg4g019160;Cg5g023520;Cg6g005790;Cg7g000300;Cg8g021870;Cg8g022260;Cg1g013020;Cg1g017540	K03283+K03283+K03283+K03283+K03283+K04079+K04079+K06689+K09503+K10661+K10956+K13993+K13993+K13993+K13993+K13993+K13993+K13993+K13993	https:\\www.genome.jp\dbget-bin\www_bget?map04141
Histidine metabolism	ko00340	1 out of 510 0.196078431372549%	20 out of 9775 0.20460358056266%	0.657936	1	Cg7g019540	K00128	https:\\www.genome.jp\dbget-bin\www_bget?map00340
DNA replication	ko03030	4 out of 510 0.784313725490196%	86 out of 9775 0.879795396419437%	0.663357	1	Cg4g024690;Cg6g015370;Cg2g033510;Cg2g033550	K02209+K10740+K10745+K10745	https:\\www.genome.jp\dbget-bin\www_bget?map03030
Tyrosine metabolism	ko00350	4 out of 510 0.784313725490196%	87 out of 9775 0.89002557544757%	0.672268	1	Cg6g007590;Cg4g010230;Cg2g039730;Cg5g032800	K00121+K00815+K01593+K18857	https:\\www.genome.jp\dbget-bin\www_bget?map00350
Biosynthesis of secondary metabolites - other antibiotics	ko00998	1 out of 510 0.196078431372549%	22 out of 9775 0.225063938618926%	0.692769	1	Cg8g007190	K21568	https:\\www.genome.jp\dbget-bin\www_bget?map00998
Monoterpenoid biosynthesis	ko00902	3 out of 510 0.588235294117647%	70 out of 9775 0.716112531969309%	0.71504	1	Cg6g016410;Cg6g018680;Cg3g014820	K20618+K21373+K21374	https:\\www.genome.jp\dbget-bin\www_bget?map00902
Homologous recombination	ko03440	4 out of 510 0.784313725490196%	95 out of 9775 0.971867007672634%	0.737642	1	Cg5g033500;Cg6g015370;Cg6g011730;Cg8g004670	K10683+K10740+K10867+K10875	https:\\www.genome.jp\dbget-bin\www_bget?map03440
Glycerophospholipid metabolism	ko00564	5 out of 510 0.980392156862745%	120 out of 9775 1.22762148337596%	0.757429	1	Cg4g002710;Cg1g016860;Cg8g006200;Cg5g043760;Cg7g022080	K06130+K06130+K13513+K18696+K18696	https:\\www.genome.jp\dbget-bin\www_bget?map00564
Phenylalanine, tyrosine and tryptophan biosynthesis	ko00400	3 out of 510 0.588235294117647%	76 out of 9775 0.777493606138107%	0.765699	1	Cg4g010230;Cg7g001270;Cg5g036570	K00815+K01657+K13832	https:\\www.genome.jp\dbget-bin\www_bget?map00400
Isoquinoline alkaloid biosynthesis	ko00950	2 out of 510 0.392156862745098%	56 out of 9775 0.572890025575448%	0.797739	1	Cg4g010230;Cg2g039730	K00815+K01593	https:\\www.genome.jp\dbget-bin\www_bget?map00950
Riboflavin metabolism	ko00740	1 out of 510 0.196078431372549%	30 out of 9775 0.30690537084399%	0.800109	1	Cg2g028860	K14379	https:\\www.genome.jp\dbget-bin\www_bget?map00740
Butanoate metabolism	ko00650	1 out of 510 0.196078431372549%	34 out of 9775 0.347826086956522%	0.838787	1	Cg2g020490	K00626	https:\\www.genome.jp\dbget-bin\www_bget?map00650
2-Oxocarboxylic acid metabolism	ko01210	3 out of 510 0.588235294117647%	88 out of 9775 0.900255754475703%	0.845005	1	Cg6g016360;Cg3g013250;Cg7g019950	K00052+K00826+K11820	https:\\www.genome.jp\dbget-bin\www_bget?map01210
beta-Alanine metabolism	ko00410	2 out of 510 0.392156862745098%	63 out of 9775 0.644501278772379%	0.848129	1	Cg7g019540;Cg5g008070	K00128+K05605	https:\\www.genome.jp\dbget-bin\www_bget?map00410
Nicotinate and nicotinamide metabolism	ko00760	1 out of 510 0.196078431372549%	37 out of 9775 0.378516624040921%	0.862808	1	Cg5g039460	K18551	https:\\www.genome.jp\dbget-bin\www_bget?map00760
Sulfur metabolism	ko00920	1 out of 510 0.196078431372549%	43 out of 9775 0.439897698209719%	0.900662	1	Cg5g016050	K17725	https:\\www.genome.jp\dbget-bin\www_bget?map00920
Arginine biosynthesis	ko00220	1 out of 510 0.196078431372549%	43 out of 9775 0.439897698209719%	0.900662	1	Cg5g007370	K00261	https:\\www.genome.jp\dbget-bin\www_bget?map00220
Folate biosynthesis	ko00790	1 out of 510 0.196078431372549%	44 out of 9775 0.450127877237852%	0.905867	1	Cg3g026050	K01113	https:\\www.genome.jp\dbget-bin\www_bget?map00790
Oxidative phosphorylation	ko00190	7 out of 510 1.37254901960784%	206 out of 9775 2.1074168797954%	0.918402	1	Cg1g016830;Cg1g013420;Cg9g013190;Cg1g026790;CgUng010240;Cg9g013180;Cg3g012900	K00413+K01535+K02109+K02150+K02261+K02262+K03937	https:\\www.genome.jp\dbget-bin\www_bget?map00190
Fatty acid elongation	ko00062	1 out of 510 0.196078431372549%	49 out of 9775 0.501278772378517%	0.928085	1	Cg7g005560	K15397	https:\\www.genome.jp\dbget-bin\www_bget?map00062
Pantothenate and CoA biosynthesis	ko00770	1 out of 510 0.196078431372549%	49 out of 9775 0.501278772378517%	0.928085	1	Cg3g013250	K00826	https:\\www.genome.jp\dbget-bin\www_bget?map00770
Inositol phosphate metabolism	ko00562	3 out of 510 0.588235294117647%	110 out of 9775 1.12531969309463%	0.93159	1	Cg6g023550;Cg8g024150;Cg8g024170	K01099+K05857+K05857	https:\\www.genome.jp\dbget-bin\www_bget?map00562
N-Glycan biosynthesis	ko00510	1 out of 510 0.196078431372549%	53 out of 9775 0.542199488491049%	0.942026	1	Cg4g006950	K00737	https:\\www.genome.jp\dbget-bin\www_bget?map00510
Phenylalanine metabolism	ko00360	2 out of 510 0.392156862745098%	88 out of 9775 0.900255754475703%	0.94838	1	Cg4g010230;Cg2g039730	K00815+K01593	https:\\www.genome.jp\dbget-bin\www_bget?map00360
Ubiquitin mediated proteolysis	ko04120	7 out of 510 1.37254901960784%	224 out of 9775 2.29156010230179%	0.951811	1	Cg7g018180;Cg1g005560;Cg2g013590;Cg8g019250;Cg4g009460;Cg4g009520;CgUng001230	K03362+K03875+K06689+K10144+K10581+K10581+K10599	https:\\www.genome.jp\dbget-bin\www_bget?map04120
Betalain biosynthesis	ko00965	1 out of 510 0.196078431372549%	59 out of 9775 0.603580562659846%	0.958044	1	Cg2g039730	K01593	https:\\www.genome.jp\dbget-bin\www_bget?map00965
Selenocompound metabolism	ko00450	1 out of 510 0.196078431372549%	61 out of 9775 0.624040920716113%	0.962334	1	CgUng018180	K08247	https:\\www.genome.jp\dbget-bin\www_bget?map00450
Mismatch repair	ko03430	1 out of 510 0.196078431372549%	63 out of 9775 0.644501278772379%	0.966185	1	Cg6g015370	K10740	https:\\www.genome.jp\dbget-bin\www_bget?map03430
Ether lipid metabolism	ko00565	1 out of 510 0.196078431372549%	63 out of 9775 0.644501278772379%	0.966185	1	Cg5g012850	K04628	https:\\www.genome.jp\dbget-bin\www_bget?map00565
Protein export	ko03060	1 out of 510 0.196078431372549%	63 out of 9775 0.644501278772379%	0.966185	1	Cg2g040340	K10956	https:\\www.genome.jp\dbget-bin\www_bget?map03060
alpha-Linolenic acid metabolism	ko00592	2 out of 510 0.392156862745098%	98 out of 9775 1.00255754475703%	0.967087	1	Cg7g007580;Cg5g032800	K10526+K18857	https:\\www.genome.jp\dbget-bin\www_bget?map00592
Ribosome biogenesis in eukaryotes	ko03008	3 out of 510 0.588235294117647%	130 out of 9775 1.32992327365729%	0.969116	1	Cg2g044750;Cg5g002420;Cg8g012810	K03097+K03539+K14569	https:\\www.genome.jp\dbget-bin\www_bget?map03008
RNA polymerase	ko03020	4 out of 510 0.784313725490196%	159 out of 9775 1.62659846547315%	0.969556	1	Cg4g007030;Cg2g044240;Cg2g045910;CgUng005880	K03006+K03006+K03006+K03010	https:\\www.genome.jp\dbget-bin\www_bget?map03020
Cysteine and methionine metabolism	ko00270	6 out of 510 1.17647058823529%	234 out of 9775 2.39386189258312%	0.985127	1	Cg5g000690;Cg7g014390;Cg4g010230;Cg3g013250;Cg4g009780;Cg6g010200	K00025+K00547+K00815+K00826+K00827+K00827	https:\\www.genome.jp\dbget-bin\www_bget?map00270
Purine metabolism	ko00230	4 out of 510 0.784313725490196%	178 out of 9775 1.82097186700767%	0.985323	1	Cg8g002550;Cg9g006500;Cg9g028010;Cg3g023850	K00873+K00873+K00873+K06966	https:\\www.genome.jp\dbget-bin\www_bget?map00230
Base excision repair	ko03410	1 out of 510 0.196078431372549%	79 out of 9775 0.808184143222506%	0.985744	1	Cg9g029600	K01246	https:\\www.genome.jp\dbget-bin\www_bget?map03410
Spliceosome	ko03040	9 out of 510 1.76470588235294%	324 out of 9775 3.31457800511509%	0.989403	1	Cg7g004440;Cg7g004460;Cg7g004470;Cg7g004490;Cg8g010780;CgUng001230;Cg5g038680;Cg9g027640;Cg2g029090	K03283+K03283+K03283+K03283+K03283+K10599+K12835+K12844+K12879	https:\\www.genome.jp\dbget-bin\www_bget?map03040
RNA degradation	ko03018	4 out of 510 0.784313725490196%	187 out of 9775 1.91304347826087%	0.989719	1	Cg4g004610;Cg7g022330;Cg1g013660;Cg6g014470	K00850+K00850+K00850+K14442	https:\\www.genome.jp\dbget-bin\www_bget?map03018
RNA transport	ko03013	8 out of 510 1.56862745098039%	308 out of 9775 3.15089514066496%	0.992458	1	CgUng020290;Cg5g041190;Cg2g044230;Cg5g002420;Cg2g029090;Cg3g006140;Cg3g014760;CgUng004910	K03231+K03236+K03251+K03539+K12879+K14292+K14299+K14299	https:\\www.genome.jp\dbget-bin\www_bget?map03013
Aminoacyl-tRNA biosynthesis	ko00970	3 out of 510 0.588235294117647%	164 out of 9775 1.67774936061381%	0.992638	1	Cg6g013240;Cg2g001060;Cg5g032430	K01870+K01870+K02433	https:\\www.genome.jp\dbget-bin\www_bget?map00970
mRNA surveillance pathway	ko03015	4 out of 510 0.784313725490196%	209 out of 9775 2.1381074168798%	0.995797	1	CgUng001190;Cg3g011270;Cg3g000530;Cg3g000580	K11584+K14411+K14962+K14962	https:\\www.genome.jp\dbget-bin\www_bget?map03015
Nucleotide excision repair	ko03420	1 out of 510 0.196078431372549%	109 out of 9775 1.1150895140665%	0.997189	1	Cg6g015370	K10740	https:\\www.genome.jp\dbget-bin\www_bget?map03420
Pyrimidine metabolism	ko00240	1 out of 510 0.196078431372549%	110 out of 9775 1.12531969309463%	0.997337	1	Cg3g023850	K06966	https:\\www.genome.jp\dbget-bin\www_bget?map00240
Ribosome	ko03010	3 out of 510 0.588235294117647%	531 out of 9775 5.43222506393862%	1	1	Cg3g016050;Cg9g005470;Cg7g003580	K02941+K02974+K02976	https:\\www.genome.jp\dbget-bin\www_bget?map03010
