# Supplementary material for: Adaptive Responses of Citrus grandis Leaves to Copper Toxicity Revealed by RNA-Seq and Physiology
Source: Int J Mol Sci. 2021 Nov 6;22(21):12023. doi: 10.3390/ijms222112023 (PMC8585100; doi:10.3390/ijms222112023)
Supplement: Supplementary file 1 [file ijms-22-12023-s001.zip › 2012WUIJMSSupplementaryData/Table S8. List of enriched GO terms for DEGs identified in Cu-treated C. grandis leaves.xlsx]

## Sheet: Sheet 1
Table S8. List of enriched GO terms for DEGs identified in leaves of C. grandis seedlings exposed to Cu-toxicity
Ontology	ID	Description	GeneRatio	BgRatio	pvalue	p.adjust	qvalue	geneID	Count	up	down
Cellular component	GO:0009521	photosystem	20/882	77/14636	1.78993e-08	3.56197e-06	3.44798e-06	Cg1g024920/Cg2g020050/Cg2g021790/Cg2g025410/Cg2g030130/Cg2g038220/Cg2g040770/Cg2g044430/Cg2g044450/Cg4g017260/Cg4g018890/Cg5g023620/Cg6g006850/Cg7g005010/Cg7g006420/Cg7g012220/Cg7g017970/Cg8g013250/Cg9g005290/Cg9g006330	20	1	19
Cellular component	GO:0009522	photosystem I	13/882	36/14636	7.99292e-08	7.95296e-06	7.69845e-06	Cg1g024920/Cg2g020050/Cg2g021790/Cg2g038220/Cg2g044430/Cg2g044450/Cg4g017260/Cg5g023620/Cg6g006850/Cg7g006420/Cg8g013250/Cg9g005290/Cg9g006330	13	1	12
Cellular component	GO:0009523	photosystem II	15/882	58/14636	1.1523e-06	7.64361e-05	7.399e-05	Cg2g020050/Cg2g021790/Cg2g025410/Cg2g030130/Cg2g040770/Cg2g044430/Cg2g044450/Cg4g018890/Cg5g023620/Cg6g006850/Cg7g005010/Cg7g006420/Cg7g012220/Cg7g017970/Cg9g006330	15	1	14
Cellular component	GO:0034357	photosynthetic membrane	33/882	324/14636	0.00220294	0.109596	0.106089	Cg1g024920/Cg1g027120/Cg2g014580/Cg2g020050/Cg2g021790/Cg2g025410/Cg2g030130/Cg2g038220/Cg2g040770/Cg2g044230/Cg2g044430/Cg2g044450/Cg2g044950/Cg3g024680/Cg4g006740/Cg4g017260/Cg4g018890/Cg5g001280/Cg5g009510/Cg5g018720/Cg5g023620/Cg5g031990/Cg6g006850/Cg6g024950/Cg7g005010/Cg7g006420/Cg7g012220/Cg7g017970/Cg8g000920/Cg8g013250/Cg9g005290/Cg9g006330/Cg9g006690	33	6	27
Cellular component	GO:0044436	thylakoid part	34/882	348/14636	0.00372818	0.115866	0.112158	Cg1g024920/Cg1g027120/Cg2g014580/Cg2g020050/Cg2g021790/Cg2g025410/Cg2g030130/Cg2g038220/Cg2g040770/Cg2g044230/Cg2g044430/Cg2g044450/Cg2g044950/Cg3g024680/Cg4g006740/Cg4g017260/Cg4g018890/Cg5g001280/Cg5g009510/Cg5g018720/Cg5g023620/Cg5g031990/Cg6g006850/Cg6g024950/Cg7g005010/Cg7g006420/Cg7g012220/Cg7g017970/Cg8g000920/Cg8g013250/Cg9g005290/Cg9g006330/Cg9g006690/CgUng002630	34	6	28
Cellular component	GO:0042651	thylakoid membrane	32/882	323/14636	0.00390099	0.115866	0.112158	Cg1g024920/Cg1g027120/Cg2g014580/Cg2g020050/Cg2g021790/Cg2g025410/Cg2g030130/Cg2g038220/Cg2g040770/Cg2g044230/Cg2g044430/Cg2g044450/Cg2g044950/Cg3g024680/Cg4g006740/Cg4g017260/Cg5g001280/Cg5g009510/Cg5g018720/Cg5g023620/Cg5g031990/Cg6g006850/Cg6g024950/Cg7g005010/Cg7g006420/Cg7g012220/Cg7g017970/Cg8g000920/Cg8g013250/Cg9g005290/Cg9g006330/Cg9g006690	32	6	26
Cellular component	GO:0031225	anchored component of membrane	19/882	162/14636	0.00407568	0.115866	0.112158	Cg1g001220/Cg1g017430/Cg1g028750/Cg2g000970/Cg2g008200/Cg2g028570/Cg2g040340/Cg2g044240/Cg2g045910/Cg4g001050/Cg4g007030/Cg5g001720/Cg5g003720/Cg6g009060/Cg6g020540/Cg8g014060/Cg8g022340/CgUng001190/CgUng006010	19	11	8
Cellular component	GO:0009535	chloroplast thylakoid membrane	30/882	308/14636	0.00646733	0.143	0.138423	Cg1g024920/Cg1g027120/Cg2g014580/Cg2g020050/Cg2g021790/Cg2g025410/Cg2g038220/Cg2g040770/Cg2g044230/Cg2g044430/Cg2g044450/Cg2g044950/Cg3g024680/Cg4g006740/Cg4g017260/Cg5g001280/Cg5g009510/Cg5g018720/Cg5g023620/Cg5g031990/Cg6g006850/Cg6g024950/Cg7g006420/Cg7g012220/Cg7g017970/Cg8g000920/Cg8g013250/Cg9g005290/Cg9g006330/Cg9g006690	30	6	24
Cellular component	GO:0055035	plastid thylakoid membrane	30/882	308/14636	0.00646733	0.143	0.138423	Cg1g024920/Cg1g027120/Cg2g014580/Cg2g020050/Cg2g021790/Cg2g025410/Cg2g038220/Cg2g040770/Cg2g044230/Cg2g044430/Cg2g044450/Cg2g044950/Cg3g024680/Cg4g006740/Cg4g017260/Cg5g001280/Cg5g009510/Cg5g018720/Cg5g023620/Cg5g031990/Cg6g006850/Cg6g024950/Cg7g006420/Cg7g012220/Cg7g017970/Cg8g000920/Cg8g013250/Cg9g005290/Cg9g006330/Cg9g006690	30	6	24
Cellular component	GO:0009579	thylakoid	38/882	424/14636	0.00929087	0.16231	0.157116	Cg1g024920/Cg1g027120/Cg2g001710/Cg2g014580/Cg2g020050/Cg2g021790/Cg2g025410/Cg2g030130/Cg2g038220/Cg2g040770/Cg2g044230/Cg2g044430/Cg2g044450/Cg2g044950/Cg3g024680/Cg4g006740/Cg4g017260/Cg4g018890/Cg5g001280/Cg5g009510/Cg5g018720/Cg5g023620/Cg5g031990/Cg5g038890/Cg6g006850/Cg6g024950/Cg7g005010/Cg7g006420/Cg7g012220/Cg7g012360/Cg7g014530/Cg7g017970/Cg8g000920/Cg8g013250/Cg9g005290/Cg9g006330/Cg9…	38	9	29
Cellular component	GO:0048046	apoplast	27/882	277/14636	0.00936608	0.16231	0.157116	Cg1g007100/Cg1g010480/Cg1g024330/Cg2g001060/Cg2g008710/Cg2g014030/Cg2g017560/Cg2g037760/Cg3g014760/Cg4g013370/Cg4g017830/Cg4g022640/Cg5g007290/Cg5g021790/Cg5g021820/Cg6g006920/Cg6g013240/Cg6g016970/Cg7g004470/Cg7g011170/Cg7g012360/Cg7g014460/Cg7g019390/Cg9g001580/Cg9g014450/Cg9g026850/CgUng004910	27	8	19
Cellular component	GO:0010287	plastoglobule	10/882	71/14636	0.00978757	0.16231	0.157116	Cg2g010080/Cg2g021790/Cg2g025410/Cg2g038220/Cg2g044430/Cg2g044450/Cg5g023620/Cg6g006850/Cg7g006420/Cg7g013230	10	1	9
Cellular component	GO:0009534	chloroplast thylakoid	34/882	380/14636	0.0136765	0.194402	0.18818	Cg1g024920/Cg1g027120/Cg2g014580/Cg2g020050/Cg2g021790/Cg2g025410/Cg2g038220/Cg2g040770/Cg2g044230/Cg2g044430/Cg2g044450/Cg2g044950/Cg3g024680/Cg4g006740/Cg4g017260/Cg5g001280/Cg5g009510/Cg5g018720/Cg5g023620/Cg5g031990/Cg5g038890/Cg6g006850/Cg6g024950/Cg7g005010/Cg7g006420/Cg7g012220/Cg7g014530/Cg7g017970/Cg8g000920/Cg8g013250/Cg9g005290/Cg9g006330/Cg9g006690/CgUng002630	34	8	26
Cellular component	GO:0031976	plastid thylakoid	34/882	380/14636	0.0136765	0.194402	0.18818	Cg1g024920/Cg1g027120/Cg2g014580/Cg2g020050/Cg2g021790/Cg2g025410/Cg2g038220/Cg2g040770/Cg2g044230/Cg2g044430/Cg2g044450/Cg2g044950/Cg3g024680/Cg4g006740/Cg4g017260/Cg5g001280/Cg5g009510/Cg5g018720/Cg5g023620/Cg5g031990/Cg5g038890/Cg6g006850/Cg6g024950/Cg7g005010/Cg7g006420/Cg7g012220/Cg7g014530/Cg7g017970/Cg8g000920/Cg8g013250/Cg9g005290/Cg9g006330/Cg9g006690/CgUng002630	34	8	26
Cellular component	GO:0009654	photosystem II oxygen evolving complex	4/882	17/14636	0.016591	0.220107	0.213063	Cg2g030130/Cg2g040770/Cg7g005010/Cg7g012220	4	0	4
Cellular component	GO:1990351	transporter complex	3/882	12/14636	0.0318657	0.39633	0.383647	Cg1g009330/Cg4g005670/Cg4g019610	3	3	0
Cellular component	GO:0000322	storage vacuole	4/882	24/14636	0.0531569	0.587679	0.568872	Cg8g006410/Cg8g021640/Cg9g003100/CgUng006250	4	2	2
Cellular component	GO:0000326	protein storage vacuole	4/882	24/14636	0.0531569	0.587679	0.568872	Cg8g006410/Cg8g021640/Cg9g003100/CgUng006250	4	2	2
Cellular component	GO:0046930	pore complex	3/882	15/14636	0.0576556	0.603867	0.584542	Cg5g003440/Cg8g022390/Cg9g001480	3	2	1
Cellular component	GO:0000325	plant-type vacuole	14/882	148/14636	0.06275	0.624363	0.604382	Cg1g013420/Cg2g006980/Cg2g030210/Cg3g023440/Cg4g005670/Cg4g013370/Cg4g013580/Cg5g036300/Cg6g006900/Cg8g006410/Cg8g021640/Cg8g024060/Cg9g003100/CgUng006250	14	7	7
Cellular component	GO:0009705	plant-type vacuole membrane	11/882	112/14636	0.0745281	0.691937	0.669793	Cg1g013420/Cg2g006980/Cg2g030210/Cg3g023440/Cg4g005670/Cg4g013580/Cg5g036300/Cg6g006900/Cg8g024060/Cg9g003100/CgUng006250	11	5	6
Cellular component	GO:0042170	plastid membrane	23/882	278/14636	0.0764955	0.691937	0.669793	Cg1g013650/Cg1g016320/Cg2g024030/Cg2g038560/Cg2g042640/Cg2g044230/Cg4g014330/Cg4g017260/Cg4g019710/Cg5g028200/Cg5g031990/Cg6g009730/Cg6g016530/Cg6g019740/Cg7g004460/Cg8g008300/Cg8g022390/Cg9g000570/Cg9g001480/Cg9g002460/Cg9g006690/Cg9g010030/Cg9g027140	23	16	7
Cellular component	GO:0031969	chloroplast membrane	22/882	272/14636	0.0980248	0.840039	0.813156	Cg1g013650/Cg1g016320/Cg2g024030/Cg2g038560/Cg2g042640/Cg2g044230/Cg4g014330/Cg4g017260/Cg4g019710/Cg5g028200/Cg5g031990/Cg6g009730/Cg6g016530/Cg6g019740/Cg7g004460/Cg8g008300/Cg8g022390/Cg9g000570/Cg9g001480/Cg9g006690/Cg9g010030/Cg9g027140	22	15	7
Cellular component	GO:0005615	extracellular space	7/882	66/14636	0.101311	0.840039	0.813156	Cg1g013070/Cg2g018560/Cg2g037760/Cg3g014760/Cg7g021190/Cg7g022650/CgUng004910	7	4	3
Cellular component	GO:0019898	extrinsic component of membrane	7/882	72/14636	0.142022	0.999997	0.967995	Cg1g008400/Cg2g030130/Cg2g040770/Cg2g045760/Cg5g006300/Cg7g005010/Cg7g012220	7	2	5
Cellular component	GO:0044421	extracellular region part	7/882	76/14636	0.172899	0.999997	0.967995	Cg1g013070/Cg2g018560/Cg2g037760/Cg3g014760/Cg7g021190/Cg7g022650/CgUng004910	7	4	3
Cellular component	GO:0009527	plastid outer membrane	6/882	63/14636	0.177882	0.999997	0.967995	Cg1g013650/Cg2g038560/Cg4g019710/Cg6g016530/Cg8g022390/Cg9g001480	6	6	0
Cellular component	GO:0009707	chloroplast outer membrane	6/882	63/14636	0.177882	0.999997	0.967995	Cg1g013650/Cg2g038560/Cg4g019710/Cg6g016530/Cg8g022390/Cg9g001480	6	6	0
Cellular component	GO:0031350	intrinsic component of plastid membrane	2/882	13/14636	0.182616	0.999997	0.967995	Cg2g044230/Cg9g001480	2	2	0
Cellular component	GO:0031351	integral component of plastid membrane	2/882	13/14636	0.182616	0.999997	0.967995	Cg2g044230/Cg9g001480	2	2	0
Cellular component	GO:0031226	intrinsic component of plasma membrane	21/882	283/14636	0.189743	0.999997	0.967995	Cg1g028750/Cg1g028990/Cg2g020060/Cg2g031810/Cg2g044240/Cg2g045910/Cg3g010620/Cg3g025680/Cg4g007030/Cg4g008430/Cg4g013580/Cg5g000690/Cg5g003720/Cg5g012700/Cg5g034830/Cg6g020540/Cg7g022060/Cg8g014060/Cg8g022340/Cg9g000590/Cg9g006210	21	13	8
Cellular component	GO:0098796	membrane protein complex	30/882	423/14636	0.200299	0.999997	0.967995	Cg1g009330/Cg1g024920/Cg2g020050/Cg2g021790/Cg2g025410/Cg2g030130/Cg2g038220/Cg2g040770/Cg2g044430/Cg2g044450/Cg3g012900/Cg4g005670/Cg4g013560/Cg4g017260/Cg4g018890/Cg4g019610/Cg5g001280/Cg5g003440/Cg5g023620/Cg6g006850/Cg7g005010/Cg7g006420/Cg7g012220/Cg7g017970/Cg8g013250/Cg8g022390/Cg9g001480/Cg9g005290/Cg9g006330/Cg9g013190	30	7	23
Cellular component	GO:0005887	integral component of plasma membrane	13/882	166/14636	0.20167	0.999997	0.967995	Cg1g028990/Cg2g020060/Cg2g031810/Cg3g010620/Cg3g025680/Cg4g008430/Cg4g013580/Cg5g000690/Cg5g012700/Cg5g034830/Cg7g022060/Cg9g000590/Cg9g006210	13	7	6
Cellular component	GO:0031463	Cul3-RING ubiquitin ligase complex	2/882	16/14636	0.250515	0.999997	0.967995	Cg5g029490/Cg6g008120	2	1	1
Cellular component	GO:0032586	protein storage vacuole membrane	2/882	16/14636	0.250515	0.999997	0.967995	Cg9g003100/CgUng006250	2	0	2
Cellular component	GO:0005811	lipid droplet	2/882	17/14636	0.273399	0.999997	0.967995	Cg1g012040/Cg4g004630	2	1	1
Cellular component	GO:0031968	organelle outer membrane	8/882	106/14636	0.3077	0.999997	0.967995	Cg1g013650/Cg2g038560/Cg4g019710/Cg5g003440/Cg6g016530/Cg8g007780/Cg8g022390/Cg9g001480	8	6	2
Cellular component	GO:0019867	outer membrane	8/882	107/14636	0.31674	0.999997	0.967995	Cg1g013650/Cg2g038560/Cg4g019710/Cg5g003440/Cg6g016530/Cg8g007780/Cg8g022390/Cg9g001480	8	6	2
Cellular component	GO:0009505	plant-type cell wall	14/882	204/14636	0.346754	0.999997	0.967995	Cg1g015520/Cg1g024330/Cg2g024270/Cg3g014760/Cg4g008420/Cg4g019830/Cg5g008280/Cg5g038180/Cg7g011170/Cg7g014460/Cg9g001580/Cg9g002460/Cg9g026970/CgUng004910	14	1	13
Cellular component	GO:0005744	TIM23 mitochondrial import inner membrane translocase complex	2/882	21/14636	0.36386	0.999997	0.967995	Cg4g013560/Cg9g001480	2	1	1
Cellular component	GO:0009501	amyloplast	2/882	23/14636	0.407559	0.999997	0.967995	Cg3g025200/Cg6g016110	2	2	0
Cellular component	GO:0046658	anchored component of plasma membrane	8/882	118/14636	0.41832	0.999997	0.967995	Cg1g028750/Cg2g044240/Cg2g045910/Cg4g007030/Cg5g003720/Cg6g020540/Cg8g014060/Cg8g022340	8	6	2
Cellular component	GO:0009543	chloroplast thylakoid lumen	3/882	39/14636	0.420176	0.999997	0.967995	Cg2g014580/Cg7g005010/CgUng002630	3	0	3
Cellular component	GO:0031978	plastid thylakoid lumen	3/882	39/14636	0.420176	0.999997	0.967995	Cg2g014580/Cg7g005010/CgUng002630	3	0	3
Cellular component	GO:0044437	vacuolar part	30/882	475/14636	0.421669	0.999997	0.967995	Cg1g013420/Cg1g017430/Cg2g006980/Cg2g024030/Cg2g030210/Cg2g041900/Cg3g023440/Cg4g005670/Cg4g013370/Cg4g013580/Cg4g018610/Cg4g019830/Cg4g020720/Cg5g007370/Cg5g008630/Cg5g017120/Cg5g029750/Cg5g036300/Cg6g006900/Cg6g013150/Cg6g017180/Cg6g024940/Cg7g004470/Cg7g011170/Cg8g000200/Cg8g006030/Cg8g024060/Cg9g003100/Cg9g005470/CgUng006250	30	19	11
Cellular component	GO:0000794	condensed nuclear chromosome	3/882	41/14636	0.452575	0.999997	0.967995	Cg1g018630/Cg5g008040/Cg9g006370	3	3	0
Cellular component	GO:0005774	vacuolar membrane	29/882	467/14636	0.461091	0.999997	0.967995	Cg1g013420/Cg1g017430/Cg2g006980/Cg2g024030/Cg2g030210/Cg2g041900/Cg3g023440/Cg4g005670/Cg4g013370/Cg4g013580/Cg4g018610/Cg4g019830/Cg4g020720/Cg5g007370/Cg5g017120/Cg5g029750/Cg5g036300/Cg6g006900/Cg6g013150/Cg6g017180/Cg6g024940/Cg7g004470/Cg7g011170/Cg8g000200/Cg8g006030/Cg8g024060/Cg9g003100/Cg9g005470/CgUng006250	29	18	11
Cellular component	GO:0009897	external side of plasma membrane	1/882	10/14636	0.462992	0.999997	0.967995	Cg8g022340	1	0	1
Cellular component	GO:0045263	proton-transporting ATP synthase complex, coupling factor F(o)	1/882	10/14636	0.462992	0.999997	0.967995	Cg9g013190	1	0	1
Cellular component	GO:0010494	cytoplasmic stress granule	2/882	26/14636	0.470192	0.999997	0.967995	Cg4g020560/Cg5g035250	2	1	1
Cellular component	GO:0048188	Set1C/COMPASS complex	2/882	26/14636	0.470192	0.999997	0.967995	Cg3g000530/Cg3g000580	2	0	2
Cellular component	GO:0044459	plasma membrane part	23/882	372/14636	0.480448	0.999997	0.967995	Cg1g028750/Cg1g028990/Cg2g020060/Cg2g031810/Cg2g044240/Cg2g045760/Cg2g045910/Cg3g010620/Cg3g025680/Cg4g007030/Cg4g008430/Cg4g013580/Cg5g000690/Cg5g003720/Cg5g006300/Cg5g012700/Cg5g034830/Cg6g020540/Cg7g022060/Cg8g014060/Cg8g022340/Cg9g000590/Cg9g006210	23	14	9
Cellular component	GO:0030140	trans-Golgi network transport vesicle	1/882	11/14636	0.495376	0.999997	0.967995	Cg6g017070	1	1	0
Cellular component	GO:0031354	intrinsic component of plastid outer membrane	1/882	11/14636	0.495376	0.999997	0.967995	Cg9g001480	1	1	0
Cellular component	GO:0031355	integral component of plastid outer membrane	1/882	11/14636	0.495376	0.999997	0.967995	Cg9g001480	1	1	0
Cellular component	GO:0031358	intrinsic component of chloroplast outer membrane	1/882	11/14636	0.495376	0.999997	0.967995	Cg9g001480	1	1	0
Cellular component	GO:0031359	integral component of chloroplast outer membrane	1/882	11/14636	0.495376	0.999997	0.967995	Cg9g001480	1	1	0
Cellular component	GO:0019897	extrinsic component of plasma membrane	2/882	28/14636	0.509679	0.999997	0.967995	Cg2g045760/Cg5g006300	2	1	1
Cellular component	GO:0032580	Golgi cisterna membrane	2/882	28/14636	0.509679	0.999997	0.967995	Cg5g037390/Cg9g002760	2	2	0
Cellular component	GO:0005663	DNA replication factor C complex	1/882	12/14636	0.525808	0.999997	0.967995	Cg9g011720	1	0	1
Cellular component	GO:0010598	NAD(P)H dehydrogenase complex (plastoquinone)	1/882	12/14636	0.525808	0.999997	0.967995	Cg5g001280	1	0	1
Cellular component	GO:0031305	integral component of mitochondrial inner membrane	1/882	12/14636	0.525808	0.999997	0.967995	Cg9g001480	1	1	0
Cellular component	GO:0048226	Casparian strip	1/882	12/14636	0.525808	0.999997	0.967995	Cg1g015520	1	0	1
Cellular component	GO:0035097	histone methyltransferase complex	2/882	29/14636	0.528685	0.999997	0.967995	Cg3g000530/Cg3g000580	2	0	2
Cellular component	GO:0000347	THO complex	1/882	13/14636	0.554408	0.999997	0.967995	Cg4g024690	1	1	0
Cellular component	GO:0005847	mRNA cleavage and polyadenylation specificity factor complex	1/882	13/14636	0.554408	0.999997	0.967995	Cg9g029620	1	1	0
Cellular component	GO:0031304	intrinsic component of mitochondrial inner membrane	1/882	13/14636	0.554408	0.999997	0.967995	Cg9g001480	1	1	0
Cellular component	GO:1990204	oxidoreductase complex	5/882	82/14636	0.554847	0.999997	0.967995	Cg2g030130/Cg2g040770/Cg3g012900/Cg7g005010/Cg7g012220	5	1	4
Cellular component	GO:0031977	thylakoid lumen	3/882	48/14636	0.559093	0.999997	0.967995	Cg2g014580/Cg7g005010/CgUng002630	3	0	3
Cellular component	GO:0090575	RNA polymerase II transcription factor complex	3/882	49/14636	0.573266	0.999997	0.967995	Cg2g015830/Cg2g042210/Cg9g021740	3	1	2
Cellular component	GO:0044450	microtubule organizing center part	1/882	14/14636	0.581284	0.999997	0.967995	Cg3g015220	1	1	0
Cellular component	GO:0034708	methyltransferase complex	2/882	33/14636	0.599574	0.999997	0.967995	Cg3g000530/Cg3g000580	2	0	2
Cellular component	GO:0005765	lysosomal membrane	1/882	15/14636	0.606541	0.999997	0.967995	Cg4g019830	1	0	1
Cellular component	GO:0098852	lytic vacuole membrane	1/882	15/14636	0.606541	0.999997	0.967995	Cg4g019830	1	0	1
Cellular component	GO:0019005	SCF ubiquitin ligase complex	3/882	52/14636	0.614042	0.999997	0.967995	Cg5g006140/Cg7g012290/Cg7g012320	3	0	3
Cellular component	GO:0009986	cell surface	1/882	16/14636	0.630276	0.999997	0.967995	Cg8g022340	1	0	1
Cellular component	GO:0031985	Golgi cisterna	2/882	35/14636	0.631887	0.999997	0.967995	Cg5g037390/Cg9g002760	2	2	0
Cellular component	GO:0031461	cullin-RING ubiquitin ligase complex	9/882	161/14636	0.640119	0.999997	0.967995	Cg3g000530/Cg3g000580/Cg3g015220/Cg5g006140/Cg5g029490/Cg6g008120/Cg7g012290/Cg7g012320/CgUng001230	9	2	7
Cellular component	GO:0009531	secondary cell wall	1/882	17/14636	0.652581	0.999997	0.967995	Cg1g015520	1	0	1
Cellular component	GO:0045259	proton-transporting ATP synthase complex	1/882	17/14636	0.652581	0.999997	0.967995	Cg9g013190	1	0	1
Cellular component	GO:0000151	ubiquitin ligase complex	11/882	199/14636	0.659913	0.999997	0.967995	Cg3g000530/Cg3g000580/Cg3g015220/Cg5g006140/Cg5g029490/Cg5g033500/Cg6g008120/Cg7g012290/Cg7g012320/Cg8g018760/CgUng001230	11	4	7
Cellular component	GO:0120025	plasma membrane bounded cell projection	6/882	112/14636	0.674511	0.999997	0.967995	Cg2g039930/Cg5g016920/Cg5g016950/Cg6g017070/Cg9g010360/CgUng001190	6	3	3
Cellular component	GO:0044798	nuclear transcription factor complex	3/882	57/14636	0.675954	0.999997	0.967995	Cg2g015830/Cg2g042210/Cg9g021740	3	1	2
Cellular component	GO:0005795	Golgi stack	2/882	39/14636	0.690337	0.999997	0.967995	Cg5g037390/Cg9g002760	2	2	0
Cellular component	GO:0033177	proton-transporting two-sector ATPase complex, proton-transporting domain	1/882	19/14636	0.693239	0.999997	0.967995	Cg9g013190	1	0	1
Cellular component	GO:0090406	pollen tube	4/882	78/14636	0.699412	0.999997	0.967995	Cg2g039930/Cg5g016920/Cg5g016950/CgUng001190	4	1	3
Cellular component	GO:0000784	nuclear chromosome, telomeric region	1/882	20/14636	0.711749	0.999997	0.967995	Cg6g011730	1	1	0
Cellular component	GO:0005849	mRNA cleavage factor complex	1/882	20/14636	0.711749	0.999997	0.967995	Cg9g029620	1	1	0
Cellular component	GO:0080008	Cul4-RING E3 ubiquitin ligase complex	4/882	80/14636	0.718194	0.999997	0.967995	Cg3g000530/Cg3g000580/Cg3g015220/CgUng001230	4	1	3
Cellular component	GO:0005657	replication fork	1/882	21/14636	0.729144	0.999997	0.967995	Cg9g011720	1	0	1
Cellular component	GO:0005720	nuclear heterochromatin	1/882	21/14636	0.729144	0.999997	0.967995	Cg2g012630	1	1	0
Cellular component	GO:0042995	cell projection	6/882	119/14636	0.729887	0.999997	0.967995	Cg2g039930/Cg5g016920/Cg5g016950/Cg6g017070/Cg9g010360/CgUng001190	6	3	3
Cellular component	GO:0005741	mitochondrial outer membrane	2/882	43/14636	0.740921	0.999997	0.967995	Cg5g003440/Cg8g007780	2	0	2
Cellular component	GO:0022627	cytosolic small ribosomal subunit	2/882	43/14636	0.740921	0.999997	0.967995	Cg7g003580/Cg9g005470	2	1	1
Cellular component	GO:0000152	nuclear ubiquitin ligase complex	1/882	22/14636	0.74549	0.999997	0.967995	Cg5g033500	1	1	0
Cellular component	GO:0005684	U2-type spliceosomal complex	1/882	22/14636	0.74549	0.999997	0.967995	CgUng001230	1	0	1
Cellular component	GO:0044426	cell wall part	1/882	22/14636	0.74549	0.999997	0.967995	Cg1g015520	1	0	1
Cellular component	GO:0044462	external encapsulating structure part	1/882	22/14636	0.74549	0.999997	0.967995	Cg1g015520	1	0	1
Cellular component	GO:0031301	integral component of organelle membrane	3/882	64/14636	0.749819	0.999997	0.967995	Cg2g044230/Cg3g021480/Cg9g001480	3	2	1
Cellular component	GO:0031300	intrinsic component of organelle membrane	3/882	65/14636	0.759185	0.999997	0.967995	Cg2g044230/Cg3g021480/Cg9g001480	3	2	1
Cellular component	GO:0000792	heterochromatin	1/882	23/14636	0.76085	0.999997	0.967995	Cg2g012630	1	1	0
Cellular component	GO:0005815	microtubule organizing center	1/882	23/14636	0.76085	0.999997	0.967995	Cg3g015220	1	1	0
Cellular component	GO:0032592	integral component of mitochondrial membrane	1/882	23/14636	0.76085	0.999997	0.967995	Cg9g001480	1	1	0
Cellular component	GO:0000793	condensed chromosome	3/882	66/14636	0.768266	0.999997	0.967995	Cg1g018630/Cg5g008040/Cg9g006370	3	3	0
Cellular component	GO:0031514	motile cilium	1/882	24/14636	0.775284	0.999997	0.967995	Cg9g010360	1	1	0
Cellular component	GO:0098573	intrinsic component of mitochondrial membrane	1/882	24/14636	0.775284	0.999997	0.967995	Cg9g001480	1	1	0
Cellular component	GO:0000786	nucleosome	2/882	49/14636	0.803453	0.999997	0.967995	Cg2g002400/Cg8g010210	2	2	0
Cellular component	GO:0000145	exocyst	1/882	27/14636	0.813572	0.999997	0.967995	Cg3g012890	1	1	0
Cellular component	GO:0000323	lytic vacuole	1/882	27/14636	0.813572	0.999997	0.967995	Cg4g019830	1	0	1
Cellular component	GO:0000781	chromosome, telomeric region	1/882	27/14636	0.813572	0.999997	0.967995	Cg6g011730	1	1	0
Cellular component	GO:0005764	lysosome	1/882	27/14636	0.813572	0.999997	0.967995	Cg4g019830	1	0	1
Cellular component	GO:0005929	cilium	1/882	27/14636	0.813572	0.999997	0.967995	Cg9g010360	1	1	0
Cellular component	GO:0000419	RNA polymerase V complex	1/882	28/14636	0.824828	0.999997	0.967995	Cg9g007070	1	0	1
Cellular component	GO:0009706	chloroplast inner membrane	3/882	74/14636	0.831208	0.999997	0.967995	Cg2g044230/Cg5g031990/Cg9g027140	3	3	0
Cellular component	GO:0044815	DNA packaging complex	2/882	53/14636	0.837325	0.999997	0.967995	Cg2g002400/Cg8g010210	2	2	0
Cellular component	GO:0009528	plastid inner membrane	3/882	76/14636	0.844444	0.999997	0.967995	Cg2g044230/Cg5g031990/Cg9g027140	3	3	0
Cellular component	GO:0015935	small ribosomal subunit	2/882	59/14636	0.878291	0.999997	0.967995	Cg7g003580/Cg9g005470	2	1	1
Cellular component	GO:0098800	inner mitochondrial membrane protein complex	3/882	82/14636	0.878879	0.999997	0.967995	Cg3g012900/Cg4g013560/Cg9g001480	3	2	1
Cellular component	GO:0000932	P-body	2/882	60/14636	0.884114	0.999997	0.967995	Cg4g020560/Cg5g035250	2	1	1
Cellular component	GO:0005788	endoplasmic reticulum lumen	1/882	36/14636	0.893577	0.999997	0.967995	Cg5g023520	1	1	0
Cellular component	GO:0005667	transcription factor complex	3/882	87/14636	0.902217	0.999997	0.967995	Cg2g015830/Cg2g042210/Cg9g021740	3	1	2
Cellular component	GO:0005875	microtubule associated complex	3/882	87/14636	0.902217	0.999997	0.967995	Cg1g005230/Cg3g011270/Cg3g015220	3	2	1
Cellular component	GO:0032993	protein-DNA complex	2/882	64/14636	0.904918	0.999997	0.967995	Cg2g002400/Cg8g010210	2	2	0
Cellular component	GO:0005747	mitochondrial respiratory chain complex I	1/882	38/14636	0.906047	0.999997	0.967995	Cg3g012900	1	1	0
Cellular component	GO:0016469	proton-transporting two-sector ATPase complex	1/882	38/14636	0.906047	0.999997	0.967995	Cg9g013190	1	0	1
Cellular component	GO:0030964	NADH dehydrogenase complex	1/882	38/14636	0.906047	0.999997	0.967995	Cg3g012900	1	1	0
Cellular component	GO:0045271	respiratory chain complex I	1/882	38/14636	0.906047	0.999997	0.967995	Cg3g012900	1	1	0
Cellular component	GO:0030133	transport vesicle	1/882	41/14636	0.922069	0.999997	0.967995	Cg6g017070	1	1	0
Cellular component	GO:0042788	polysomal ribosome	1/882	41/14636	0.922069	0.999997	0.967995	Cg9g005470	1	1	0
Cellular component	GO:0022626	cytosolic ribosome	5/882	140/14636	0.929876	0.999997	0.967995	Cg3g020270/Cg7g003580/Cg7g004470/Cg7g014530/Cg9g005470	5	4	1
Cellular component	GO:0035770	ribonucleoprotein granule	2/882	71/14636	0.933155	0.999997	0.967995	Cg4g020560/Cg5g035250	2	1	1
Cellular component	GO:0036464	cytoplasmic ribonucleoprotein granule	2/882	71/14636	0.933155	0.999997	0.967995	Cg4g020560/Cg5g035250	2	1	1
Cellular component	GO:0030659	cytoplasmic vesicle membrane	2/882	73/14636	0.939634	0.999997	0.967995	Cg4g019950/Cg5g039330	2	2	0
Cellular component	GO:0000228	nuclear chromosome	5/882	144/14636	0.939718	0.999997	0.967995	Cg1g018630/Cg2g012630/Cg5g008040/Cg6g011730/Cg9g006370	5	5	0
Cellular component	GO:0098798	mitochondrial protein complex	3/882	99/14636	0.942538	0.999997	0.967995	Cg3g012900/Cg4g013560/Cg9g001480	3	2	1
Cellular component	GO:0099023	tethering complex	1/882	46/14636	0.94294	0.999997	0.967995	Cg3g012890	1	1	0
Cellular component	GO:0044445	cytosolic part	6/882	168/14636	0.943962	0.999997	0.967995	Cg2g001710/Cg3g020270/Cg7g003580/Cg7g004470/Cg7g014530/Cg9g005470	6	5	1
Cellular component	GO:0012506	vesicle membrane	2/882	75/14636	0.945515	0.999997	0.967995	Cg4g019950/Cg5g039330	2	2	0
Cellular component	GO:0005871	kinesin complex	1/882	47/14636	0.94639	0.999997	0.967995	Cg1g005230	1	0	1
Cellular component	GO:0098552	side of membrane	1/882	47/14636	0.94639	0.999997	0.967995	Cg8g022340	1	0	1
Cellular component	GO:0005844	polysome	1/882	48/14636	0.949631	0.999997	0.967995	Cg9g005470	1	1	0
Cellular component	GO:0030136	clathrin-coated vesicle	1/882	48/14636	0.949631	0.999997	0.967995	Cg6g017070	1	1	0
Cellular component	GO:0030176	integral component of endoplasmic reticulum membrane	1/882	48/14636	0.949631	0.999997	0.967995	Cg6g024890	1	1	0
Cellular component	GO:0031227	intrinsic component of endoplasmic reticulum membrane	1/882	48/14636	0.949631	0.999997	0.967995	Cg6g024890	1	1	0
Cellular component	GO:0098687	chromosomal region	2/882	77/14636	0.950847	0.999997	0.967995	Cg6g011730/Cg6g016390	2	2	0
Cellular component	GO:0044454	nuclear chromosome part	4/882	128/14636	0.954154	0.999997	0.967995	Cg1g018630/Cg2g012630/Cg5g008040/Cg6g011730	4	4	0
Cellular component	GO:0005798	Golgi-associated vesicle	1/882	50/14636	0.955537	0.999997	0.967995	Cg6g017070	1	1	0
Cellular component	GO:0005746	mitochondrial respiratory chain	1/882	52/14636	0.960752	0.999997	0.967995	Cg3g012900	1	1	0
Cellular component	GO:0044455	mitochondrial membrane part	3/882	109/14636	0.963713	0.999997	0.967995	Cg3g012900/Cg4g013560/Cg9g001480	3	2	1
Cellular component	GO:0031965	nuclear membrane	1/882	55/14636	0.967451	0.999997	0.967995	Cg3g016920	1	1	0
Cellular component	GO:0010008	endosome membrane	5/882	161/14636	0.969086	0.999997	0.967995	Cg1g015500/Cg1g026820/Cg3g021480/Cg5g034500/Cg7g021600	5	2	3
Cellular component	GO:0098803	respiratory chain complex	1/882	58/14636	0.973008	0.999997	0.967995	Cg3g012900	1	1	0
Cellular component	GO:0044440	endosomal part	5/882	165/14636	0.973724	0.999997	0.967995	Cg1g015500/Cg1g026820/Cg3g021480/Cg5g034500/Cg7g021600	5	2	3
Cellular component	GO:0005743	mitochondrial inner membrane	8/882	236/14636	0.976203	0.999997	0.967995	Cg1g016830/Cg3g012900/Cg3g022310/Cg4g013560/Cg6g009730/Cg9g000570/Cg9g001480/Cg9g013180	8	5	3
Cellular component	GO:0031966	mitochondrial membrane	11/882	303/14636	0.977621	0.999997	0.967995	Cg1g016830/Cg3g012900/Cg3g022310/Cg4g013560/Cg5g003440/Cg6g009730/Cg8g007780/Cg9g000570/Cg9g001480/Cg9g013180/Cg9g013190	11	5	6
Cellular component	GO:0005802	trans-Golgi network	6/882	196/14636	0.980576	0.999997	0.967995	Cg2g041420/Cg5g037390/Cg6g025180/Cg7g021600/Cg9g002760/Cg9g008980	6	6	0
Cellular component	GO:0019866	organelle inner membrane	11/882	310/14636	0.98216	0.999997	0.967995	Cg1g016830/Cg2g044230/Cg3g012900/Cg3g022310/Cg4g013560/Cg5g031990/Cg6g009730/Cg9g000570/Cg9g001480/Cg9g013180/Cg9g027140	11	8	3
Cellular component	GO:0000790	nuclear chromatin	1/882	66/14636	0.983619	0.999997	0.967995	Cg2g012630	1	1	0
Cellular component	GO:0044448	cell cortex part	1/882	66/14636	0.983619	0.999997	0.967995	Cg3g012890	1	1	0
Cellular component	GO:0070469	respiratory chain	2/882	98/14636	0.983759	0.999997	0.967995	Cg1g016830/Cg3g012900	2	2	0
Cellular component	GO:0005740	mitochondrial envelope	11/882	314/14636	0.984359	0.999997	0.967995	Cg1g016830/Cg3g012900/Cg3g022310/Cg4g013560/Cg5g003440/Cg6g009730/Cg8g007780/Cg9g000570/Cg9g001480/Cg9g013180/Cg9g013190	11	5	6
Cellular component	GO:0044433	cytoplasmic vesicle part	7/882	231/14636	0.987688	0.999997	0.967995	Cg1g015500/Cg1g026820/Cg3g021480/Cg4g019950/Cg5g034500/Cg5g039330/Cg7g021600	7	4	3
Cellular component	GO:0005874	microtubule	6/882	208/14636	0.987997	0.999997	0.967995	Cg1g005230/Cg3g015220/Cg5g018340/Cg6g024710/Cg7g020180/Cg8g002580	6	3	3
Cellular component	GO:0005938	cell cortex	1/882	75/14636	0.990663	0.999997	0.967995	Cg3g012890	1	1	0
Cellular component	GO:0099081	supramolecular polymer	6/882	216/14636	0.99136	0.999997	0.967995	Cg1g005230/Cg3g015220/Cg5g018340/Cg6g024710/Cg7g020180/Cg8g002580	6	3	3
Cellular component	GO:0099512	supramolecular fiber	6/882	216/14636	0.99136	0.999997	0.967995	Cg1g005230/Cg3g015220/Cg5g018340/Cg6g024710/Cg7g020180/Cg8g002580	6	3	3
Cellular component	GO:0099513	polymeric cytoskeletal fiber	6/882	216/14636	0.99136	0.999997	0.967995	Cg1g005230/Cg3g015220/Cg5g018340/Cg6g024710/Cg7g020180/Cg8g002580	6	3	3
Cellular component	GO:0099080	supramolecular complex	6/882	217/14636	0.991712	0.999997	0.967995	Cg1g005230/Cg3g015220/Cg5g018340/Cg6g024710/Cg7g020180/Cg8g002580	6	3	3
Cellular component	GO:0005770	late endosome	1/882	77/14636	0.99176	0.999997	0.967995	Cg4g018610	1	0	1
Cellular component	GO:0030135	coated vesicle	1/882	79/14636	0.992728	0.999997	0.967995	Cg6g017070	1	1	0
Cellular component	GO:0044427	chromosomal part	8/882	271/14636	0.993525	0.999997	0.967995	Cg1g018630/Cg2g002400/Cg2g012630/Cg5g008040/Cg6g011730/Cg6g016390/Cg8g010210/Cg9g011720	8	7	1
Cellular component	GO:0055029	nuclear DNA-directed RNA polymerase complex	1/882	85/14636	0.995003	0.999997	0.967995	Cg9g007070	1	0	1
Cellular component	GO:0099568	cytoplasmic region	1/882	87/14636	0.99559	0.999997	0.967995	Cg3g012890	1	1	0
Cellular component	GO:0015630	microtubule cytoskeleton	7/882	257/14636	0.99565	0.999997	0.967995	Cg1g005230/Cg3g011270/Cg3g015220/Cg5g018340/Cg6g024710/Cg7g020180/Cg8g002580	7	4	3
Cellular component	GO:0005777	peroxisome	4/882	183/14636	0.996181	0.999997	0.967995	Cg2g020490/Cg3g025260/Cg7g007580/Cg9g001560	4	2	2
Cellular component	GO:0042579	microbody	4/882	183/14636	0.996181	0.999997	0.967995	Cg2g020490/Cg3g025260/Cg7g007580/Cg9g001560	4	2	2
Cellular component	GO:0000785	chromatin	3/882	155/14636	0.9962	0.999997	0.967995	Cg2g002400/Cg2g012630/Cg8g010210	3	3	0
Cellular component	GO:0000139	Golgi membrane	12/882	379/14636	0.996407	0.999997	0.967995	Cg3g008650/Cg4g000800/Cg4g007410/Cg5g032430/Cg5g037390/Cg6g019920/Cg6g024960/Cg7g014840/Cg7g022060/Cg9g002760/Cg9g007480/Cg9g008980	12	10	2
Cellular component	GO:0000428	DNA-directed RNA polymerase complex	1/882	91/14636	0.996566	0.999997	0.967995	Cg9g007070	1	0	1
Cellular component	GO:0030880	RNA polymerase complex	1/882	91/14636	0.996566	0.999997	0.967995	Cg9g007070	1	0	1
Cellular component	GO:0005759	mitochondrial matrix	1/882	95/14636	0.997326	0.999997	0.967995	Cg7g019540	1	0	1
Cellular component	GO:0005694	chromosome	10/882	346/14636	0.997791	0.999997	0.967995	Cg1g018630/Cg2g002400/Cg2g012630/Cg5g008040/Cg6g011730/Cg6g016390/Cg8g010210/Cg9g002710/Cg9g006370/Cg9g011720	10	9	1
Cellular component	GO:0009524	phragmoplast	1/882	102/14636	0.998275	0.999997	0.967995	Cg3g012890	1	1	0
Cellular component	GO:0044429	mitochondrial part	12/882	400/14636	0.998321	0.999997	0.967995	Cg1g016830/Cg3g012900/Cg3g022310/Cg4g013560/Cg5g003440/Cg6g009730/Cg7g019540/Cg8g007780/Cg9g000570/Cg9g001480/Cg9g013180/Cg9g013190	12	5	7
Cellular component	GO:0044430	cytoskeletal part	7/882	282/14636	0.998481	0.999997	0.967995	Cg1g005230/Cg3g011270/Cg3g015220/Cg5g018340/Cg6g024710/Cg7g020180/Cg8g002580	7	4	3
Cellular component	GO:0098791	Golgi subcompartment	15/882	475/14636	0.998673	0.999997	0.967995	Cg2g041420/Cg3g008650/Cg4g000800/Cg4g007410/Cg5g032430/Cg5g037390/Cg6g019920/Cg6g024960/Cg6g025180/Cg7g014840/Cg7g021600/Cg7g022060/Cg9g002760/Cg9g007480/Cg9g008980	15	13	2
Cellular component	GO:1990234	transferase complex	12/882	411/14636	0.998886	0.999997	0.967995	Cg3g000530/Cg3g000580/Cg3g015220/Cg5g006140/Cg5g029490/Cg5g033500/Cg6g008120/Cg7g012290/Cg7g012320/Cg8g018760/Cg9g007070/CgUng001230	12	4	8
Cellular component	GO:0044391	ribosomal subunit	2/882	149/14636	0.999035	0.999997	0.967995	Cg7g003580/Cg9g005470	2	1	1
Cellular component	GO:0005856	cytoskeleton	10/882	371/14636	0.999172	0.999997	0.967995	Cg1g005230/Cg1g013770/Cg3g011270/Cg3g012890/Cg3g015220/Cg4g022930/Cg5g018340/Cg6g024710/Cg7g020180/Cg8g002580	10	6	4
Cellular component	GO:0016604	nuclear body	1/882	115/14636	0.999236	0.999997	0.967995	Cg6g011730	1	1	0
Cellular component	GO:0044431	Golgi apparatus part	15/882	492/14636	0.999274	0.999997	0.967995	Cg2g041420/Cg3g008650/Cg4g000800/Cg4g007410/Cg5g032430/Cg5g037390/Cg6g019920/Cg6g024960/Cg6g025180/Cg7g014840/Cg7g021600/Cg7g022060/Cg9g002760/Cg9g007480/Cg9g008980	15	13	2
Cellular component	GO:0061695	transferase complex, transferring phosphorus-containing groups	1/882	116/14636	0.999282	0.999997	0.967995	Cg9g007070	1	0	1
Cellular component	GO:0005635	nuclear envelope	1/882	117/14636	0.999326	0.999997	0.967995	Cg3g016920	1	1	0
Cellular component	GO:0005768	endosome	9/882	361/14636	0.999548	0.999997	0.967995	Cg1g015500/Cg1g026820/Cg2g041420/Cg3g021480/Cg4g018610/Cg5g034500/Cg5g037390/Cg7g021600/Cg9g002760	9	5	4
Cellular component	GO:0005681	spliceosomal complex	1/882	151/14636	0.99992	0.999997	0.967995	CgUng001230	1	0	1
Cellular component	GO:0005730	nucleolus	7/882	360/14636	0.999956	0.999997	0.967995	Cg1g018630/Cg3g013480/Cg5g035270/Cg6g016390/Cg7g004470/Cg9g001500/Cg9g005470	7	7	0
Cellular component	GO:0005840	ribosome	6/882	353/14636	0.999985	0.999997	0.967995	Cg3g020270/Cg7g003580/Cg7g004470/Cg7g014530/Cg7g021130/Cg9g005470	6	5	1
Cellular component	GO:0044451	nucleoplasm part	4/882	314/14636	0.999996	0.999997	0.967995	Cg3g000530/Cg3g000580/Cg6g011730/Cg9g029620	4	2	2
Cellular component	GO:0005654	nucleoplasm	7/882	414/14636	0.999997	0.999997	0.967995	Cg3g000530/Cg3g000580/Cg6g011730/Cg6g016390/Cg9g006370/Cg9g012720/Cg9g029620	7	5	2
Molecular function	GO:0046906	tetrapyrrole binding	55/866	422/13938	1.29417e-07	6.83321e-05	6.19839e-05	Cg1g001690/Cg1g002980/Cg1g003260/Cg1g008060/Cg1g009640/Cg1g016830/Cg1g022000/Cg1g024060/Cg2g001370/Cg2g001400/Cg2g001440/Cg2g001460/Cg2g020050/Cg2g021790/Cg2g025410/Cg2g044430/Cg2g044450/Cg3g001470/Cg3g002160/Cg3g005370/Cg3g008040/Cg3g008470/Cg3g025260/Cg4g011200/Cg4g013500/Cg4g015240/Cg4g017260/Cg5g002560/Cg5g005950/Cg5g009320/Cg5g015010/Cg5g015930/Cg5g022330/Cg5g022340/Cg5g022450/Cg5g023620/Cg5…	55	19	36
Molecular function	GO:0031409	pigment binding	7/866	14/13938	8.14141e-06	0.00214933	0.00194965	Cg2g021790/Cg2g025410/Cg2g044430/Cg2g044450/Cg5g023620/Cg6g006850/Cg7g006420	7	0	7
Molecular function	GO:0016709	oxidoreductase activity, acting on paired donors, with incorporation or reduction of molecular oxygen, NAD(P)H as one donor, and incorporation of one atom of oxygen	28/866	187/13938	1.2771e-05	0.00224769	0.00203887	Cg1g001690/Cg1g003260/Cg1g003960/Cg1g006940/Cg1g009640/Cg1g022000/Cg1g024060/Cg3g001470/Cg3g002160/Cg3g008040/Cg3g008470/Cg4g002980/Cg4g011200/Cg4g015240/Cg5g002560/Cg5g005950/Cg5g009320/Cg5g015010/Cg5g023630/Cg5g028510/Cg5g030310/Cg5g040280/Cg6g017060/Cg7g003640/Cg7g016460/Cg7g017070/Cg9g025440/CgUng003780	28	14	14
Molecular function	GO:0020037	heme binding	45/866	381/13938	2.40588e-05	0.00317577	0.00288073	Cg1g001690/Cg1g002980/Cg1g003260/Cg1g008060/Cg1g009640/Cg1g016830/Cg1g022000/Cg1g024060/Cg2g001370/Cg2g001400/Cg2g001440/Cg2g001460/Cg3g001470/Cg3g002160/Cg3g005370/Cg3g008040/Cg3g008470/Cg3g025260/Cg4g011200/Cg4g013500/Cg4g015240/Cg5g002560/Cg5g005950/Cg5g009320/Cg5g015010/Cg5g015930/Cg5g022330/Cg5g022340/Cg5g022450/Cg5g023630/Cg5g028510/Cg5g030310/Cg5g038580/Cg5g040280/Cg6g002810/Cg6g016410/Cg6…	45	19	26
Molecular function	GO:0015103	inorganic anion transmembrane transporter activity	15/866	74/13938	4.05841e-05	0.00428568	0.00388753	Cg1g009330/Cg1g014390/Cg1g028990/Cg2g006980/Cg3g025680/Cg4g005670/Cg4g008430/Cg4g019610/Cg5g000660/Cg5g003440/Cg8g002920/Cg9g000590/Cg9g006210/Cg9g008980/Cg9g027820	15	9	6
Molecular function	GO:0031559	oxidosqualene cyclase activity	7/866	18/13938	6.05753e-05	0.00533063	0.0048354	Cg1g022010/Cg4g020280/Cg4g020290/Cg4g020410/Cg4g020420/Cg4g020450/CgUng019660	7	1	6
Molecular function	GO:0016705	oxidoreductase activity, acting on paired donors, with incorporation or reduction of molecular oxygen	45/866	401/13938	8.34856e-05	0.0062972	0.00571217	Cg1g001690/Cg1g003260/Cg1g003960/Cg1g006940/Cg1g009050/Cg1g009640/Cg1g022000/Cg1g024060/Cg2g023660/Cg2g032940/Cg2g044860/Cg3g001470/Cg3g002160/Cg3g008040/Cg3g008470/Cg4g002980/Cg4g011200/Cg4g013500/Cg4g015240/Cg5g002560/Cg5g005950/Cg5g009320/Cg5g015010/Cg5g015930/Cg5g022330/Cg5g022340/Cg5g022450/Cg5g023630/Cg5g028510/Cg5g030310/Cg5g040280/Cg6g008420/Cg6g012790/Cg6g016410/Cg6g017060/Cg6g017540/Cg7…	45	25	20
Molecular function	GO:0005375	copper ion transmembrane transporter activity	5/866	10/13938	0.000177348	0.011705	0.0106175	Cg4g018610/Cg6g005770/Cg8g023350/Cg8g023360/Cg8g023380	5	1	4
Molecular function	GO:0004497	monooxygenase activity	38/866	339/13938	0.000298248	0.0174972	0.0158717	Cg1g001690/Cg1g003260/Cg1g003960/Cg1g006940/Cg1g009640/Cg1g022000/Cg1g024060/Cg3g001470/Cg3g002160/Cg3g008040/Cg3g008470/Cg4g002980/Cg4g011200/Cg4g013500/Cg4g015240/Cg4g021720/Cg5g002560/Cg5g005950/Cg5g009320/Cg5g015010/Cg5g015930/Cg5g022330/Cg5g022340/Cg5g022450/Cg5g023630/Cg5g028510/Cg5g030310/Cg5g040280/Cg6g016410/Cg6g017060/Cg6g017540/Cg7g003640/Cg7g004190/Cg7g016460/Cg7g017070/Cg9g025440/CgU…	38	18	20
Molecular function	GO:0016168	chlorophyll binding	9/866	39/13938	0.000516719	0.0271635	0.02464	Cg2g020050/Cg2g021790/Cg2g025410/Cg2g044430/Cg2g044450/Cg4g017260/Cg5g023620/Cg6g006850/Cg7g006420	9	0	9
Molecular function	GO:0008061	chitin binding	8/866	32/13938	0.000593397	0.0271635	0.02464	Cg1g000850/Cg5g026680/Cg6g000930/Cg8g000790/Cg8g000800/Cg8g011260/Cg8g018420/Cg8g018440	8	3	5
Molecular function	GO:0004568	chitinase activity	7/866	25/13938	0.000623732	0.0271635	0.02464	Cg1g000850/Cg5g026680/Cg8g000790/Cg8g000800/Cg8g018420/Cg8g018440/Cg9g028020	7	1	6
Molecular function	GO:0004553	hydrolase activity, hydrolyzing O-glycosyl compounds	33/866	294/13938	0.000710199	0.0271635	0.02464	Cg1g000850/Cg1g007100/Cg1g024330/Cg2g017560/Cg2g017760/Cg2g044240/Cg3g021390/Cg3g023860/Cg3g024770/Cg3g025200/Cg4g017830/Cg4g019830/Cg4g020710/Cg5g008630/Cg5g021090/Cg5g026680/Cg5g037320/Cg5g038180/Cg5g039550/Cg5g041660/Cg6g016110/Cg7g011170/Cg7g014460/Cg8g000790/Cg8g000800/Cg8g008660/Cg8g014060/Cg8g018420/Cg8g018440/Cg8g022430/Cg9g001580/Cg9g018300/Cg9g028020	33	15	18
Molecular function	GO:0004857	enzyme inhibitor activity	16/866	105/13938	0.00073167	0.0271635	0.02464	Cg1g013250/Cg2g031930/Cg2g033370/Cg2g040360/Cg3g002240/Cg3g021510/Cg4g018220/Cg5g018160/Cg5g020680/Cg5g020690/Cg6g005030/Cg6g009750/Cg7g002520/Cg9g005160/Cg9g012720/Cg9g025200	16	6	10
Molecular function	GO:0008509	anion transmembrane transporter activity	27/866	225/13938	0.000771692	0.0271635	0.02464	Cg1g009330/Cg1g014390/Cg1g016320/Cg1g028990/Cg2g006980/Cg2g024030/Cg2g039480/Cg2g042640/Cg3g016920/Cg3g025680/Cg4g005670/Cg4g008430/Cg4g014330/Cg4g019610/Cg4g020040/Cg5g000660/Cg5g003440/Cg5g005990/Cg6g024940/Cg8g002920/Cg8g018300/Cg9g000590/Cg9g001480/Cg9g006210/Cg9g007850/Cg9g008980/Cg9g027820	27	18	9
Molecular function	GO:0052689	carboxylic ester hydrolase activity	23/866	189/13938	0.0015226	0.0480209	0.0435596	Cg1g003150/Cg1g008650/Cg1g013250/Cg1g013410/Cg1g016860/Cg2g031930/Cg2g033370/Cg2g039210/Cg2g039220/Cg2g040360/Cg3g006980/Cg4g002710/Cg4g018220/Cg5g018160/Cg5g020710/Cg6g013650/Cg6g019920/Cg7g004010/Cg7g006930/Cg7g016170/Cg7g017860/Cg8g005330/Cg9g026970	23	15	8
Molecular function	GO:0046915	transition metal ion transmembrane transporter activity	9/866	45/13938	0.00154613	0.0480209	0.0435596	Cg3g000750/Cg4g006740/Cg4g018610/Cg6g005770/Cg6g017180/Cg8g022750/Cg8g023350/Cg8g023360/Cg8g023380	9	2	7
Molecular function	GO:0004312	fatty acid synthase activity	7/866	30/13938	0.00201249	0.0590331	0.0535488	Cg1g011060/Cg1g012760/Cg1g012870/Cg1g012880/Cg2g001710/Cg5g032200/Cg8g024750	7	7	0
Molecular function	GO:0016798	hydrolase activity, acting on glycosyl bonds	33/866	317/13938	0.00250257	0.069545	0.0630841	Cg1g000850/Cg1g007100/Cg1g024330/Cg2g017560/Cg2g017760/Cg2g044240/Cg3g021390/Cg3g023860/Cg3g024770/Cg3g025200/Cg4g017830/Cg4g019830/Cg4g020710/Cg5g008630/Cg5g021090/Cg5g026680/Cg5g037320/Cg5g038180/Cg5g039550/Cg5g041660/Cg6g016110/Cg7g011170/Cg7g014460/Cg8g000790/Cg8g000800/Cg8g008660/Cg8g014060/Cg8g018420/Cg8g018440/Cg8g022430/Cg9g001580/Cg9g018300/Cg9g028020	33	15	18
Molecular function	GO:0005506	iron ion binding	36/866	357/13938	0.00280951	0.0741711	0.0672804	Cg1g001690/Cg1g003260/Cg1g009640/Cg1g022000/Cg1g024060/Cg2g039010/Cg3g001470/Cg3g002160/Cg3g008040/Cg3g008470/Cg4g011200/Cg4g013500/Cg4g015240/Cg5g002560/Cg5g005950/Cg5g009320/Cg5g015010/Cg5g015930/Cg5g022330/Cg5g022340/Cg5g022450/Cg5g023630/Cg5g028510/Cg5g030310/Cg5g040280/Cg5g044850/Cg5g044860/Cg6g016410/Cg6g017540/Cg7g003640/Cg7g004190/Cg7g016460/Cg7g017070/Cg9g025440/CgUng003780/CgUng021830	36	18	18
Molecular function	GO:0010329	auxin efflux transmembrane transporter activity	5/866	18/13938	0.003973	0.0953521	0.0864936	Cg1g000490/Cg1g012930/Cg3g017880/Cg6g017830/Cg6g024720	5	4	1
Molecular function	GO:0080161	auxin transmembrane transporter activity	5/866	18/13938	0.003973	0.0953521	0.0864936	Cg1g000490/Cg1g012930/Cg3g017880/Cg6g017830/Cg6g024720	5	4	1
Molecular function	GO:0004315	3-oxoacyl-[acyl-carrier-protein] synthase activity	4/866	12/13938	0.00489855	0.107768	0.0977562	Cg1g011060/Cg1g012760/Cg1g012870/Cg1g012880	4	4	0
Molecular function	GO:0016717	oxidoreductase activity, acting on paired donors, with oxidation of a pair of donors resulting in the reduction of molecular oxygen to two molecules of water	4/866	12/13938	0.00489855	0.107768	0.0977562	Cg2g032940/Cg6g008420/Cg6g012790/Cg8g024230	4	4	0
Molecular function	GO:0015562	efflux transmembrane transporter activity	5/866	19/13938	0.00512003	0.108135	0.098089	Cg1g000490/Cg1g012930/Cg3g017880/Cg6g017830/Cg6g024720	5	4	1
Molecular function	GO:0046910	pectinesterase inhibitor activity	5/866	21/13938	0.00808144	0.164115	0.148869	Cg2g031930/Cg2g033370/Cg2g040360/Cg4g018220/Cg5g018160	5	1	4
Molecular function	GO:0004364	glutathione transferase activity	7/866	39/13938	0.0093549	0.18294	0.165945	Cg6g003160/Cg7g012360/Cg8g023290/Cg8g023310/Cg9g008200/Cg9g008210/Cg9g008220	7	1	6
Molecular function	GO:0005253	anion channel activity	5/866	22/13938	0.00993376	0.187322	0.16992	Cg1g009330/Cg4g005670/Cg4g019610/Cg5g003440/Cg9g027820	5	3	2
Molecular function	GO:0016747	transferase activity, transferring acyl groups other than amino-acyl groups	35/866	376/13938	0.0108924	0.198317	0.179893	Cg1g011060/Cg1g012760/Cg1g012870/Cg1g012880/Cg1g021380/Cg1g025190/Cg2g001710/Cg2g009540/Cg2g010080/Cg2g020180/Cg2g020490/Cg2g039210/Cg2g039220/Cg3g020270/Cg3g022100/Cg4g012960/Cg4g023550/Cg4g024040/Cg5g006140/Cg5g017830/Cg5g020300/Cg5g032200/Cg5g039330/Cg6g017070/Cg7g001070/Cg7g005560/Cg7g014530/Cg8g006200/Cg8g010700/Cg8g024320/Cg8g024450/Cg8g024750/Cg9g017520/CgUng005990/CgUng006780	35	25	10
Molecular function	GO:0030234	enzyme regulator activity	22/866	215/13938	0.0146032	0.236694	0.214704	Cg1g013250/Cg2g019680/Cg2g031930/Cg2g033370/Cg2g039260/Cg2g040360/Cg2g041420/Cg3g002240/Cg3g021510/Cg4g003310/Cg4g018220/Cg5g009340/Cg5g018160/Cg5g020680/Cg5g020690/Cg5g038890/Cg6g005030/Cg6g009750/Cg7g002520/Cg9g005160/Cg9g012720/Cg9g025200	22	12	10
Molecular function	GO:0016702	oxidoreductase activity, acting on single donors with incorporation of molecular oxygen, incorporation of two atoms of oxygen	6/866	33/13938	0.0147934	0.236694	0.214704	Cg2g031250/Cg2g044950/Cg5g016050/Cg5g031660/Cg7g013230/Cg9g005280	6	3	3
Molecular function	GO:0030599	pectinesterase activity	6/866	33/13938	0.0147934	0.236694	0.214704	Cg1g013250/Cg2g031930/Cg2g033370/Cg2g040360/Cg4g018220/Cg5g018160	6	1	5
Molecular function	GO:0045330	aspartyl esterase activity	6/866	33/13938	0.0147934	0.236694	0.214704	Cg1g013250/Cg2g031930/Cg2g033370/Cg2g040360/Cg4g018220/Cg5g018160	6	1	5
Molecular function	GO:0015662	ATPase activity, coupled to transmembrane movement of ions, phosphorylative mechanism	7/866	43/13938	0.0158206	0.245685	0.22286	Cg1g013420/Cg2g020060/Cg3g000750/Cg3g010620/Cg5g012700/Cg5g034830/Cg6g003500	7	2	5
Molecular function	GO:0016746	transferase activity, transferring acyl groups	36/866	401/13938	0.0166985	0.245759	0.222927	Cg1g011060/Cg1g012760/Cg1g012870/Cg1g012880/Cg1g021380/Cg1g025190/Cg2g001710/Cg2g009540/Cg2g010080/Cg2g020180/Cg2g020490/Cg2g039210/Cg2g039220/Cg3g020270/Cg3g022100/Cg4g012960/Cg4g023550/Cg4g024040/Cg5g006140/Cg5g017120/Cg5g017830/Cg5g020300/Cg5g032200/Cg5g039330/Cg6g017070/Cg7g001070/Cg7g005560/Cg7g014530/Cg8g006200/Cg8g010700/Cg8g024320/Cg8g024450/Cg8g024750/Cg9g017520/CgUng005990/CgUng006780	36	26	10
Molecular function	GO:0042626	ATPase activity, coupled to transmembrane movement of substances	18/866	168/13938	0.0167563	0.245759	0.222927	Cg1g012930/Cg1g013420/Cg2g020060/Cg3g000750/Cg3g010620/Cg3g025680/Cg4g008110/Cg4g012010/Cg4g013370/Cg5g012700/Cg5g034830/Cg6g003500/Cg6g013740/Cg6g020410/Cg6g023500/Cg6g023520/Cg6g024720/Cg7g015090	18	7	11
Molecular function	GO:0008308	voltage-gated anion channel activity	4/866	17/13938	0.0183796	0.256999	0.233123	Cg4g005670/Cg4g019610/Cg5g003440/Cg9g027820	4	2	2
Molecular function	GO:0015085	calcium ion transmembrane transporter activity	9/866	65/13938	0.0184962	0.256999	0.233123	Cg2g020060/Cg3g010620/Cg3g022310/Cg4g022490/Cg5g012700/Cg5g034830/Cg6g003500/Cg6g006900/Cg8g024060	9	4	5
Molecular function	GO:0008271	secondary active sulfate transmembrane transporter activity	3/866	10/13938	0.0206336	0.265721	0.241035	Cg1g028990/Cg4g008430/Cg9g006210	3	2	1
Molecular function	GO:0016421	CoA carboxylase activity	3/866	10/13938	0.0206336	0.265721	0.241035	Cg4g020570/Cg5g042320/Cg6g025700	3	3	0
Molecular function	GO:0016885	ligase activity, forming carbon-carbon bonds	3/866	10/13938	0.0206336	0.265721	0.241035	Cg4g020570/Cg5g042320/Cg6g025700	3	3	0
Molecular function	GO:0016831	carboxy-lyase activity	8/866	56/13938	0.0215812	0.271307	0.246102	Cg2g008710/Cg2g039730/Cg3g013480/Cg4g021720/Cg5g026120/Cg5g037390/Cg6g009400/Cg9g002760	8	7	1
Molecular function	GO:0016405	CoA-ligase activity	4/866	18/13938	0.0224957	0.276227	0.250565	Cg3g016500/Cg4g022000/Cg9g001560/Cg9g026850	4	3	1
Molecular function	GO:0098772	molecular function regulator	26/866	277/13938	0.0233746	0.27666	0.250958	Cg1g013250/Cg2g019680/Cg2g031930/Cg2g033370/Cg2g039260/Cg2g040360/Cg2g041420/Cg3g002240/Cg3g021510/Cg4g003310/Cg4g018220/Cg5g009340/Cg5g018160/Cg5g020680/Cg5g020690/Cg5g038890/Cg6g005030/Cg6g009750/Cg7g000400/Cg7g002520/Cg7g021600/Cg8g018120/Cg9g005160/Cg9g012720/Cg9g014450/Cg9g025200	26	15	11
Molecular function	GO:0005388	calcium-transporting ATPase activity	5/866	27/13938	0.023579	0.27666	0.250958	Cg2g020060/Cg3g010620/Cg5g012700/Cg5g034830/Cg6g003500	5	2	3
Molecular function	GO:0043492	ATPase activity, coupled to movement of substances	18/866	177/13938	0.0268827	0.292332	0.265173	Cg1g012930/Cg1g013420/Cg2g020060/Cg3g000750/Cg3g010620/Cg3g025680/Cg4g008110/Cg4g012010/Cg4g013370/Cg5g012700/Cg5g034830/Cg6g003500/Cg6g013740/Cg6g020410/Cg6g023500/Cg6g023520/Cg6g024720/Cg7g015090	18	7	11
Molecular function	GO:0016157	sucrose synthase activity	3/866	11/13938	0.0270839	0.292332	0.265173	Cg4g002030/Cg4g018060/Cg9g002460	3	3	0
Molecular function	GO:0016790	thiolester hydrolase activity	4/866	19/13938	0.0271293	0.292332	0.265173	Cg1g016860/Cg4g002710/Cg5g008070/Cg5g032200	4	3	1
Molecular function	GO:0102811	geraniol 10-hydroxylase activity	4/866	19/13938	0.0271293	0.292332	0.265173	Cg3g002160/Cg5g009320/Cg5g015010/CgUng003780	4	3	1
Molecular function	GO:0015267	channel activity	16/866	155/13938	0.0314889	0.319384	0.289712	Cg1g009330/Cg1g027590/Cg3g022310/Cg4g005670/Cg4g013580/Cg4g019610/Cg4g022490/Cg5g003440/Cg5g029750/Cg6g008210/Cg6g024910/Cg8g022390/Cg8g023080/Cg9g001480/Cg9g027820/CgUng006030	16	11	5
Molecular function	GO:0022803	passive transmembrane transporter activity	16/866	155/13938	0.0314889	0.319384	0.289712	Cg1g009330/Cg1g027590/Cg3g022310/Cg4g005670/Cg4g013580/Cg4g019610/Cg4g022490/Cg5g003440/Cg5g029750/Cg6g008210/Cg6g024910/Cg8g022390/Cg8g023080/Cg9g001480/Cg9g027820/CgUng006030	16	11	5
Molecular function	GO:0016878	acid-thiol ligase activity	4/866	20/13938	0.0322908	0.319384	0.289712	Cg3g016500/Cg4g022000/Cg9g001560/Cg9g026850	4	3	1
Molecular function	GO:0046873	metal ion transmembrane transporter activity	20/866	207/13938	0.0330649	0.319384	0.289712	Cg2g020060/Cg3g000750/Cg3g010620/Cg3g022310/Cg4g006740/Cg4g013580/Cg4g018610/Cg4g022490/Cg5g012700/Cg5g034830/Cg6g003500/Cg6g005770/Cg6g006900/Cg6g017180/Cg8g022750/Cg8g023080/Cg8g023350/Cg8g023360/Cg8g023380/Cg8g024060	20	8	12
Molecular function	GO:0004743	pyruvate kinase activity	3/866	12/13938	0.034479	0.319384	0.289712	Cg8g002550/Cg9g006500/Cg9g028010	3	3	0
Molecular function	GO:0015116	sulfate transmembrane transporter activity	3/866	12/13938	0.034479	0.319384	0.289712	Cg1g028990/Cg4g008430/Cg9g006210	3	2	1
Molecular function	GO:0030955	potassium ion binding	3/866	12/13938	0.034479	0.319384	0.289712	Cg8g002550/Cg9g006500/Cg9g028010	3	3	0
Molecular function	GO:0031420	alkali metal ion binding	3/866	12/13938	0.034479	0.319384	0.289712	Cg8g002550/Cg9g006500/Cg9g028010	3	3	0
Molecular function	GO:0016830	carbon-carbon lyase activity	11/866	96/13938	0.0355435	0.323568	0.293508	Cg2g008710/Cg2g039730/Cg3g013480/Cg4g000360/Cg4g021720/Cg5g026120/Cg5g037390/Cg6g009400/Cg7g001270/Cg8g010040/Cg9g002760	11	9	2
Molecular function	GO:0022804	active transmembrane transporter activity	38/866	453/13938	0.0363208	0.325041	0.294843	Cg1g003980/Cg1g008180/Cg1g012930/Cg1g013420/Cg1g016320/Cg1g028990/Cg2g020060/Cg2g024030/Cg2g039930/Cg3g000750/Cg3g010620/Cg3g014460/Cg3g016920/Cg3g022310/Cg3g025680/Cg4g004500/Cg4g008110/Cg4g008430/Cg4g012010/Cg4g013370/Cg4g020720/Cg5g012700/Cg5g034830/Cg5g036300/Cg6g003500/Cg6g006550/Cg6g006900/Cg6g013740/Cg6g020410/Cg6g023500/Cg6g023520/Cg6g024720/Cg7g015090/Cg8g000200/Cg8g008300/Cg8g024060/Cg9…	38	20	18
Molecular function	GO:0016684	oxidoreductase activity, acting on peroxide as acceptor	11/866	97/13938	0.0379368	0.332354	0.301477	Cg1g002980/Cg1g008060/Cg1g012040/Cg2g001370/Cg2g001400/Cg2g001440/Cg2g001460/Cg3g005370/Cg3g025260/Cg6g002810/Cg7g012360	11	3	8
Molecular function	GO:0015399	primary active transmembrane transporter activity	18/866	185/13938	0.0392487	0.332354	0.301477	Cg1g012930/Cg1g013420/Cg2g020060/Cg3g000750/Cg3g010620/Cg3g025680/Cg4g008110/Cg4g012010/Cg4g013370/Cg5g012700/Cg5g034830/Cg6g003500/Cg6g013740/Cg6g020410/Cg6g023500/Cg6g023520/Cg6g024720/Cg7g015090	18	7	11
Molecular function	GO:0015405	P-P-bond-hydrolysis-driven transmembrane transporter activity	18/866	185/13938	0.0392487	0.332354	0.301477	Cg1g012930/Cg1g013420/Cg2g020060/Cg3g000750/Cg3g010620/Cg3g025680/Cg4g008110/Cg4g012010/Cg4g013370/Cg5g012700/Cg5g034830/Cg6g003500/Cg6g013740/Cg6g020410/Cg6g023500/Cg6g023520/Cg6g024720/Cg7g015090	18	7	11
Molecular function	GO:0015144	carbohydrate transmembrane transporter activity	8/866	63/13938	0.0403871	0.332354	0.301477	Cg1g003980/Cg2g024030/Cg2g031810/Cg2g039930/Cg2g042640/Cg5g036300/Cg7g022060/Cg8g000200	8	5	3
Molecular function	GO:0016209	antioxidant activity	14/866	135/13938	0.0409306	0.332354	0.301477	Cg1g002980/Cg1g008060/Cg2g001370/Cg2g001400/Cg2g001440/Cg2g001460/Cg2g023200/Cg3g005370/Cg3g024580/Cg3g025260/Cg6g002810/Cg7g011780/Cg7g012360/Cg8g018870	14	5	9
Molecular function	GO:0016160	amylase activity	3/866	13/13938	0.0428031	0.332354	0.301477	Cg2g017760/Cg3g021390/Cg3g024770	3	1	2
Molecular function	GO:0019210	kinase inhibitor activity	3/866	13/13938	0.0428031	0.332354	0.301477	Cg3g021510/Cg9g005160/Cg9g012720	3	2	1
Molecular function	GO:0030674	protein binding, bridging	3/866	13/13938	0.0428031	0.332354	0.301477	Cg2g017880/Cg2g041050/Cg8g000920	3	1	2
Molecular function	GO:0035250	UDP-galactosyltransferase activity	3/866	13/13938	0.0428031	0.332354	0.301477	Cg2g032860/Cg4g019710/Cg6g024960	3	3	0
Molecular function	GO:0016417	S-acyltransferase activity	5/866	32/13938	0.045656	0.344377	0.312383	Cg3g020270/Cg5g039330/Cg6g017070/Cg7g014530/Cg8g024750	5	5	0
Molecular function	GO:1901682	sulfur compound transmembrane transporter activity	5/866	32/13938	0.045656	0.344377	0.312383	Cg1g028990/Cg4g008430/Cg6g009730/Cg9g000570/Cg9g006210	5	3	2
Molecular function	GO:0015171	amino acid transmembrane transporter activity	8/866	65/13938	0.0472969	0.349939	0.317429	Cg2g039480/Cg3g016920/Cg4g014330/Cg5g005990/Cg6g024940/Cg8g018300/Cg9g001480/Cg9g007850	8	6	2
Molecular function	GO:0045735	nutrient reservoir activity	6/866	43/13938	0.0483818	0.349939	0.317429	Cg1g003870/Cg1g010480/Cg5g007290/Cg5g020690/Cg8g021640/Cg9g004550	6	4	2
Molecular function	GO:0051119	sugar transmembrane transporter activity	6/866	43/13938	0.0483818	0.349939	0.317429	Cg1g003980/Cg2g031810/Cg2g039930/Cg5g036300/Cg7g022060/Cg8g000200	6	4	2
Molecular function	GO:0060090	molecular adaptor activity	3/866	14/13938	0.0520311	0.371249	0.336759	Cg2g017880/Cg2g041050/Cg8g000920	3	1	2
Molecular function	GO:0016701	oxidoreductase activity, acting on single donors with incorporation of molecular oxygen	6/866	44/13938	0.0532048	0.374562	0.339764	Cg2g031250/Cg2g044950/Cg5g016050/Cg5g031660/Cg7g013230/Cg9g005280	6	3	3
Molecular function	GO:0016866	intramolecular transferase activity	7/866	57/13938	0.0618953	0.430009	0.39006	Cg1g022010/Cg4g020280/Cg4g020290/Cg4g020410/Cg4g020420/Cg4g020450/CgUng019660	7	1	6
Molecular function	GO:0004601	peroxidase activity	10/866	94/13938	0.066323	0.454786	0.412536	Cg1g002980/Cg1g008060/Cg2g001370/Cg2g001400/Cg2g001440/Cg2g001460/Cg3g005370/Cg3g025260/Cg6g002810/Cg7g012360	10	3	7
Molecular function	GO:0051213	dioxygenase activity	13/866	133/13938	0.0698697	0.459234	0.41657	Cg1g009050/Cg1g017890/Cg1g017900/Cg2g023660/Cg2g031250/Cg2g044860/Cg2g044950/Cg4g021380/Cg5g016050/Cg5g031660/Cg7g013230/Cg9g005280/Cg9g010680	13	9	4
Molecular function	GO:0015293	symporter activity	11/866	108/13938	0.0719204	0.459234	0.41657	Cg1g003980/Cg1g028990/Cg2g039930/Cg3g016920/Cg3g025680/Cg4g004500/Cg4g008430/Cg5g036300/Cg6g006550/Cg8g000200/Cg9g006210	11	6	5
Molecular function	GO:0004714	transmembrane receptor protein tyrosine kinase activity	3/866	16/13938	0.0730599	0.459234	0.41657	Cg1g026820/Cg5g006050/Cg5g026310	3	0	3
Molecular function	GO:0015288	porin activity	3/866	16/13938	0.0730599	0.459234	0.41657	Cg5g003440/Cg8g022390/Cg9g001480	3	2	1
Molecular function	GO:0022829	wide pore channel activity	3/866	16/13938	0.0730599	0.459234	0.41657	Cg5g003440/Cg8g022390/Cg9g001480	3	2	1
Molecular function	GO:0035673	oligopeptide transmembrane transporter activity	3/866	16/13938	0.0730599	0.459234	0.41657	Cg5g000690/Cg6g006390/Cg9g009100	3	2	1
Molecular function	GO:0043178	alcohol binding	3/866	16/13938	0.0730599	0.459234	0.41657	Cg6g009750/Cg7g002520/Cg9g008980	3	1	2
Molecular function	GO:0046983	protein dimerization activity	38/866	481/13938	0.0752035	0.467146	0.423747	Cg1g005520/Cg1g007240/Cg1g009170/Cg1g010370/Cg1g026820/Cg1g028040/Cg2g002400/Cg2g015830/Cg2g027240/Cg2g032630/Cg2g040740/Cg2g042210/Cg2g043260/Cg3g014040/Cg3g021510/Cg4g000260/Cg4g022720/Cg5g003510/Cg5g025460/Cg5g028120/Cg5g028960/Cg6g000930/Cg6g008950/Cg6g009750/Cg6g016180/Cg7g002520/Cg7g010980/Cg7g021600/Cg7g023040/Cg8g003580/Cg8g007040/Cg8g010210/Cg8g014140/Cg8g022390/Cg8g024330/Cg9g001480/Cg9…	38	15	23
Molecular function	GO:0030246	carbohydrate binding	35/866	442/13938	0.0828326	0.497359	0.451153	Cg1g009050/Cg1g009300/Cg1g015970/Cg1g023840/Cg1g025650/Cg1g025760/Cg2g001930/Cg2g014880/Cg2g024270/Cg2g031970/Cg2g031980/Cg2g037930/Cg2g044240/Cg3g012090/Cg4g002250/Cg4g006720/Cg4g017830/Cg4g024030/Cg5g026300/Cg5g041140/Cg6g005040/Cg6g009560/Cg6g018080/Cg6g024960/Cg7g011170/Cg7g014460/Cg7g023750/Cg8g014060/Cg8g018400/Cg8g018410/Cg8g018470/Cg8g022340/Cg9g005340/Cg9g010680/Cg9g022040	35	12	23
Molecular function	GO:0016645	oxidoreductase activity, acting on the CH-NH group of donors	4/866	27/13938	0.083327	0.497359	0.451153	Cg4g018790/Cg5g004060/Cg6g020070/Cg7g022650	4	2	2
Molecular function	GO:0050734	hydroxycinnamoyltransferase activity	4/866	27/13938	0.083327	0.497359	0.451153	Cg1g025190/Cg2g020180/Cg4g023550/Cg4g024040	4	2	2
Molecular function	GO:0004713	protein tyrosine kinase activity	5/866	38/13938	0.0842724	0.497359	0.451153	Cg1g026820/Cg5g006050/Cg5g026310/Cg7g020850/Cg8g020380	5	2	3
Molecular function	GO:0016420	malonyltransferase activity	3/866	17/13938	0.0847772	0.497359	0.451153	Cg5g017830/Cg8g024750/Cg9g017520	3	1	2
Molecular function	GO:0008324	cation transmembrane transporter activity	30/866	373/13938	0.0880638	0.510963	0.463493	Cg1g003980/Cg1g013420/Cg2g020060/Cg2g039930/Cg3g000750/Cg3g010620/Cg3g022310/Cg4g006740/Cg4g013580/Cg4g018610/Cg4g020040/Cg4g022490/Cg5g005990/Cg5g012700/Cg5g034830/Cg5g036300/Cg6g003500/Cg6g005770/Cg6g006900/Cg6g013150/Cg6g017180/Cg8g000200/Cg8g022750/Cg8g023080/Cg8g023350/Cg8g023360/Cg8g023380/Cg8g024060/Cg9g007850/Cg9g013180	30	13	17
Molecular function	GO:0033293	monocarboxylic acid binding	3/866	18/13938	0.0972335	0.558035	0.506192	Cg4g018640/Cg6g009750/Cg7g002520	3	1	2
Molecular function	GO:0004866	endopeptidase inhibitor activity	4/866	29/13938	0.102482	0.575641	0.522162	Cg3g002240/Cg5g020680/Cg5g020690/Cg6g005030	4	3	1
Molecular function	GO:0030414	peptidase inhibitor activity	4/866	29/13938	0.102482	0.575641	0.522162	Cg3g002240/Cg5g020680/Cg5g020690/Cg6g005030	4	3	1
Molecular function	GO:0004722	protein serine/threonine phosphatase activity	8/866	77/13938	0.104412	0.580309	0.526397	Cg2g032010/Cg3g021520/Cg5g001390/Cg5g038980/Cg7g000680/Cg8g023080/Cg9g028610/CgUng003480	8	7	1
Molecular function	GO:0003993	acid phosphatase activity	5/866	41/13938	0.108437	0.592757	0.537688	Cg2g028860/Cg3g023410/Cg5g032390/Cg6g015810/Cg9g010990	5	5	0
Molecular function	GO:0061135	endopeptidase regulator activity	4/866	30/13938	0.112749	0.592757	0.537688	Cg3g002240/Cg5g020680/Cg5g020690/Cg6g005030	4	3	1
Molecular function	GO:0019829	cation-transporting ATPase activity	7/866	66/13938	0.114185	0.592757	0.537688	Cg1g013420/Cg2g020060/Cg3g000750/Cg3g010620/Cg5g012700/Cg5g034830/Cg6g003500	7	2	5
Molecular function	GO:0022853	active ion transmembrane transporter activity	7/866	66/13938	0.114185	0.592757	0.537688	Cg1g013420/Cg2g020060/Cg3g000750/Cg3g010620/Cg5g012700/Cg5g034830/Cg6g003500	7	2	5
Molecular function	GO:0042625	ATPase coupled ion transmembrane transporter activity	7/866	66/13938	0.114185	0.592757	0.537688	Cg1g013420/Cg2g020060/Cg3g000750/Cg3g010620/Cg5g012700/Cg5g034830/Cg6g003500	7	2	5
Molecular function	GO:0008171	O-methyltransferase activity	5/866	42/13938	0.117166	0.592757	0.537688	Cg1g005540/Cg2g027240/Cg6g002800/Cg6g016180/Cg9g014060	5	1	4
Molecular function	GO:0042803	protein homodimerization activity	15/866	173/13938	0.119835	0.592757	0.537688	Cg1g010370/Cg1g026820/Cg1g028040/Cg4g000260/Cg5g003510/Cg5g025460/Cg6g000930/Cg6g009750/Cg7g002520/Cg7g021600/Cg8g014140/Cg8g022390/Cg8g024330/Cg9g001480/Cg9g002970	15	8	7
Molecular function	GO:0005355	glucose transmembrane transporter activity	4/866	31/13938	0.12345	0.592757	0.537688	Cg1g003980/Cg2g039930/Cg5g036300/Cg8g000200	4	2	2
Molecular function	GO:0061134	peptidase regulator activity	4/866	31/13938	0.12345	0.592757	0.537688	Cg3g002240/Cg5g020680/Cg5g020690/Cg6g005030	4	3	1
Molecular function	GO:0015112	nitrate transmembrane transporter activity	3/866	20/13938	0.124158	0.592757	0.537688	Cg1g014390/Cg2g006980/Cg8g002920	3	2	1
Molecular function	GO:0016894	endonuclease activity, active with either ribo- or deoxyribonucleic acids and producing 3'-phosphomonoesters	3/866	20/13938	0.124158	0.592757	0.537688	Cg2g027520/Cg7g021190/Cg8g020870	3	3	0
Molecular function	GO:0003846	2-acylglycerol O-acyltransferase activity	2/866	10/13938	0.124614	0.592757	0.537688	Cg2g039210/Cg2g039220	2	2	0
Molecular function	GO:0004622	lysophospholipase activity	2/866	10/13938	0.124614	0.592757	0.537688	Cg2g039210/Cg2g039220	2	2	0
Molecular function	GO:0008242	omega peptidase activity	2/866	10/13938	0.124614	0.592757	0.537688	Cg3g020920/Cg5g017120	2	2	0
Molecular function	GO:0015114	phosphate ion transmembrane transporter activity	2/866	10/13938	0.124614	0.592757	0.537688	Cg3g025680/Cg9g008980	2	1	1
Molecular function	GO:0090430	caffeoyl-CoA: alcohol caffeoyl transferase activity	2/866	10/13938	0.124614	0.592757	0.537688	Cg2g039210/Cg2g039220	2	2	0
Molecular function	GO:0016758	transferase activity, transferring hexosyl groups	31/866	403/13938	0.127825	0.602603	0.54662	Cg1g007100/Cg2g013180/Cg2g017560/Cg2g032860/Cg2g037850/Cg2g042810/Cg3g011250/Cg3g014820/Cg3g025200/Cg4g002030/Cg4g007410/Cg4g018060/Cg4g019710/Cg5g012850/Cg5g038640/Cg6g014140/Cg6g016110/Cg6g024960/Cg7g000360/Cg7g009980/Cg7g014840/Cg7g019950/Cg8g004180/Cg8g004210/Cg8g022210/Cg8g023200/Cg9g002460/Cg9g007480/Cg9g014370/Cg9g014500/Cg9g027860	31	19	12
Molecular function	GO:0042578	phosphoric ester hydrolase activity	23/866	288/13938	0.129458	0.6049	0.548703	Cg2g019220/Cg2g028860/Cg2g032010/Cg3g015300/Cg3g021520/Cg3g023410/Cg4g013560/Cg4g022560/Cg5g001390/Cg5g004730/Cg5g008610/Cg5g032390/Cg5g038980/Cg6g015810/Cg6g020540/Cg7g000680/Cg7g022080/Cg8g023080/Cg8g024150/Cg8g024170/Cg9g010990/Cg9g028610/CgUng003480	23	19	4
Molecular function	GO:0015149	hexose transmembrane transporter activity	4/866	32/13938	0.134564	0.617823	0.560426	Cg1g003980/Cg2g039930/Cg5g036300/Cg8g000200	4	2	2
Molecular function	GO:0016854	racemase and epimerase activity	4/866	32/13938	0.134564	0.617823	0.560426	Cg3g014370/Cg5g009980/Cg5g041140/Cg6g018080	4	1	3
Molecular function	GO:0001046	core promoter sequence-specific DNA binding	3/866	21/13938	0.13852	0.6229	0.565031	Cg5g028960/Cg7g023040/Cg8g003580	3	2	1
Molecular function	GO:0001047	core promoter binding	3/866	21/13938	0.13852	0.6229	0.565031	Cg5g028960/Cg7g023040/Cg8g003580	3	2	1
Molecular function	GO:0022890	inorganic cation transmembrane transporter activity	26/866	336/13938	0.145526	0.6229	0.565031	Cg1g003980/Cg1g013420/Cg2g020060/Cg2g039930/Cg3g000750/Cg3g010620/Cg3g022310/Cg4g006740/Cg4g013580/Cg4g018610/Cg4g022490/Cg5g012700/Cg5g034830/Cg5g036300/Cg6g003500/Cg6g005770/Cg6g006900/Cg6g017180/Cg8g000200/Cg8g022750/Cg8g023080/Cg8g023350/Cg8g023360/Cg8g023380/Cg8g024060/Cg9g013180	26	10	16
Molecular function	GO:0015145	monosaccharide transmembrane transporter activity	4/866	33/13938	0.146067	0.6229	0.565031	Cg1g003980/Cg2g039930/Cg5g036300/Cg8g000200	4	2	2
Molecular function	GO:0000095	S-adenosyl-L-methionine transmembrane transporter activity	2/866	11/13938	0.146287	0.6229	0.565031	Cg6g009730/Cg9g000570	2	1	1
Molecular function	GO:0004864	protein phosphatase inhibitor activity	2/866	11/13938	0.146287	0.6229	0.565031	Cg6g009750/Cg7g002520	2	0	2
Molecular function	GO:0008381	mechanosensitive ion channel activity	2/866	11/13938	0.146287	0.6229	0.565031	Cg1g027590/Cg6g008210	2	1	1
Molecular function	GO:0016711	flavonoid 3'-monooxygenase activity	2/866	11/13938	0.146287	0.6229	0.565031	Cg1g022000/Cg9g025440	2	2	0
Molecular function	GO:0019212	phosphatase inhibitor activity	2/866	11/13938	0.146287	0.6229	0.565031	Cg6g009750/Cg7g002520	2	0	2
Molecular function	GO:0005385	zinc ion transmembrane transporter activity	3/866	22/13938	0.153409	0.62419	0.566201	Cg3g000750/Cg4g006740/Cg8g022750	3	0	3
Molecular function	GO:0047172	shikimate O-hydroxycinnamoyltransferase activity	3/866	22/13938	0.153409	0.62419	0.566201	Cg1g025190/Cg4g023550/Cg4g024040	3	2	1
Molecular function	GO:0050737	O-hydroxycinnamoyltransferase activity	3/866	22/13938	0.153409	0.62419	0.566201	Cg1g025190/Cg4g023550/Cg4g024040	3	2	1
Molecular function	GO:0072509	divalent inorganic cation transmembrane transporter activity	3/866	22/13938	0.153409	0.62419	0.566201	Cg3g000750/Cg4g006740/Cg8g022750	3	0	3
Molecular function	GO:0019199	transmembrane receptor protein kinase activity	17/866	209/13938	0.15481	0.62419	0.566201	Cg1g015500/Cg1g021440/Cg1g026820/Cg2g000290/Cg2g005960/Cg3g017520/Cg3g025290/Cg4g019430/Cg5g006050/Cg5g026310/Cg6g000930/Cg7g020850/Cg8g020380/Cg9g003410/Cg9g014380/Cg9g023190/CgUng003130	17	7	10
Molecular function	GO:0019904	protein domain specific binding	5/866	46/13938	0.15518	0.62419	0.566201	Cg1g024920/Cg2g038220/Cg3g020270/Cg5g023620/Cg8g000920	5	1	4
Molecular function	GO:0050660	flavin adenine dinucleotide binding	12/866	139/13938	0.155315	0.62419	0.566201	Cg1g003960/Cg1g006940/Cg2g014030/Cg2g038980/Cg3g001130/Cg4g002980/Cg4g018790/Cg5g004060/Cg6g020070/Cg6g023260/Cg7g022650/Cg9g001500	12	6	6
Molecular function	GO:0016877	ligase activity, forming carbon-sulfur bonds	4/866	34/13938	0.157936	0.62419	0.566201	Cg3g016500/Cg4g022000/Cg9g001560/Cg9g026850	4	3	1
Molecular function	GO:0019207	kinase regulator activity	4/866	34/13938	0.157936	0.62419	0.566201	Cg3g021510/Cg5g038890/Cg9g005160/Cg9g012720	4	3	1
Molecular function	GO:0005342	organic acid transmembrane transporter activity	11/866	126/13938	0.159813	0.62419	0.566201	Cg2g024030/Cg2g039480/Cg2g042640/Cg3g016920/Cg4g014330/Cg4g020040/Cg5g005990/Cg6g024940/Cg8g018300/Cg9g001480/Cg9g007850	11	8	3
Molecular function	GO:0046943	carboxylic acid transmembrane transporter activity	11/866	126/13938	0.159813	0.62419	0.566201	Cg2g024030/Cg2g039480/Cg2g042640/Cg3g016920/Cg4g014330/Cg4g020040/Cg5g005990/Cg6g024940/Cg8g018300/Cg9g001480/Cg9g007850	11	8	3
Molecular function	GO:0008483	transaminase activity	5/866	47/13938	0.165396	0.62419	0.566201	Cg3g013250/Cg3g018930/Cg4g009780/Cg4g010230/Cg6g010200	5	5	0
Molecular function	GO:0016769	transferase activity, transferring nitrogenous groups	5/866	47/13938	0.165396	0.62419	0.566201	Cg3g013250/Cg3g018930/Cg4g009780/Cg4g010230/Cg6g010200	5	5	0
Molecular function	GO:0004860	protein kinase inhibitor activity	2/866	12/13938	0.168649	0.62419	0.566201	Cg3g021510/Cg9g012720	2	1	1
Molecular function	GO:0015175	neutral amino acid transmembrane transporter activity	2/866	12/13938	0.168649	0.62419	0.566201	Cg5g005990/Cg9g007850	2	1	1
Molecular function	GO:0015301	anion:anion antiporter activity	2/866	12/13938	0.168649	0.62419	0.566201	Cg1g016320/Cg9g000590	2	1	1
Molecular function	GO:0046556	alpha-L-arabinofuranosidase activity	2/866	12/13938	0.168649	0.62419	0.566201	Cg7g014460/Cg9g001580	2	0	2
Molecular function	GO:0008081	phosphoric diester hydrolase activity	4/866	35/13938	0.170146	0.62419	0.566201	Cg6g020540/Cg7g022080/Cg8g024150/Cg8g024170	4	3	1
Molecular function	GO:0099516	ion antiporter activity	4/866	35/13938	0.170146	0.62419	0.566201	Cg1g016320/Cg6g006900/Cg8g024060/Cg9g000590	4	1	3
Molecular function	GO:0015291	secondary active transmembrane transporter activity	21/866	270/13938	0.170234	0.62419	0.566201	Cg1g003980/Cg1g008180/Cg1g016320/Cg1g028990/Cg2g024030/Cg2g039930/Cg3g014460/Cg3g016920/Cg3g022310/Cg3g025680/Cg4g004500/Cg4g008430/Cg4g020720/Cg5g036300/Cg6g006550/Cg6g006900/Cg8g000200/Cg8g008300/Cg8g024060/Cg9g000590/Cg9g006210	21	13	8
Molecular function	GO:0004888	transmembrane signaling receptor activity	19/866	243/13938	0.178849	0.651257	0.590753	Cg1g001510/Cg1g015500/Cg1g021440/Cg1g026820/Cg2g000290/Cg2g005960/Cg3g017520/Cg3g025290/Cg4g019430/Cg4g022490/Cg5g006050/Cg5g026310/Cg6g000930/Cg7g020850/Cg8g020380/Cg9g003410/Cg9g014380/Cg9g023190/CgUng003130	19	9	10
Molecular function	GO:0016791	phosphatase activity	19/866	244/13938	0.183419	0.662887	0.601303	Cg2g019220/Cg2g028860/Cg2g032010/Cg3g015300/Cg3g021520/Cg3g023410/Cg4g013560/Cg4g022560/Cg5g001390/Cg5g004730/Cg5g008610/Cg5g032390/Cg5g038980/Cg6g015810/Cg7g000680/Cg8g023080/Cg9g010990/Cg9g028610/CgUng003480	19	16	3
Molecular function	GO:0016857	racemase and epimerase activity, acting on carbohydrates and derivatives	3/866	24/13938	0.184554	0.662887	0.601303	Cg5g009980/Cg5g041140/Cg6g018080	3	1	2
Molecular function	GO:0004190	aspartic-type endopeptidase activity	8/866	89/13938	0.1876	0.664783	0.603023	Cg1g001220/Cg1g028750/Cg2g045400/Cg4g001050/Cg5g008280/Cg5g021790/Cg5g021820/Cg9g004550	8	3	5
Molecular function	GO:0070001	aspartic-type peptidase activity	8/866	89/13938	0.1876	0.664783	0.603023	Cg1g001220/Cg1g028750/Cg2g045400/Cg4g001050/Cg5g008280/Cg5g021790/Cg5g021820/Cg9g004550	8	3	5
Molecular function	GO:0003872	6-phosphofructokinase activity	2/866	13/13938	0.19153	0.665314	0.603504	Cg1g013660/Cg4g004610	2	2	0
Molecular function	GO:0050636	vinorine synthase activity	2/866	13/13938	0.19153	0.665314	0.603504	Cg5g020300/Cg8g010700	2	1	1
Molecular function	GO:0052640	salicylic acid glucosyltransferase (glucoside-forming) activity	2/866	13/13938	0.19153	0.665314	0.603504	Cg3g011250/Cg8g022210	2	0	2
Molecular function	GO:0016411	acylglycerol O-acyltransferase activity	4/866	37/13938	0.195492	0.674639	0.611963	Cg2g010080/Cg2g039210/Cg2g039220/Cg8g006200	4	4	0
Molecular function	GO:0042802	identical protein binding	23/866	308/13938	0.207479	0.701455	0.636288	Cg1g010370/Cg1g026820/Cg1g028040/Cg2g027240/Cg4g000260/Cg4g009780/Cg5g001740/Cg5g003510/Cg5g025460/Cg6g000930/Cg6g009750/Cg6g010200/Cg7g002520/Cg7g021600/Cg8g000920/Cg8g004180/Cg8g007780/Cg8g014140/Cg8g022390/Cg8g024330/Cg9g001480/Cg9g002970/Cg9g004550	23	11	12
Molecular function	GO:0005351	carbohydrate:proton symporter activity	4/866	38/13938	0.208576	0.701455	0.636288	Cg1g003980/Cg2g039930/Cg5g036300/Cg8g000200	4	2	2
Molecular function	GO:0005402	carbohydrate:cation symporter activity	4/866	38/13938	0.208576	0.701455	0.636288	Cg1g003980/Cg2g039930/Cg5g036300/Cg8g000200	4	2	2
Molecular function	GO:0008028	monocarboxylic acid transmembrane transporter activity	4/866	38/13938	0.208576	0.701455	0.636288	Cg2g024030/Cg2g042640/Cg4g020040/Cg8g018300	4	3	1
Molecular function	GO:0008443	phosphofructokinase activity	2/866	14/13938	0.214779	0.71323	0.646969	Cg1g013660/Cg4g004610	2	2	0
Molecular function	GO:0072341	modified amino acid binding	2/866	14/13938	0.214779	0.71323	0.646969	Cg7g012360/Cg7g022330	2	0	2
Molecular function	GO:0015605	organophosphate ester transmembrane transporter activity	3/866	26/13938	0.217167	0.716652	0.650073	Cg1g016320/Cg2g024030/Cg2g042640	3	2	1
Molecular function	GO:0005102	signaling receptor binding	5/866	52/13938	0.220057	0.717699	0.651022	Cg1g028040/Cg4g001550/Cg5g024880/Cg8g018120/Cg9g014450	5	3	2
Molecular function	GO:0005216	ion channel activity	9/866	107/13938	0.220203	0.717699	0.651022	Cg1g009330/Cg3g022310/Cg4g005670/Cg4g013580/Cg4g019610/Cg4g022490/Cg5g003440/Cg8g023080/Cg9g027820	9	7	2
Molecular function	GO:0016298	lipase activity	7/866	80/13938	0.228137	0.738995	0.67034	Cg1g013070/Cg1g013410/Cg2g039210/Cg2g039220/Cg7g006930/Cg8g024150/Cg8g024170	7	6	1
Molecular function	GO:1901681	sulfur compound binding	3/866	27/13938	0.233897	0.74002	0.67127	Cg6g009400/Cg7g012360/CgUng019930	3	1	2
Molecular function	GO:0015238	drug transmembrane transporter activity	10/866	123/13938	0.23411	0.74002	0.67127	Cg1g008180/Cg1g016320/Cg3g014460/Cg4g013370/Cg4g020040/Cg5g005990/Cg6g009730/Cg8g008300/Cg9g000570/Cg9g007850	10	7	3
Molecular function	GO:0008378	galactosyltransferase activity	4/866	40/13938	0.235442	0.74002	0.67127	Cg2g032860/Cg4g019710/Cg5g038640/Cg6g024960	4	4	0
Molecular function	GO:0015036	disulfide oxidoreductase activity	6/866	67/13938	0.235972	0.74002	0.67127	Cg2g023200/Cg2g042710/Cg3g024580/Cg5g036730/Cg9g003330/Cg9g003340	6	3	3
Molecular function	GO:0016903	oxidoreductase activity, acting on the aldehyde or oxo group of donors	6/866	67/13938	0.235972	0.74002	0.67127	Cg2g030490/Cg2g044960/Cg5g000260/Cg5g040000/Cg7g000580/Cg7g019540	6	4	2
Molecular function	GO:0080044	quercetin 7-O-glucosyltransferase activity	7/866	81/13938	0.237474	0.74002	0.67127	Cg2g013180/Cg3g011250/Cg5g012850/Cg7g000360/Cg7g019950/Cg8g022210/Cg9g014500	7	5	2
Molecular function	GO:0002020	protease binding	2/866	15/13938	0.238264	0.74002	0.67127	Cg3g002240/Cg7g004470	2	1	1
Molecular function	GO:0015035	protein disulfide oxidoreductase activity	5/866	54/13938	0.243313	0.751282	0.681486	Cg2g023200/Cg2g042710/Cg5g036730/Cg9g003330/Cg9g003340	5	2	3
Molecular function	GO:0080043	quercetin 3-O-glucosyltransferase activity	7/866	82/13938	0.246934	0.758029	0.687606	Cg2g013180/Cg3g011250/Cg5g012850/Cg7g000360/Cg7g019950/Cg8g022210/Cg9g014500	7	5	2
Molecular function	GO:0008514	organic anion transmembrane transporter activity	12/866	154/13938	0.249368	0.761077	0.690371	Cg1g016320/Cg2g024030/Cg2g039480/Cg2g042640/Cg3g016920/Cg4g014330/Cg4g020040/Cg5g005990/Cg6g024940/Cg8g018300/Cg9g001480/Cg9g007850	12	9	3
Molecular function	GO:0004521	endoribonuclease activity	5/866	55/13938	0.255178	0.774332	0.702394	Cg2g027520/Cg2g041470/Cg7g021190/Cg8g020870/Cg9g029620	5	5	0
Molecular function	GO:0004022	alcohol dehydrogenase (NAD) activity	2/866	16/13938	0.261865	0.776767	0.704603	Cg5g032800/Cg6g007590	2	0	2
Molecular function	GO:0005315	inorganic phosphate transmembrane transporter activity	2/866	16/13938	0.261865	0.776767	0.704603	Cg2g024030/Cg4g020720	2	2	0
Molecular function	GO:0015923	mannosidase activity	2/866	16/13938	0.261865	0.776767	0.704603	Cg5g039550/Cg7g011170	2	0	2
Molecular function	GO:0050736	O-malonyltransferase activity	2/866	16/13938	0.261865	0.776767	0.704603	Cg5g017830/Cg9g017520	2	0	2
Molecular function	GO:0051537	2 iron, 2 sulfur cluster binding	5/866	56/13938	0.267179	0.788104	0.714887	Cg5g028570/Cg5g036730/Cg8g014070/Cg9g003330/Cg9g003340	5	3	2
Molecular function	GO:0016667	oxidoreductase activity, acting on a sulfur group of donors	7/866	85/13938	0.275965	0.799512	0.725235	Cg2g023200/Cg2g042710/Cg3g024580/Cg5g036730/Cg9g001500/Cg9g003330/Cg9g003340	7	4	3
Molecular function	GO:0005096	GTPase activator activity	4/866	43/13938	0.277104	0.799512	0.725235	Cg2g019680/Cg2g039260/Cg2g041420/Cg4g003310	4	4	0
Molecular function	GO:0030695	GTPase regulator activity	4/866	43/13938	0.277104	0.799512	0.725235	Cg2g019680/Cg2g039260/Cg2g041420/Cg4g003310	4	4	0
Molecular function	GO:0042973	glucan endo-1,3-beta-D-glucosidase activity	4/866	43/13938	0.277104	0.799512	0.725235	Cg2g044240/Cg8g014060/Cg8g022430/Cg9g018300	4	3	1
Molecular function	GO:0004620	phospholipase activity	5/866	57/13938	0.279302	0.801477	0.727017	Cg1g013410/Cg2g039210/Cg2g039220/Cg8g024150/Cg8g024170	5	4	1
Molecular function	GO:0015179	L-amino acid transmembrane transporter activity	2/866	17/13938	0.285476	0.801763	0.727277	Cg5g005990/Cg9g007850	2	1	1
Molecular function	GO:0030545	receptor regulator activity	2/866	17/13938	0.285476	0.801763	0.727277	Cg8g018120/Cg9g014450	2	1	1
Molecular function	GO:0048018	receptor ligand activity	2/866	17/13938	0.285476	0.801763	0.727277	Cg8g018120/Cg9g014450	2	1	1
Molecular function	GO:0051185	coenzyme transmembrane transporter activity	2/866	17/13938	0.285476	0.801763	0.727277	Cg6g009730/Cg9g000570	2	1	1
Molecular function	GO:0004721	phosphoprotein phosphatase activity	10/866	130/13938	0.288595	0.806233	0.731331	Cg2g019220/Cg2g032010/Cg3g021520/Cg4g013560/Cg5g001390/Cg5g038980/Cg7g000680/Cg8g023080/Cg9g028610/CgUng003480	10	8	2
Molecular function	GO:0022836	gated channel activity	7/866	87/13938	0.295783	0.821966	0.745603	Cg1g027590/Cg4g005670/Cg4g019610/Cg4g022490/Cg5g003440/Cg6g008210/Cg9g027820	7	4	3
Molecular function	GO:0046527	glucosyltransferase activity	17/866	236/13938	0.298683	0.825679	0.748971	Cg1g007100/Cg2g013180/Cg2g017560/Cg3g011250/Cg3g014820/Cg4g002030/Cg4g018060/Cg5g012850/Cg6g014140/Cg7g000360/Cg7g019950/Cg8g004180/Cg8g022210/Cg8g023200/Cg9g002460/Cg9g007480/Cg9g014500	17	10	7
Molecular function	GO:0016668	oxidoreductase activity, acting on a sulfur group of donors, NAD(P) as acceptor	3/866	31/13938	0.302541	0.827206	0.750356	Cg2g023200/Cg3g024580/Cg9g001500	3	2	1
Molecular function	GO:1904680	peptide transmembrane transporter activity	3/866	31/13938	0.302541	0.827206	0.750356	Cg5g000690/Cg6g006390/Cg9g009100	3	2	1
Molecular function	GO:0042623	ATPase activity, coupled	25/866	359/13938	0.305242	0.827206	0.750356	Cg1g012930/Cg1g013420/Cg2g020060/Cg3g000750/Cg3g010620/Cg3g025680/Cg4g008110/Cg4g012010/Cg4g013370/Cg5g000880/Cg5g008040/Cg5g012700/Cg5g034830/Cg6g003500/Cg6g013740/Cg6g014470/Cg6g020410/Cg6g023500/Cg6g023520/Cg6g024720/Cg6g024950/Cg7g015090/Cg9g002710/Cg9g006370/Cg9g011720	25	12	13
Molecular function	GO:0015295	solute:proton symporter activity	4/866	45/13938	0.305502	0.827206	0.750356	Cg1g003980/Cg2g039930/Cg5g036300/Cg8g000200	4	2	2
Molecular function	GO:0016783	sulfurtransferase activity	2/866	18/13938	0.309007	0.832426	0.755091	Cg2g036480/Cg5g028570	2	2	0
Molecular function	GO:0050897	cobalt ion binding	3/866	32/13938	0.319918	0.848614	0.769775	Cg3g012900/Cg3g022900/Cg5g007370	3	3	0
Molecular function	GO:0009055	electron transfer activity	10/866	134/13938	0.321187	0.848614	0.769775	Cg1g016830/Cg2g042710/Cg2g045910/Cg3g024680/Cg4g007030/Cg5g036730/Cg8g014070/Cg9g003330/Cg9g003340/Cg9g013180	10	5	5
Molecular function	GO:0019842	vitamin binding	10/866	134/13938	0.321187	0.848614	0.769775	Cg1g009050/Cg2g039730/Cg4g009780/Cg4g010230/Cg6g009400/Cg6g010200/Cg7g022330/Cg9g010680/CgUng018180/CgUng019930	10	8	2
Molecular function	GO:0008374	O-acyltransferase activity	11/866	149/13938	0.321445	0.848614	0.769775	Cg1g025190/Cg2g010080/Cg2g039210/Cg2g039220/Cg4g012960/Cg4g023550/Cg4g024040/Cg5g017830/Cg8g006200/Cg8g024320/Cg9g017520	11	8	3
Molecular function	GO:0035251	UDP-glucosyltransferase activity	15/866	211/13938	0.332341	0.873015	0.791909	Cg2g013180/Cg3g011250/Cg3g014820/Cg4g002030/Cg4g018060/Cg5g012850/Cg6g014140/Cg7g000360/Cg7g019950/Cg8g004180/Cg8g022210/Cg8g023200/Cg9g002460/Cg9g007480/Cg9g014500	15	10	5
Molecular function	GO:0030145	manganese ion binding	3/866	33/13938	0.337303	0.874721	0.793457	Cg1g010480/Cg5g007290/Cg7g017970	3	1	2
Molecular function	GO:0016765	transferase activity, transferring alkyl or aryl (other than methyl) groups	10/866	136/13938	0.337772	0.874721	0.793457	Cg6g003160/Cg6g006870/Cg6g018390/Cg7g012360/Cg8g023290/Cg8g023310/Cg8g024010/Cg9g008200/Cg9g008210/Cg9g008220	10	3	7
Molecular function	GO:0000287	magnesium ion binding	9/866	121/13938	0.33796	0.874721	0.793457	Cg2g040820/Cg2g041640/Cg5g038890/Cg6g009400/Cg7g022080/Cg8g002550/Cg9g006500/Cg9g015880/Cg9g028010	9	8	1
Molecular function	GO:0008422	beta-glucosidase activity	5/866	62/13938	0.341213	0.878831	0.797185	Cg2g044240/Cg5g037320/Cg8g014060/Cg8g022430/Cg9g018300	5	4	1
Molecular function	GO:0015294	solute:cation symporter activity	4/866	48/13938	0.348576	0.886486	0.804129	Cg1g003980/Cg2g039930/Cg5g036300/Cg8g000200	4	2	2
Molecular function	GO:0016706	oxidoreductase activity, acting on paired donors, with incorporation or reduction of molecular oxygen, 2-oxoglutarate as one donor, and incorporation of one atom each of oxygen into both donors	4/866	48/13938	0.348576	0.886486	0.804129	Cg1g009050/Cg2g023660/Cg2g044860/Cg9g010680	4	4	0
Molecular function	GO:0050662	coenzyme binding	31/866	461/13938	0.349222	0.886486	0.804129	Cg1g003960/Cg1g006940/Cg1g009050/Cg2g014030/Cg2g016400/Cg2g020440/Cg2g030490/Cg2g038980/Cg2g039730/Cg3g001130/Cg3g014370/Cg4g002980/Cg4g009780/Cg4g010230/Cg4g018790/Cg5g004060/Cg5g011010/Cg5g036570/Cg5g037390/Cg5g043310/Cg6g005300/Cg6g009400/Cg6g010200/Cg6g020070/Cg6g023260/Cg7g022650/Cg8g023940/Cg9g001500/Cg9g002760/Cg9g010680/CgUng018180	31	21	10
Molecular function	GO:0008194	UDP-glycosyltransferase activity	20/866	293/13938	0.364136	0.916639	0.831481	Cg2g013180/Cg2g032860/Cg3g011250/Cg3g014820/Cg4g002030/Cg4g007410/Cg4g018060/Cg4g019710/Cg5g012850/Cg6g014140/Cg6g024960/Cg7g000360/Cg7g014840/Cg7g019950/Cg8g004180/Cg8g022210/Cg8g023200/Cg9g002460/Cg9g007480/Cg9g014500	20	13	7
Molecular function	GO:0031406	carboxylic acid binding	5/866	64/13938	0.366308	0.916639	0.831481	Cg1g009050/Cg4g018640/Cg6g009750/Cg7g002520/Cg9g010680	5	3	2
Molecular function	GO:0043177	organic acid binding	5/866	64/13938	0.366308	0.916639	0.831481	Cg1g009050/Cg4g018640/Cg6g009750/Cg7g002520/Cg9g010680	5	3	2
Molecular function	GO:0060589	nucleoside-triphosphatase regulator activity	4/866	50/13938	0.377361	0.931799	0.845232	Cg2g019680/Cg2g039260/Cg2g041420/Cg4g003310	4	4	0
Molecular function	GO:0016762	xyloglucan:xyloglucosyl transferase activity	2/866	21/13938	0.378351	0.931799	0.845232	Cg1g007100/Cg2g017560	2	0	2
Molecular function	GO:0051184	cofactor transmembrane transporter activity	2/866	21/13938	0.378351	0.931799	0.845232	Cg6g009730/Cg9g000570	2	1	1
Molecular function	GO:0005509	calcium ion binding	17/866	249/13938	0.379426	0.931799	0.845232	Cg1g003570/Cg1g015970/Cg2g011280/Cg2g022120/Cg2g024270/Cg2g030130/Cg2g040770/Cg3g011670/Cg3g017200/Cg3g021390/Cg3g021480/Cg3g024770/Cg5g018200/Cg5g026300/Cg6g011100/Cg7g005010/Cg7g012220	17	3	14
Molecular function	GO:0015926	glucosidase activity	6/866	81/13938	0.389891	0.950849	0.862513	Cg2g044240/Cg5g008630/Cg5g037320/Cg8g014060/Cg8g022430/Cg9g018300	6	5	1
Molecular function	GO:0022838	substrate-specific channel activity	9/866	127/13938	0.391555	0.950849	0.862513	Cg1g009330/Cg3g022310/Cg4g005670/Cg4g013580/Cg4g019610/Cg4g022490/Cg5g003440/Cg8g023080/Cg9g027820	9	7	2
Molecular function	GO:0004675	transmembrane receptor protein serine/threonine kinase activity	12/866	174/13938	0.397214	0.950849	0.862513	Cg1g015500/Cg1g021440/Cg2g000290/Cg3g017520/Cg3g025290/Cg4g019430/Cg6g000930/Cg7g020850/Cg8g020380/Cg9g003410/Cg9g014380/Cg9g023190	12	6	6
Molecular function	GO:0042562	hormone binding	2/866	22/13938	0.400845	0.950849	0.862513	Cg6g009750/Cg7g002520	2	0	2
Molecular function	GO:0047134	protein-disulfide reductase activity	2/866	22/13938	0.400845	0.950849	0.862513	Cg2g023200/Cg3g024580	2	1	1
Molecular function	GO:0001134	transcription regulator recruiting activity	5/866	67/13938	0.403965	0.950849	0.862513	Cg4g018830/Cg5g038100/Cg5g040470/Cg6g018450/Cg9g008130	5	4	1
Molecular function	GO:0001135	RNA polymerase II transcription regulator recruiting activity	5/866	67/13938	0.403965	0.950849	0.862513	Cg4g018830/Cg5g038100/Cg5g040470/Cg6g018450/Cg9g008130	5	4	1
Molecular function	GO:0008047	enzyme activator activity	5/866	67/13938	0.403965	0.950849	0.862513	Cg2g019680/Cg2g039260/Cg2g041420/Cg4g003310/Cg5g009340	5	5	0
Molecular function	GO:0016628	oxidoreductase activity, acting on the CH-CH group of donors, NAD or NADP as acceptor	4/866	52/13938	0.40602	0.950849	0.862513	Cg2g001710/Cg2g016400/Cg2g021210/Cg3g004920	4	1	3
Molecular function	GO:0015925	galactosidase activity	3/866	37/13938	0.406256	0.950849	0.862513	Cg1g024330/Cg4g017830/Cg5g021090	3	2	1
Molecular function	GO:0005244	voltage-gated ion channel activity	4/866	53/13938	0.420258	0.950849	0.862513	Cg4g005670/Cg4g019610/Cg5g003440/Cg9g027820	4	2	2
Molecular function	GO:0022832	voltage-gated channel activity	4/866	53/13938	0.420258	0.950849	0.862513	Cg4g005670/Cg4g019610/Cg5g003440/Cg9g027820	4	2	2
Molecular function	GO:0038023	signaling receptor activity	19/866	287/13938	0.421252	0.950849	0.862513	Cg1g001510/Cg1g015500/Cg1g021440/Cg1g026820/Cg2g000290/Cg2g005960/Cg3g017520/Cg3g025290/Cg4g019430/Cg4g022490/Cg5g006050/Cg5g026310/Cg6g000930/Cg7g020850/Cg8g020380/Cg9g003410/Cg9g014380/Cg9g023190/CgUng003130	19	9	10
Molecular function	GO:0004565	beta-galactosidase activity	2/866	23/13938	0.422947	0.950849	0.862513	Cg1g024330/Cg4g017830	2	1	1
Molecular function	GO:0004791	thioredoxin-disulfide reductase activity	2/866	23/13938	0.422947	0.950849	0.862513	Cg2g023200/Cg3g024580	2	1	1
Molecular function	GO:0015491	cation:cation antiporter activity	2/866	23/13938	0.422947	0.950849	0.862513	Cg6g006900/Cg8g024060	2	0	2
Molecular function	GO:0019208	phosphatase regulator activity	2/866	23/13938	0.422947	0.950849	0.862513	Cg6g009750/Cg7g002520	2	0	2
Molecular function	GO:0019888	protein phosphatase regulator activity	2/866	23/13938	0.422947	0.950849	0.862513	Cg6g009750/Cg7g002520	2	0	2
Molecular function	GO:0071949	FAD binding	2/866	23/13938	0.422947	0.950849	0.862513	Cg4g002980/Cg6g020070	2	1	1
Molecular function	GO:0042887	amide transmembrane transporter activity	3/866	38/13938	0.4232	0.950849	0.862513	Cg5g000690/Cg6g006390/Cg9g009100	3	2	1
Molecular function	GO:0019901	protein kinase binding	4/866	54/13938	0.434414	0.971909	0.881616	Cg1g013900/Cg2g031080/Cg7g000680/CgUng003480	4	4	0
Molecular function	GO:0019706	protein-cysteine S-palmitoyltransferase activity	2/866	24/13938	0.444619	0.982255	0.891001	Cg5g039330/Cg6g017070	2	2	0
Molecular function	GO:0019707	protein-cysteine S-acyltransferase activity	2/866	24/13938	0.444619	0.982255	0.891001	Cg5g039330/Cg6g017070	2	2	0
Molecular function	GO:0033612	receptor serine/threonine kinase binding	2/866	24/13938	0.444619	0.982255	0.891001	Cg4g001550/Cg5g024880	2	2	0
Molecular function	GO:0016853	isomerase activity	17/866	260/13938	0.449905	0.984474	0.893013	Cg1g022010/Cg2g001060/Cg2g023200/Cg3g013020/Cg3g014370/Cg4g018640/Cg4g020280/Cg4g020290/Cg4g020410/Cg4g020420/Cg4g020450/Cg5g009980/Cg5g041140/Cg6g013240/Cg6g018080/Cg6g019480/CgUng019660	17	4	13
Molecular function	GO:0048029	monosaccharide binding	3/866	41/13938	0.472931	0.984474	0.893013	Cg1g009050/Cg4g006720/Cg9g010680	3	2	1
Molecular function	GO:0004129	cytochrome-c oxidase activity	1/866	10/13938	0.473592	0.984474	0.893013	Cg9g013180	1	0	1
Molecular function	GO:0004806	triglyceride lipase activity	1/866	10/13938	0.473592	0.984474	0.893013	Cg1g013410	1	1	0
Molecular function	GO:0005086	ARF guanyl-nucleotide exchange factor activity	1/866	10/13938	0.473592	0.984474	0.893013	Cg7g021600	1	1	0
Molecular function	GO:0005347	ATP transmembrane transporter activity	1/866	10/13938	0.473592	0.984474	0.893013	Cg1g016320	1	1	0
Molecular function	GO:0005496	steroid binding	1/866	10/13938	0.473592	0.984474	0.893013	Cg1g026820	1	0	1
Molecular function	GO:0015002	heme-copper terminal oxidase activity	1/866	10/13938	0.473592	0.984474	0.893013	Cg9g013180	1	0	1
Molecular function	GO:0015217	ADP transmembrane transporter activity	1/866	10/13938	0.473592	0.984474	0.893013	Cg1g016320	1	1	0
Molecular function	GO:0016675	oxidoreductase activity, acting on a heme group of donors	1/866	10/13938	0.473592	0.984474	0.893013	Cg9g013180	1	0	1
Molecular function	GO:0016676	oxidoreductase activity, acting on a heme group of donors, oxygen as acceptor	1/866	10/13938	0.473592	0.984474	0.893013	Cg9g013180	1	0	1
Molecular function	GO:0047196	long-chain-alcohol O-fatty-acyltransferase activity	1/866	10/13938	0.473592	0.984474	0.893013	Cg4g012960	1	1	0
Molecular function	GO:0070569	uridylyltransferase activity	1/866	10/13938	0.473592	0.984474	0.893013	Cg7g002280	1	1	0
Molecular function	GO:0102966	arachidoyl-CoA:1-dodecanol O-acyltransferase activity	1/866	10/13938	0.473592	0.984474	0.893013	Cg4g012960	1	1	0
Molecular function	GO:0103095	wax ester synthase activity	1/866	10/13938	0.473592	0.984474	0.893013	Cg4g012960	1	1	0
Molecular function	GO:0016409	palmitoyltransferase activity	2/866	26/13938	0.486551	0.9984	0.905646	Cg5g039330/Cg6g017070	2	2	0
Molecular function	GO:0008238	exopeptidase activity	5/866	74/13938	0.49022	0.9984	0.905646	Cg3g020920/Cg5g017120/Cg8g018700/Cg8g018710/CgUng000230	5	3	2
Molecular function	GO:0005507	copper ion binding	8/866	123/13938	0.499464	0.9984	0.905646	Cg1g028930/Cg2g001710/Cg2g018560/Cg3g024680/Cg3g024840/Cg5g007370/Cg5g009340/Cg7g012360	8	5	3
Molecular function	GO:0010333	terpene synthase activity	3/866	43/13938	0.504972	0.9984	0.905646	Cg2g040820/Cg2g041640/Cg9g015880	3	2	1
Molecular function	GO:0004564	beta-fructofuranosidase activity	1/866	11/13938	0.506322	0.9984	0.905646	Cg5g008630	1	1	0
Molecular function	GO:0004575	sucrose alpha-glucosidase activity	1/866	11/13938	0.506322	0.9984	0.905646	Cg5g008630	1	1	0
Molecular function	GO:0005089	Rho guanyl-nucleotide exchange factor activity	1/866	11/13938	0.506322	0.9984	0.905646	Cg7g000400	1	1	0
Molecular function	GO:0016408	C-acyltransferase activity	1/866	11/13938	0.506322	0.9984	0.905646	Cg2g020490	1	1	0
Molecular function	GO:0016778	diphosphotransferase activity	1/866	11/13938	0.506322	0.9984	0.905646	CgUng019930	1	0	1
Molecular function	GO:0019202	amino acid kinase activity	1/866	11/13938	0.506322	0.9984	0.905646	Cg7g000580	1	1	0
Molecular function	GO:0047787	delta4-3-oxosteroid 5beta-reductase activity	1/866	11/13938	0.506322	0.9984	0.905646	Cg3g004920	1	0	1
Molecular function	GO:1901618	organic hydroxy compound transmembrane transporter activity	1/866	11/13938	0.506322	0.9984	0.905646	Cg2g039930	1	0	1
Molecular function	GO:0005200	structural constituent of cytoskeleton	2/866	27/13938	0.506764	0.9984	0.905646	Cg6g024710/Cg8g002580	2	1	1
Molecular function	GO:0016782	transferase activity, transferring sulfur-containing groups	2/866	27/13938	0.506764	0.9984	0.905646	Cg2g036480/Cg5g028570	2	2	0
Molecular function	GO:0022839	ion gated channel activity	5/866	76/13938	0.51408	0.999999	0.907096	Cg4g005670/Cg4g019610/Cg4g022490/Cg5g003440/Cg9g027820	5	3	2
Molecular function	GO:0004177	aminopeptidase activity	2/866	28/13938	0.52645	0.999999	0.907096	Cg8g018700/Cg8g018710	2	0	2
Molecular function	GO:0016638	oxidoreductase activity, acting on the CH-NH2 group of donors	2/866	28/13938	0.52645	0.999999	0.907096	Cg3g014370/Cg5g007370	2	1	1
Molecular function	GO:0016722	oxidoreductase activity, oxidizing metal ions	2/866	28/13938	0.52645	0.999999	0.907096	Cg5g041700/Cg9g027380	2	1	1
Molecular function	GO:0000400	four-way junction DNA binding	1/866	12/13938	0.53702	0.999999	0.907096	Cg9g006370	1	1	0
Molecular function	GO:0005179	hormone activity	1/866	12/13938	0.53702	0.999999	0.907096	Cg9g014450	1	0	1
Molecular function	GO:0008553	proton-exporting ATPase activity, phosphorylative mechanism	1/866	12/13938	0.53702	0.999999	0.907096	Cg1g013420	1	0	1
Molecular function	GO:0009927	histidine phosphotransfer kinase activity	1/866	12/13938	0.53702	0.999999	0.907096	Cg1g001510	1	1	0
Molecular function	GO:0010334	sesquiterpene synthase activity	1/866	12/13938	0.53702	0.999999	0.907096	Cg2g040820	1	1	0
Molecular function	GO:0016538	cyclin-dependent protein serine/threonine kinase regulator activity	1/866	12/13938	0.53702	0.999999	0.907096	Cg9g012720	1	1	0
Molecular function	GO:0045551	cinnamyl-alcohol dehydrogenase activity	1/866	12/13938	0.53702	0.999999	0.907096	Cg2g038980	1	1	0
Molecular function	GO:0052747	sinapyl alcohol dehydrogenase activity	1/866	12/13938	0.53702	0.999999	0.907096	Cg2g038980	1	1	0
Molecular function	GO:0071617	lysophospholipid acyltransferase activity	1/866	12/13938	0.53702	0.999999	0.907096	Cg8g006200	1	1	0
Molecular function	GO:0090482	vitamin transmembrane transporter activity	1/866	12/13938	0.53702	0.999999	0.907096	Cg4g020040	1	1	0
Molecular function	GO:0046982	protein heterodimerization activity	6/866	95/13938	0.543768	0.999999	0.907096	Cg1g026820/Cg2g002400/Cg3g021510/Cg4g000260/Cg8g010210/Cg9g002970	6	4	2
Molecular function	GO:0016829	lyase activity	19/866	309/13938	0.553211	0.999999	0.907096	Cg1g015970/Cg1g019280/Cg2g008710/Cg2g039730/Cg2g040820/Cg2g041640/Cg3g013480/Cg3g018930/Cg4g000360/Cg4g021720/Cg5g026120/Cg5g036570/Cg5g037390/Cg6g009400/Cg7g001270/Cg8g010040/Cg8g020870/Cg9g002760/Cg9g015880	19	16	3
Molecular function	GO:0009975	cyclase activity	1/866	13/13938	0.56581	0.999999	0.907096	Cg1g015970	1	1	0
Molecular function	GO:0016208	AMP binding	1/866	13/13938	0.56581	0.999999	0.907096	Cg3g010040	1	1	0
Molecular function	GO:0016774	phosphotransferase activity, carboxyl group as acceptor	1/866	13/13938	0.56581	0.999999	0.907096	Cg7g000580	1	1	0
Molecular function	GO:0016884	carbon-nitrogen ligase activity, with glutamine as amido-N-donor	1/866	13/13938	0.56581	0.999999	0.907096	Cg8g024330	1	0	1
Molecular function	GO:0016929	SUMO-specific protease activity	1/866	13/13938	0.56581	0.999999	0.907096	Cg2g006260	1	1	0
Molecular function	GO:0017048	Rho GTPase binding	1/866	13/13938	0.56581	0.999999	0.907096	Cg7g000400	1	1	0
Molecular function	GO:0070300	phosphatidic acid binding	1/866	13/13938	0.56581	0.999999	0.907096	Cg2g040940	1	0	1
Molecular function	GO:0016838	carbon-oxygen lyase activity, acting on phosphates	3/866	47/13938	0.565842	0.999999	0.907096	Cg2g040820/Cg2g041640/Cg9g015880	3	2	1
Molecular function	GO:1901505	carbohydrate derivative transmembrane transporter activity	3/866	48/13938	0.580327	0.999999	0.907096	Cg1g016320/Cg2g024030/Cg2g042640	3	2	1
Molecular function	GO:0031418	L-ascorbic acid binding	2/866	31/13938	0.582241	0.999999	0.907096	Cg1g009050/Cg9g010680	2	2	0
Molecular function	GO:0000295	adenine nucleotide transmembrane transporter activity	1/866	14/13938	0.592813	0.999999	0.907096	Cg1g016320	1	1	0
Molecular function	GO:0004029	aldehyde dehydrogenase (NAD) activity	1/866	14/13938	0.592813	0.999999	0.907096	Cg7g019540	1	0	1
Molecular function	GO:0004161	dimethylallyltranstransferase activity	1/866	14/13938	0.592813	0.999999	0.907096	Cg6g018390	1	0	1
Molecular function	GO:0004557	alpha-galactosidase activity	1/866	14/13938	0.592813	0.999999	0.907096	Cg5g021090	1	1	0
Molecular function	GO:0005346	purine ribonucleotide transmembrane transporter activity	1/866	14/13938	0.592813	0.999999	0.907096	Cg1g016320	1	1	0
Molecular function	GO:0009378	four-way junction helicase activity	1/866	14/13938	0.592813	0.999999	0.907096	Cg9g002710	1	1	0
Molecular function	GO:0015216	purine nucleotide transmembrane transporter activity	1/866	14/13938	0.592813	0.999999	0.907096	Cg1g016320	1	1	0
Molecular function	GO:0016744	transferase activity, transferring aldehyde or ketonic groups	1/866	14/13938	0.592813	0.999999	0.907096	Cg7g006810	1	1	0
Molecular function	GO:0030983	mismatched DNA binding	1/866	14/13938	0.592813	0.999999	0.907096	Cg5g008040	1	1	0
Molecular function	GO:0035671	enone reductase activity	1/866	14/13938	0.592813	0.999999	0.907096	Cg3g004920	1	0	1
Molecular function	GO:0043140	ATP-dependent 3'-5' DNA helicase activity	1/866	14/13938	0.592813	0.999999	0.907096	Cg9g002710	1	1	0
Molecular function	GO:0052692	raffinose alpha-galactosidase activity	1/866	14/13938	0.592813	0.999999	0.907096	Cg5g021090	1	1	0
Molecular function	GO:0019900	kinase binding	4/866	66/13938	0.59318	0.999999	0.907096	Cg1g013900/Cg2g031080/Cg7g000680/CgUng003480	4	4	0
Molecular function	GO:0004659	prenyltransferase activity	3/866	49/13938	0.594502	0.999999	0.907096	Cg6g006870/Cg6g018390/Cg8g024010	3	2	1
Molecular function	GO:0016887	ATPase activity	29/866	481/13938	0.595518	0.999999	0.907096	Cg1g004710/Cg1g005230/Cg1g012930/Cg1g013420/Cg2g020060/Cg3g000750/Cg3g010620/Cg3g025680/Cg4g008110/Cg4g012010/Cg4g013370/Cg4g020720/Cg5g000880/Cg5g008040/Cg5g012700/Cg5g034830/Cg6g003500/Cg6g013740/Cg6g014470/Cg6g020410/Cg6g023500/Cg6g023520/Cg6g024720/Cg6g024950/Cg7g015090/Cg8g007780/Cg9g002710/Cg9g006370/Cg9g011720	29	14	15
Molecular function	GO:0019887	protein kinase regulator activity	2/866	32/13938	0.599729	0.999999	0.907096	Cg3g021510/Cg9g012720	2	1	1
Molecular function	GO:0030170	pyridoxal phosphate binding	5/866	84/13938	0.604246	0.999999	0.907096	Cg2g039730/Cg4g009780/Cg4g010230/Cg6g010200/CgUng018180	5	5	0
Molecular function	GO:0070279	vitamin B6 binding	5/866	84/13938	0.604246	0.999999	0.907096	Cg2g039730/Cg4g009780/Cg4g010230/Cg6g010200/CgUng018180	5	5	0
Molecular function	GO:0005516	calmodulin binding	17/866	285/13938	0.605333	0.999999	0.907096	Cg2g014880/Cg2g020060/Cg2g043490/Cg3g010620/Cg3g012090/Cg3g013020/Cg4g002250/Cg5g006140/Cg5g012700/Cg5g018340/Cg5g034830/Cg8g010170/Cg8g018400/Cg8g018410/Cg8g018470/Cg9g027140/Cg9g029620	17	5	12
Molecular function	GO:0001228	DNA-binding transcription activator activity, RNA polymerase II-specific	3/866	50/13938	0.608362	0.999999	0.907096	Cg5g028960/Cg7g023040/Cg8g003580	3	2	1
Molecular function	GO:0016620	oxidoreductase activity, acting on the aldehyde or oxo group of donors, NAD or NADP as acceptor	3/866	50/13938	0.608362	0.999999	0.907096	Cg2g030490/Cg7g000580/Cg7g019540	3	1	2
Molecular function	GO:0016407	acetyltransferase activity	7/866	119/13938	0.614255	0.999999	0.907096	Cg1g021380/Cg2g020490/Cg3g020270/Cg5g006140/Cg7g014530/Cg8g024320/Cg8g024450	7	5	2
Molecular function	GO:0000981	DNA-binding transcription factor activity, RNA polymerase II-specific	8/866	136/13938	0.61492	0.999999	0.907096	Cg4g018830/Cg5g028960/Cg5g038100/Cg5g040470/Cg6g018450/Cg7g023040/Cg8g003580/Cg9g008130	8	6	2
Molecular function	GO:0019200	carbohydrate kinase activity	2/866	33/13938	0.61666	0.999999	0.907096	Cg1g013660/Cg4g004610	2	2	0
Molecular function	GO:0008094	DNA-dependent ATPase activity	4/866	68/13938	0.616989	0.999999	0.907096	Cg5g008040/Cg9g002710/Cg9g006370/Cg9g011720	4	3	1
Molecular function	GO:0004869	cysteine-type endopeptidase inhibitor activity	1/866	15/13938	0.618138	0.999999	0.907096	Cg3g002240	1	0	1
Molecular function	GO:0008559	xenobiotic transmembrane transporting ATPase activity	1/866	15/13938	0.618138	0.999999	0.907096	Cg4g013370	1	0	1
Molecular function	GO:0016229	steroid dehydrogenase activity	1/866	15/13938	0.618138	0.999999	0.907096	Cg6g005300	1	1	0
Molecular function	GO:0016872	intramolecular lyase activity	1/866	15/13938	0.618138	0.999999	0.907096	Cg4g018640	1	1	0
Molecular function	GO:0042910	xenobiotic transmembrane transporter activity	1/866	15/13938	0.618138	0.999999	0.907096	Cg4g013370	1	0	1
Molecular function	GO:0043138	3'-5' DNA helicase activity	1/866	15/13938	0.618138	0.999999	0.907096	Cg9g002710	1	1	0
Molecular function	GO:0005262	calcium channel activity	2/866	34/13938	0.633035	0.999999	0.907096	Cg3g022310/Cg4g022490	2	2	0
Molecular function	GO:0004176	ATP-dependent peptidase activity	1/866	16/13938	0.641889	0.999999	0.907096	Cg6g024950	1	1	0
Molecular function	GO:0004337	geranyltranstransferase activity	1/866	16/13938	0.641889	0.999999	0.907096	Cg6g018390	1	0	1
Molecular function	GO:0015101	organic cation transmembrane transporter activity	1/866	16/13938	0.641889	0.999999	0.907096	Cg4g020040	1	1	0
Molecular function	GO:0019203	carbohydrate phosphatase activity	1/866	16/13938	0.641889	0.999999	0.907096	Cg5g008610	1	1	0
Molecular function	GO:0102336	3-oxo-arachidoyl-CoA synthase activity	1/866	16/13938	0.641889	0.999999	0.907096	Cg7g005560	1	0	1
Molecular function	GO:0102337	3-oxo-cerotoyl-CoA synthase activity	1/866	16/13938	0.641889	0.999999	0.907096	Cg7g005560	1	0	1
Molecular function	GO:0102338	3-oxo-lignoceronyl-CoA synthase activity	1/866	16/13938	0.641889	0.999999	0.907096	Cg7g005560	1	0	1
Molecular function	GO:0102483	scopolin beta-glucosidase activity	1/866	16/13938	0.641889	0.999999	0.907096	Cg5g037320	1	1	0
Molecular function	GO:0102756	very-long-chain 3-ketoacyl-CoA synthase activity	1/866	16/13938	0.641889	0.999999	0.907096	Cg7g005560	1	0	1
Molecular function	GO:0050661	NADP binding	4/866	71/13938	0.651027	0.999999	0.907096	Cg1g003960/Cg2g016400/Cg5g036570/Cg6g005300	4	3	1
Molecular function	GO:0015078	proton transmembrane transporter activity	8/866	141/13938	0.655419	0.999999	0.907096	Cg1g003980/Cg1g013420/Cg2g039930/Cg5g036300/Cg6g006900/Cg8g000200/Cg8g024060/Cg9g013180	8	2	6
Molecular function	GO:1990837	sequence-specific double-stranded DNA binding	9/866	159/13938	0.661612	0.999999	0.907096	Cg2g015830/Cg2g042210/Cg3g014040/Cg4g024690/Cg5g028120/Cg5g028960/Cg6g016390/Cg7g023040/Cg8g003580	9	4	5
Molecular function	GO:0005261	cation channel activity	4/866	72/13938	0.661914	0.999999	0.907096	Cg3g022310/Cg4g013580/Cg4g022490/Cg8g023080	4	4	0
Molecular function	GO:0003756	protein disulfide isomerase activity	1/866	17/13938	0.664165	0.999999	0.907096	Cg2g023200	1	0	1
Molecular function	GO:0004311	farnesyltranstransferase activity	1/866	17/13938	0.664165	0.999999	0.907096	Cg6g018390	1	0	1
Molecular function	GO:0004499	N,N-dimethylaniline monooxygenase activity	1/866	17/13938	0.664165	0.999999	0.907096	Cg1g003960	1	1	0
Molecular function	GO:0005088	Ras guanyl-nucleotide exchange factor activity	1/866	17/13938	0.664165	0.999999	0.907096	Cg7g000400	1	1	0
Molecular function	GO:0008519	ammonium transmembrane transporter activity	1/866	17/13938	0.664165	0.999999	0.907096	Cg4g020040	1	1	0
Molecular function	GO:0015215	nucleotide transmembrane transporter activity	1/866	17/13938	0.664165	0.999999	0.907096	Cg1g016320	1	1	0
Molecular function	GO:0016832	aldehyde-lyase activity	1/866	17/13938	0.664165	0.999999	0.907096	Cg8g010040	1	1	0
Molecular function	GO:0016864	intramolecular oxidoreductase activity, transposing S-S bonds	1/866	17/13938	0.664165	0.999999	0.907096	Cg2g023200	1	0	1
Molecular function	GO:0016614	oxidoreductase activity, acting on CH-OH group of donors	14/866	245/13938	0.666196	0.999999	0.907096	Cg1g007630/Cg1g007660/Cg2g014030/Cg2g038980/Cg3g001130/Cg4g018790/Cg5g004060/Cg5g011010/Cg5g032800/Cg5g036570/Cg6g005300/Cg6g007590/Cg6g023260/Cg7g022650	14	6	8
Molecular function	GO:0001067	regulatory region nucleic acid binding	17/866	296/13938	0.667422	0.999999	0.907096	Cg1g003120/Cg2g015830/Cg2g042210/Cg3g014040/Cg3g022490/Cg4g012460/Cg4g015400/Cg4g018830/Cg5g028120/Cg5g028960/Cg5g038100/Cg5g040470/Cg5g044100/Cg6g018450/Cg7g023040/Cg8g003580/Cg9g008130	17	9	8
Molecular function	GO:0044212	transcription regulatory region DNA binding	17/866	296/13938	0.667422	0.999999	0.907096	Cg1g003120/Cg2g015830/Cg2g042210/Cg3g014040/Cg3g022490/Cg4g012460/Cg4g015400/Cg4g018830/Cg5g028120/Cg5g028960/Cg5g038100/Cg5g040470/Cg5g044100/Cg6g018450/Cg7g023040/Cg8g003580/Cg9g008130	17	9	8
Molecular function	GO:0004540	ribonuclease activity	5/866	91/13938	0.674704	0.999999	0.907096	Cg2g027520/Cg2g041470/Cg7g021190/Cg8g020870/Cg9g029620	5	5	0
Molecular function	GO:0005267	potassium channel activity	2/866	37/13938	0.67887	0.999999	0.907096	Cg4g013580/Cg8g023080	2	2	0
Molecular function	GO:0003968	RNA-directed 5'-3' RNA polymerase activity	1/866	18/13938	0.685057	0.999999	0.907096	Cg7g008140	1	0	1
Molecular function	GO:0008810	cellulase activity	1/866	18/13938	0.685057	0.999999	0.907096	Cg3g023860	1	1	0
Molecular function	GO:0016833	oxo-acid-lyase activity	1/866	18/13938	0.685057	0.999999	0.907096	Cg7g001270	1	0	1
Molecular function	GO:0005527	macrolide binding	1/866	19/13938	0.70465	0.999999	0.907096	Cg3g013020	1	0	1
Molecular function	GO:0005528	FK506 binding	1/866	19/13938	0.70465	0.999999	0.907096	Cg3g013020	1	0	1
Molecular function	GO:0016861	intramolecular oxidoreductase activity, interconverting aldoses and ketoses	1/866	19/13938	0.70465	0.999999	0.907096	Cg6g019480	1	1	0
Molecular function	GO:0090599	alpha-glucosidase activity	1/866	19/13938	0.70465	0.999999	0.907096	Cg5g008630	1	1	0
Molecular function	GO:0140104	molecular carrier activity	1/866	19/13938	0.70465	0.999999	0.907096	Cg5g009340	1	1	0
Molecular function	GO:0003678	DNA helicase activity	2/866	39/13938	0.706754	0.999999	0.907096	Cg4g024690/Cg9g002710	2	2	0
Molecular function	GO:0008080	N-acetyltransferase activity	3/866	58/13938	0.707562	0.999999	0.907096	Cg1g021380/Cg5g006140/Cg8g024450	3	1	2
Molecular function	GO:0003746	translation elongation factor activity	2/866	40/13938	0.719923	0.999999	0.907096	Cg1g027740/CgUng020290	2	1	1
Molecular function	GO:0010181	FMN binding	2/866	40/13938	0.719923	0.999999	0.907096	Cg3g014370/Cg8g023940	2	0	2
Molecular function	GO:0008236	serine-type peptidase activity	8/866	150/13938	0.721662	0.999999	0.907096	Cg2g020780/Cg2g026720/Cg2g026730/Cg6g000800/Cg6g019740/Cg8g018700/Cg8g018710/CgUng000230	8	5	3
Molecular function	GO:0017171	serine hydrolase activity	8/866	150/13938	0.721662	0.999999	0.907096	Cg2g020780/Cg2g026720/Cg2g026730/Cg6g000800/Cg6g019740/Cg8g018700/Cg8g018710/CgUng000230	8	5	3
Molecular function	GO:0060089	molecular transducer activity	19/866	341/13938	0.722456	0.999999	0.907096	Cg1g001510/Cg1g015500/Cg1g021440/Cg1g026820/Cg2g000290/Cg2g005960/Cg3g017520/Cg3g025290/Cg4g019430/Cg4g022490/Cg5g006050/Cg5g026310/Cg6g000930/Cg7g020850/Cg8g020380/Cg9g003410/Cg9g014380/Cg9g023190/CgUng003130	19	9	10
Molecular function	GO:0000217	DNA secondary structure binding	1/866	20/13938	0.723026	0.999999	0.907096	Cg9g006370	1	1	0
Molecular function	GO:0004144	diacylglycerol O-acyltransferase activity	1/866	20/13938	0.723026	0.999999	0.907096	Cg2g010080	1	1	0
Molecular function	GO:0008970	phospholipase A1 activity	1/866	20/13938	0.723026	0.999999	0.907096	Cg1g013410	1	1	0
Molecular function	GO:0004252	serine-type endopeptidase activity	5/866	98/13938	0.736318	0.999999	0.907096	Cg2g020780/Cg2g026720/Cg2g026730/Cg6g000800/Cg6g019740	5	4	1
Molecular function	GO:0000155	phosphorelay sensor kinase activity	1/866	21/13938	0.74026	0.999999	0.907096	Cg1g001510	1	1	0
Molecular function	GO:0004725	protein tyrosine phosphatase activity	1/866	21/13938	0.74026	0.999999	0.907096	Cg2g019220	1	1	0
Molecular function	GO:0008327	methyl-CpG binding	1/866	21/13938	0.74026	0.999999	0.907096	Cg2g012630	1	1	0
Molecular function	GO:0015020	glucuronosyltransferase activity	1/866	21/13938	0.74026	0.999999	0.907096	Cg4g007410	1	0	1
Molecular function	GO:0016641	oxidoreductase activity, acting on the CH-NH2 group of donors, oxygen as acceptor	1/866	21/13938	0.74026	0.999999	0.907096	Cg3g014370	1	0	1
Molecular function	GO:0050664	oxidoreductase activity, acting on NAD(P)H, oxygen as acceptor	1/866	21/13938	0.74026	0.999999	0.907096	Cg8g007190	1	0	1
Molecular function	GO:0051287	NAD binding	4/866	81/13938	0.749356	0.999999	0.907096	Cg2g020440/Cg5g011010/Cg5g037390/Cg9g002760	4	4	0
Molecular function	GO:0004650	polygalacturonase activity	1/866	22/13938	0.756422	0.999999	0.907096	Cg5g041660	1	1	0
Molecular function	GO:0004673	protein histidine kinase activity	1/866	22/13938	0.756422	0.999999	0.907096	Cg1g001510	1	1	0
Molecular function	GO:0004970	ionotropic glutamate receptor activity	1/866	22/13938	0.756422	0.999999	0.907096	Cg4g022490	1	1	0
Molecular function	GO:0005230	extracellular ligand-gated ion channel activity	1/866	22/13938	0.756422	0.999999	0.907096	Cg4g022490	1	1	0
Molecular function	GO:0008066	glutamate receptor activity	1/866	22/13938	0.756422	0.999999	0.907096	Cg4g022490	1	1	0
Molecular function	GO:0016775	phosphotransferase activity, nitrogenous group as acceptor	1/866	22/13938	0.756422	0.999999	0.907096	Cg1g001510	1	1	0
Molecular function	GO:0022824	transmitter-gated ion channel activity	1/866	22/13938	0.756422	0.999999	0.907096	Cg4g022490	1	1	0
Molecular function	GO:0022835	transmitter-gated channel activity	1/866	22/13938	0.756422	0.999999	0.907096	Cg4g022490	1	1	0
Molecular function	GO:0030594	neurotransmitter receptor activity	1/866	22/13938	0.756422	0.999999	0.907096	Cg4g022490	1	1	0
Molecular function	GO:0043424	protein histidine kinase binding	1/866	22/13938	0.756422	0.999999	0.907096	Cg1g013900	1	1	0
Molecular function	GO:0047262	polygalacturonate 4-alpha-galacturonosyltransferase activity	1/866	22/13938	0.756422	0.999999	0.907096	Cg7g014840	1	0	1
Molecular function	GO:0016682	oxidoreductase activity, acting on diphenols and related substances as donors, oxygen as acceptor	2/866	43/13938	0.756462	0.999999	0.907096	Cg1g028930/Cg3g010210	2	0	2
Molecular function	GO:0016651	oxidoreductase activity, acting on NAD(P)H	6/866	120/13938	0.763596	0.999999	0.907096	Cg2g023200/Cg3g012900/Cg3g024580/Cg8g007190/Cg8g023940/Cg9g001500	6	3	3
Molecular function	GO:0015299	solute:proton antiporter activity	2/866	44/13938	0.767693	0.999999	0.907096	Cg6g006900/Cg8g024060	2	0	2
Molecular function	GO:0036442	proton-exporting ATPase activity	1/866	23/13938	0.77158	0.999999	0.907096	Cg1g013420	1	0	1
Molecular function	GO:0001871	pattern binding	7/866	140/13938	0.774389	0.999999	0.907096	Cg1g015970/Cg1g023840/Cg2g024270/Cg2g044240/Cg5g026300/Cg8g014060/Cg8g022340	7	4	3
Molecular function	GO:0030247	polysaccharide binding	7/866	140/13938	0.774389	0.999999	0.907096	Cg1g015970/Cg1g023840/Cg2g024270/Cg2g044240/Cg5g026300/Cg8g014060/Cg8g022340	7	4	3
Molecular function	GO:0016410	N-acyltransferase activity	3/866	65/13938	0.777512	0.999999	0.907096	Cg1g021380/Cg5g006140/Cg8g024450	3	1	2
Molecular function	GO:0015298	solute:cation antiporter activity	2/866	45/13938	0.77847	0.999999	0.907096	Cg6g006900/Cg8g024060	2	0	2
Molecular function	GO:0016627	oxidoreductase activity, acting on the CH-CH group of donors	4/866	85/13938	0.782208	0.999999	0.907096	Cg2g001710/Cg2g016400/Cg2g021210/Cg3g004920	4	1	3
Molecular function	GO:0016846	carbon-sulfur lyase activity	1/866	24/13938	0.785796	0.999999	0.907096	Cg3g018930	1	1	0
Molecular function	GO:0016899	oxidoreductase activity, acting on the CH-OH group of donors, oxygen as acceptor	1/866	24/13938	0.785796	0.999999	0.907096	Cg6g023260	1	0	1
Molecular function	GO:0031072	heat shock protein binding	1/866	24/13938	0.785796	0.999999	0.907096	Cg8g012260	1	1	0
Molecular function	GO:0000976	transcription regulatory region sequence-specific DNA binding	7/866	142/13938	0.786691	0.999999	0.907096	Cg2g015830/Cg2g042210/Cg3g014040/Cg5g028120/Cg5g028960/Cg7g023040/Cg8g003580	7	2	5
Molecular function	GO:0043531	ADP binding	17/866	324/13938	0.798626	0.999999	0.907096	Cg1g011230/Cg1g015760/Cg1g018190/Cg1g018320/Cg1g018460/Cg1g018560/Cg1g018690/Cg1g018740/Cg1g018860/Cg1g021280/Cg1g027650/Cg2g003800/Cg2g003810/Cg2g016050/Cg2g017150/Cg3g003760/Cg9g011950	17	5	12
Molecular function	GO:0004185	serine-type carboxypeptidase activity	1/866	25/13938	0.799128	0.999999	0.907096	CgUng000230	1	1	0
Molecular function	GO:0004520	endodeoxyribonuclease activity	1/866	25/13938	0.799128	0.999999	0.907096	Cg2g041470	1	1	0
Molecular function	GO:0048038	quinone binding	1/866	25/13938	0.799128	0.999999	0.907096	Cg5g001280	1	0	1
Molecular function	GO:0031625	ubiquitin protein ligase binding	5/866	107/13938	0.8024	0.999999	0.907096	Cg4g002250/Cg5g006140/Cg7g012290/Cg7g012320/Cg8g018760	5	1	4
Molecular function	GO:0044389	ubiquitin-like protein ligase binding	5/866	107/13938	0.8024	0.999999	0.907096	Cg4g002250/Cg5g006140/Cg7g012290/Cg7g012320/Cg8g018760	5	1	4
Molecular function	GO:0003727	single-stranded RNA binding	3/866	68/13938	0.802984	0.999999	0.907096	Cg2g007490/Cg2g039820/Cg9g007070	3	1	2
Molecular function	GO:0016655	oxidoreductase activity, acting on NAD(P)H, quinone or similar compound as acceptor	2/866	48/13938	0.808212	0.999999	0.907096	Cg3g012900/Cg8g023940	2	1	1
Molecular function	GO:0032182	ubiquitin-like protein binding	1/866	26/13938	0.811631	0.999999	0.907096	Cg7g000520	1	1	0
Molecular function	GO:0043130	ubiquitin binding	1/866	26/13938	0.811631	0.999999	0.907096	Cg7g000520	1	1	0
Molecular function	GO:0005085	guanyl-nucleotide exchange factor activity	2/866	49/13938	0.817306	0.999999	0.907096	Cg7g000400/Cg7g021600	2	2	0
Molecular function	GO:0016879	ligase activity, forming carbon-nitrogen bonds	2/866	49/13938	0.817306	0.999999	0.907096	Cg4g020570/Cg8g024330	2	1	1
Molecular function	GO:0000977	RNA polymerase II regulatory region sequence-specific DNA binding	4/866	90/13938	0.818354	0.999999	0.907096	Cg2g015830/Cg2g042210/Cg3g014040/Cg5g028120	4	0	4
Molecular function	GO:0001012	RNA polymerase II regulatory region DNA binding	4/866	90/13938	0.818354	0.999999	0.907096	Cg2g015830/Cg2g042210/Cg3g014040/Cg5g028120	4	0	4
Molecular function	GO:0016836	hydro-lyase activity	4/866	90/13938	0.818354	0.999999	0.907096	Cg1g019280/Cg5g036570/Cg5g037390/Cg9g002760	4	4	0
Molecular function	GO:0008375	acetylglucosaminyltransferase activity	1/866	28/13938	0.834353	0.999999	0.907096	Cg4g007410	1	0	1
Molecular function	GO:0015276	ligand-gated ion channel activity	1/866	28/13938	0.834353	0.999999	0.907096	Cg4g022490	1	1	0
Molecular function	GO:0016671	oxidoreductase activity, acting on a sulfur group of donors, disulfide as acceptor	1/866	28/13938	0.834353	0.999999	0.907096	Cg2g023200	1	0	1
Molecular function	GO:0022834	ligand-gated channel activity	1/866	28/13938	0.834353	0.999999	0.907096	Cg4g022490	1	1	0
Molecular function	GO:0015077	monovalent inorganic cation transmembrane transporter activity	10/866	208/13938	0.839492	0.999999	0.907096	Cg1g003980/Cg1g013420/Cg2g039930/Cg4g013580/Cg5g036300/Cg6g006900/Cg8g000200/Cg8g023080/Cg8g024060/Cg9g013180	10	4	6
Molecular function	GO:0004402	histone acetyltransferase activity	1/866	29/13938	0.844666	0.999999	0.907096	Cg5g006140	1	0	1
Molecular function	GO:0004709	MAP kinase kinase kinase activity	1/866	29/13938	0.844666	0.999999	0.907096	Cg1g002990	1	1	0
Molecular function	GO:0061733	peptide-lysine-N-acetyltransferase activity	1/866	29/13938	0.844666	0.999999	0.907096	Cg5g006140	1	0	1
Molecular function	GO:0004842	ubiquitin-protein transferase activity	20/866	391/13938	0.846417	0.999999	0.907096	Cg1g023330/Cg1g025990/Cg2g009070/Cg2g012630/Cg2g029090/Cg2g037340/Cg3g012810/Cg3g020400/Cg3g025250/Cg4g001550/Cg4g020730/Cg5g005560/Cg5g033500/Cg5g042760/Cg6g014500/Cg6g024890/Cg8g018760/Cg9g002820/Cg9g007890/CgUng001230	20	11	9
Molecular function	GO:0004175	endopeptidase activity	15/866	302/13938	0.848839	0.999999	0.907096	Cg1g001220/Cg1g028750/Cg2g006260/Cg2g020780/Cg2g026720/Cg2g026730/Cg2g045400/Cg4g001050/Cg5g008280/Cg5g021790/Cg5g021820/Cg6g000800/Cg6g019740/Cg6g024950/Cg9g004550	15	9	6
Molecular function	GO:0016759	cellulose synthase activity	1/866	30/13938	0.854337	0.999999	0.907096	Cg9g007480	1	1	0
Molecular function	GO:0016760	cellulose synthase (UDP-forming) activity	1/866	30/13938	0.854337	0.999999	0.907096	Cg9g007480	1	1	0
Molecular function	GO:0070008	serine-type exopeptidase activity	1/866	30/13938	0.854337	0.999999	0.907096	CgUng000230	1	1	0
Molecular function	GO:0003690	double-stranded DNA binding	13/866	268/13938	0.857212	0.999999	0.907096	Cg2g015830/Cg2g039820/Cg2g042210/Cg3g014040/Cg4g015080/Cg4g024690/Cg5g008040/Cg5g028120/Cg5g028960/Cg6g016390/Cg7g023040/Cg8g003580/Cg9g006370	13	6	7
Molecular function	GO:0016679	oxidoreductase activity, acting on diphenols and related substances as donors	2/866	54/13938	0.857215	0.999999	0.907096	Cg1g028930/Cg3g010210	2	0	2
Molecular function	GO:0016616	oxidoreductase activity, acting on the CH-OH group of donors, NAD or NADP as acceptor	8/866	175/13938	0.85836	0.999999	0.907096	Cg1g007630/Cg1g007660/Cg2g038980/Cg5g011010/Cg5g032800/Cg5g036570/Cg6g005300/Cg6g007590	8	5	3
Molecular function	GO:0015297	antiporter activity	7/866	156/13938	0.859035	0.999999	0.907096	Cg1g008180/Cg1g016320/Cg3g014460/Cg6g006900/Cg8g008300/Cg8g024060/Cg9g000590	7	4	3
Molecular function	GO:0016860	intramolecular oxidoreductase activity	2/866	56/13938	0.87082	0.999999	0.907096	Cg2g023200/Cg6g019480	2	1	1
Molecular function	GO:0016835	carbon-oxygen lyase activity	7/866	159/13938	0.87161	0.999999	0.907096	Cg1g019280/Cg2g040820/Cg2g041640/Cg5g036570/Cg5g037390/Cg9g002760/Cg9g015880	7	6	1
Molecular function	GO:0019787	ubiquitin-like protein transferase activity	20/866	400/13938	0.871799	0.999999	0.907096	Cg1g023330/Cg1g025990/Cg2g009070/Cg2g012630/Cg2g029090/Cg2g037340/Cg3g012810/Cg3g020400/Cg3g025250/Cg4g001550/Cg4g020730/Cg5g005560/Cg5g033500/Cg5g042760/Cg6g014500/Cg6g024890/Cg8g018760/Cg9g002820/Cg9g007890/CgUng001230	20	11	9
Molecular function	GO:0004180	carboxypeptidase activity	1/866	32/13938	0.871913	0.999999	0.907096	CgUng000230	1	1	0
Molecular function	GO:0008233	peptidase activity	25/866	492/13938	0.877907	0.999999	0.907096	Cg1g001220/Cg1g028750/Cg2g006260/Cg2g020780/Cg2g026720/Cg2g026730/Cg2g045400/Cg3g020920/Cg4g001050/Cg4g004810/Cg4g023690/Cg5g008280/Cg5g017120/Cg5g021790/Cg5g021820/Cg6g000800/Cg6g016970/Cg6g019740/Cg6g024950/Cg8g003740/Cg8g018700/Cg8g018710/Cg9g004550/Cg9g024430/CgUng000230	25	16	9
Molecular function	GO:0004003	ATP-dependent DNA helicase activity	1/866	33/13938	0.87989	0.999999	0.907096	Cg9g002710	1	1	0
Molecular function	GO:0004683	calmodulin-dependent protein kinase activity	1/866	33/13938	0.87989	0.999999	0.907096	Cg8g010170	1	1	0
Molecular function	GO:0009931	calcium-dependent protein serine/threonine kinase activity	1/866	33/13938	0.87989	0.999999	0.907096	Cg8g010170	1	1	0
Molecular function	GO:0010857	calcium-dependent protein kinase activity	1/866	33/13938	0.87989	0.999999	0.907096	Cg8g010170	1	1	0
Molecular function	GO:0016891	endoribonuclease activity, producing 5'-phosphomonoesters	1/866	33/13938	0.87989	0.999999	0.907096	Cg2g041470	1	1	0
Molecular function	GO:0034212	peptide N-acetyltransferase activity	1/866	33/13938	0.87989	0.999999	0.907096	Cg5g006140	1	0	1
Molecular function	GO:0003684	damaged DNA binding	1/866	34/13938	0.88737	0.999999	0.907096	Cg6g011730	1	1	0
Molecular function	GO:0004536	deoxyribonuclease activity	1/866	34/13938	0.88737	0.999999	0.907096	Cg2g041470	1	1	0
Molecular function	GO:0008137	NADH dehydrogenase (ubiquinone) activity	1/866	34/13938	0.88737	0.999999	0.907096	Cg3g012900	1	1	0
Molecular function	GO:0015932	nucleobase-containing compound transmembrane transporter activity	1/866	34/13938	0.88737	0.999999	0.907096	Cg1g016320	1	1	0
Molecular function	GO:0050136	NADH dehydrogenase (quinone) activity	1/866	34/13938	0.88737	0.999999	0.907096	Cg3g012900	1	1	0
Molecular function	GO:0003697	single-stranded DNA binding	2/866	59/13938	0.889003	0.999999	0.907096	Cg9g006370/Cg9g007070	2	1	1
Molecular function	GO:0008134	transcription factor binding	5/866	124/13938	0.890942	0.999999	0.907096	Cg4g018830/Cg5g038100/Cg5g040470/Cg6g018450/Cg9g008130	5	4	1
Molecular function	GO:0003779	actin binding	3/866	86/13938	0.909282	0.999999	0.907096	Cg1g007830/Cg1g013770/Cg2g027560	3	2	1
Molecular function	GO:0051539	4 iron, 4 sulfur cluster binding	2/866	63/13938	0.909564	0.999999	0.907096	Cg2g036480/Cg5g028570	2	2	0
Molecular function	GO:0070011	peptidase activity, acting on L-amino acid peptides	23/866	472/13938	0.911158	0.999999	0.907096	Cg1g001220/Cg1g028750/Cg2g006260/Cg2g020780/Cg2g026720/Cg2g026730/Cg2g045400/Cg3g020920/Cg4g001050/Cg4g004810/Cg5g008280/Cg5g017120/Cg5g021790/Cg5g021820/Cg6g000800/Cg6g016970/Cg6g019740/Cg6g024950/Cg8g003740/Cg8g018700/Cg8g018710/Cg9g004550/CgUng000230	23	14	9
Molecular function	GO:0016893	endonuclease activity, active with either ribo- or deoxyribonucleic acids and producing 5'-phosphomonoesters	1/866	38/13938	0.912918	0.999999	0.907096	Cg2g041470	1	1	0
Molecular function	GO:0051015	actin filament binding	1/866	39/13938	0.918344	0.999999	0.907096	Cg2g027560	1	0	1
Molecular function	GO:0008289	lipid binding	9/866	213/13938	0.918956	0.999999	0.907096	Cg1g026820/Cg2g000970/Cg2g028570/Cg2g039260/Cg2g040940/Cg4g018640/Cg6g009750/Cg6g010520/Cg7g002520	9	4	5
Molecular function	GO:0051536	iron-sulfur cluster binding	6/866	154/13938	0.922545	0.999999	0.907096	Cg2g036480/Cg5g028570/Cg5g036730/Cg8g014070/Cg9g003330/Cg9g003340	6	4	2
Molecular function	GO:0051540	metal cluster binding	6/866	154/13938	0.922545	0.999999	0.907096	Cg2g036480/Cg5g028570/Cg5g036730/Cg8g014070/Cg9g003330/Cg9g003340	6	4	2
Molecular function	GO:0017016	Ras GTPase binding	1/866	40/13938	0.923432	0.999999	0.907096	Cg7g000400	1	1	0
Molecular function	GO:0031267	small GTPase binding	1/866	40/13938	0.923432	0.999999	0.907096	Cg7g000400	1	1	0
Molecular function	GO:0140097	catalytic activity, acting on DNA	7/866	179/13938	0.933698	0.999999	0.907096	Cg2g041470/Cg4g000360/Cg4g024690/Cg6g007530/Cg9g002710/Cg9g006370/CgUng021860	7	5	2
Molecular function	GO:0003954	NADH dehydrogenase activity	1/866	43/13938	0.936872	0.999999	0.907096	Cg3g012900	1	1	0
Molecular function	GO:0008757	S-adenosylmethionine-dependent methyltransferase activity	6/866	168/13938	0.95382	0.999999	0.907096	Cg1g005540/Cg6g002800/Cg7g014390/Cg9g002970/Cg9g014060/CgUng018180	6	3	3
Molecular function	GO:0004222	metalloendopeptidase activity	1/866	48/13938	0.954243	0.999999	0.907096	Cg6g024950	1	1	0
Molecular function	GO:0061630	ubiquitin protein ligase activity	8/866	211/13938	0.955223	0.999999	0.907096	Cg1g025990/Cg2g009070/Cg2g012630/Cg2g037340/Cg3g020400/Cg4g020730/Cg9g007890/CgUng001230	8	4	4
Molecular function	GO:0061659	ubiquitin-like protein ligase activity	8/866	211/13938	0.955223	0.999999	0.907096	Cg1g025990/Cg2g009070/Cg2g012630/Cg2g037340/Cg3g020400/Cg4g020730/Cg9g007890/CgUng001230	8	4	4
Molecular function	GO:0034062	5'-3' RNA polymerase activity	2/866	77/13938	0.956712	0.999999	0.907096	Cg7g008140/Cg9g007070	2	0	2
Molecular function	GO:0097747	RNA polymerase activity	2/866	77/13938	0.956712	0.999999	0.907096	Cg7g008140/Cg9g007070	2	0	2
Molecular function	GO:0004712	protein serine/threonine/tyrosine kinase activity	1/866	49/13938	0.957095	0.999999	0.907096	Cg5g009860	1	0	1
Molecular function	GO:0015079	potassium ion transmembrane transporter activity	2/866	78/13938	0.958973	0.999999	0.907096	Cg4g013580/Cg8g023080	2	2	0
Molecular function	GO:0019899	enzyme binding	14/866	335/13938	0.95969	0.999999	0.907096	Cg1g013900/Cg2g031080/Cg3g002240/Cg4g002250/Cg5g006140/Cg5g028200/Cg7g000400/Cg7g000680/Cg7g004470/Cg7g012290/Cg7g012320/Cg7g021600/Cg8g018760/CgUng003480	14	8	6
Molecular function	GO:0033218	amide binding	2/866	79/13938	0.96112	0.999999	0.907096	Cg7g012360/Cg7g022330	2	0	2
Molecular function	GO:0004386	helicase activity	7/866	194/13938	0.961151	0.999999	0.907096	Cg1g011740/Cg1g011760/Cg4g024690/Cg5g000880/Cg6g014470/Cg8g004670/Cg9g002710	7	6	1
Molecular function	GO:0016874	ligase activity	9/866	236/13938	0.961349	0.999999	0.907096	Cg3g016500/Cg4g020570/Cg4g022000/Cg5g042320/Cg6g025700/Cg7g007580/Cg8g024330/Cg9g001560/Cg9g026850	9	7	2
Molecular function	GO:0042054	histone methyltransferase activity	1/866	51/13938	0.962279	0.999999	0.907096	Cg9g002970	1	1	0
Molecular function	GO:0004004	ATP-dependent RNA helicase activity	2/866	80/13938	0.96316	0.999999	0.907096	Cg5g000880/Cg6g014470	2	1	1
Molecular function	GO:0008186	RNA-dependent ATPase activity	2/866	80/13938	0.96316	0.999999	0.907096	Cg5g000880/Cg6g014470	2	1	1
Molecular function	GO:0008135	translation factor activity, RNA binding	3/866	106/13938	0.964334	0.999999	0.907096	Cg1g027740/Cg5g041190/CgUng020290	3	2	1
Molecular function	GO:0008017	microtubule binding	4/866	130/13938	0.964651	0.999999	0.907096	Cg1g005230/Cg3g015220/Cg5g018340/Cg7g020180	4	2	2
Molecular function	GO:0051020	GTPase binding	2/866	81/13938	0.965096	0.999999	0.907096	Cg7g000400/Cg7g021600	2	2	0
Molecular function	GO:0008168	methyltransferase activity	12/866	301/13938	0.965972	0.999999	0.907096	Cg1g005540/Cg2g020360/Cg2g027240/Cg2g029310/Cg2g031410/Cg6g002800/Cg6g016180/Cg7g014390/Cg9g002970/Cg9g014060/Cg9g027640/CgUng018180	12	6	6
Molecular function	GO:0008234	cysteine-type peptidase activity	3/866	107/13938	0.966014	0.999999	0.907096	Cg2g006260/Cg4g004810/Cg6g016970	3	3	0
Molecular function	GO:0003682	chromatin binding	4/866	131/13938	0.966183	0.999999	0.907096	Cg1g026790/Cg3g000530/Cg3g000580/Cg4g024690	4	2	2
Molecular function	GO:0003755	peptidyl-prolyl cis-trans isomerase activity	1/866	53/13938	0.966837	0.999999	0.907096	Cg3g013020	1	0	1
Molecular function	GO:0016413	O-acetyltransferase activity	1/866	53/13938	0.966837	0.999999	0.907096	Cg8g024320	1	1	0
Molecular function	GO:0008237	metallopeptidase activity	2/866	82/13938	0.966934	0.999999	0.907096	Cg6g024950/Cg8g003740	2	1	1
Molecular function	GO:0016810	hydrolase activity, acting on carbon-nitrogen (but not peptide) bonds	3/866	110/13938	0.970618	0.999999	0.907096	Cg3g016650/Cg3g020920/Cg9g001440	3	3	0
Molecular function	GO:0003743	translation initiation factor activity	1/866	55/13938	0.970845	0.999999	0.907096	Cg5g041190	1	1	0
Molecular function	GO:0003724	RNA helicase activity	2/866	85/13938	0.971907	0.999999	0.907096	Cg5g000880/Cg6g014470	2	1	1
Molecular function	GO:0008026	ATP-dependent helicase activity	3/866	111/13938	0.972017	0.999999	0.907096	Cg5g000880/Cg6g014470/Cg9g002710	3	2	1
Molecular function	GO:0070035	purine NTP-dependent helicase activity	3/866	111/13938	0.972017	0.999999	0.907096	Cg5g000880/Cg6g014470/Cg9g002710	3	2	1
Molecular function	GO:0051082	unfolded protein binding	2/866	86/13938	0.973398	0.999999	0.907096	Cg5g002260/Cg8g012260	2	2	0
Molecular function	GO:0003712	transcription coregulator activity	1/866	57/13938	0.974369	0.999999	0.907096	Cg5g006140	1	0	1
Molecular function	GO:0003777	microtubule motor activity	1/866	57/13938	0.974369	0.999999	0.907096	Cg1g005230	1	0	1
Molecular function	GO:0008408	3'-5' exonuclease activity	1/866	58/13938	0.975968	0.999999	0.907096	Cg5g010550	1	1	0
Molecular function	GO:0016811	hydrolase activity, acting on carbon-nitrogen (but not peptide) bonds, in linear amides	1/866	58/13938	0.975968	0.999999	0.907096	Cg3g020920	1	1	0
Molecular function	GO:0016741	transferase activity, transferring one-carbon groups	12/866	313/13938	0.976655	0.999999	0.907096	Cg1g005540/Cg2g020360/Cg2g027240/Cg2g029310/Cg2g031410/Cg6g002800/Cg6g016180/Cg7g014390/Cg9g002970/Cg9g014060/Cg9g027640/CgUng018180	12	6	6
Molecular function	GO:0005543	phospholipid binding	2/866	89/13938	0.977427	0.999999	0.907096	Cg2g039260/Cg2g040940	2	1	1
Molecular function	GO:0003899	DNA-directed 5'-3' RNA polymerase activity	1/866	59/13938	0.977467	0.999999	0.907096	Cg9g007070	1	0	1
Molecular function	GO:0008276	protein methyltransferase activity	1/866	60/13938	0.978873	0.999999	0.907096	Cg9g002970	1	1	0
Molecular function	GO:0016859	cis-trans isomerase activity	1/866	61/13938	0.980192	0.999999	0.907096	Cg3g013020	1	0	1
Molecular function	GO:0042277	peptide binding	1/866	61/13938	0.980192	0.999999	0.907096	Cg7g012360	1	0	1
Molecular function	GO:0015631	tubulin binding	4/866	144/13938	0.981215	0.999999	0.907096	Cg1g005230/Cg3g015220/Cg5g018340/Cg7g020180	4	2	2
Molecular function	GO:0019783	ubiquitin-like protein-specific protease activity	1/866	62/13938	0.981428	0.999999	0.907096	Cg2g006260	1	1	0
Molecular function	GO:0003924	GTPase activity	4/866	149/13938	0.985098	0.999999	0.907096	Cg1g012650/Cg6g024710/Cg8g002580/CgUng020290	4	2	2
Molecular function	GO:0008170	N-methyltransferase activity	1/866	68/13938	0.987384	0.999999	0.907096	Cg9g002970	1	1	0
Molecular function	GO:0003774	motor activity	1/866	77/13938	0.992939	0.999999	0.907096	Cg1g005230	1	0	1
Molecular function	GO:0008092	cytoskeletal protein binding	7/866	240/13938	0.993625	0.999999	0.907096	Cg1g005230/Cg1g007830/Cg1g013770/Cg2g027560/Cg3g015220/Cg5g018340/Cg7g020180	7	4	3
Molecular function	GO:0043621	protein self-association	1/866	79/13938	0.993794	0.999999	0.907096	Cg1g027650	1	0	1
Molecular function	GO:0004527	exonuclease activity	1/866	80/13938	0.994182	0.999999	0.907096	Cg5g010550	1	1	0
Molecular function	GO:0042393	histone binding	1/866	80/13938	0.994182	0.999999	0.907096	Cg2g012630	1	1	0
Molecular function	GO:0001883	purine nucleoside binding	5/866	221/13938	0.998359	0.999999	0.907096	Cg1g012650/Cg6g024710/Cg8g002580/Cg8g003980/CgUng020290	5	3	2
Molecular function	GO:0005525	GTP binding	5/866	221/13938	0.998359	0.999999	0.907096	Cg1g012650/Cg6g024710/Cg8g002580/Cg8g003980/CgUng020290	5	3	2
Molecular function	GO:0032550	purine ribonucleoside binding	5/866	221/13938	0.998359	0.999999	0.907096	Cg1g012650/Cg6g024710/Cg8g002580/Cg8g003980/CgUng020290	5	3	2
Molecular function	GO:0044877	protein-containing complex binding	1/866	104/13938	0.998765	0.999999	0.907096	Cg2g027560	1	0	1
Molecular function	GO:0032549	ribonucleoside binding	5/866	227/13938	0.998772	0.999999	0.907096	Cg1g012650/Cg6g024710/Cg8g002580/Cg8g003980/CgUng020290	5	3	2
Molecular function	GO:0001882	nucleoside binding	5/866	228/13938	0.99883	0.999999	0.907096	Cg1g012650/Cg6g024710/Cg8g002580/Cg8g003980/CgUng020290	5	3	2
Molecular function	GO:0140101	catalytic activity, acting on a tRNA	1/866	107/13938	0.998983	0.999999	0.907096	Cg8g020870	1	1	0
Molecular function	GO:0016779	nucleotidyltransferase activity	3/866	181/13938	0.999274	0.999999	0.907096	Cg7g002280/Cg7g008140/Cg9g007070	3	1	2
Molecular function	GO:0019001	guanyl nucleotide binding	5/866	245/13938	0.999493	0.999999	0.907096	Cg1g012650/Cg6g024710/Cg8g002580/Cg8g003980/CgUng020290	5	3	2
Molecular function	GO:0032561	guanyl ribonucleotide binding	5/866	245/13938	0.999493	0.999999	0.907096	Cg1g012650/Cg6g024710/Cg8g002580/Cg8g003980/CgUng020290	5	3	2
Molecular function	GO:0003729	mRNA binding	4/866	241/13938	0.999856	0.999999	0.907096	Cg2g040940/Cg7g003580/Cg9g005470/Cg9g029620	4	2	2
Molecular function	GO:0140098	catalytic activity, acting on RNA	9/866	378/13938	0.99987	0.999999	0.907096	Cg2g027520/Cg2g041470/Cg5g000880/Cg6g014470/Cg7g008140/Cg7g021190/Cg8g020870/Cg9g007070/Cg9g029620	9	6	3
Molecular function	GO:0019843	rRNA binding	1/866	141/13938	0.999887	0.999999	0.907096	Cg2g039820	1	0	1
Molecular function	GO:0005198	structural molecule activity	7/866	381/13938	0.999991	0.999999	0.907096	Cg4g008420/Cg6g024710/Cg7g003580/Cg7g021130/Cg8g002580/Cg9g005470/Cg9g006130	7	3	4
Molecular function	GO:0003735	structural constituent of ribosome	3/866	295/13938	0.999999	0.999999	0.907096	Cg7g003580/Cg7g021130/Cg9g005470	3	2	1
Biological process	GO:0032787	monocarboxylic acid metabolic process	57/763	468/13230	6.06788e-08	9.54478e-05	8.77607e-05	Cg1g001690/Cg1g011060/Cg1g012760/Cg1g012870/Cg1g012880/Cg1g013660/Cg1g016860/Cg1g017890/Cg1g017900/Cg2g001710/Cg2g020490/Cg2g031250/Cg2g032940/Cg2g037340/Cg2g039010/Cg2g044950/Cg2g044960/Cg3g005210/Cg3g016500/Cg3g016650/Cg3g020270/Cg4g002710/Cg4g002980/Cg4g004610/Cg4g014320/Cg4g018640/Cg4g018830/Cg4g019710/Cg4g020570/Cg5g000260/Cg5g021790/Cg5g021820/Cg5g028570/Cg5g030310/Cg5g032200/Cg5g033500/Cg5…	57	46	11
Biological process	GO:0072330	monocarboxylic acid biosynthetic process	40/763	290/13230	2.40599e-07	0.000189231	0.000173991	Cg1g011060/Cg1g012760/Cg1g012870/Cg1g012880/Cg1g013660/Cg2g001710/Cg2g031250/Cg2g032940/Cg2g037340/Cg2g039010/Cg2g044950/Cg2g044960/Cg3g005210/Cg3g020270/Cg4g002980/Cg4g004610/Cg4g014320/Cg4g018830/Cg4g020570/Cg5g000260/Cg5g028570/Cg5g030310/Cg5g032200/Cg5g033500/Cg5g038890/Cg5g040000/Cg5g040470/Cg5g042320/Cg6g008420/Cg6g012790/Cg6g025700/Cg7g005560/Cg7g007580/Cg7g014530/Cg7g022330/Cg8g024230/Cg8…	40	32	8
Biological process	GO:0009768	photosynthesis, light harvesting in photosystem I	8/763	15/13230	5.28609e-07	0.000277167	0.000254845	Cg2g021790/Cg2g025410/Cg2g044430/Cg2g044450/Cg5g023620/Cg6g006850/Cg7g006420/Cg8g013250	8	0	8
Biological process	GO:0009765	photosynthesis, light harvesting	11/763	32/13230	9.22307e-07	0.000362697	0.000333487	Cg2g014580/Cg2g020050/Cg2g021790/Cg2g025410/Cg2g044430/Cg2g044450/Cg5g023620/Cg6g006850/Cg6g024950/Cg7g006420/Cg8g013250	11	1	10
Biological process	GO:0015979	photosynthesis	29/763	197/13230	2.95106e-06	0.000928403	0.000853632	Cg1g024920/Cg2g008710/Cg2g014580/Cg2g020050/Cg2g021210/Cg2g021790/Cg2g024030/Cg2g025410/Cg2g030130/Cg2g038220/Cg2g040770/Cg2g044430/Cg2g044450/Cg4g017260/Cg4g018890/Cg4g021720/Cg5g001280/Cg5g023620/Cg6g006850/Cg6g017060/Cg6g024950/Cg7g005010/Cg7g006420/Cg7g006810/Cg7g012220/Cg7g017970/Cg8g013250/Cg9g005290/Cg9g006330	29	6	23
Biological process	GO:0006722	triterpenoid metabolic process	7/763	19/13230	5.64314e-05	0.0103863	0.00954982	Cg1g022010/Cg4g020280/Cg4g020290/Cg4g020410/Cg4g020420/Cg4g020450/CgUng019660	7	1	6
Biological process	GO:0016104	triterpenoid biosynthetic process	7/763	19/13230	5.64314e-05	0.0103863	0.00954982	Cg1g022010/Cg4g020280/Cg4g020290/Cg4g020410/Cg4g020420/Cg4g020450/CgUng019660	7	1	6
Biological process	GO:0006631	fatty acid metabolic process	30/763	242/13230	6.11461e-05	0.0103863	0.00954982	Cg1g011060/Cg1g012760/Cg1g012870/Cg1g012880/Cg1g016860/Cg2g001710/Cg2g020490/Cg2g031250/Cg2g032940/Cg2g037340/Cg2g039010/Cg3g016500/Cg4g002710/Cg4g018640/Cg4g019710/Cg4g020570/Cg5g032200/Cg5g033500/Cg5g038890/Cg5g042320/Cg6g008420/Cg6g012790/Cg6g025700/Cg7g005560/Cg7g017860/Cg7g022330/Cg8g024230/Cg9g001560/Cg9g005280/Cg9g028010	30	25	5
Biological process	GO:0042737	drug catabolic process	24/763	175/13230	6.71185e-05	0.0103863	0.00954982	Cg1g000850/Cg1g002980/Cg1g008060/Cg1g013250/Cg1g017890/Cg1g017900/Cg2g001370/Cg2g001400/Cg2g001440/Cg2g001460/Cg2g031930/Cg2g033370/Cg2g040360/Cg3g005370/Cg3g025260/Cg4g018220/Cg5g018160/Cg5g026680/Cg6g002810/Cg8g000790/Cg8g000800/Cg8g018420/Cg8g018440/Cg9g028020	24	7	17
Biological process	GO:0018107	peptidyl-threonine phosphorylation	6/763	14/13230	7.26315e-05	0.0103863	0.00954982	Cg1g021330/Cg4g001480/Cg4g024570/Cg5g040140/Cg6g010350/Cg7g003410	6	5	1
Biological process	GO:0018210	peptidyl-threonine modification	6/763	14/13230	7.26315e-05	0.0103863	0.00954982	Cg1g021330/Cg4g001480/Cg4g024570/Cg5g040140/Cg6g010350/Cg7g003410	6	5	1
Biological process	GO:0006633	fatty acid biosynthetic process	22/763	156/13230	8.77111e-05	0.0114975	0.0105715	Cg1g011060/Cg1g012760/Cg1g012870/Cg1g012880/Cg2g001710/Cg2g031250/Cg2g032940/Cg2g037340/Cg2g039010/Cg4g020570/Cg5g032200/Cg5g033500/Cg5g038890/Cg5g042320/Cg6g008420/Cg6g012790/Cg6g025700/Cg7g005560/Cg7g022330/Cg8g024230/Cg9g005280/Cg9g028010	22	18	4
Biological process	GO:0009636	response to toxic substance	21/763	147/13230	0.000104472	0.0118357	0.0108825	Cg1g013020/Cg1g017540/Cg2g013180/Cg2g033970/Cg2g039210/Cg2g039220/Cg5g006140/Cg5g017120/Cg5g040920/Cg6g003160/Cg6g005300/Cg7g000300/Cg7g012360/Cg8g010170/Cg8g021870/Cg8g023290/Cg8g023310/Cg9g005390/Cg9g008200/Cg9g008210/Cg9g008220	21	12	9
Biological process	GO:0016052	carbohydrate catabolic process	24/763	180/13230	0.00010534	0.0118357	0.0108825	Cg1g000850/Cg1g013250/Cg1g013660/Cg2g017760/Cg2g031930/Cg2g033370/Cg2g040360/Cg2g044960/Cg3g005210/Cg3g020270/Cg3g023860/Cg4g004610/Cg4g018220/Cg4g020710/Cg5g000260/Cg5g018160/Cg5g026680/Cg5g039550/Cg5g040000/Cg7g014460/Cg7g014530/Cg8g000790/Cg8g000800/Cg9g028020	24	12	12
Biological process	GO:0035384	thioester biosynthetic process	5/763	11/13230	0.000217277	0.0205137	0.0188616	Cg4g020570/Cg5g000260/Cg5g040000/Cg7g014530/Cg9g001500	5	5	0
Biological process	GO:0071616	acyl-CoA biosynthetic process	5/763	11/13230	0.000217277	0.0205137	0.0188616	Cg4g020570/Cg5g000260/Cg5g040000/Cg7g014530/Cg9g001500	5	5	0
Biological process	GO:0006022	aminoglycan metabolic process	8/763	30/13230	0.000221699	0.0205137	0.0188616	Cg1g000850/Cg5g011010/Cg5g026680/Cg8g000790/Cg8g000800/Cg8g018420/Cg8g018440/Cg9g028020	8	2	6
Biological process	GO:0006820	anion transport	29/763	250/13230	0.000258783	0.0226148	0.0207934	Cg1g014390/Cg1g015500/Cg1g027590/Cg1g028990/Cg2g005960/Cg2g006980/Cg2g024030/Cg2g042640/Cg3g016920/Cg3g025680/Cg4g003460/Cg4g004500/Cg4g005670/Cg4g019610/Cg4g020040/Cg4g020720/Cg5g005990/Cg6g006550/Cg6g008210/Cg6g020190/Cg6g024940/Cg6g025180/Cg7g000680/Cg8g002920/Cg8g018300/Cg9g006210/Cg9g007850/Cg9g027820/CgUng003130	29	18	11
Biological process	GO:1900140	regulation of seedling development	14/763	84/13230	0.000292911	0.02425	0.022297	Cg1g005520/Cg1g026820/Cg2g041170/Cg3g002240/Cg3g022490/Cg4g013580/Cg5g035910/Cg6g015730/Cg7g004470/Cg8g023080/Cg9g001400/Cg9g001430/Cg9g006330/Cg9g026850	14	10	4
Biological process	GO:0010029	regulation of seed germination	13/763	76/13230	0.000367759	0.0289243	0.0265948	Cg1g005520/Cg2g041170/Cg3g002240/Cg3g022490/Cg4g013580/Cg5g035910/Cg6g015730/Cg7g004470/Cg8g023080/Cg9g001400/Cg9g001430/Cg9g006330/Cg9g026850	13	10	3
Biological process	GO:0019748	secondary metabolic process	38/763	370/13230	0.000390053	0.0292168	0.0268638	Cg1g003260/Cg1g005540/Cg1g013420/Cg1g022000/Cg2g020180/Cg2g030490/Cg2g039210/Cg2g039220/Cg2g040740/Cg3g001470/Cg3g008040/Cg3g008470/Cg4g007030/Cg4g011200/Cg4g014320/Cg4g018830/Cg4g022000/Cg5g005950/Cg5g028510/Cg5g030310/Cg5g040280/Cg5g040470/Cg6g002800/Cg6g024890/Cg7g003640/Cg7g012360/Cg7g016460/Cg7g017070/Cg7g019950/Cg8g007190/Cg8g023290/Cg8g023310/Cg9g008200/Cg9g008210/Cg9g008220/Cg9g025440/CgU…	38	16	22
Biological process	GO:0006091	generation of precursor metabolites and energy	28/763	248/13230	0.000509952	0.0359746	0.0330773	Cg1g013660/Cg2g008710/Cg2g014580/Cg2g020050/Cg2g021790/Cg2g025410/Cg2g044430/Cg2g044450/Cg2g044960/Cg3g005210/Cg3g012900/Cg3g020270/Cg3g025200/Cg4g004610/Cg4g017260/Cg4g022640/Cg5g000260/Cg5g001280/Cg5g023620/Cg5g031660/Cg5g040000/Cg6g006850/Cg6g016110/Cg6g024950/Cg7g006420/Cg7g014530/Cg8g013250/Cg9g013180	28	14	14
Biological process	GO:0000272	polysaccharide catabolic process	16/763	110/13230	0.000549912	0.0359746	0.0330773	Cg1g000850/Cg1g013250/Cg2g017760/Cg2g031930/Cg2g033370/Cg2g040360/Cg3g023860/Cg4g018220/Cg4g020710/Cg5g018160/Cg5g026680/Cg5g039550/Cg7g014460/Cg8g000790/Cg8g000800/Cg9g028020	16	4	12
Biological process	GO:0009739	response to gibberellin	16/763	110/13230	0.000549912	0.0359746	0.0330773	Cg3g022490/Cg4g014320/Cg4g022720/Cg6g015730/Cg7g010980/Cg7g019960/Cg8g005300/Cg8g023080/Cg8g023310/Cg9g001400/Cg9g001430/Cg9g008200/Cg9g008210/Cg9g008220/Cg9g027550/CgUng002190	16	8	8
Biological process	GO:0006026	aminoglycan catabolic process	7/763	27/13230	0.000663232	0.0359746	0.0330773	Cg1g000850/Cg5g026680/Cg8g000790/Cg8g000800/Cg8g018420/Cg8g018440/Cg9g028020	7	1	6
Biological process	GO:0006030	chitin metabolic process	7/763	27/13230	0.000663232	0.0359746	0.0330773	Cg1g000850/Cg5g026680/Cg8g000790/Cg8g000800/Cg8g018420/Cg8g018440/Cg9g028020	7	1	6
Biological process	GO:0006032	chitin catabolic process	7/763	27/13230	0.000663232	0.0359746	0.0330773	Cg1g000850/Cg5g026680/Cg8g000790/Cg8g000800/Cg8g018420/Cg8g018440/Cg9g028020	7	1	6
Biological process	GO:0046348	amino sugar catabolic process	7/763	27/13230	0.000663232	0.0359746	0.0330773	Cg1g000850/Cg5g026680/Cg8g000790/Cg8g000800/Cg8g018420/Cg8g018440/Cg9g028020	7	1	6
Biological process	GO:1901072	glucosamine-containing compound catabolic process	7/763	27/13230	0.000663232	0.0359746	0.0330773	Cg1g000850/Cg5g026680/Cg8g000790/Cg8g000800/Cg8g018420/Cg8g018440/Cg9g028020	7	1	6
Biological process	GO:1901071	glucosamine-containing compound metabolic process	7/763	28/13230	0.00084082	0.044087	0.0405364	Cg1g000850/Cg5g026680/Cg8g000790/Cg8g000800/Cg8g018420/Cg8g018440/Cg9g028020	7	1	6
Biological process	GO:0009407	toxin catabolic process	6/763	21/13230	0.000926766	0.0470259	0.0432386	Cg7g012360/Cg8g023290/Cg8g023310/Cg9g008200/Cg9g008210/Cg9g008220	6	1	5
Biological process	GO:0046677	response to antibiotic	31/763	300/13230	0.00117713	0.0574069	0.0527835	Cg1g013020/Cg1g013070/Cg1g015970/Cg1g017540/Cg2g013180/Cg2g039210/Cg2g039220/Cg2g042710/Cg4g014320/Cg4g018830/Cg4g019030/Cg4g024590/Cg5g006140/Cg5g040470/Cg5g040920/Cg7g000300/Cg7g001180/Cg7g006930/Cg7g008140/Cg7g022060/Cg8g007780/Cg8g010170/Cg8g021870/Cg8g023290/Cg9g005390/Cg9g007340/Cg9g009100/Cg9g023220/Cg9g027550/Cg9g029620/CgUng002190	31	20	11
Biological process	GO:0006720	isoprenoid metabolic process	28/763	262/13230	0.00120434	0.0574069	0.0527835	Cg1g001690/Cg1g022010/Cg2g010080/Cg2g016400/Cg2g020490/Cg2g023660/Cg2g040820/Cg2g044860/Cg2g044950/Cg3g002160/Cg4g002980/Cg4g014320/Cg4g020280/Cg4g020290/Cg4g020410/Cg4g020420/Cg4g020450/Cg5g009320/Cg5g015010/Cg6g006870/Cg6g018390/Cg6g024890/Cg8g023200/Cg8g024010/Cg9g015880/CgUng002190/CgUng003780/CgUng019660	28	14	14
Biological process	GO:0098656	anion transmembrane transport	16/763	119/13230	0.00130836	0.060531	0.0556561	Cg1g015500/Cg1g028990/Cg2g005960/Cg2g024030/Cg2g042640/Cg3g016920/Cg3g025680/Cg4g005670/Cg4g019610/Cg4g020720/Cg6g020190/Cg6g024940/Cg7g000680/Cg8g018300/Cg9g007850/CgUng003130	16	10	6
Biological process	GO:0015698	inorganic anion transport	12/763	77/13230	0.00143315	0.0644098	0.0592224	Cg1g014390/Cg1g028990/Cg2g006980/Cg3g025680/Cg4g003460/Cg4g005670/Cg4g019610/Cg4g020720/Cg6g025180/Cg8g002920/Cg9g006210/Cg9g027820	12	8	4
Biological process	GO:0008299	isoprenoid biosynthetic process	26/763	241/13230	0.00154986	0.0646477	0.0594412	Cg1g022010/Cg2g016400/Cg2g020490/Cg2g023660/Cg2g040820/Cg2g044860/Cg2g044950/Cg3g002160/Cg4g002980/Cg4g014320/Cg4g020280/Cg4g020290/Cg4g020410/Cg4g020420/Cg4g020450/Cg5g009320/Cg5g015010/Cg6g006870/Cg6g018390/Cg6g024890/Cg8g023200/Cg8g024010/Cg9g015880/CgUng002190/CgUng003780/CgUng019660	26	12	14
Biological process	GO:0006636	unsaturated fatty acid biosynthetic process	6/763	23/13230	0.00156174	0.0646477	0.0594412	Cg1g011060/Cg1g012760/Cg1g012870/Cg1g012880/Cg6g012790/Cg8g024230	6	6	0
Biological process	GO:0033559	unsaturated fatty acid metabolic process	6/763	23/13230	0.00156174	0.0646477	0.0594412	Cg1g011060/Cg1g012760/Cg1g012870/Cg1g012880/Cg6g012790/Cg8g024230	6	6	0
Biological process	GO:0006749	glutathione metabolic process	8/763	40/13230	0.0017471	0.0704665	0.0647913	Cg5g017120/Cg6g003160/Cg7g012360/Cg8g023290/Cg8g023310/Cg9g008200/Cg9g008210/Cg9g008220	8	2	6
Biological process	GO:0009642	response to light intensity	15/763	113/13230	0.00208039	0.0818115	0.0752227	Cg1g013020/Cg1g017540/Cg1g026820/Cg2g014580/Cg2g024030/Cg2g042640/Cg4g007030/Cg4g010270/Cg6g024950/Cg7g000300/Cg8g000920/Cg8g021870/Cg8g024330/Cg9g005390/Cg9g006330	15	9	6
Biological process	GO:0010038	response to metal ion	31/763	312/13230	0.0021933	0.0841477	0.0773707	Cg2g033970/Cg2g039210/Cg2g039220/Cg3g001470/Cg3g008040/Cg3g008470/Cg3g013480/Cg5g007370/Cg5g009780/Cg5g018670/Cg5g035270/Cg6g003160/Cg6g006900/Cg6g017180/Cg6g019480/Cg7g003640/Cg7g004440/Cg7g004470/Cg7g004490/Cg7g006810/Cg7g012360/Cg7g014460/Cg8g004670/Cg8g023310/Cg8g024060/Cg9g008200/Cg9g008210/Cg9g008220/Cg9g026850/Cg9g027550/Cg9g028010	31	16	15
Biological process	GO:0019684	photosynthesis, light reaction	13/763	92/13230	0.00230389	0.0862863	0.0793371	Cg2g014580/Cg2g020050/Cg2g021790/Cg2g025410/Cg2g044430/Cg2g044450/Cg4g017260/Cg5g001280/Cg5g023620/Cg6g006850/Cg6g024950/Cg7g006420/Cg8g013250	13	1	12
Biological process	GO:0098754	detoxification	7/763	33/13230	0.00235936	0.0863086	0.0793576	Cg2g033970/Cg7g012360/Cg8g023290/Cg8g023310/Cg9g008200/Cg9g008210/Cg9g008220	7	1	6
Biological process	GO:0010817	regulation of hormone levels	33/763	341/13230	0.0024632	0.0880596	0.0809675	Cg1g001690/Cg1g003960/Cg1g009640/Cg1g012930/Cg1g017890/Cg1g017900/Cg2g013180/Cg2g023660/Cg2g037340/Cg2g044860/Cg3g016650/Cg3g017880/Cg3g021510/Cg3g023440/Cg3g023850/Cg4g018790/Cg4g018940/Cg4g021380/Cg4g024570/Cg5g004060/Cg5g016500/Cg5g021790/Cg5g021820/Cg5g030310/Cg6g017830/Cg6g024720/Cg7g001270/Cg7g004010/Cg7g007580/Cg7g016040/Cg7g021600/Cg7g022650/Cg8g024170	33	21	12
Biological process	GO:0044550	secondary metabolite biosynthetic process	28/763	276/13230	0.0026048	0.0908769	0.0835579	Cg1g003260/Cg1g005540/Cg1g013420/Cg1g022000/Cg2g020180/Cg2g030490/Cg2g039210/Cg2g039220/Cg3g001470/Cg3g008040/Cg3g008470/Cg4g007030/Cg4g011200/Cg4g018830/Cg5g005950/Cg5g028510/Cg5g030310/Cg5g040280/Cg5g040470/Cg6g002800/Cg6g024890/Cg7g003640/Cg7g016460/Cg7g017070/Cg7g019950/Cg8g007190/Cg9g025440/CgUng005990	28	13	15
Biological process	GO:0006873	cellular ion homeostasis	17/763	139/13230	0.00265756	0.0908769	0.0835579	Cg1g001350/Cg1g013420/Cg2g033970/Cg2g046420/Cg3g006140/Cg3g015470/Cg4g013580/Cg5g002200/Cg5g009340/Cg5g035270/Cg6g006900/Cg6g017180/Cg7g014560/Cg7g022080/Cg8g024060/Cg9g000590/Cg9g027820	17	9	8
Biological process	GO:0097305	response to alcohol	44/763	498/13230	0.00311889	0.104383	0.0959767	Cg1g001510/Cg1g007430/Cg1g012650/Cg2g013180/Cg2g041170/Cg2g044230/Cg3g013260/Cg3g020400/Cg4g014320/Cg4g018610/Cg4g018830/Cg4g020560/Cg5g000500/Cg5g006140/Cg5g013320/Cg5g018510/Cg5g035250/Cg5g035910/Cg5g040260/Cg5g040470/Cg6g009750/Cg6g015730/Cg6g019920/Cg7g000680/Cg7g002520/Cg7g016280/Cg7g019960/Cg7g022060/Cg8g010170/Cg8g018420/Cg8g018440/Cg8g023080/Cg8g023310/Cg9g001400/Cg9g001430/Cg9g008200/Cg9…	44	28	16
Biological process	GO:0009737	response to abscisic acid	43/763	488/13230	0.00363031	0.118968	0.109387	Cg1g001510/Cg1g007430/Cg1g012650/Cg2g013180/Cg2g041170/Cg2g044230/Cg3g013260/Cg3g020400/Cg4g014320/Cg4g018610/Cg4g018830/Cg4g020560/Cg5g000500/Cg5g006140/Cg5g013320/Cg5g018510/Cg5g035250/Cg5g035910/Cg5g040260/Cg5g040470/Cg6g009750/Cg6g015730/Cg6g019920/Cg7g000680/Cg7g002520/Cg7g016280/Cg7g019960/Cg7g022060/Cg8g018420/Cg8g018440/Cg8g023080/Cg8g023310/Cg9g001400/Cg9g001430/Cg9g008200/Cg9g008210/Cg9…	43	27	16
Biological process	GO:0048639	positive regulation of developmental growth	4/763	12/13230	0.00374212	0.12013	0.110455	Cg4g014320/Cg7g016460/Cg7g017070/CgUng002190	4	2	2
Biological process	GO:0042542	response to hydrogen peroxide	10/763	65/13230	0.00384044	0.12082	0.11109	Cg1g013020/Cg1g017540/Cg2g013180/Cg2g039210/Cg2g039220/Cg5g006140/Cg5g040920/Cg7g000300/Cg8g021870/Cg9g005390	10	8	2
Biological process	GO:0006040	amino sugar metabolic process	7/763	36/13230	0.00396721	0.122361	0.112507	Cg1g000850/Cg5g026680/Cg8g000790/Cg8g000800/Cg8g018420/Cg8g018440/Cg9g028020	7	1	6
Biological process	GO:0017001	antibiotic catabolic process	11/763	77/13230	0.00447242	0.127063	0.116829	Cg1g002980/Cg1g008060/Cg1g017890/Cg1g017900/Cg2g001370/Cg2g001400/Cg2g001440/Cg2g001460/Cg3g005370/Cg3g025260/Cg6g002810	11	5	6
Biological process	GO:0006721	terpenoid metabolic process	23/763	222/13230	0.00466447	0.127063	0.116829	Cg1g001690/Cg1g022010/Cg2g010080/Cg2g016400/Cg2g023660/Cg2g044860/Cg2g044950/Cg3g002160/Cg4g002980/Cg4g014320/Cg4g020280/Cg4g020290/Cg4g020410/Cg4g020420/Cg4g020450/Cg5g009320/Cg5g015010/Cg6g018390/Cg8g023200/Cg9g015880/CgUng002190/CgUng003780/CgUng019660	23	9	14
Biological process	GO:0016998	cell wall macromolecule catabolic process	5/763	20/13230	0.0047244	0.127063	0.116829	Cg1g000850/Cg5g026680/Cg5g039550/Cg8g000790/Cg8g000800	5	1	4
Biological process	GO:0006096	glycolytic process	8/763	47/13230	0.00500748	0.127063	0.116829	Cg1g013660/Cg2g044960/Cg3g005210/Cg3g020270/Cg4g004610/Cg5g000260/Cg5g040000/Cg7g014530	8	8	0
Biological process	GO:0006757	ATP generation from ADP	8/763	47/13230	0.00500748	0.127063	0.116829	Cg1g013660/Cg2g044960/Cg3g005210/Cg3g020270/Cg4g004610/Cg5g000260/Cg5g040000/Cg7g014530	8	8	0
Biological process	GO:0009135	purine nucleoside diphosphate metabolic process	8/763	47/13230	0.00500748	0.127063	0.116829	Cg1g013660/Cg2g044960/Cg3g005210/Cg3g020270/Cg4g004610/Cg5g000260/Cg5g040000/Cg7g014530	8	8	0
Biological process	GO:0009179	purine ribonucleoside diphosphate metabolic process	8/763	47/13230	0.00500748	0.127063	0.116829	Cg1g013660/Cg2g044960/Cg3g005210/Cg3g020270/Cg4g004610/Cg5g000260/Cg5g040000/Cg7g014530	8	8	0
Biological process	GO:0009185	ribonucleoside diphosphate metabolic process	8/763	47/13230	0.00500748	0.127063	0.116829	Cg1g013660/Cg2g044960/Cg3g005210/Cg3g020270/Cg4g004610/Cg5g000260/Cg5g040000/Cg7g014530	8	8	0
Biological process	GO:0042866	pyruvate biosynthetic process	8/763	47/13230	0.00500748	0.127063	0.116829	Cg1g013660/Cg2g044960/Cg3g005210/Cg3g020270/Cg4g004610/Cg5g000260/Cg5g040000/Cg7g014530	8	8	0
Biological process	GO:0046031	ADP metabolic process	8/763	47/13230	0.00500748	0.127063	0.116829	Cg1g013660/Cg2g044960/Cg3g005210/Cg3g020270/Cg4g004610/Cg5g000260/Cg5g040000/Cg7g014530	8	8	0
Biological process	GO:0010218	response to far red light	9/763	57/13230	0.00500819	0.127063	0.116829	Cg1g012930/Cg1g018640/Cg4g002180/Cg4g006940/Cg5g023620/Cg6g006850/Cg6g024720/Cg9g002820/Cg9g006330	9	6	3
Biological process	GO:0042493	response to drug	43/763	498/13230	0.00520923	0.130065	0.11959	Cg1g002990/Cg1g008180/Cg1g013020/Cg1g013070/Cg1g015970/Cg1g017540/Cg2g013180/Cg2g029090/Cg2g039210/Cg2g039220/Cg2g042710/Cg3g014460/Cg4g008110/Cg4g014320/Cg4g018830/Cg4g019030/Cg4g020040/Cg4g024590/Cg5g006140/Cg5g040470/Cg5g040920/Cg5g044340/Cg6g000930/Cg6g014500/Cg6g015730/Cg7g000300/Cg7g001180/Cg7g006930/Cg7g008140/Cg7g022060/Cg8g007780/Cg8g010170/Cg8g021870/Cg8g023290/Cg9g005390/Cg9g007340/Cg9…	43	27	16
Biological process	GO:0009751	response to salicylic acid	22/763	213/13230	0.0057816	0.142101	0.130657	Cg1g013070/Cg1g015970/Cg2g042710/Cg4g014320/Cg4g018830/Cg4g019030/Cg4g024590/Cg5g006140/Cg5g040470/Cg5g040920/Cg7g001180/Cg7g006930/Cg7g008140/Cg7g022060/Cg8g007780/Cg8g023290/Cg9g007340/Cg9g009100/Cg9g023220/Cg9g027550/Cg9g029620/CgUng002190	22	11	11
Biological process	GO:0055082	cellular chemical homeostasis	18/763	163/13230	0.00606492	0.14472	0.133065	Cg1g001350/Cg1g013420/Cg2g033970/Cg2g046420/Cg3g006140/Cg3g015470/Cg4g000260/Cg4g013580/Cg5g002200/Cg5g009340/Cg5g035270/Cg6g006900/Cg6g017180/Cg7g014560/Cg7g022080/Cg8g024060/Cg9g000590/Cg9g027820	18	10	8
Biological process	GO:0016114	terpenoid biosynthetic process	21/763	201/13230	0.00607216	0.14472	0.133065	Cg1g022010/Cg2g016400/Cg2g023660/Cg2g044860/Cg2g044950/Cg3g002160/Cg4g002980/Cg4g014320/Cg4g020280/Cg4g020290/Cg4g020410/Cg4g020420/Cg4g020450/Cg5g009320/Cg5g015010/Cg6g018390/Cg8g023200/Cg9g015880/CgUng002190/CgUng003780/CgUng019660	21	7	14
Biological process	GO:0006165	nucleoside diphosphate phosphorylation	8/763	49/13230	0.00649088	0.15239	0.140117	Cg1g013660/Cg2g044960/Cg3g005210/Cg3g020270/Cg4g004610/Cg5g000260/Cg5g040000/Cg7g014530	8	8	0
Biological process	GO:0009733	response to auxin	30/763	324/13230	0.00708017	0.159142	0.146326	Cg1g000490/Cg1g010480/Cg1g012930/Cg1g021380/Cg1g022000/Cg2g020780/Cg2g022120/Cg2g026720/Cg2g043490/Cg3g017880/Cg3g023440/Cg4g002180/Cg4g006940/Cg4g018940/Cg4g021810/Cg5g006140/Cg5g016500/Cg5g036600/Cg5g038680/Cg6g006550/Cg6g009060/Cg6g017830/Cg6g024720/Cg7g016040/Cg8g023310/Cg9g008200/Cg9g008210/Cg9g008220/Cg9g025440/CgUng005390	30	18	12
Biological process	GO:0010030	positive regulation of seed germination	5/763	22/13230	0.00729303	0.159142	0.146326	Cg2g041170/Cg3g002240/Cg8g023080/Cg9g006330/Cg9g026850	5	4	1
Biological process	GO:0010187	negative regulation of seed germination	5/763	22/13230	0.00729303	0.159142	0.146326	Cg1g005520/Cg6g015730/Cg7g004470/Cg9g001400/Cg9g001430	5	3	2
Biological process	GO:0009132	nucleoside diphosphate metabolic process	8/763	50/13230	0.00734683	0.159142	0.146326	Cg1g013660/Cg2g044960/Cg3g005210/Cg3g020270/Cg4g004610/Cg5g000260/Cg5g040000/Cg7g014530	8	8	0
Biological process	GO:0046939	nucleotide phosphorylation	8/763	50/13230	0.00734683	0.159142	0.146326	Cg1g013660/Cg2g044960/Cg3g005210/Cg3g020270/Cg4g004610/Cg5g000260/Cg5g040000/Cg7g014530	8	8	0
Biological process	GO:0042743	hydrogen peroxide metabolic process	12/763	94/13230	0.00764179	0.159142	0.146326	Cg1g002980/Cg1g008060/Cg2g001370/Cg2g001400/Cg2g001440/Cg2g001460/Cg3g005370/Cg3g025260/Cg5g021790/Cg5g021820/Cg6g002810/Cg9g022040	12	3	9
Biological process	GO:0006637	acyl-CoA metabolic process	6/763	31/13230	0.00768902	0.159142	0.146326	Cg4g020570/Cg5g000260/Cg5g002560/Cg5g040000/Cg7g014530/Cg9g001500	6	5	1
Biological process	GO:0009226	nucleotide-sugar biosynthetic process	6/763	31/13230	0.00768902	0.159142	0.146326	Cg5g009980/Cg5g011010/Cg5g037390/Cg6g019480/Cg7g002280/Cg9g002760	6	5	1
Biological process	GO:0035383	thioester metabolic process	6/763	31/13230	0.00768902	0.159142	0.146326	Cg4g020570/Cg5g000260/Cg5g002560/Cg5g040000/Cg7g014530/Cg9g001500	6	5	1
Biological process	GO:0042744	hydrogen peroxide catabolic process	9/763	61/13230	0.00787024	0.160262	0.147355	Cg1g002980/Cg1g008060/Cg2g001370/Cg2g001400/Cg2g001440/Cg2g001460/Cg3g005370/Cg3g025260/Cg6g002810	9	3	6
Biological process	GO:0048316	seed development	42/763	496/13230	0.00794688	0.160262	0.147355	Cg1g001510/Cg1g008660/Cg1g011060/Cg1g012760/Cg1g012870/Cg1g012880/Cg1g013420/Cg1g015520/Cg1g029540/Cg2g008400/Cg2g038980/Cg2g039820/Cg2g042600/Cg2g043490/Cg3g020940/Cg3g022490/Cg4g015080/Cg4g020560/Cg5g001740/Cg5g009780/Cg5g016050/Cg5g016500/Cg5g018670/Cg5g035250/Cg5g036570/Cg5g040280/Cg6g010520/Cg6g015730/Cg6g016110/Cg6g019480/Cg6g020410/Cg7g020900/Cg7g021600/Cg7g022060/Cg8g022340/Cg8g023080/Cg9…	42	27	15
Biological process	GO:0019725	cellular homeostasis	26/763	274/13230	0.00862213	0.162468	0.149383	Cg1g001350/Cg1g013420/Cg2g023200/Cg2g033970/Cg2g042710/Cg2g046420/Cg3g006140/Cg3g015470/Cg3g022900/Cg3g024580/Cg4g000260/Cg4g013580/Cg5g002200/Cg5g009340/Cg5g035270/Cg5g036730/Cg6g006900/Cg6g017180/Cg7g014560/Cg7g022080/Cg8g024060/Cg9g000590/Cg9g001500/Cg9g003330/Cg9g003340/Cg9g027820	26	15	11
Biological process	GO:0009637	response to blue light	9/763	62/13230	0.00874924	0.162468	0.149383	Cg1g012930/Cg3g022430/Cg4g010270/Cg5g003510/Cg5g023620/Cg6g006850/Cg6g024720/Cg8g007040/Cg9g006330	9	2	7
Biological process	GO:0048580	regulation of post-embryonic development	31/763	343/13230	0.00877385	0.162468	0.149383	Cg1g005520/Cg1g026820/Cg2g017880/Cg2g020660/Cg2g041050/Cg2g041170/Cg3g000530/Cg3g000580/Cg3g002240/Cg3g014040/Cg3g017880/Cg3g022490/Cg4g001550/Cg4g013580/Cg4g015080/Cg4g022380/Cg5g002420/Cg5g024880/Cg5g035910/Cg5g043600/Cg6g015730/Cg7g004470/Cg8g005300/Cg8g007040/Cg8g023080/Cg9g001400/Cg9g001430/Cg9g002820/Cg9g002970/Cg9g006330/Cg9g026850	31	18	13
Biological process	GO:0033866	nucleoside bisphosphate biosynthetic process	5/763	23/13230	0.00888506	0.162468	0.149383	Cg4g020570/Cg5g000260/Cg5g040000/Cg7g014530/Cg9g001500	5	5	0
Biological process	GO:0034030	ribonucleoside bisphosphate biosynthetic process	5/763	23/13230	0.00888506	0.162468	0.149383	Cg4g020570/Cg5g000260/Cg5g040000/Cg7g014530/Cg9g001500	5	5	0
Biological process	GO:0034033	purine nucleoside bisphosphate biosynthetic process	5/763	23/13230	0.00888506	0.162468	0.149383	Cg4g020570/Cg5g000260/Cg5g040000/Cg7g014530/Cg9g001500	5	5	0
Biological process	GO:0042447	hormone catabolic process	5/763	23/13230	0.00888506	0.162468	0.149383	Cg1g017890/Cg1g017900/Cg4g018790/Cg4g021380/Cg5g004060	5	3	2
Biological process	GO:0019742	pentacyclic triterpenoid metabolic process	4/763	15/13230	0.00898583	0.162468	0.149383	Cg1g022010/Cg4g020280/Cg4g020410/CgUng019660	4	1	3
Biological process	GO:0019745	pentacyclic triterpenoid biosynthetic process	4/763	15/13230	0.00898583	0.162468	0.149383	Cg1g022010/Cg4g020280/Cg4g020410/CgUng019660	4	1	3
Biological process	GO:0009166	nucleotide catabolic process	8/763	52/13230	0.00931035	0.166422	0.153019	Cg1g013660/Cg2g044960/Cg3g005210/Cg3g020270/Cg4g004610/Cg5g000260/Cg5g040000/Cg7g014530	8	8	0
Biological process	GO:0010114	response to red light	9/763	63/13230	0.00970067	0.171451	0.157643	Cg1g005520/Cg4g002180/Cg4g006940/Cg5g002420/Cg5g023620/Cg5g030310/Cg6g006850/Cg9g002820/Cg9g006330	9	6	3
Biological process	GO:0055076	transition metal ion homeostasis	14/763	121/13230	0.00982483	0.171716	0.157887	Cg1g001350/Cg2g033970/Cg2g046420/Cg3g000750/Cg3g006140/Cg3g015470/Cg5g002200/Cg5g009340/Cg5g018670/Cg5g041700/Cg6g006900/Cg6g017180/Cg7g014560/Cg8g024060	14	7	7
Biological process	GO:0009644	response to high light intensity	8/763	53/13230	0.0104272	0.17937	0.164924	Cg1g013020/Cg1g017540/Cg6g024950/Cg7g000300/Cg8g000920/Cg8g021870/Cg9g005390/Cg9g006330	8	7	1
Biological process	GO:0009668	plastid membrane organization	6/763	33/13230	0.0104908	0.17937	0.164924	Cg4g020280/Cg4g020410/Cg6g006870/Cg6g024950/Cg8g024010/CgUng019660	6	3	3
Biological process	GO:0060918	auxin transport	10/763	75/13230	0.0106249	0.179524	0.165066	Cg1g012930/Cg3g017880/Cg3g023440/Cg4g018940/Cg4g024570/Cg5g016500/Cg6g017830/Cg6g024720/Cg7g016040/Cg7g021600	10	7	3
Biological process	GO:0018298	protein-chromophore linkage	9/763	64/13230	0.0107281	0.179524	0.165066	Cg2g020050/Cg2g021790/Cg2g025410/Cg2g044430/Cg2g044450/Cg4g000360/Cg5g023620/Cg6g006850/Cg7g006420	9	1	8
Biological process	GO:0048878	chemical homeostasis	29/763	321/13230	0.0110639	0.183194	0.16844	Cg1g000490/Cg1g001350/Cg1g001690/Cg1g009640/Cg1g013420/Cg1g026820/Cg2g033970/Cg2g046420/Cg3g000750/Cg3g006140/Cg3g015470/Cg3g017880/Cg4g000260/Cg4g013580/Cg5g002200/Cg5g009340/Cg5g018670/Cg5g035270/Cg5g040140/Cg5g041700/Cg6g006900/Cg6g017180/Cg6g017830/Cg7g014560/Cg7g022080/Cg8g024060/Cg9g000590/Cg9g007850/Cg9g027820	29	15	14
Biological process	GO:0006825	copper ion transport	4/763	16/13230	0.0114435	0.187506	0.172405	Cg6g005770/Cg8g023350/Cg8g023360/Cg8g023380	4	1	3
Biological process	GO:1901292	nucleoside phosphate catabolic process	8/763	54/13230	0.0116403	0.188764	0.173562	Cg1g013660/Cg2g044960/Cg3g005210/Cg3g020270/Cg4g004610/Cg5g000260/Cg5g040000/Cg7g014530	8	8	0
Biological process	GO:0006090	pyruvate metabolic process	9/763	65/13230	0.011835	0.189964	0.174665	Cg1g013660/Cg2g044960/Cg3g005210/Cg3g020270/Cg4g004610/Cg5g000260/Cg5g040000/Cg7g014530/Cg9g001500	9	9	0
Biological process	GO:0046916	cellular transition metal ion homeostasis	11/763	88/13230	0.0121129	0.190857	0.175486	Cg1g001350/Cg2g033970/Cg2g046420/Cg3g006140/Cg3g015470/Cg5g002200/Cg5g009340/Cg6g006900/Cg6g017180/Cg7g014560/Cg8g024060	11	6	5
Biological process	GO:0009404	toxin metabolic process	6/763	34/13230	0.0121333	0.190857	0.175486	Cg7g012360/Cg8g023290/Cg8g023310/Cg9g008200/Cg9g008210/Cg9g008220	6	1	5
Biological process	GO:0051187	cofactor catabolic process	12/763	100/13230	0.0122988	0.191544	0.176118	Cg1g002980/Cg1g008060/Cg2g001370/Cg2g001400/Cg2g001440/Cg2g001460/Cg3g005370/Cg3g025260/Cg5g009510/Cg5g017120/Cg5g020710/Cg6g002810	12	6	6
Biological process	GO:0014070	response to organic cyclic compound	29/763	324/13230	0.0124642	0.192218	0.176737	Cg1g013070/Cg1g015970/Cg1g026820/Cg1g028040/Cg2g042710/Cg3g021510/Cg4g014320/Cg4g018830/Cg4g019030/Cg4g022720/Cg4g024590/Cg5g006140/Cg5g009820/Cg5g040470/Cg5g040920/Cg7g001180/Cg7g006930/Cg7g008140/Cg7g022060/Cg8g007780/Cg8g010170/Cg8g023290/Cg9g005160/Cg9g007340/Cg9g009100/Cg9g023220/Cg9g027550/Cg9g029620/CgUng002190	29	14	15
Biological process	GO:0010540	basipetal auxin transport	5/763	25/13230	0.0127564	0.194814	0.179124	Cg1g012930/Cg3g017880/Cg4g024570/Cg6g024720/Cg7g021600	5	4	1
Biological process	GO:0006754	ATP biosynthetic process	10/763	78/13230	0.0138294	0.207178	0.190492	Cg1g013420/Cg1g013660/Cg2g044960/Cg3g005210/Cg3g020270/Cg4g004610/Cg5g000260/Cg5g040000/Cg7g014530/Cg9g013190	10	8	2
Biological process	GO:0009914	hormone transport	10/763	78/13230	0.0138294	0.207178	0.190492	Cg1g012930/Cg3g017880/Cg3g023440/Cg4g018940/Cg4g024570/Cg5g016500/Cg6g017830/Cg6g024720/Cg7g016040/Cg7g021600	10	7	3
Biological process	GO:0046496	nicotinamide nucleotide metabolic process	11/763	91/13230	0.0153419	0.227668	0.209333	Cg1g013660/Cg2g044960/Cg3g005210/Cg3g014370/Cg3g020270/Cg4g004610/Cg4g017260/Cg5g000260/Cg5g040000/Cg7g014530/Cg7g016170	11	8	3
Biological process	GO:0009408	response to heat	19/763	193/13230	0.0158877	0.230102	0.211571	Cg1g013020/Cg1g017540/Cg3g002240/Cg3g013020/Cg5g037790/Cg7g000300/Cg7g004440/Cg7g004470/Cg7g004490/Cg8g012260/Cg8g021870/Cg8g022260/Cg8g023310/Cg9g005390/Cg9g006330/Cg9g008200/Cg9g008210/Cg9g008220/CgUng003480	19	12	7
Biological process	GO:0006865	amino acid transport	8/763	57/13230	0.0159024	0.230102	0.211571	Cg3g016920/Cg4g004500/Cg5g005990/Cg6g006550/Cg6g020190/Cg6g024940/Cg8g018300/Cg9g007850	8	5	3
Biological process	GO:0009225	nucleotide-sugar metabolic process	6/763	36/13230	0.0159448	0.230102	0.211571	Cg5g009980/Cg5g011010/Cg5g037390/Cg6g019480/Cg7g002280/Cg9g002760	6	5	1
Biological process	GO:0009743	response to carbohydrate	12/763	104/13230	0.0164438	0.230151	0.211615	Cg2g024030/Cg3g005210/Cg3g020940/Cg4g000260/Cg5g006140/Cg5g009860/Cg5g038890/Cg5g040140/Cg6g015730/Cg6g019480/Cg7g020900/Cg8g024330	12	7	5
Biological process	GO:0019362	pyridine nucleotide metabolic process	11/763	92/13230	0.0165502	0.230151	0.211615	Cg1g013660/Cg2g044960/Cg3g005210/Cg3g014370/Cg3g020270/Cg4g004610/Cg4g017260/Cg5g000260/Cg5g040000/Cg7g014530/Cg7g016170	11	8	3
Biological process	GO:0030003	cellular cation homeostasis	14/763	129/13230	0.0166354	0.230151	0.211615	Cg1g001350/Cg1g013420/Cg2g033970/Cg2g046420/Cg3g006140/Cg3g015470/Cg4g013580/Cg5g002200/Cg5g009340/Cg6g006900/Cg6g017180/Cg7g014560/Cg8g024060/Cg9g000590	14	7	7
Biological process	GO:0040009	regulation of growth rate	3/763	10/13230	0.0168958	0.230151	0.211615	Cg1g000490/Cg7g016460/Cg7g017070	3	2	1
Biological process	GO:0010431	seed maturation	9/763	69/13230	0.0171284	0.230151	0.211615	Cg1g001510/Cg3g022490/Cg4g015080/Cg4g020560/Cg5g035250/Cg7g022060/Cg8g023080/Cg9g002460/Cg9g028010	9	7	2
Biological process	GO:0046434	organophosphate catabolic process	9/763	69/13230	0.0171284	0.230151	0.211615	Cg1g013660/Cg2g044960/Cg3g005210/Cg3g020270/Cg4g004610/Cg5g000260/Cg5g040000/Cg7g014530/Cg7g022080	9	9	0
Biological process	GO:0050801	ion homeostasis	22/763	235/13230	0.0171434	0.230151	0.211615	Cg1g001350/Cg1g013420/Cg2g033970/Cg2g046420/Cg3g000750/Cg3g006140/Cg3g015470/Cg4g013580/Cg5g002200/Cg5g009340/Cg5g018670/Cg5g035270/Cg5g040140/Cg5g041700/Cg6g006900/Cg6g017180/Cg7g014560/Cg7g022080/Cg8g024060/Cg9g000590/Cg9g007850/Cg9g027820	22	10	12
Biological process	GO:0042592	homeostatic process	38/763	462/13230	0.0172099	0.230151	0.211615	Cg1g000490/Cg1g001350/Cg1g001690/Cg1g009640/Cg1g013420/Cg1g026820/Cg2g023200/Cg2g033970/Cg2g042710/Cg2g046420/Cg3g000750/Cg3g006140/Cg3g015470/Cg3g017880/Cg3g022900/Cg3g024580/Cg4g000260/Cg4g013580/Cg5g002200/Cg5g009340/Cg5g018670/Cg5g035270/Cg5g036730/Cg5g040140/Cg5g041700/Cg6g006900/Cg6g011730/Cg6g017180/Cg6g017830/Cg7g014560/Cg7g022080/Cg8g024060/Cg9g000590/Cg9g001500/Cg9g003330/Cg9g003340/Cg9…	38	21	17
Biological process	GO:0019359	nicotinamide nucleotide biosynthetic process	8/763	58/13230	0.0175456	0.230151	0.211615	Cg1g013660/Cg2g044960/Cg3g005210/Cg3g020270/Cg4g004610/Cg5g000260/Cg5g040000/Cg7g014530	8	8	0
Biological process	GO:0006084	acetyl-CoA metabolic process	4/763	18/13230	0.0175576	0.230151	0.211615	Cg5g000260/Cg5g040000/Cg7g014530/Cg9g001500	4	4	0
Biological process	GO:0009937	regulation of gibberellic acid mediated signaling pathway	4/763	18/13230	0.0175576	0.230151	0.211615	Cg3g022490/Cg8g023080/Cg9g001400/Cg9g001430	4	3	1
Biological process	GO:0009266	response to temperature stimulus	38/763	464/13230	0.0183052	0.237967	0.218802	Cg1g005520/Cg1g011060/Cg1g012760/Cg1g012870/Cg1g012880/Cg1g013020/Cg1g017540/Cg2g044230/Cg3g002240/Cg3g012900/Cg3g013020/Cg3g014040/Cg4g007030/Cg5g006140/Cg5g013320/Cg5g037790/Cg5g040140/Cg6g002060/Cg6g005300/Cg7g000300/Cg7g000680/Cg7g004440/Cg7g004470/Cg7g004490/Cg7g005560/Cg8g005300/Cg8g012260/Cg8g021870/Cg8g022260/Cg8g023310/Cg9g005390/Cg9g006330/Cg9g008130/Cg9g008200/Cg9g008210/Cg9g008220/Cg9…	38	23	15
Biological process	GO:0072525	pyridine-containing compound biosynthetic process	9/763	70/13230	0.0186854	0.240919	0.221516	Cg1g013660/Cg2g044960/Cg3g005210/Cg3g014370/Cg3g020270/Cg4g004610/Cg5g000260/Cg5g040000/Cg7g014530	9	8	1
Biological process	GO:0006875	cellular metal ion homeostasis	12/763	106/13230	0.0188745	0.241379	0.221939	Cg1g001350/Cg2g033970/Cg2g046420/Cg3g006140/Cg3g015470/Cg4g013580/Cg5g002200/Cg5g009340/Cg6g006900/Cg6g017180/Cg7g014560/Cg8g024060	12	7	5
Biological process	GO:0009734	auxin-activated signaling pathway	19/763	197/13230	0.0193244	0.24514	0.225397	Cg1g000490/Cg1g010480/Cg1g012930/Cg1g021380/Cg3g017880/Cg3g023440/Cg4g002180/Cg4g006940/Cg4g018940/Cg4g021810/Cg5g006140/Cg5g016500/Cg5g036600/Cg6g006550/Cg6g009060/Cg6g017830/Cg6g024720/Cg7g016040/CgUng005390	19	11	8
Biological process	GO:0009813	flavonoid biosynthetic process	13/763	119/13230	0.01956	0.246143	0.226319	Cg1g022000/Cg2g009540/Cg2g042810/Cg5g017830/Cg5g038100/Cg5g038890/Cg5g043310/Cg6g014140/Cg6g018450/Cg9g017520/Cg9g025440/Cg9g027860/CgUng005990	13	11	2
Biological process	GO:0009687	abscisic acid metabolic process	5/763	28/13230	0.0204728	0.248941	0.228892	Cg1g001690/Cg2g044950/Cg4g002980/Cg4g014320/CgUng002190	5	2	3
Biological process	GO:0043288	apocarotenoid metabolic process	5/763	28/13230	0.0204728	0.248941	0.228892	Cg1g001690/Cg2g044950/Cg4g002980/Cg4g014320/CgUng002190	5	2	3
Biological process	GO:1902644	tertiary alcohol metabolic process	5/763	28/13230	0.0204728	0.248941	0.228892	Cg1g001690/Cg2g044950/Cg4g002980/Cg4g014320/CgUng002190	5	2	3
Biological process	GO:0048825	cotyledon development	6/763	38/13230	0.0205117	0.248941	0.228892	Cg1g029540/Cg2g008400/Cg5g001740/Cg5g016500/Cg6g020410/Cg7g020900	6	1	5
Biological process	GO:0009415	response to water	27/763	309/13230	0.0205736	0.248941	0.228892	Cg1g001510/Cg1g007100/Cg2g013180/Cg2g024840/Cg2g032010/Cg2g044230/Cg3g013260/Cg4g014320/Cg4g024570/Cg5g000500/Cg5g018510/Cg5g035910/Cg5g040260/Cg5g044850/Cg5g044860/Cg6g005300/Cg6g013740/Cg6g014500/Cg6g015730/Cg6g020070/Cg6g024890/Cg7g000680/Cg7g016280/Cg8g007900/Cg9g026770/Cg9g027820/CgUng002190	27	22	5
Biological process	GO:0019363	pyridine nucleotide biosynthetic process	8/763	60/13230	0.0211913	0.250651	0.230464	Cg1g013660/Cg2g044960/Cg3g005210/Cg3g020270/Cg4g004610/Cg5g000260/Cg5g040000/Cg7g014530	8	8	0
Biological process	GO:0048826	cotyledon morphogenesis	4/763	19/13230	0.0212484	0.250651	0.230464	Cg1g029540/Cg2g008400/Cg6g020410/Cg7g020900	4	0	4
Biological process	GO:0005984	disaccharide metabolic process	7/763	49/13230	0.0214145	0.250651	0.230464	Cg4g002030/Cg4g018060/Cg4g022560/Cg5g004730/Cg5g008610/Cg5g008630/Cg9g002460	7	6	1
Biological process	GO:0009718	anthocyanin-containing compound biosynthetic process	7/763	49/13230	0.0214145	0.250651	0.230464	Cg2g042810/Cg5g017830/Cg5g038890/Cg6g014140/Cg6g018450/Cg9g017520/Cg9g027860	7	5	2
Biological process	GO:0042445	hormone metabolic process	24/763	268/13230	0.0215117	0.250651	0.230464	Cg1g001690/Cg1g003960/Cg1g009640/Cg1g017890/Cg1g017900/Cg2g013180/Cg2g023660/Cg2g037340/Cg2g044860/Cg3g016650/Cg3g021510/Cg3g023440/Cg3g023850/Cg4g018790/Cg4g021380/Cg5g004060/Cg5g021790/Cg5g021820/Cg5g030310/Cg7g001270/Cg7g004010/Cg7g007580/Cg7g022650/Cg8g024170	24	15	9
Biological process	GO:0080182	histone H3-K4 trimethylation	3/763	11/13230	0.0222519	0.257369	0.236641	Cg3g000530/Cg3g000580/Cg5g033500	3	1	2
Biological process	GO:0055065	metal ion homeostasis	16/763	161/13230	0.0235501	0.268827	0.247177	Cg1g001350/Cg2g033970/Cg2g046420/Cg3g000750/Cg3g006140/Cg3g015470/Cg4g013580/Cg5g002200/Cg5g009340/Cg5g018670/Cg5g040140/Cg5g041700/Cg6g006900/Cg6g017180/Cg7g014560/Cg8g024060	16	8	8
Biological process	GO:0048581	negative regulation of post-embryonic development	11/763	97/13230	0.0236823	0.268827	0.247177	Cg1g005520/Cg2g020660/Cg3g014040/Cg3g017880/Cg4g022380/Cg6g015730/Cg7g004470/Cg8g005300/Cg8g023080/Cg9g001400/Cg9g001430	11	6	5
Biological process	GO:0072593	reactive oxygen species metabolic process	14/763	135/13230	0.0237552	0.268827	0.247177	Cg1g002980/Cg1g008060/Cg2g001370/Cg2g001400/Cg2g001440/Cg2g001460/Cg3g005370/Cg3g025260/Cg5g009340/Cg5g021790/Cg5g021820/Cg6g002810/Cg7g019960/Cg9g022040	14	5	9
Biological process	GO:0009145	purine nucleoside triphosphate biosynthetic process	10/763	86/13230	0.0258683	0.288588	0.265346	Cg1g013420/Cg1g013660/Cg2g044960/Cg3g005210/Cg3g020270/Cg4g004610/Cg5g000260/Cg5g040000/Cg7g014530/Cg9g013190	10	8	2
Biological process	GO:0009206	purine ribonucleoside triphosphate biosynthetic process	10/763	86/13230	0.0258683	0.288588	0.265346	Cg1g013420/Cg1g013660/Cg2g044960/Cg3g005210/Cg3g020270/Cg4g004610/Cg5g000260/Cg5g040000/Cg7g014530/Cg9g013190	10	8	2
Biological process	GO:0006979	response to oxidative stress	26/763	302/13230	0.0267741	0.296589	0.272703	Cg1g002980/Cg1g008060/Cg1g013020/Cg1g017540/Cg1g027590/Cg2g001370/Cg2g001400/Cg2g001440/Cg2g001460/Cg2g013180/Cg2g023200/Cg2g039210/Cg2g039220/Cg3g005370/Cg3g025260/Cg4g007030/Cg5g006140/Cg5g040920/Cg6g002810/Cg6g008210/Cg7g000300/Cg7g001180/Cg8g021870/Cg9g005390/Cg9g006690/Cg9g029620	26	14	12
Biological process	GO:0009414	response to water deprivation	26/763	303/13230	0.027751	0.305261	0.280676	Cg1g001510/Cg1g007100/Cg2g013180/Cg2g024840/Cg2g032010/Cg2g044230/Cg3g013260/Cg4g014320/Cg4g024570/Cg5g000500/Cg5g018510/Cg5g035910/Cg5g040260/Cg5g044850/Cg5g044860/Cg6g005300/Cg6g013740/Cg6g014500/Cg6g015730/Cg6g020070/Cg6g024890/Cg7g000680/Cg7g016280/Cg9g026770/Cg9g027820/CgUng002190	26	21	5
Biological process	GO:0042304	regulation of fatty acid biosynthetic process	3/763	12/13230	0.0284218	0.310468	0.285464	Cg2g037340/Cg5g033500/Cg5g038890	3	2	1
Biological process	GO:0046890	regulation of lipid biosynthetic process	6/763	41/13230	0.0289033	0.310785	0.285756	Cg2g037340/Cg3g021510/Cg4g014320/Cg5g033500/Cg5g038890/CgUng002190	6	3	3
Biological process	GO:0072524	pyridine-containing compound metabolic process	11/763	100/13230	0.0289124	0.310785	0.285756	Cg1g013660/Cg2g044960/Cg3g005210/Cg3g014370/Cg3g020270/Cg4g004610/Cg4g017260/Cg5g000260/Cg5g040000/Cg7g014530/Cg7g016170	11	8	3
Biological process	GO:0098771	inorganic ion homeostasis	19/763	206/13230	0.0291394	0.310785	0.285756	Cg1g001350/Cg1g013420/Cg2g033970/Cg2g046420/Cg3g000750/Cg3g006140/Cg3g015470/Cg4g013580/Cg5g002200/Cg5g009340/Cg5g018670/Cg5g040140/Cg5g041700/Cg6g006900/Cg6g017180/Cg7g014560/Cg7g022080/Cg8g024060/Cg9g000590	19	9	10
Biological process	GO:0009688	abscisic acid biosynthetic process	4/763	21/13230	0.0299601	0.310785	0.285756	Cg2g044950/Cg4g002980/Cg4g014320/CgUng002190	4	1	3
Biological process	GO:0043289	apocarotenoid biosynthetic process	4/763	21/13230	0.0299601	0.310785	0.285756	Cg2g044950/Cg4g002980/Cg4g014320/CgUng002190	4	1	3
Biological process	GO:1902645	tertiary alcohol biosynthetic process	4/763	21/13230	0.0299601	0.310785	0.285756	Cg2g044950/Cg4g002980/Cg4g014320/CgUng002190	4	1	3
Biological process	GO:0071396	cellular response to lipid	30/763	363/13230	0.0299952	0.310785	0.285756	Cg1g001510/Cg1g007430/Cg1g012650/Cg1g026820/Cg1g028040/Cg2g013180/Cg2g041170/Cg3g013260/Cg3g020400/Cg3g021510/Cg3g022490/Cg4g014320/Cg4g022720/Cg5g006140/Cg5g009820/Cg5g035910/Cg6g009750/Cg6g015730/Cg7g000680/Cg7g002520/Cg7g019960/Cg7g022060/Cg8g005300/Cg8g023080/Cg9g001400/Cg9g001430/Cg9g005160/Cg9g026770/CgUng002190/CgUng003480	30	18	12
Biological process	GO:0010565	regulation of cellular ketone metabolic process	8/763	64/13230	0.0300314	0.310785	0.285756	Cg2g037340/Cg3g023440/Cg4g014320/Cg5g021790/Cg5g021820/Cg5g033500/Cg5g038890/CgUng002190	8	4	4
Biological process	GO:0032504	multicellular organism reproduction	16/763	166/13230	0.0302472	0.310972	0.285928	Cg1g001510/Cg2g037340/Cg2g042600/Cg3g022490/Cg4g015080/Cg4g020560/Cg5g035250/Cg6g005770/Cg6g010520/Cg7g022060/Cg8g023080/Cg8g023350/Cg8g023360/Cg8g023380/Cg9g002460/Cg9g028010	16	9	7
Biological process	GO:0055080	cation homeostasis	18/763	194/13230	0.0314392	0.317922	0.292318	Cg1g001350/Cg1g013420/Cg2g033970/Cg2g046420/Cg3g000750/Cg3g006140/Cg3g015470/Cg4g013580/Cg5g002200/Cg5g009340/Cg5g018670/Cg5g040140/Cg5g041700/Cg6g006900/Cg6g017180/Cg7g014560/Cg8g024060/Cg9g000590	18	8	10
Biological process	GO:0032350	regulation of hormone metabolic process	7/763	53/13230	0.031571	0.317922	0.292318	Cg2g037340/Cg3g021510/Cg3g023440/Cg5g021790/Cg5g021820/Cg7g001270/Cg8g024170	7	2	5
Biological process	GO:1901136	carbohydrate derivative catabolic process	7/763	53/13230	0.031571	0.317922	0.292318	Cg1g000850/Cg5g026680/Cg8g000790/Cg8g000800/Cg8g018420/Cg8g018440/Cg9g028020	7	1	6
Biological process	GO:0009631	cold acclimation	6/763	42/13230	0.0321358	0.317922	0.292318	Cg1g011060/Cg1g012760/Cg1g012870/Cg1g012880/Cg2g044230/Cg3g012900	6	6	0
Biological process	GO:0034219	carbohydrate transmembrane transport	6/763	42/13230	0.0321358	0.317922	0.292318	Cg1g003980/Cg2g024030/Cg2g039930/Cg2g042640/Cg5g036300/Cg8g000200	6	3	3
Biological process	GO:0045490	pectin catabolic process	6/763	42/13230	0.0321358	0.317922	0.292318	Cg1g013250/Cg2g031930/Cg2g033370/Cg2g040360/Cg4g018220/Cg5g018160	6	1	5
Biological process	GO:0009845	seed germination	15/763	155/13230	0.0340613	0.334865	0.307896	Cg1g005520/Cg2g041170/Cg3g002240/Cg3g022490/Cg4g013580/Cg5g032390/Cg5g035270/Cg5g035910/Cg6g015730/Cg7g004470/Cg8g023080/Cg9g001400/Cg9g001430/Cg9g006330/Cg9g026850	15	12	3
Biological process	GO:0000041	transition metal ion transport	7/763	54/13230	0.0345394	0.335271	0.308269	Cg5g036300/Cg6g005770/Cg6g017180/Cg8g022750/Cg8g023350/Cg8g023360/Cg8g023380	7	3	4
Biological process	GO:0071365	cellular response to auxin stimulus	19/763	210/13230	0.0345416	0.335271	0.308269	Cg1g000490/Cg1g010480/Cg1g012930/Cg1g021380/Cg3g017880/Cg3g023440/Cg4g002180/Cg4g006940/Cg4g018940/Cg4g021810/Cg5g006140/Cg5g016500/Cg5g036600/Cg6g006550/Cg6g009060/Cg6g017830/Cg6g024720/Cg7g016040/CgUng005390	19	11	8
Biological process	GO:0051094	positive regulation of developmental process	12/763	116/13230	0.0352026	0.335271	0.308269	Cg1g026820/Cg2g041170/Cg3g002240/Cg4g014320/Cg4g022380/Cg7g016460/Cg7g017070/Cg8g007040/Cg8g023080/Cg9g006330/Cg9g026850/CgUng002190	12	6	6
Biological process	GO:1901001	negative regulation of response to salt stress	3/763	13/13230	0.0354	0.335271	0.308269	Cg4g014320/Cg5g009780/CgUng002190	3	2	1
Biological process	GO:0033865	nucleoside bisphosphate metabolic process	6/763	43/13230	0.0355946	0.335271	0.308269	Cg4g020570/Cg5g000260/Cg5g002560/Cg5g040000/Cg7g014530/Cg9g001500	6	5	1
Biological process	GO:0033875	ribonucleoside bisphosphate metabolic process	6/763	43/13230	0.0355946	0.335271	0.308269	Cg4g020570/Cg5g000260/Cg5g002560/Cg5g040000/Cg7g014530/Cg9g001500	6	5	1
Biological process	GO:0034032	purine nucleoside bisphosphate metabolic process	6/763	43/13230	0.0355946	0.335271	0.308269	Cg4g020570/Cg5g000260/Cg5g002560/Cg5g040000/Cg7g014530/Cg9g001500	6	5	1
Biological process	GO:0016999	antibiotic metabolic process	16/763	170/13230	0.0365441	0.342166	0.314609	Cg1g002980/Cg1g008060/Cg1g017890/Cg1g017900/Cg2g001370/Cg2g001400/Cg2g001440/Cg2g001460/Cg2g008710/Cg3g005370/Cg3g025260/Cg5g021790/Cg5g021820/Cg6g002810/Cg9g001560/Cg9g022040	16	6	10
Biological process	GO:0016098	monoterpenoid metabolic process	5/763	33/13230	0.0390873	0.357853	0.329033	Cg3g002160/Cg5g009320/Cg5g015010/Cg8g023200/CgUng003780	5	3	2
Biological process	GO:0016099	monoterpenoid biosynthetic process	5/763	33/13230	0.0390873	0.357853	0.329033	Cg3g002160/Cg5g009320/Cg5g015010/Cg8g023200/CgUng003780	5	3	2
Biological process	GO:1903959	regulation of anion transmembrane transport	5/763	33/13230	0.0390873	0.357853	0.329033	Cg1g015500/Cg2g005960/Cg6g020190/Cg7g000680/CgUng003130	5	2	3
Biological process	GO:0010039	response to iron ion	6/763	44/13230	0.0392837	0.357853	0.329033	Cg3g001470/Cg3g008040/Cg3g008470/Cg5g018670/Cg6g017180/Cg7g003640	6	1	5
Biological process	GO:0090351	seedling development	16/763	172/13230	0.0400272	0.357853	0.329033	Cg1g005520/Cg1g026820/Cg2g041170/Cg3g002240/Cg3g022490/Cg4g013580/Cg5g032390/Cg5g035270/Cg5g035910/Cg6g015730/Cg7g004470/Cg8g023080/Cg9g001400/Cg9g001430/Cg9g006330/Cg9g026850	16	12	4
Biological process	GO:0062012	regulation of small molecule metabolic process	9/763	80/13230	0.0402672	0.357853	0.329033	Cg2g037340/Cg3g005210/Cg3g023440/Cg4g014320/Cg5g021790/Cg5g021820/Cg5g033500/Cg5g038890/CgUng002190	9	5	4
Biological process	GO:0009902	chloroplast relocation	4/763	23/13230	0.0404945	0.357853	0.329033	Cg1g013650/Cg2g038560/Cg3g022430/Cg6g016530	4	3	1
Biological process	GO:0045927	positive regulation of growth	4/763	23/13230	0.0404945	0.357853	0.329033	Cg4g014320/Cg7g016460/Cg7g017070/CgUng002190	4	2	2
Biological process	GO:0048235	pollen sperm cell differentiation	4/763	23/13230	0.0404945	0.357853	0.329033	Cg6g005770/Cg8g023350/Cg8g023360/Cg8g023380	4	1	3
Biological process	GO:0051667	establishment of plastid localization	4/763	23/13230	0.0404945	0.357853	0.329033	Cg1g013650/Cg2g038560/Cg3g022430/Cg6g016530	4	3	1
Biological process	GO:0042537	benzene-containing compound metabolic process	7/763	56/13230	0.0410178	0.359719	0.330748	Cg1g017890/Cg1g017900/Cg4g018830/Cg5g021790/Cg5g021820/Cg5g040470/Cg7g001180	7	4	3
Biological process	GO:0009201	ribonucleoside triphosphate biosynthetic process	10/763	93/13230	0.0413805	0.359719	0.330748	Cg1g013420/Cg1g013660/Cg2g044960/Cg3g005210/Cg3g020270/Cg4g004610/Cg5g000260/Cg5g040000/Cg7g014530/Cg9g013190	10	8	2
Biological process	GO:1901615	organic hydroxy compound metabolic process	22/763	257/13230	0.0413917	0.359719	0.330748	Cg1g001690/Cg1g009640/Cg1g013420/Cg1g017890/Cg1g017900/Cg2g007490/Cg2g010080/Cg2g020490/Cg2g044950/Cg3g014370/Cg3g021510/Cg4g002980/Cg4g010230/Cg4g014320/Cg5g021790/Cg5g021820/Cg5g036570/Cg5g038100/Cg6g006870/Cg7g022080/Cg8g024010/CgUng002190	22	13	9
Biological process	GO:0009861	jasmonic acid and ethylene-dependent systemic resistance	3/763	14/13230	0.0431727	0.360138	0.331133	Cg1g013070/Cg2g028290/Cg2g043870	3	2	1
Biological process	GO:0019217	regulation of fatty acid metabolic process	3/763	14/13230	0.0431727	0.360138	0.331133	Cg2g037340/Cg5g033500/Cg5g038890	3	2	1
Biological process	GO:0043467	regulation of generation of precursor metabolites and energy	3/763	14/13230	0.0431727	0.360138	0.331133	Cg3g005210/Cg4g017260/Cg6g024950	3	2	1
Biological process	GO:0048579	negative regulation of long-day photoperiodism, flowering	3/763	14/13230	0.0431727	0.360138	0.331133	Cg2g020660/Cg4g022380/Cg8g005300	3	1	2
Biological process	GO:0090354	regulation of auxin metabolic process	3/763	14/13230	0.0431727	0.360138	0.331133	Cg3g023440/Cg7g001270/Cg8g024170	3	2	1
Biological process	GO:1900618	regulation of shoot system morphogenesis	3/763	14/13230	0.0431727	0.360138	0.331133	Cg4g014320/Cg6g019270/CgUng002190	3	2	1
Biological process	GO:0048437	floral organ development	15/763	160/13230	0.0432042	0.360138	0.331133	Cg1g005520/Cg1g009640/Cg1g012930/Cg1g026820/Cg2g037340/Cg2g041420/Cg2g041470/Cg5g009780/Cg5g043600/Cg6g024720/Cg7g016460/Cg7g017070/Cg7g019070/Cg8g014140/Cg8g024170	15	8	7
Biological process	GO:0000302	response to reactive oxygen species	13/763	133/13230	0.0432715	0.360138	0.331133	Cg1g013020/Cg1g017540/Cg1g027590/Cg2g013180/Cg2g039210/Cg2g039220/Cg5g006140/Cg5g040920/Cg6g002810/Cg6g008210/Cg7g000300/Cg8g021870/Cg9g005390	13	10	3
Biological process	GO:0006714	sesquiterpenoid metabolic process	5/763	34/13230	0.0437345	0.362076	0.332915	Cg1g001690/Cg2g044950/Cg4g002980/Cg4g014320/CgUng002190	5	2	3
Biological process	GO:0006733	oxidoreduction coenzyme metabolic process	11/763	107/13230	0.0442361	0.364311	0.334971	Cg1g013660/Cg2g044960/Cg3g005210/Cg3g014370/Cg3g020270/Cg4g004610/Cg4g017260/Cg5g000260/Cg5g040000/Cg7g014530/Cg7g016170	11	8	3
Biological process	GO:0009690	cytokinin metabolic process	4/763	24/13230	0.0464531	0.376653	0.346319	Cg3g023850/Cg4g018790/Cg5g004060/Cg7g022650	4	2	2
Biological process	GO:0019750	chloroplast localization	4/763	24/13230	0.0464531	0.376653	0.346319	Cg1g013650/Cg2g038560/Cg3g022430/Cg6g016530	4	3	1
Biological process	GO:0051644	plastid localization	4/763	24/13230	0.0464531	0.376653	0.346319	Cg1g013650/Cg2g038560/Cg3g022430/Cg6g016530	4	3	1
Biological process	GO:1905392	plant organ morphogenesis	23/763	275/13230	0.0469481	0.378714	0.348214	Cg1g000490/Cg1g007200/Cg1g013660/Cg1g015520/Cg1g026820/Cg1g029540/Cg2g008400/Cg2g019680/Cg2g020780/Cg2g026720/Cg3g006140/Cg3g017880/Cg4g004610/Cg4g014320/Cg5g003510/Cg5g033500/Cg5g043600/Cg6g017070/Cg6g020410/Cg7g020900/Cg7g021600/Cg9g005280/CgUng002190	23	13	10
Biological process	GO:0071695	anatomical structure maturation	15/763	162/13230	0.0473084	0.379674	0.349096	Cg1g001510/Cg2g040360/Cg3g017880/Cg3g022490/Cg4g015080/Cg4g020560/Cg5g022340/Cg5g022450/Cg5g035250/Cg6g017070/Cg7g021600/Cg7g022060/Cg8g023080/Cg9g002460/Cg9g028010	15	11	4
Biological process	GO:0044070	regulation of anion transport	5/763	35/13230	0.0486988	0.388849	0.357532	Cg1g015500/Cg2g005960/Cg6g020190/Cg7g000680/CgUng003130	5	2	3
Biological process	GO:0051239	regulation of multicellular organismal process	37/763	485/13230	0.0495388	0.393559	0.361863	Cg1g005520/Cg1g015520/Cg1g026820/Cg2g017880/Cg2g020660/Cg2g041050/Cg2g041170/Cg3g000530/Cg3g000580/Cg3g002240/Cg3g014040/Cg3g017880/Cg3g022490/Cg4g001550/Cg4g013580/Cg4g014320/Cg4g015080/Cg4g022380/Cg5g002420/Cg5g024880/Cg5g035910/Cg5g043600/Cg6g015730/Cg6g019270/Cg7g004470/Cg7g016460/Cg7g017070/Cg8g005300/Cg8g007040/Cg8g023080/Cg9g001400/Cg9g001430/Cg9g002820/Cg9g002970/Cg9g006330/Cg9g026850/CgU…	37	21	16
Biological process	GO:2000026	regulation of multicellular organismal development	35/763	455/13230	0.049901	0.394443	0.362676	Cg1g005520/Cg1g015520/Cg1g026820/Cg2g017880/Cg2g020660/Cg2g041050/Cg2g041170/Cg3g000530/Cg3g000580/Cg3g002240/Cg3g014040/Cg3g017880/Cg3g022490/Cg4g001550/Cg4g013580/Cg4g014320/Cg4g015080/Cg4g022380/Cg5g002420/Cg5g024880/Cg5g035910/Cg5g043600/Cg6g015730/Cg6g019270/Cg7g004470/Cg8g005300/Cg8g007040/Cg8g023080/Cg9g001400/Cg9g001430/Cg9g002820/Cg9g002970/Cg9g006330/Cg9g026850/CgUng002190	35	20	15
Biological process	GO:0009812	flavonoid metabolic process	13/763	136/13230	0.050227	0.395035	0.36322	Cg1g022000/Cg2g009540/Cg2g042810/Cg5g017830/Cg5g038100/Cg5g038890/Cg5g043310/Cg6g014140/Cg6g018450/Cg9g017520/Cg9g025440/Cg9g027860/CgUng005990	13	11	2
Biological process	GO:0035556	intracellular signal transduction	37/763	486/13230	0.0507847	0.397435	0.365427	Cg1g002990/Cg1g012650/Cg1g013070/Cg1g013900/Cg1g019920/Cg1g021330/Cg2g019900/Cg3g005210/Cg3g011680/Cg3g017880/Cg4g001480/Cg4g001690/Cg4g004100/Cg4g007230/Cg4g015400/Cg4g017840/Cg4g022490/Cg4g024570/Cg5g001740/Cg5g009860/Cg5g016500/Cg5g037790/Cg5g040140/Cg5g044100/Cg5g044340/Cg6g010350/Cg6g011730/Cg7g003410/Cg7g014820/Cg7g021600/Cg8g003980/Cg8g010170/Cg8g024150/Cg8g024170/Cg9g008980/Cg9g014450/Cg9…	37	24	13
Biological process	GO:0018023	peptidyl-lysine trimethylation	3/763	15/13230	0.0517194	0.398797	0.36668	Cg3g000530/Cg3g000580/Cg5g033500	3	1	2
Biological process	GO:0055062	phosphate ion homeostasis	3/763	15/13230	0.0517194	0.398797	0.36668	Cg6g006900/Cg7g022080/Cg8g024060	3	1	2
Biological process	GO:0072506	trivalent inorganic anion homeostasis	3/763	15/13230	0.0517194	0.398797	0.36668	Cg6g006900/Cg7g022080/Cg8g024060	3	1	2
Biological process	GO:0005985	sucrose metabolic process	4/763	25/13230	0.0528715	0.401772	0.369415	Cg4g002030/Cg4g018060/Cg5g008630/Cg9g002460	4	4	0
Biological process	GO:0008284	positive regulation of cell proliferation	4/763	25/13230	0.0528715	0.401772	0.369415	Cg2g019720/Cg2g019730/Cg7g016460/Cg7g017070	4	3	1
Biological process	GO:0046351	disaccharide biosynthetic process	4/763	25/13230	0.0528715	0.401772	0.369415	Cg4g002030/Cg4g022560/Cg5g004730/Cg5g008610	4	3	1
Biological process	GO:0009142	nucleoside triphosphate biosynthetic process	10/763	98/13230	0.0557343	0.415179	0.381742	Cg1g013420/Cg1g013660/Cg2g044960/Cg3g005210/Cg3g020270/Cg4g004610/Cg5g000260/Cg5g040000/Cg7g014530/Cg9g013190	10	8	2
Biological process	GO:0010941	regulation of cell death	10/763	98/13230	0.0557343	0.415179	0.381742	Cg1g023140/Cg1g026820/Cg2g045760/Cg4g001550/Cg5g006050/Cg5g006300/Cg5g017860/Cg5g026310/Cg9g022040/Cg9g029620	10	4	6
Biological process	GO:0048609	multicellular organismal reproductive process	14/763	152/13230	0.0559876	0.415179	0.381742	Cg1g001510/Cg2g037340/Cg3g022490/Cg4g015080/Cg4g020560/Cg5g035250/Cg6g005770/Cg7g022060/Cg8g023080/Cg8g023350/Cg8g023360/Cg8g023380/Cg9g002460/Cg9g028010	14	8	6
Biological process	GO:0009740	gibberellic acid mediated signaling pathway	7/763	60/13230	0.0562195	0.415179	0.381742	Cg3g022490/Cg4g022720/Cg7g019960/Cg8g005300/Cg8g023080/Cg9g001400/Cg9g001430	7	4	3
Biological process	GO:0010476	gibberellin mediated signaling pathway	7/763	60/13230	0.0562195	0.415179	0.381742	Cg3g022490/Cg4g022720/Cg7g019960/Cg8g005300/Cg8g023080/Cg9g001400/Cg9g001430	7	4	3
Biological process	GO:0071370	cellular response to gibberellin stimulus	7/763	60/13230	0.0562195	0.415179	0.381742	Cg3g022490/Cg4g022720/Cg7g019960/Cg8g005300/Cg8g023080/Cg9g001400/Cg9g001430	7	4	3
Biological process	GO:0002239	response to oomycetes	8/763	73/13230	0.0584193	0.429409	0.394826	Cg1g017890/Cg1g017900/Cg2g043590/Cg3g011250/Cg4g007030/Cg6g005040/Cg8g022210/Cg9g022040	8	3	5
Biological process	GO:0055046	microgametogenesis	5/763	37/13230	0.0595836	0.433912	0.398966	Cg6g005770/Cg8g023350/Cg8g023360/Cg8g023380/Cg9g021740	5	2	3
Biological process	GO:0071281	cellular response to iron ion	5/763	37/13230	0.0595836	0.433912	0.398966	Cg3g001470/Cg3g008040/Cg3g008470/Cg6g017180/Cg7g003640	5	1	4
Biological process	GO:0005992	trehalose biosynthetic process	3/763	16/13230	0.0610139	0.43624	0.401107	Cg4g022560/Cg5g004730/Cg5g008610	3	2	1
Biological process	GO:0055083	monovalent inorganic anion homeostasis	3/763	16/13230	0.0610139	0.43624	0.401107	Cg6g006900/Cg7g022080/Cg8g024060	3	1	2
Biological process	GO:0072505	divalent inorganic anion homeostasis	3/763	16/13230	0.0610139	0.43624	0.401107	Cg6g006900/Cg7g022080/Cg8g024060	3	1	2
Biological process	GO:0009744	response to sucrose	6/763	49/13230	0.0612899	0.43624	0.401107	Cg2g024030/Cg3g005210/Cg3g020940/Cg5g038890/Cg7g020900/Cg8g024330	6	4	2
Biological process	GO:0019216	regulation of lipid metabolic process	6/763	49/13230	0.0612899	0.43624	0.401107	Cg2g037340/Cg3g021510/Cg4g014320/Cg5g033500/Cg5g038890/CgUng002190	6	3	3
Biological process	GO:0009308	amine metabolic process	10/763	101/13230	0.0657488	0.454748	0.418124	Cg3g023440/Cg3g023850/Cg4g018790/Cg5g004060/Cg5g026120/Cg5g030310/Cg5g038890/Cg7g001180/Cg7g001270/Cg7g022650	10	5	5
Biological process	GO:0051240	positive regulation of multicellular organismal process	10/763	101/13230	0.0657488	0.454748	0.418124	Cg1g026820/Cg2g041170/Cg3g002240/Cg4g022380/Cg7g016460/Cg7g017070/Cg8g007040/Cg8g023080/Cg9g006330/Cg9g026850	10	5	5
Biological process	GO:0045229	external encapsulating structure organization	33/763	436/13230	0.0663846	0.454748	0.418124	Cg1g007100/Cg1g013250/Cg1g015500/Cg1g015520/Cg1g026820/Cg2g017560/Cg2g020180/Cg2g031930/Cg2g033370/Cg2g040340/Cg2g040360/Cg2g044240/Cg3g023440/Cg3g023860/Cg4g000800/Cg4g008420/Cg4g012010/Cg4g018220/Cg5g000440/Cg5g009980/Cg5g018160/Cg5g030310/Cg6g008750/Cg7g014460/Cg7g014840/Cg7g019950/Cg7g021600/Cg8g014060/Cg9g006130/Cg9g007480/Cg9g026970/CgUng005990/CgUng006010	33	15	18
Biological process	GO:0034285	response to disaccharide	6/763	50/13230	0.0664152	0.454748	0.418124	Cg2g024030/Cg3g005210/Cg3g020940/Cg5g038890/Cg7g020900/Cg8g024330	6	4	2
Biological process	GO:0009873	ethylene-activated signaling pathway	15/763	170/13230	0.0664506	0.454748	0.418124	Cg1g013070/Cg1g019920/Cg3g005210/Cg3g017880/Cg4g001690/Cg4g004100/Cg4g007230/Cg4g015400/Cg4g017840/Cg5g001740/Cg5g037790/Cg5g044100/Cg5g044340/Cg7g014820/Cg9g022880	15	7	8
Biological process	GO:0043269	regulation of ion transport	8/763	75/13230	0.0664531	0.454748	0.418124	Cg1g015500/Cg2g005960/Cg4g005670/Cg4g019610/Cg5g040140/Cg6g020190/Cg7g000680/CgUng003130	8	4	4
Biological process	GO:0071241	cellular response to inorganic substance	8/763	75/13230	0.0664531	0.454748	0.418124	Cg2g006980/Cg3g001470/Cg3g008040/Cg3g008470/Cg4g003460/Cg6g017180/Cg7g003640/Cg8g004670	8	4	4
Biological process	GO:0090698	post-embryonic plant morphogenesis	14/763	156/13230	0.0665857	0.454748	0.418124	Cg1g000490/Cg1g007200/Cg1g026820/Cg1g029540/Cg2g008400/Cg2g020780/Cg2g026720/Cg2g038570/Cg5g043600/Cg6g020410/Cg7g020900/Cg7g021600/Cg7g022650/Cg9g005280	14	6	8
Biological process	GO:0006790	sulfur compound metabolic process	23/763	286/13230	0.0668688	0.454748	0.418124	Cg1g003260/Cg2g040740/Cg4g020570/Cg5g000260/Cg5g002560/Cg5g017120/Cg5g028570/Cg5g030310/Cg5g040000/Cg6g003160/Cg7g002280/Cg7g012360/Cg7g014390/Cg7g014530/Cg7g019950/Cg8g023290/Cg8g023310/Cg9g001440/Cg9g001500/Cg9g008200/Cg9g008210/Cg9g008220/CgUng019930	23	13	10
Biological process	GO:0010043	response to zinc ion	4/763	27/13230	0.0670703	0.454748	0.418124	Cg2g039210/Cg2g039220/Cg6g019480/Cg7g012360	4	3	1
Biological process	GO:0016106	sesquiterpenoid biosynthetic process	4/763	27/13230	0.0670703	0.454748	0.418124	Cg2g044950/Cg4g002980/Cg4g014320/CgUng002190	4	1	3
Biological process	GO:2000028	regulation of photoperiodism, flowering	7/763	63/13230	0.0696434	0.470167	0.432302	Cg2g020660/Cg3g000530/Cg3g000580/Cg4g001550/Cg4g022380/Cg8g005300/Cg9g002820	7	3	4
Biological process	GO:0048527	lateral root development	9/763	89/13230	0.0704443	0.470477	0.432586	Cg1g000490/Cg1g007200/Cg1g012930/Cg2g020780/Cg2g026720/Cg3g017880/Cg6g024720/Cg7g021600/Cg9g005280	9	7	2
Biological process	GO:0009593	detection of chemical stimulus	3/763	17/13230	0.0710252	0.470477	0.432586	Cg1g026820/Cg1g028040/Cg5g031660	3	1	2
Biological process	GO:0015849	organic acid transport	11/763	116/13230	0.0710698	0.470477	0.432586	Cg2g024030/Cg2g042640/Cg3g016920/Cg4g004500/Cg4g020040/Cg5g005990/Cg6g006550/Cg6g020190/Cg6g024940/Cg8g018300/Cg9g007850	11	7	4
Biological process	GO:0046942	carboxylic acid transport	11/763	116/13230	0.0710698	0.470477	0.432586	Cg2g024030/Cg2g042640/Cg3g016920/Cg4g004500/Cg4g020040/Cg5g005990/Cg6g006550/Cg6g020190/Cg6g024940/Cg8g018300/Cg9g007850	11	7	4
Biological process	GO:0009312	oligosaccharide biosynthetic process	5/763	39/13230	0.0717398	0.470477	0.432586	Cg4g002030/Cg4g022560/Cg5g004730/Cg5g008610/Cg5g038640	5	4	1
Biological process	GO:0048586	regulation of long-day photoperiodism, flowering	5/763	39/13230	0.0717398	0.470477	0.432586	Cg2g020660/Cg3g000530/Cg3g000580/Cg4g022380/Cg8g005300	5	1	4
Biological process	GO:0071248	cellular response to metal ion	6/763	51/13230	0.0717829	0.470477	0.432586	Cg3g001470/Cg3g008040/Cg3g008470/Cg6g017180/Cg7g003640/Cg8g004670	6	2	4
Biological process	GO:0006066	alcohol metabolic process	10/763	103/13230	0.0730263	0.476641	0.438254	Cg1g001690/Cg2g007490/Cg2g010080/Cg2g044950/Cg4g002980/Cg4g014320/Cg6g006870/Cg7g022080/Cg8g024010/CgUng002190	10	7	3
Biological process	GO:0005976	polysaccharide metabolic process	26/763	334/13230	0.0735498	0.478074	0.439571	Cg1g000850/Cg1g007100/Cg1g013250/Cg2g017560/Cg2g017760/Cg2g020180/Cg2g031930/Cg2g033370/Cg2g040360/Cg3g023860/Cg3g025200/Cg4g018220/Cg4g020710/Cg5g009980/Cg5g018160/Cg5g026680/Cg5g039550/Cg6g016110/Cg6g024960/Cg7g014460/Cg7g014840/Cg8g000790/Cg8g000800/Cg9g002460/Cg9g007480/Cg9g028020	26	9	17
Biological process	GO:0034765	regulation of ion transmembrane transport	7/763	64/13230	0.074508	0.478372	0.439845	Cg1g015500/Cg2g005960/Cg4g005670/Cg4g019610/Cg6g020190/Cg7g000680/CgUng003130	7	4	3
Biological process	GO:1903825	organic acid transmembrane transport	7/763	64/13230	0.074508	0.478372	0.439845	Cg2g024030/Cg2g042640/Cg3g016920/Cg6g020190/Cg6g024940/Cg8g018300/Cg9g007850	7	4	3
Biological process	GO:1905039	carboxylic acid transmembrane transport	7/763	64/13230	0.074508	0.478372	0.439845	Cg2g024030/Cg2g042640/Cg3g016920/Cg6g020190/Cg6g024940/Cg8g018300/Cg9g007850	7	4	3
Biological process	GO:0010359	regulation of anion channel activity	4/763	28/13230	0.0748366	0.478528	0.439989	Cg1g015500/Cg2g005960/Cg7g000680/CgUng003130	4	2	2
Biological process	GO:0048827	phyllome development	31/763	411/13230	0.0759861	0.483912	0.444939	Cg1g005520/Cg1g009640/Cg1g012930/Cg1g026820/Cg1g027590/Cg1g029540/Cg2g008400/Cg2g008710/Cg2g037340/Cg2g041470/Cg3g010210/Cg3g011250/Cg4g014320/Cg5g001740/Cg5g003510/Cg5g009780/Cg5g016500/Cg5g033500/Cg5g040920/Cg5g043600/Cg6g008210/Cg6g020410/Cg6g024720/Cg7g019070/Cg7g020900/Cg7g022060/Cg8g014140/Cg8g022210/Cg9g026770/CgUng001270/CgUng002190	31	13	18
Biological process	GO:0003333	amino acid transmembrane transport	5/763	40/13230	0.0782895	0.49657	0.456578	Cg3g016920/Cg6g020190/Cg6g024940/Cg8g018300/Cg9g007850	5	3	2
Biological process	GO:0009926	auxin polar transport	7/763	65/13230	0.0795676	0.498645	0.458486	Cg1g012930/Cg3g017880/Cg4g024570/Cg5g016500/Cg6g017830/Cg6g024720/Cg7g021600	7	5	2
Biological process	GO:0009965	leaf morphogenesis	7/763	65/13230	0.0795676	0.498645	0.458486	Cg1g029540/Cg2g008400/Cg4g014320/Cg5g003510/Cg6g020410/Cg7g020900/CgUng002190	7	1	6
Biological process	GO:0046283	anthocyanin-containing compound metabolic process	7/763	65/13230	0.0795676	0.498645	0.458486	Cg2g042810/Cg5g017830/Cg5g038890/Cg6g014140/Cg6g018450/Cg9g017520/Cg9g027860	7	5	2
Biological process	GO:0015977	carbon fixation	3/763	18/13230	0.0817187	0.510093	0.469012	Cg2g008710/Cg4g021720/Cg7g006810	3	3	0
Biological process	GO:0044272	sulfur compound biosynthetic process	12/763	133/13230	0.0823144	0.511781	0.470564	Cg4g020570/Cg5g000260/Cg5g028570/Cg5g030310/Cg5g040000/Cg7g002280/Cg7g014390/Cg7g014530/Cg7g019950/Cg9g001440/Cg9g001500/CgUng019930	12	11	1
Biological process	GO:0072507	divalent inorganic cation homeostasis	4/763	29/13230	0.0830347	0.514227	0.472813	Cg2g033970/Cg3g000750/Cg6g006900/Cg8g024060	4	0	4
Biological process	GO:0048582	positive regulation of post-embryonic development	8/763	79/13230	0.0844714	0.521073	0.479107	Cg1g026820/Cg2g041170/Cg3g002240/Cg4g022380/Cg8g007040/Cg8g023080/Cg9g006330/Cg9g026850	8	4	4
Biological process	GO:0000741	karyogamy	5/763	41/13230	0.0851487	0.521163	0.47919	Cg2g012510/Cg2g038980/Cg3g024730/Cg4g020660/Cg7g010180	5	3	2
Biological process	GO:0010197	polar nucleus fusion	5/763	41/13230	0.0851487	0.521163	0.47919	Cg2g012510/Cg2g038980/Cg3g024730/Cg4g020660/Cg7g010180	5	3	2
Biological process	GO:0009152	purine ribonucleotide biosynthetic process	13/763	148/13230	0.0855876	0.521819	0.479794	Cg1g013420/Cg1g013660/Cg1g015970/Cg2g044960/Cg3g005210/Cg3g020270/Cg4g004610/Cg4g020570/Cg5g000260/Cg5g040000/Cg7g014530/Cg9g001500/Cg9g013190	13	11	2
Biological process	GO:0006164	purine nucleotide biosynthetic process	13/763	149/13230	0.0891004	0.541139	0.497557	Cg1g013420/Cg1g013660/Cg1g015970/Cg2g044960/Cg3g005210/Cg3g020270/Cg4g004610/Cg4g020570/Cg5g000260/Cg5g040000/Cg7g014530/Cg9g001500/Cg9g013190	13	11	2
Biological process	GO:0018105	peptidyl-serine phosphorylation	7/763	67/13230	0.0902693	0.546129	0.502146	Cg1g021330/Cg4g001480/Cg4g024570/Cg5g040140/Cg6g010350/Cg7g003410/Cg8g010170	7	6	1
Biological process	GO:0022898	regulation of transmembrane transporter activity	4/763	30/13230	0.091653	0.548176	0.504028	Cg1g015500/Cg2g005960/Cg7g000680/CgUng003130	4	2	2
Biological process	GO:0032409	regulation of transporter activity	4/763	30/13230	0.091653	0.548176	0.504028	Cg1g015500/Cg2g005960/Cg7g000680/CgUng003130	4	2	2
Biological process	GO:0032412	regulation of ion transmembrane transporter activity	4/763	30/13230	0.091653	0.548176	0.504028	Cg1g015500/Cg2g005960/Cg7g000680/CgUng003130	4	2	2
Biological process	GO:0010310	regulation of hydrogen peroxide metabolic process	3/763	19/13230	0.0930569	0.552372	0.507886	Cg5g021790/Cg5g021820/Cg9g022040	3	0	3
Biological process	GO:0055069	zinc ion homeostasis	3/763	19/13230	0.0930569	0.552372	0.507886	Cg3g000750/Cg6g006900/Cg8g024060	3	0	3
Biological process	GO:0009850	auxin metabolic process	8/763	81/13230	0.0944565	0.558572	0.513586	Cg1g003960/Cg2g013180/Cg3g023440/Cg4g021380/Cg5g030310/Cg7g001270/Cg7g004010/Cg8g024170	8	6	2
Biological process	GO:0071555	cell wall organization	30/763	405/13230	0.0949715	0.559514	0.514452	Cg1g007100/Cg1g013250/Cg1g015500/Cg1g015520/Cg2g017560/Cg2g020180/Cg2g031930/Cg2g033370/Cg2g040340/Cg2g040360/Cg2g044240/Cg3g023440/Cg3g023860/Cg4g000800/Cg4g008420/Cg4g018220/Cg5g000440/Cg5g009980/Cg5g018160/Cg5g030310/Cg6g008750/Cg7g014460/Cg7g014840/Cg7g019950/Cg7g021600/Cg8g014060/Cg9g006130/Cg9g007480/Cg9g026970/CgUng006010	30	13	17
Biological process	GO:0018209	peptidyl-serine modification	7/763	68/13230	0.0959091	0.562929	0.517592	Cg1g021330/Cg4g001480/Cg4g024570/Cg5g040140/Cg6g010350/Cg7g003410/Cg8g010170	7	6	1
Biological process	GO:0030001	metal ion transport	18/763	224/13230	0.0967597	0.564366	0.518913	Cg1g001350/Cg2g033970/Cg2g046420/Cg3g006140/Cg3g015470/Cg4g007030/Cg4g022490/Cg5g002200/Cg5g009340/Cg5g036300/Cg5g040140/Cg6g005770/Cg6g017180/Cg7g014560/Cg8g022750/Cg8g023350/Cg8g023360/Cg8g023380	18	10	8
Biological process	GO:0071369	cellular response to ethylene stimulus	15/763	180/13230	0.0968714	0.564366	0.518913	Cg1g013070/Cg1g019920/Cg3g005210/Cg3g017880/Cg4g001690/Cg4g004100/Cg4g007230/Cg4g015400/Cg4g017840/Cg5g001740/Cg5g037790/Cg5g044100/Cg5g044340/Cg7g014820/Cg9g022880	15	7	8
Biological process	GO:0010646	regulation of cell communication	21/763	269/13230	0.0975304	0.566108	0.520516	Cg1g002990/Cg1g007430/Cg3g017880/Cg3g020400/Cg3g022490/Cg3g023440/Cg4g007230/Cg4g014320/Cg4g018940/Cg5g009820/Cg5g043760/Cg7g000680/Cg7g016040/Cg7g021600/Cg8g023080/Cg9g001400/Cg9g001430/Cg9g002820/Cg9g029620/CgUng002190/CgUng003480	21	16	5
Biological process	GO:0006575	cellular modified amino acid metabolic process	8/763	82/13230	0.0996911	0.57588	0.529501	Cg5g017120/Cg6g003160/Cg7g012360/Cg8g023290/Cg8g023310/Cg9g008200/Cg9g008210/Cg9g008220	8	2	6
Biological process	GO:0010027	thylakoid membrane organization	4/763	31/13230	0.100678	0.57588	0.529501	Cg4g020280/Cg4g020410/Cg6g024950/CgUng019660	4	1	3
Biological process	GO:0046323	glucose import	4/763	31/13230	0.100678	0.57588	0.529501	Cg1g003980/Cg2g039930/Cg5g036300/Cg8g000200	4	2	2
Biological process	GO:1904659	glucose transmembrane transport	4/763	31/13230	0.100678	0.57588	0.529501	Cg1g003980/Cg2g039930/Cg5g036300/Cg8g000200	4	2	2
Biological process	GO:0034762	regulation of transmembrane transport	7/763	69/13230	0.101739	0.578328	0.531751	Cg1g015500/Cg2g005960/Cg4g005670/Cg4g019610/Cg6g020190/Cg7g000680/CgUng003130	7	4	3
Biological process	GO:0051241	negative regulation of multicellular organismal process	11/763	124/13230	0.102172	0.578328	0.531751	Cg1g005520/Cg2g020660/Cg3g014040/Cg3g017880/Cg4g022380/Cg6g015730/Cg7g004470/Cg8g005300/Cg8g023080/Cg9g001400/Cg9g001430	11	6	5
Biological process	GO:0010102	lateral root morphogenesis	6/763	56/13230	0.102209	0.578328	0.531751	Cg1g000490/Cg1g007200/Cg2g020780/Cg2g026720/Cg7g021600/Cg9g005280	6	5	1
Biological process	GO:0021700	developmental maturation	15/763	182/13230	0.103849	0.583101	0.53614	Cg1g001510/Cg2g040360/Cg3g017880/Cg3g022490/Cg4g015080/Cg4g020560/Cg5g022340/Cg5g022450/Cg5g035250/Cg6g017070/Cg7g021600/Cg7g022060/Cg8g023080/Cg9g002460/Cg9g028010	15	11	4
Biological process	GO:0006817	phosphate ion transport	3/763	20/13230	0.105	0.583101	0.53614	Cg3g025680/Cg4g020720/Cg6g025180	3	2	1
Biological process	GO:0042545	cell wall modification	9/763	97/13230	0.10665	0.583101	0.53614	Cg1g013250/Cg1g015500/Cg2g031930/Cg2g033370/Cg2g040360/Cg4g018220/Cg5g018160/Cg5g030310/Cg7g019950	9	3	6
Biological process	GO:0051193	regulation of cofactor metabolic process	5/763	44/13230	0.107531	0.583101	0.53614	Cg3g005210/Cg5g021790/Cg5g021820/Cg9g006330/Cg9g022040	5	2	3
Biological process	GO:0000160	phosphorelay signal transduction system	16/763	198/13230	0.108445	0.583101	0.53614	Cg1g013070/Cg1g013900/Cg1g019920/Cg3g005210/Cg3g017880/Cg4g001690/Cg4g004100/Cg4g007230/Cg4g015400/Cg4g017840/Cg5g001740/Cg5g037790/Cg5g044100/Cg5g044340/Cg7g014820/Cg9g022880	16	8	8
Biological process	GO:0010101	post-embryonic root morphogenesis	6/763	57/13230	0.108995	0.583101	0.53614	Cg1g000490/Cg1g007200/Cg2g020780/Cg2g026720/Cg7g021600/Cg9g005280	6	5	1
Biological process	GO:0034754	cellular hormone metabolic process	6/763	57/13230	0.108995	0.583101	0.53614	Cg3g023850/Cg4g018790/Cg5g004060/Cg5g030310/Cg7g004010/Cg7g022650	6	4	2
Biological process	GO:0048585	negative regulation of response to stimulus	18/763	228/13230	0.109408	0.583101	0.53614	Cg2g020660/Cg2g045760/Cg3g017880/Cg3g020400/Cg4g001550/Cg4g007230/Cg4g014320/Cg4g022380/Cg5g006300/Cg5g009780/Cg7g000680/Cg8g005300/Cg8g023080/Cg9g001400/Cg9g001430/Cg9g005280/CgUng002190/CgUng003480	18	11	7
Biological process	GO:0005977	glycogen metabolic process	2/763	10/13230	0.10994	0.583101	0.53614	Cg3g025200/Cg6g016110	2	2	0
Biological process	GO:0006112	energy reserve metabolic process	2/763	10/13230	0.10994	0.583101	0.53614	Cg3g025200/Cg6g016110	2	2	0
Biological process	GO:0009643	photosynthetic acclimation	2/763	10/13230	0.10994	0.583101	0.53614	Cg2g024030/Cg2g042640	2	1	1
Biological process	GO:0010207	photosystem II assembly	2/763	10/13230	0.10994	0.583101	0.53614	Cg2g014580/Cg5g023620	2	0	2
Biological process	GO:0070413	trehalose metabolism in response to stress	2/763	10/13230	0.10994	0.583101	0.53614	Cg4g022560/Cg5g004730	2	1	1
Biological process	GO:0071491	cellular response to red light	2/763	10/13230	0.10994	0.583101	0.53614	Cg5g002420/Cg9g006330	2	2	0
Biological process	GO:1902932	positive regulation of alcohol biosynthetic process	2/763	10/13230	0.10994	0.583101	0.53614	Cg4g014320/CgUng002190	2	1	1
Biological process	GO:0048364	root development	29/763	396/13230	0.110094	0.583101	0.53614	Cg1g000490/Cg1g003120/Cg1g007200/Cg1g008660/Cg1g012930/Cg1g013660/Cg1g015520/Cg1g029540/Cg2g019680/Cg2g020780/Cg2g026720/Cg3g006140/Cg3g017880/Cg4g004610/Cg5g001740/Cg5g030310/Cg5g033500/Cg6g005770/Cg6g017070/Cg6g024720/Cg7g000520/Cg7g020900/Cg7g021600/Cg8g012580/Cg8g023350/Cg8g023360/Cg8g023380/Cg9g000590/Cg9g005280	29	19	10
Biological process	GO:0008645	hexose transmembrane transport	4/763	32/13230	0.110096	0.583101	0.53614	Cg1g003980/Cg2g039930/Cg5g036300/Cg8g000200	4	2	2
Biological process	GO:0034284	response to monosaccharide	4/763	32/13230	0.110096	0.583101	0.53614	Cg2g024030/Cg4g000260/Cg6g019480/Cg8g024330	4	3	1
Biological process	GO:0042335	cuticle development	4/763	32/13230	0.110096	0.583101	0.53614	Cg4g008110/Cg6g024890/Cg6g025140/Cg7g023040	4	2	2
Biological process	GO:0031349	positive regulation of defense response	12/763	141/13230	0.114006	0.601783	0.553317	Cg1g013070/Cg1g015690/Cg2g005960/Cg2g043590/Cg2g045760/Cg5g006050/Cg5g006300/Cg5g026310/Cg7g009010/Cg9g020900/Cg9g029620/CgUng003130	12	5	7
Biological process	GO:0022622	root system development	29/763	398/13230	0.115129	0.605678	0.556898	Cg1g000490/Cg1g003120/Cg1g007200/Cg1g008660/Cg1g012930/Cg1g013660/Cg1g015520/Cg1g029540/Cg2g019680/Cg2g020780/Cg2g026720/Cg3g006140/Cg3g017880/Cg4g004610/Cg5g001740/Cg5g030310/Cg5g033500/Cg6g005770/Cg6g017070/Cg6g024720/Cg7g000520/Cg7g020900/Cg7g021600/Cg8g012580/Cg8g023350/Cg8g023360/Cg8g023380/Cg9g000590/Cg9g005280	29	19	10
Biological process	GO:0009311	oligosaccharide metabolic process	8/763	85/13230	0.116349	0.609982	0.560857	Cg4g002030/Cg4g018060/Cg4g022560/Cg5g004730/Cg5g008610/Cg5g008630/Cg5g038640/Cg9g002460	8	7	1
Biological process	GO:0046034	ATP metabolic process	10/763	113/13230	0.116723	0.609982	0.560857	Cg1g013420/Cg1g013660/Cg2g044960/Cg3g005210/Cg3g020270/Cg4g004610/Cg5g000260/Cg5g040000/Cg7g014530/Cg9g013190	10	8	2
Biological process	GO:0005991	trehalose metabolic process	3/763	21/13230	0.117507	0.610026	0.560897	Cg4g022560/Cg5g004730/Cg5g008610	3	2	1
Biological process	GO:0016132	brassinosteroid biosynthetic process	3/763	21/13230	0.117507	0.610026	0.560897	Cg1g001690/Cg1g009640/Cg3g021510	3	1	2
Biological process	GO:0009699	phenylpropanoid biosynthetic process	12/763	142/13230	0.118404	0.611674	0.562411	Cg1g005540/Cg1g013420/Cg2g020180/Cg2g030490/Cg2g039210/Cg2g039220/Cg4g007030/Cg4g018830/Cg5g040470/Cg6g002800/Cg6g024890/Cg8g007190	12	6	6
Biological process	GO:0048366	leaf development	24/763	322/13230	0.118602	0.611674	0.562411	Cg1g009640/Cg1g026820/Cg1g027590/Cg1g029540/Cg2g008400/Cg2g008710/Cg2g041470/Cg3g010210/Cg3g011250/Cg4g014320/Cg5g001740/Cg5g003510/Cg5g016500/Cg5g033500/Cg5g040920/Cg5g043600/Cg6g008210/Cg6g020410/Cg7g020900/Cg7g022060/Cg8g022210/Cg9g026770/CgUng001270/CgUng002190	24	9	15
Biological process	GO:0046686	response to cadmium ion	16/763	201/13230	0.119297	0.612297	0.562985	Cg2g033970/Cg2g039210/Cg2g039220/Cg3g013480/Cg5g007370/Cg6g003160/Cg6g019480/Cg7g004440/Cg7g004470/Cg7g004490/Cg7g006810/Cg7g012360/Cg7g014460/Cg9g026850/Cg9g027550/Cg9g028010	16	11	5
Biological process	GO:0015749	monosaccharide transmembrane transport	4/763	33/13230	0.11989	0.612297	0.562985	Cg1g003980/Cg2g039930/Cg5g036300/Cg8g000200	4	2	2
Biological process	GO:0060548	negative regulation of cell death	4/763	33/13230	0.11989	0.612297	0.562985	Cg1g026820/Cg2g045760/Cg4g001550/Cg5g006300	4	2	2
Biological process	GO:0009814	defense response, incompatible interaction	13/763	157/13230	0.12039	0.612859	0.563501	Cg1g013070/Cg2g003810/Cg2g028290/Cg2g043870/Cg2g045760/Cg3g013480/Cg3g016650/Cg4g022640/Cg5g006300/Cg5g038920/Cg5g040920/Cg7g001180/Cg7g006930	13	7	6
Biological process	GO:0050776	regulation of immune response	12/763	143/13230	0.122898	0.623311	0.573112	Cg1g002990/Cg1g013070/Cg2g005960/Cg2g028290/Cg2g043870/Cg2g045760/Cg3g016650/Cg4g001550/Cg5g006300/Cg5g038920/Cg9g029620/CgUng003130	12	9	3
Biological process	GO:0046165	alcohol biosynthetic process	6/763	59/13230	0.123236	0.623311	0.573112	Cg2g044950/Cg4g002980/Cg4g014320/Cg6g006870/Cg8g024010/CgUng002190	6	3	3
Biological process	GO:0009559	embryo sac central cell differentiation	5/763	46/13230	0.123889	0.624606	0.574303	Cg2g012510/Cg2g038980/Cg3g024730/Cg4g020660/Cg7g010180	5	3	2
Biological process	GO:0072522	purine-containing compound biosynthetic process	13/763	158/13230	0.124697	0.62667	0.5762	Cg1g013420/Cg1g013660/Cg1g015970/Cg2g044960/Cg3g005210/Cg3g020270/Cg4g004610/Cg4g020570/Cg5g000260/Cg5g040000/Cg7g014530/Cg9g001500/Cg9g013190	13	11	2
Biological process	GO:0009966	regulation of signal transduction	20/763	264/13230	0.128797	0.640382	0.588808	Cg1g002990/Cg1g007430/Cg3g017880/Cg3g020400/Cg3g022490/Cg3g023440/Cg4g007230/Cg4g014320/Cg4g018940/Cg5g009820/Cg7g000680/Cg7g016040/Cg7g021600/Cg8g023080/Cg9g001400/Cg9g001430/Cg9g002820/Cg9g029620/CgUng002190/CgUng003480	20	15	5
Biological process	GO:0048229	gametophyte development	25/763	341/13230	0.129113	0.640382	0.588808	Cg1g011740/Cg1g011760/Cg1g015520/Cg1g026820/Cg2g012510/Cg2g037340/Cg2g038980/Cg3g024730/Cg4g012010/Cg4g020280/Cg4g020410/Cg4g020660/Cg5g006140/Cg5g012700/Cg6g005770/Cg7g010180/Cg8g018700/Cg8g018710/Cg8g023350/Cg8g023360/Cg8g023380/Cg8g024170/Cg9g021740/CgUng005990/CgUng019660	25	10	15
Biological process	GO:0034051	negative regulation of plant-type hypersensitive response	2/763	11/13230	0.129427	0.640382	0.588808	Cg2g045760/Cg5g006300	2	1	1
Biological process	GO:0071323	cellular response to chitin	2/763	11/13230	0.129427	0.640382	0.588808	Cg1g002990/Cg6g000930	2	2	0
Biological process	GO:0009749	response to glucose	3/763	22/13230	0.130534	0.640382	0.588808	Cg2g024030/Cg4g000260/Cg8g024330	3	2	1
Biological process	GO:0032508	DNA duplex unwinding	3/763	22/13230	0.130534	0.640382	0.588808	Cg4g024690/Cg6g011730/Cg9g002710	3	3	0
Biological process	GO:0048443	stamen development	6/763	60/13230	0.130682	0.640382	0.588808	Cg1g009640/Cg1g012930/Cg1g026820/Cg2g037340/Cg6g024720/Cg8g014140	6	2	4
Biological process	GO:0048466	androecium development	6/763	60/13230	0.130682	0.640382	0.588808	Cg1g009640/Cg1g012930/Cg1g026820/Cg2g037340/Cg6g024720/Cg8g014140	6	2	4
Biological process	GO:0023051	regulation of signaling	20/763	266/13230	0.135703	0.662924	0.609534	Cg1g002990/Cg1g007430/Cg3g017880/Cg3g020400/Cg3g022490/Cg3g023440/Cg4g007230/Cg4g014320/Cg4g018940/Cg5g009820/Cg7g000680/Cg7g016040/Cg7g021600/Cg8g023080/Cg9g001400/Cg9g001430/Cg9g002820/Cg9g029620/CgUng002190/CgUng003480	20	15	5
Biological process	GO:0009809	lignin biosynthetic process	6/763	61/13230	0.138338	0.673703	0.619445	Cg1g005540/Cg2g030490/Cg2g039210/Cg2g039220/Cg4g007030/Cg6g002800	6	3	3
Biological process	GO:0006568	tryptophan metabolic process	4/763	35/13230	0.140541	0.67813	0.623516	Cg3g023440/Cg5g030310/Cg7g001180/Cg7g001270	4	2	2
Biological process	GO:0006586	indolalkylamine metabolic process	4/763	35/13230	0.140541	0.67813	0.623516	Cg3g023440/Cg5g030310/Cg7g001180/Cg7g001270	4	2	2
Biological process	GO:0046885	regulation of hormone biosynthetic process	4/763	35/13230	0.140541	0.67813	0.623516	Cg2g037340/Cg3g021510/Cg7g001270/Cg8g024170	4	1	3
Biological process	GO:0009553	embryo sac development	12/763	147/13230	0.141817	0.682195	0.627254	Cg1g011740/Cg1g011760/Cg1g015520/Cg2g012510/Cg2g038980/Cg3g024730/Cg4g020660/Cg5g006140/Cg7g010180/Cg8g018700/Cg8g018710/Cg8g024170	12	6	6
Biological process	GO:1901617	organic hydroxy compound biosynthetic process	13/763	162/13230	0.142783	0.684748	0.6296	Cg1g001690/Cg1g009640/Cg1g013420/Cg2g044950/Cg3g014370/Cg3g021510/Cg4g002980/Cg4g010230/Cg4g014320/Cg5g038100/Cg6g006870/Cg8g024010/CgUng002190	13	6	7
Biological process	GO:0010252	auxin homeostasis	3/763	23/13230	0.14404	0.686194	0.63093	Cg1g000490/Cg3g017880/Cg6g017830	3	3	0
Biological process	GO:0032392	DNA geometric change	3/763	23/13230	0.14404	0.686194	0.63093	Cg4g024690/Cg6g011730/Cg9g002710	3	3	0
Biological process	GO:0009411	response to UV	8/763	90/13230	0.147179	0.686194	0.63093	Cg1g012930/Cg1g026820/Cg2g041050/Cg5g038100/Cg6g008750/Cg6g024720/Cg8g007780/Cg9g006330	8	4	4
Biological process	GO:0042430	indole-containing compound metabolic process	7/763	76/13230	0.147672	0.686194	0.63093	Cg1g003260/Cg2g013180/Cg3g023440/Cg5g030310/Cg7g001180/Cg7g001270/Cg7g004010	7	4	3
Biological process	GO:0009127	purine nucleoside monophosphate biosynthetic process	10/763	119/13230	0.148663	0.686194	0.63093	Cg1g013420/Cg1g013660/Cg2g044960/Cg3g005210/Cg3g020270/Cg4g004610/Cg5g000260/Cg5g040000/Cg7g014530/Cg9g013190	10	8	2
Biological process	GO:0009168	purine ribonucleoside monophosphate biosynthetic process	10/763	119/13230	0.148663	0.686194	0.63093	Cg1g013420/Cg1g013660/Cg2g044960/Cg3g005210/Cg3g020270/Cg4g004610/Cg5g000260/Cg5g040000/Cg7g014530/Cg9g013190	10	8	2
Biological process	GO:0006521	regulation of cellular amino acid metabolic process	2/763	12/13230	0.149628	0.686194	0.63093	Cg3g023440/Cg5g038890	2	2	0
Biological process	GO:0009410	response to xenobiotic stimulus	2/763	12/13230	0.149628	0.686194	0.63093	Cg1g026560/Cg5g017120	2	2	0
Biological process	GO:0010112	regulation of systemic acquired resistance	2/763	12/13230	0.149628	0.686194	0.63093	Cg3g016650/Cg5g038920	2	2	0
Biological process	GO:0010206	photosystem II repair	2/763	12/13230	0.149628	0.686194	0.63093	Cg2g014580/Cg6g024950	2	1	1
Biological process	GO:0010600	regulation of auxin biosynthetic process	2/763	12/13230	0.149628	0.686194	0.63093	Cg7g001270/Cg8g024170	2	1	1
Biological process	GO:0032352	positive regulation of hormone metabolic process	2/763	12/13230	0.149628	0.686194	0.63093	Cg3g023440/Cg8g024170	2	2	0
Biological process	GO:0033238	regulation of cellular amine metabolic process	2/763	12/13230	0.149628	0.686194	0.63093	Cg3g023440/Cg5g038890	2	2	0
Biological process	GO:0042548	regulation of photosynthesis, light reaction	2/763	12/13230	0.149628	0.686194	0.63093	Cg4g017260/Cg6g024950	2	1	1
Biological process	GO:1902930	regulation of alcohol biosynthetic process	2/763	12/13230	0.149628	0.686194	0.63093	Cg4g014320/CgUng002190	2	1	1
Biological process	GO:0042180	cellular ketone metabolic process	9/763	105/13230	0.151555	0.692258	0.636506	Cg2g037340/Cg3g023440/Cg4g014320/Cg5g021790/Cg5g021820/Cg5g033500/Cg5g038890/Cg7g001180/CgUng002190	9	4	5
Biological process	GO:0002682	regulation of immune system process	12/763	149/13230	0.15183	0.692258	0.636506	Cg1g002990/Cg1g013070/Cg2g005960/Cg2g028290/Cg2g043870/Cg2g045760/Cg3g016650/Cg4g001550/Cg5g006300/Cg5g038920/Cg9g029620/CgUng003130	12	9	3
Biological process	GO:0044036	cell wall macromolecule metabolic process	10/763	120/13230	0.154382	0.701859	0.645334	Cg1g000850/Cg1g007100/Cg2g017560/Cg2g020180/Cg5g026680/Cg5g039550/Cg6g019480/Cg7g014460/Cg8g000790/Cg8g000800	10	2	8
Biological process	GO:0015711	organic anion transport	11/763	135/13230	0.156091	0.705548	0.648725	Cg2g024030/Cg2g042640/Cg3g016920/Cg4g004500/Cg4g020040/Cg5g005990/Cg6g006550/Cg6g020190/Cg6g024940/Cg8g018300/Cg9g007850	11	7	4
Biological process	GO:0045088	regulation of innate immune response	11/763	135/13230	0.156091	0.705548	0.648725	Cg1g002990/Cg1g013070/Cg2g005960/Cg2g028290/Cg2g043870/Cg2g045760/Cg3g016650/Cg5g006300/Cg5g038920/Cg9g029620/CgUng003130	11	8	3
Biological process	GO:0010015	root morphogenesis	14/763	180/13230	0.157008	0.70598	0.649123	Cg1g000490/Cg1g007200/Cg1g013660/Cg1g015520/Cg2g019680/Cg2g020780/Cg2g026720/Cg3g006140/Cg3g017880/Cg4g004610/Cg5g033500/Cg6g017070/Cg7g021600/Cg9g005280	14	12	2
Biological process	GO:0048528	post-embryonic root development	9/763	106/13230	0.157744	0.70598	0.649123	Cg1g000490/Cg1g007200/Cg1g012930/Cg2g020780/Cg2g026720/Cg3g017880/Cg6g024720/Cg7g021600/Cg9g005280	9	7	2
Biological process	GO:0062013	positive regulation of small molecule metabolic process	3/763	24/13230	0.157982	0.70598	0.649123	Cg3g023440/Cg4g014320/CgUng002190	3	2	1
Biological process	GO:1905421	regulation of plant organ morphogenesis	3/763	24/13230	0.157982	0.70598	0.649123	Cg1g015520/Cg4g014320/CgUng002190	3	1	2
Biological process	GO:0048438	floral whorl development	10/763	121/13230	0.16021	0.710065	0.652879	Cg1g005520/Cg1g009640/Cg1g012930/Cg1g026820/Cg2g037340/Cg3g014040/Cg5g009780/Cg6g024720/Cg7g019070/Cg8g014140	10	4	6
Biological process	GO:0051093	negative regulation of developmental process	11/763	136/13230	0.161602	0.710065	0.652879	Cg1g005520/Cg2g020660/Cg3g014040/Cg3g017880/Cg4g022380/Cg6g015730/Cg7g004470/Cg8g005300/Cg8g023080/Cg9g001400/Cg9g001430	11	6	5
Biological process	GO:0048598	embryonic morphogenesis	4/763	37/13230	0.162485	0.710065	0.652879	Cg1g029540/Cg2g008400/Cg6g020410/Cg7g020900	4	0	4
Biological process	GO:0009742	brassinosteroid mediated signaling pathway	6/763	64/13230	0.162507	0.710065	0.652879	Cg1g026820/Cg1g028040/Cg3g021510/Cg4g022720/Cg5g009820/Cg9g005160	6	2	4
Biological process	GO:0043401	steroid hormone mediated signaling pathway	6/763	64/13230	0.162507	0.710065	0.652879	Cg1g026820/Cg1g028040/Cg3g021510/Cg4g022720/Cg5g009820/Cg9g005160	6	2	4
Biological process	GO:0048545	response to steroid hormone	6/763	64/13230	0.162507	0.710065	0.652879	Cg1g026820/Cg1g028040/Cg3g021510/Cg4g022720/Cg5g009820/Cg9g005160	6	2	4
Biological process	GO:0071367	cellular response to brassinosteroid stimulus	6/763	64/13230	0.162507	0.710065	0.652879	Cg1g026820/Cg1g028040/Cg3g021510/Cg4g022720/Cg5g009820/Cg9g005160	6	2	4
Biological process	GO:0071383	cellular response to steroid hormone stimulus	6/763	64/13230	0.162507	0.710065	0.652879	Cg1g026820/Cg1g028040/Cg3g021510/Cg4g022720/Cg5g009820/Cg9g005160	6	2	4
Biological process	GO:0071215	cellular response to abscisic acid stimulus	19/763	259/13230	0.167537	0.712334	0.654965	Cg1g001510/Cg1g007430/Cg1g012650/Cg2g013180/Cg2g041170/Cg3g013260/Cg3g020400/Cg4g014320/Cg5g006140/Cg5g035910/Cg6g009750/Cg6g015730/Cg7g000680/Cg7g002520/Cg7g022060/Cg8g023080/Cg9g026770/CgUng002190/CgUng003480	19	13	6
Biological process	GO:0097306	cellular response to alcohol	19/763	259/13230	0.167537	0.712334	0.654965	Cg1g001510/Cg1g007430/Cg1g012650/Cg2g013180/Cg2g041170/Cg3g013260/Cg3g020400/Cg4g014320/Cg5g006140/Cg5g035910/Cg6g009750/Cg6g015730/Cg7g000680/Cg7g002520/Cg7g022060/Cg8g023080/Cg9g026770/CgUng002190/CgUng003480	19	13	6
Biological process	GO:0006002	fructose 6-phosphate metabolic process	2/763	13/13230	0.170396	0.712334	0.654965	Cg1g013660/Cg4g004610	2	2	0
Biological process	GO:0006560	proline metabolic process	2/763	13/13230	0.170396	0.712334	0.654965	Cg6g020070/Cg7g000580	2	2	0
Biological process	GO:0007155	cell adhesion	2/763	13/13230	0.170396	0.712334	0.654965	Cg7g021600/Cg8g022340	2	1	1
Biological process	GO:0009938	negative regulation of gibberellic acid mediated signaling pathway	2/763	13/13230	0.170396	0.712334	0.654965	Cg9g001400/Cg9g001430	2	1	1
Biological process	GO:0010215	cellulose microfibril organization	2/763	13/13230	0.170396	0.712334	0.654965	Cg2g040340/CgUng006010	2	1	1
Biological process	GO:0022610	biological adhesion	2/763	13/13230	0.170396	0.712334	0.654965	Cg7g021600/Cg8g022340	2	1	1
Biological process	GO:0030198	extracellular matrix organization	2/763	13/13230	0.170396	0.712334	0.654965	Cg2g040340/CgUng006010	2	1	1
Biological process	GO:0046620	regulation of organ growth	2/763	13/13230	0.170396	0.712334	0.654965	Cg7g016460/Cg7g017070	2	1	1
Biological process	GO:0048859	formation of anatomical boundary	2/763	13/13230	0.170396	0.712334	0.654965	Cg1g012930/Cg6g024720	2	1	1
Biological process	GO:0080022	primary root development	2/763	13/13230	0.170396	0.712334	0.654965	Cg1g029540/Cg7g020900	2	0	2
Biological process	GO:0090691	formation of plant organ boundary	2/763	13/13230	0.170396	0.712334	0.654965	Cg1g012930/Cg6g024720	2	1	1
Biological process	GO:0022412	cellular process involved in reproduction in multicellular organism	6/763	65/13230	0.170941	0.712334	0.654965	Cg2g042600/Cg6g005770/Cg6g010520/Cg8g023350/Cg8g023360/Cg8g023380	6	2	4
Biological process	GO:0009205	purine ribonucleoside triphosphate metabolic process	10/763	123/13230	0.172183	0.712334	0.654965	Cg1g013420/Cg1g013660/Cg2g044960/Cg3g005210/Cg3g020270/Cg4g004610/Cg5g000260/Cg5g040000/Cg7g014530/Cg9g013190	10	8	2
Biological process	GO:0010143	cutin biosynthetic process	3/763	25/13230	0.172315	0.712334	0.654965	Cg3g005210/Cg6g024890/Cg6g025140	3	2	1
Biological process	GO:0010268	brassinosteroid homeostasis	3/763	25/13230	0.172315	0.712334	0.654965	Cg1g001690/Cg1g009640/Cg1g026820	3	1	2
Biological process	GO:0016129	phytosteroid biosynthetic process	3/763	25/13230	0.172315	0.712334	0.654965	Cg1g001690/Cg1g009640/Cg3g021510	3	1	2
Biological process	GO:0009260	ribonucleotide biosynthetic process	13/763	168/13230	0.172403	0.712334	0.654965	Cg1g013420/Cg1g013660/Cg1g015970/Cg2g044960/Cg3g005210/Cg3g020270/Cg4g004610/Cg4g020570/Cg5g000260/Cg5g040000/Cg7g014530/Cg9g001500/Cg9g013190	13	11	2
Biological process	GO:0046390	ribose phosphate biosynthetic process	13/763	168/13230	0.172403	0.712334	0.654965	Cg1g013420/Cg1g013660/Cg1g015970/Cg2g044960/Cg3g005210/Cg3g020270/Cg4g004610/Cg4g020570/Cg5g000260/Cg5g040000/Cg7g014530/Cg9g001500/Cg9g013190	13	11	2
Biological process	GO:0009646	response to absence of light	4/763	38/13230	0.173895	0.712334	0.654965	Cg1g026820/Cg4g007030/Cg4g010270/Cg8g024330	4	1	3
Biological process	GO:0010204	defense response signaling pathway, resistance gene-independent	4/763	38/13230	0.173895	0.712334	0.654965	Cg2g005960/Cg2g045760/Cg5g006300/CgUng003130	4	2	2
Biological process	GO:0010214	seed coat development	4/763	38/13230	0.173895	0.712334	0.654965	Cg1g013420/Cg8g022340/Cg9g001580/Cg9g026850	4	1	3
Biological process	GO:0015706	nitrate transport	4/763	38/13230	0.173895	0.712334	0.654965	Cg1g014390/Cg2g006980/Cg4g003460/Cg8g002920	4	3	1
Biological process	GO:0009144	purine nucleoside triphosphate metabolic process	10/763	124/13230	0.178325	0.727918	0.669294	Cg1g013420/Cg1g013660/Cg2g044960/Cg3g005210/Cg3g020270/Cg4g004610/Cg5g000260/Cg5g040000/Cg7g014530/Cg9g013190	10	8	2
Biological process	GO:0009820	alkaloid metabolic process	5/763	52/13230	0.179087	0.727918	0.669294	Cg2g020360/Cg2g027240/Cg5g020300/Cg8g010700/Cg9g010680	5	2	3
Biological process	GO:0048574	long-day photoperiodism, flowering	5/763	52/13230	0.179087	0.727918	0.669294	Cg2g020660/Cg3g000530/Cg3g000580/Cg4g022380/Cg8g005300	5	1	4
Biological process	GO:0009698	phenylpropanoid metabolic process	13/763	170/13230	0.182909	0.741536	0.681815	Cg1g005540/Cg1g013420/Cg2g020180/Cg2g030490/Cg2g039210/Cg2g039220/Cg4g007030/Cg4g018830/Cg4g022000/Cg5g040470/Cg6g002800/Cg6g024890/Cg8g007190	13	7	6
Biological process	GO:0055081	anion homeostasis	4/763	39/13230	0.185569	0.746549	0.686425	Cg6g006900/Cg7g022080/Cg8g024060/Cg9g007850	4	1	3
Biological process	GO:1900426	positive regulation of defense response to bacterium	4/763	39/13230	0.185569	0.746549	0.686425	Cg1g015690/Cg2g043590/Cg7g009010/Cg9g020900	4	1	3
Biological process	GO:1902531	regulation of intracellular signal transduction	4/763	39/13230	0.185569	0.746549	0.686425	Cg1g002990/Cg3g017880/Cg4g007230/Cg7g021600	4	3	1
Biological process	GO:0010928	regulation of auxin mediated signaling pathway	3/763	26/13230	0.186998	0.750376	0.689943	Cg3g023440/Cg4g018940/Cg7g016040	3	2	1
Biological process	GO:0034404	nucleobase-containing small molecule biosynthetic process	8/763	96/13230	0.188824	0.751032	0.690547	Cg1g013660/Cg2g044960/Cg3g005210/Cg3g020270/Cg4g004610/Cg5g000260/Cg5g040000/Cg7g014530	8	8	0
Biological process	GO:0045488	pectin metabolic process	8/763	96/13230	0.188824	0.751032	0.690547	Cg1g013250/Cg2g020180/Cg2g031930/Cg2g033370/Cg2g040360/Cg4g018220/Cg5g018160/Cg7g014840	8	1	7
Biological process	GO:0018958	phenol-containing compound metabolic process	5/763	53/13230	0.189071	0.751032	0.690547	Cg1g013420/Cg1g017890/Cg1g017900/Cg5g021790/Cg5g021820	5	2	3
Biological process	GO:0051656	establishment of organelle localization	5/763	53/13230	0.189071	0.751032	0.690547	Cg1g013650/Cg2g038560/Cg3g022430/Cg6g016530/Cg7g021600	5	4	1
Biological process	GO:0000077	DNA damage checkpoint	2/763	14/13230	0.1916	0.753469	0.692787	Cg1g018630/Cg6g011730	2	2	0
Biological process	GO:0006882	cellular zinc ion homeostasis	2/763	14/13230	0.1916	0.753469	0.692787	Cg6g006900/Cg8g024060	2	0	2
Biological process	GO:0045003	double-strand break repair via synthesis-dependent strand annealing	2/763	14/13230	0.1916	0.753469	0.692787	Cg8g004670/Cg9g006370	2	2	0
Biological process	GO:0046244	salicylic acid catabolic process	2/763	14/13230	0.1916	0.753469	0.692787	Cg1g017890/Cg1g017900	2	2	0
Biological process	GO:0009561	megagametogenesis	7/763	82/13230	0.19351	0.759079	0.697945	Cg2g012510/Cg2g038980/Cg3g024730/Cg4g020660/Cg7g010180/Cg8g018700/Cg8g018710	7	3	4
Biological process	GO:0044106	cellular amine metabolic process	6/763	68/13230	0.19728	0.771944	0.709774	Cg3g023440/Cg5g026120/Cg5g030310/Cg5g038890/Cg7g001180/Cg7g001270	6	3	3
Biological process	GO:0002229	defense response to oomycetes	5/763	54/13230	0.199249	0.773328	0.711046	Cg1g017890/Cg1g017900/Cg2g043590/Cg6g005040/Cg9g022040	5	2	3
Biological process	GO:0034220	ion transmembrane transport	18/763	251/13230	0.200473	0.773328	0.711046	Cg1g015500/Cg1g028990/Cg2g005960/Cg2g024030/Cg2g042640/Cg3g016920/Cg3g025680/Cg4g005670/Cg4g019610/Cg4g020720/Cg6g017180/Cg6g020190/Cg6g024940/Cg7g000680/Cg8g018300/Cg8g022750/Cg9g007850/CgUng003130	18	11	7
Biological process	GO:0010109	regulation of photosynthesis	3/763	27/13230	0.201988	0.773328	0.711046	Cg2g024030/Cg4g017260/Cg6g024950	3	2	1
Biological process	GO:0010363	regulation of plant-type hypersensitive response	3/763	27/13230	0.201988	0.773328	0.711046	Cg2g045760/Cg5g006300/Cg9g029620	3	2	1
Biological process	GO:0043069	negative regulation of programmed cell death	3/763	27/13230	0.201988	0.773328	0.711046	Cg2g045760/Cg4g001550/Cg5g006300	3	2	1
Biological process	GO:0051606	detection of stimulus	11/763	143/13230	0.202759	0.773328	0.711046	Cg1g011230/Cg1g015500/Cg1g018640/Cg1g026820/Cg1g027590/Cg1g028040/Cg2g005960/Cg5g031660/Cg6g008210/Cg9g002820/CgUng003130	11	5	6
Biological process	GO:0071407	cellular response to organic cyclic compound	11/763	143/13230	0.202759	0.773328	0.711046	Cg1g026820/Cg1g028040/Cg2g042710/Cg3g021510/Cg4g022720/Cg5g009820/Cg7g006930/Cg7g022060/Cg8g007780/Cg9g005160/Cg9g029620	11	6	5
Biological process	GO:0009968	negative regulation of signal transduction	8/763	98/13230	0.203714	0.773328	0.711046	Cg3g017880/Cg3g020400/Cg4g007230/Cg7g000680/Cg8g023080/Cg9g001400/Cg9g001430/CgUng003480	8	6	2
Biological process	GO:0010648	negative regulation of cell communication	8/763	98/13230	0.203714	0.773328	0.711046	Cg3g017880/Cg3g020400/Cg4g007230/Cg7g000680/Cg8g023080/Cg9g001400/Cg9g001430/CgUng003480	8	6	2
Biological process	GO:0023057	negative regulation of signaling	8/763	98/13230	0.203714	0.773328	0.711046	Cg3g017880/Cg3g020400/Cg4g007230/Cg7g000680/Cg8g023080/Cg9g001400/Cg9g001430/CgUng003480	8	6	2
Biological process	GO:0002237	response to molecule of bacterial origin	5/763	55/13230	0.209608	0.773328	0.711046	Cg2g045760/Cg5g006300/Cg6g002060/Cg8g007780/Cg8g014140	5	2	3
Biological process	GO:0009595	detection of biotic stimulus	4/763	41/13230	0.209634	0.773328	0.711046	Cg1g011230/Cg1g015500/Cg2g005960/CgUng003130	4	1	3
Biological process	GO:0009696	salicylic acid metabolic process	4/763	41/13230	0.209634	0.773328	0.711046	Cg1g017890/Cg1g017900/Cg5g021790/Cg5g021820	4	2	2
Biological process	GO:0010162	seed dormancy process	4/763	41/13230	0.209634	0.773328	0.711046	Cg4g015080/Cg4g020560/Cg5g035250/Cg8g023080	4	2	2
Biological process	GO:0016045	detection of bacterium	4/763	41/13230	0.209634	0.773328	0.711046	Cg1g011230/Cg1g015500/Cg2g005960/CgUng003130	4	1	3
Biological process	GO:0022611	dormancy process	4/763	41/13230	0.209634	0.773328	0.711046	Cg4g015080/Cg4g020560/Cg5g035250/Cg8g023080	4	2	2
Biological process	GO:0098543	detection of other organism	4/763	41/13230	0.209634	0.773328	0.711046	Cg1g011230/Cg1g015500/Cg2g005960/CgUng003130	4	1	3
Biological process	GO:0098581	detection of external biotic stimulus	4/763	41/13230	0.209634	0.773328	0.711046	Cg1g011230/Cg1g015500/Cg2g005960/CgUng003130	4	1	3
Biological process	GO:0009108	coenzyme biosynthetic process	13/763	175/13230	0.210459	0.773328	0.711046	Cg1g013660/Cg2g044960/Cg3g005210/Cg3g020270/Cg4g004610/Cg4g020570/Cg5g000260/Cg5g028570/Cg5g040000/Cg7g014530/Cg9g001440/Cg9g001500/CgUng019930	13	12	1
Biological process	GO:0046148	pigment biosynthetic process	13/763	175/13230	0.210459	0.773328	0.711046	Cg2g021210/Cg2g042810/Cg5g017830/Cg5g028200/Cg5g038100/Cg5g038890/Cg6g014140/Cg6g017060/Cg6g018390/Cg6g018450/Cg9g006330/Cg9g017520/Cg9g027860	13	7	6
Biological process	GO:0010393	galacturonan metabolic process	8/763	99/13230	0.211329	0.773328	0.711046	Cg1g013250/Cg2g020180/Cg2g031930/Cg2g033370/Cg2g040360/Cg4g018220/Cg5g018160/Cg7g014840	8	1	7
Biological process	GO:0006012	galactose metabolic process	2/763	15/13230	0.213121	0.773328	0.711046	Cg2g032860/Cg5g009980	2	1	1
Biological process	GO:0006829	zinc ion transport	2/763	15/13230	0.213121	0.773328	0.711046	Cg5g036300/Cg8g022750	2	1	1
Biological process	GO:0010588	cotyledon vascular tissue pattern formation	2/763	15/13230	0.213121	0.773328	0.711046	Cg1g029540/Cg6g020410	2	0	2
Biological process	GO:0019253	reductive pentose-phosphate cycle	2/763	15/13230	0.213121	0.773328	0.711046	Cg4g021720/Cg7g006810	2	2	0
Biological process	GO:0019685	photosynthesis, dark reaction	2/763	15/13230	0.213121	0.773328	0.711046	Cg4g021720/Cg7g006810	2	2	0
Biological process	GO:0030091	protein repair	2/763	15/13230	0.213121	0.773328	0.711046	Cg2g014580/Cg6g024950	2	1	1
Biological process	GO:0043062	extracellular structure organization	2/763	15/13230	0.213121	0.773328	0.711046	Cg2g040340/CgUng006010	2	1	1
Biological process	GO:0070726	cell wall assembly	2/763	15/13230	0.213121	0.773328	0.711046	Cg2g040340/CgUng006010	2	1	1
Biological process	GO:0071668	plant-type cell wall assembly	2/763	15/13230	0.213121	0.773328	0.711046	Cg2g040340/CgUng006010	2	1	1
Biological process	GO:0080186	developmental vegetative growth	2/763	15/13230	0.213121	0.773328	0.711046	Cg4g014320/CgUng002190	2	1	1
Biological process	GO:0009738	abscisic acid-activated signaling pathway	17/763	238/13230	0.213366	0.773328	0.711046	Cg1g001510/Cg1g007430/Cg1g012650/Cg2g041170/Cg3g013260/Cg3g020400/Cg4g014320/Cg5g006140/Cg5g035910/Cg6g009750/Cg6g015730/Cg7g000680/Cg7g002520/Cg8g023080/Cg9g026770/CgUng002190/CgUng003480	17	11	6
Biological process	GO:0090696	post-embryonic plant organ development	11/763	145/13230	0.215291	0.778511	0.715812	Cg1g000490/Cg1g007200/Cg1g012930/Cg1g026820/Cg2g020780/Cg2g026720/Cg3g017880/Cg5g043600/Cg6g024720/Cg7g021600/Cg9g005280	11	7	4
Biological process	GO:0009199	ribonucleoside triphosphate metabolic process	10/763	130/13230	0.21719	0.780203	0.717368	Cg1g013420/Cg1g013660/Cg2g044960/Cg3g005210/Cg3g020270/Cg4g004610/Cg5g000260/Cg5g040000/Cg7g014530/Cg9g013190	10	8	2
Biological process	GO:0010167	response to nitrate	3/763	28/13230	0.217247	0.780203	0.717368	Cg2g006980/Cg4g003460/Cg5g006140	3	2	1
Biological process	GO:0016131	brassinosteroid metabolic process	3/763	28/13230	0.217247	0.780203	0.717368	Cg1g001690/Cg1g009640/Cg3g021510	3	1	2
Biological process	GO:0090697	post-embryonic plant organ morphogenesis	8/763	100/13230	0.219054	0.784901	0.721687	Cg1g000490/Cg1g007200/Cg1g026820/Cg2g020780/Cg2g026720/Cg5g043600/Cg7g021600/Cg9g005280	8	5	3
Biological process	GO:0032103	positive regulation of response to external stimulus	5/763	56/13230	0.220138	0.786992	0.723611	Cg1g015690/Cg2g043590/Cg5g043760/Cg7g009010/Cg9g020900	5	2	3
Biological process	GO:0009723	response to ethylene	17/763	240/13230	0.223249	0.796304	0.732172	Cg1g013070/Cg1g019920/Cg1g021380/Cg3g005210/Cg3g017880/Cg4g001690/Cg4g004100/Cg4g007230/Cg4g015400/Cg4g017840/Cg5g001740/Cg5g037790/Cg5g044100/Cg5g044340/Cg7g014820/Cg9g022880/Cg9g027550	17	9	8
Biological process	GO:0008643	carbohydrate transport	8/763	101/13230	0.226882	0.805609	0.740728	Cg1g003980/Cg2g024030/Cg2g031810/Cg2g039930/Cg2g042640/Cg5g036300/Cg7g022060/Cg8g000200	8	5	3
Biological process	GO:0010200	response to chitin	8/763	101/13230	0.226882	0.805609	0.740728	Cg1g002990/Cg2g029090/Cg5g040920/Cg5g044340/Cg6g000930/Cg6g014500/Cg6g015730/Cg9g026530	8	4	4
Biological process	GO:0051188	cofactor biosynthetic process	18/763	257/13230	0.228935	0.807132	0.742128	Cg1g013660/Cg2g021210/Cg2g044960/Cg3g005210/Cg3g014370/Cg3g020270/Cg4g004610/Cg4g020570/Cg5g000260/Cg5g028200/Cg5g028570/Cg5g040000/Cg6g017060/Cg7g014530/Cg9g001440/Cg9g001500/Cg9g006330/CgUng019930	18	13	5
Biological process	GO:0009409	response to cold	20/763	289/13230	0.22957	0.807132	0.742128	Cg1g005520/Cg1g011060/Cg1g012760/Cg1g012870/Cg1g012880/Cg2g044230/Cg3g012900/Cg4g007030/Cg5g006140/Cg5g013320/Cg5g040140/Cg6g002060/Cg6g005300/Cg7g000680/Cg7g004470/Cg7g005560/Cg9g006330/Cg9g008130/Cg9g026770/CgUng003480	20	14	6
Biological process	GO:0009851	auxin biosynthetic process	5/763	57/13230	0.230825	0.807132	0.742128	Cg1g003960/Cg3g023440/Cg5g030310/Cg7g001270/Cg8g024170	5	4	1
Biological process	GO:0016054	organic acid catabolic process	10/763	132/13230	0.230851	0.807132	0.742128	Cg1g001690/Cg1g017890/Cg1g017900/Cg2g020490/Cg4g010230/Cg6g020070/Cg7g001180/Cg8g010040/Cg8g024330/Cg9g026850	10	8	2
Biological process	GO:0046395	carboxylic acid catabolic process	10/763	132/13230	0.230851	0.807132	0.742128	Cg1g001690/Cg1g017890/Cg1g017900/Cg2g020490/Cg4g010230/Cg6g020070/Cg7g001180/Cg8g010040/Cg8g024330/Cg9g026850	10	8	2
Biological process	GO:0051568	histone H3-K4 methylation	3/763	29/13230	0.232733	0.807132	0.742128	Cg3g000530/Cg3g000580/Cg5g033500	3	1	2
Biological process	GO:0015718	monocarboxylic acid transport	4/763	43/13230	0.234518	0.807132	0.742128	Cg2g024030/Cg2g042640/Cg4g020040/Cg8g018300	4	3	1
Biological process	GO:2000377	regulation of reactive oxygen species metabolic process	4/763	43/13230	0.234518	0.807132	0.742128	Cg5g021790/Cg5g021820/Cg7g019960/Cg9g022040	4	1	3
Biological process	GO:0043067	regulation of programmed cell death	6/763	72/13230	0.234523	0.807132	0.742128	Cg1g023140/Cg2g045760/Cg4g001550/Cg5g006300/Cg5g017860/Cg9g029620	6	4	2
Biological process	GO:0006772	thiamine metabolic process	2/763	16/13230	0.23485	0.807132	0.742128	Cg9g001440/CgUng019930	2	1	1
Biological process	GO:0019321	pentose metabolic process	2/763	16/13230	0.23485	0.807132	0.742128	Cg5g037390/Cg9g002760	2	2	0
Biological process	GO:0042723	thiamine-containing compound metabolic process	2/763	16/13230	0.23485	0.807132	0.742128	Cg9g001440/CgUng019930	2	1	1
Biological process	GO:0071249	cellular response to nitrate	2/763	16/13230	0.23485	0.807132	0.742128	Cg2g006980/Cg4g003460	2	2	0
Biological process	GO:0080050	regulation of seed development	2/763	16/13230	0.23485	0.807132	0.742128	Cg4g015080/Cg8g023080	2	1	1
Biological process	GO:0009908	flower development	31/763	468/13230	0.235007	0.807132	0.742128	Cg1g005520/Cg1g009640/Cg1g012930/Cg1g026820/Cg2g017880/Cg2g037340/Cg2g041050/Cg2g041420/Cg2g041470/Cg3g000530/Cg3g000580/Cg3g006140/Cg3g012420/Cg3g014040/Cg4g022380/Cg5g002420/Cg5g009780/Cg5g024880/Cg5g043600/Cg6g024720/Cg7g016460/Cg7g017070/Cg7g019070/Cg8g005300/Cg8g007040/Cg8g014140/Cg8g024170/Cg9g001400/Cg9g001430/Cg9g002820/Cg9g002970	31	15	16
Biological process	GO:0048584	positive regulation of response to stimulus	19/763	275/13230	0.238927	0.818806	0.752862	Cg1g002990/Cg1g013070/Cg1g015690/Cg2g005960/Cg2g043590/Cg2g045760/Cg4g018940/Cg4g022380/Cg5g006050/Cg5g006300/Cg5g009820/Cg5g026310/Cg5g043760/Cg7g009010/Cg7g016040/Cg8g023080/Cg9g020900/Cg9g029620/CgUng003130	19	10	9
Biological process	GO:0009627	systemic acquired resistance	5/763	58/13230	0.241657	0.823521	0.757198	Cg1g013070/Cg3g016650/Cg4g022640/Cg5g038920/Cg7g006930	5	4	1
Biological process	GO:0042127	regulation of cell proliferation	5/763	58/13230	0.241657	0.823521	0.757198	Cg2g019720/Cg2g019730/Cg5g033500/Cg7g016460/Cg7g017070	5	4	1
Biological process	GO:0055085	transmembrane transport	31/763	470/13230	0.242391	0.823521	0.757198	Cg1g003980/Cg1g008180/Cg1g015500/Cg1g028990/Cg2g005960/Cg2g024030/Cg2g039930/Cg2g042640/Cg3g014460/Cg3g016920/Cg3g025680/Cg4g005670/Cg4g008110/Cg4g013560/Cg4g019610/Cg4g020720/Cg5g018670/Cg5g036300/Cg6g017180/Cg6g020190/Cg6g024940/Cg7g000680/Cg8g000200/Cg8g000920/Cg8g018300/Cg8g022390/Cg8g022750/Cg9g001480/Cg9g006330/Cg9g007850/CgUng003130	31	18	13
Biological process	GO:0042440	pigment metabolic process	15/763	212/13230	0.242397	0.823521	0.757198	Cg2g021210/Cg2g042810/Cg5g009510/Cg5g017830/Cg5g020710/Cg5g028200/Cg5g038100/Cg5g038890/Cg6g014140/Cg6g017060/Cg6g018390/Cg6g018450/Cg9g006330/Cg9g017520/Cg9g027860	15	9	6
Biological process	GO:0009767	photosynthetic electron transport chain	4/763	44/13230	0.247217	0.831375	0.764419	Cg4g017260/Cg5g001280/Cg6g024950/Cg8g013250	4	1	3
Biological process	GO:0010286	heat acclimation	4/763	44/13230	0.247217	0.831375	0.764419	Cg3g013020/Cg5g037790/Cg7g000300/Cg8g021870	4	2	2
Biological process	GO:0016036	cellular response to phosphate starvation	4/763	44/13230	0.247217	0.831375	0.764419	Cg3g013480/Cg4g019710/Cg5g043760/Cg9g008980	4	4	0
Biological process	GO:0031347	regulation of defense response	20/763	293/13230	0.248328	0.831375	0.764419	Cg1g002990/Cg1g013070/Cg1g015690/Cg2g005960/Cg2g006510/Cg2g028290/Cg2g043590/Cg2g043870/Cg2g045760/Cg3g016650/Cg5g006050/Cg5g006300/Cg5g026310/Cg5g038920/Cg5g040920/Cg7g009010/Cg9g005280/Cg9g020900/Cg9g029620/CgUng003130	20	9	11
Biological process	GO:0000162	tryptophan biosynthetic process	3/763	30/13230	0.248408	0.831375	0.764419	Cg3g023440/Cg5g030310/Cg7g001270	3	2	1
Biological process	GO:0009746	response to hexose	3/763	30/13230	0.248408	0.831375	0.764419	Cg2g024030/Cg4g000260/Cg8g024330	3	2	1
Biological process	GO:0046219	indolalkylamine biosynthetic process	3/763	30/13230	0.248408	0.831375	0.764419	Cg3g023440/Cg5g030310/Cg7g001270	3	2	1
Biological process	GO:0035690	cellular response to drug	8/763	104/13230	0.250942	0.834254	0.767066	Cg1g002990/Cg2g013180/Cg2g042710/Cg6g000930/Cg7g006930/Cg7g022060/Cg8g007780/Cg9g029620	8	7	1
Biological process	GO:0051049	regulation of transport	10/763	135/13230	0.251927	0.834254	0.767066	Cg1g015500/Cg2g005960/Cg4g005670/Cg4g019610/Cg5g040140/Cg6g002060/Cg6g020190/Cg7g000680/Cg7g021600/CgUng003130	10	5	5
Biological process	GO:0006576	cellular biogenic amine metabolic process	5/763	59/13230	0.252622	0.834254	0.767066	Cg3g023440/Cg5g026120/Cg5g030310/Cg7g001180/Cg7g001270	5	2	3
Biological process	GO:0009624	response to nematode	5/763	59/13230	0.252622	0.834254	0.767066	Cg2g024030/Cg5g018670/Cg5g038680/Cg6g006900/Cg8g024060	5	2	3
Biological process	GO:0006812	cation transport	20/763	294/13230	0.253114	0.834254	0.767066	Cg1g001350/Cg2g033970/Cg2g046420/Cg3g006140/Cg3g015470/Cg4g007030/Cg4g020040/Cg4g022490/Cg5g002200/Cg5g005990/Cg5g009340/Cg5g036300/Cg5g040140/Cg6g005770/Cg6g017180/Cg7g014560/Cg8g022750/Cg8g023350/Cg8g023360/Cg8g023380	20	12	8
Biological process	GO:0008219	cell death	20/763	294/13230	0.253114	0.834254	0.767066	Cg1g011230/Cg1g023140/Cg1g026820/Cg1g027590/Cg2g003810/Cg2g005960/Cg2g017150/Cg2g045760/Cg4g001550/Cg4g024590/Cg5g006050/Cg5g006300/Cg5g017860/Cg5g026310/Cg5g037790/Cg6g008210/Cg8g007780/Cg9g022040/Cg9g029620/CgUng003130	20	8	12
Biological process	GO:0006312	mitotic recombination	2/763	17/13230	0.256693	0.834254	0.767066	Cg6g011730/Cg9g006370	2	2	0
Biological process	GO:0009625	response to insect	2/763	17/13230	0.256693	0.834254	0.767066	Cg2g043490/Cg6g002060	2	1	1
Biological process	GO:0019336	phenol-containing compound catabolic process	2/763	17/13230	0.256693	0.834254	0.767066	Cg1g017890/Cg1g017900	2	2	0
Biological process	GO:0035601	protein deacylation	2/763	17/13230	0.256693	0.834254	0.767066	Cg1g016860/Cg4g002710	2	2	0
Biological process	GO:0036473	cell death in response to oxidative stress	2/763	17/13230	0.256693	0.834254	0.767066	Cg1g027590/Cg6g008210	2	1	1
Biological process	GO:0045828	positive regulation of isoprenoid metabolic process	2/763	17/13230	0.256693	0.834254	0.767066	Cg4g014320/CgUng002190	2	1	1
Biological process	GO:0097468	programmed cell death in response to reactive oxygen species	2/763	17/13230	0.256693	0.834254	0.767066	Cg1g027590/Cg6g008210	2	1	1
Biological process	GO:0098732	macromolecule deacylation	2/763	17/13230	0.256693	0.834254	0.767066	Cg1g016860/Cg4g002710	2	2	0
Biological process	GO:0009156	ribonucleoside monophosphate biosynthetic process	10/763	136/13230	0.259095	0.838737	0.771188	Cg1g013420/Cg1g013660/Cg2g044960/Cg3g005210/Cg3g020270/Cg4g004610/Cg5g000260/Cg5g040000/Cg7g014530/Cg9g013190	10	8	2
Biological process	GO:0009875	pollen-pistil interaction	8/763	105/13230	0.259139	0.838737	0.771188	Cg1g011740/Cg1g011760/Cg2g014880/Cg3g012090/Cg6g005510/Cg8g018400/Cg8g018470/Cg9g015050	8	2	6
Biological process	GO:0010942	positive regulation of cell death	4/763	45/13230	0.260061	0.83999	0.77234	Cg5g006050/Cg5g026310/Cg9g022040/Cg9g029620	4	1	3
Biological process	GO:0032101	regulation of response to external stimulus	9/763	121/13230	0.263384	0.841992	0.774181	Cg1g002990/Cg1g015690/Cg2g043590/Cg3g016650/Cg5g038920/Cg5g043760/Cg7g009010/Cg9g005280/Cg9g020900	9	5	4
Biological process	GO:0009808	lignin metabolic process	6/763	75/13230	0.263763	0.841992	0.774181	Cg1g005540/Cg2g030490/Cg2g039210/Cg2g039220/Cg4g007030/Cg6g002800	6	3	3
Biological process	GO:0010053	root epidermal cell differentiation	6/763	75/13230	0.263763	0.841992	0.774181	Cg1g013660/Cg2g019680/Cg3g017880/Cg4g004610/Cg6g017070/Cg7g021600	6	6	0
Biological process	GO:0009694	jasmonic acid metabolic process	3/763	31/13230	0.264236	0.841992	0.774181	Cg2g037340/Cg3g016650/Cg7g007580	3	2	1
Biological process	GO:0010212	response to ionizing radiation	3/763	31/13230	0.264236	0.841992	0.774181	Cg6g011730/Cg8g004670/Cg9g006370	3	3	0
Biological process	GO:0010411	xyloglucan metabolic process	3/763	31/13230	0.264236	0.841992	0.774181	Cg1g007100/Cg2g017560/Cg7g014460	3	0	3
Biological process	GO:0009793	embryo development ending in seed dormancy	23/763	345/13230	0.264427	0.841992	0.774181	Cg1g008660/Cg1g011060/Cg1g012760/Cg1g012870/Cg1g012880/Cg1g015520/Cg1g029540/Cg2g008400/Cg2g038980/Cg2g039820/Cg2g043490/Cg5g001740/Cg5g009780/Cg5g016050/Cg5g016500/Cg5g036570/Cg6g016110/Cg6g019480/Cg6g020410/Cg7g020900/Cg7g021600/Cg7g022060/Cg9g021740	23	16	7
Biological process	GO:0009735	response to cytokinin	11/763	153/13230	0.268335	0.852709	0.784034	Cg1g013900/Cg3g013260/Cg3g020940/Cg5g001740/Cg5g037790/Cg6g006850/Cg8g023310/Cg9g008200/Cg9g008210/Cg9g008220/Cg9g026850	11	5	6
Biological process	GO:0006732	coenzyme metabolic process	17/763	249/13230	0.27003	0.856364	0.787395	Cg1g013660/Cg2g044960/Cg3g005210/Cg3g014370/Cg3g020270/Cg4g004610/Cg4g017260/Cg4g020570/Cg5g000260/Cg5g002560/Cg5g028570/Cg5g040000/Cg7g014530/Cg7g016170/Cg9g001440/Cg9g001500/CgUng019930	17	12	5
Biological process	GO:0090567	reproductive shoot system development	31/763	478/13230	0.27292	0.860671	0.791356	Cg1g005520/Cg1g009640/Cg1g012930/Cg1g026820/Cg2g017880/Cg2g037340/Cg2g041050/Cg2g041420/Cg2g041470/Cg3g000530/Cg3g000580/Cg3g006140/Cg3g012420/Cg3g014040/Cg4g022380/Cg5g002420/Cg5g009780/Cg5g024880/Cg5g043600/Cg6g024720/Cg7g016460/Cg7g017070/Cg7g019070/Cg8g005300/Cg8g007040/Cg8g014140/Cg8g024170/Cg9g001400/Cg9g001430/Cg9g002820/Cg9g002970	31	15	16
Biological process	GO:0016311	dephosphorylation	4/763	46/13230	0.273029	0.860671	0.791356	Cg2g028860/Cg2g032010/Cg6g023550/CgUng003480	4	3	1
Biological process	GO:0052542	defense response by callose deposition	4/763	46/13230	0.273029	0.860671	0.791356	Cg1g002990/Cg1g015500/Cg5g030310/Cg7g019950	4	3	1
Biological process	GO:0006997	nucleus organization	5/763	61/13230	0.274901	0.86311	0.793598	Cg2g012510/Cg2g038980/Cg3g024730/Cg4g020660/Cg7g010180	5	3	2
Biological process	GO:0048571	long-day photoperiodism	5/763	61/13230	0.274901	0.86311	0.793598	Cg2g020660/Cg3g000530/Cg3g000580/Cg4g022380/Cg8g005300	5	1	4
Biological process	GO:0002764	immune response-regulating signaling pathway	2/763	18/13230	0.278565	0.86311	0.793598	Cg2g005960/CgUng003130	2	1	1
Biological process	GO:0009074	aromatic amino acid family catabolic process	2/763	18/13230	0.278565	0.86311	0.793598	Cg4g010230/Cg7g001180	2	1	1
Biological process	GO:0010105	negative regulation of ethylene-activated signaling pathway	2/763	18/13230	0.278565	0.86311	0.793598	Cg3g017880/Cg4g007230	2	1	1
Biological process	GO:0030150	protein import into mitochondrial matrix	2/763	18/13230	0.278565	0.86311	0.793598	Cg4g013560/Cg9g001480	2	1	1
Biological process	GO:0070298	negative regulation of phosphorelay signal transduction system	2/763	18/13230	0.278565	0.86311	0.793598	Cg3g017880/Cg4g007230	2	1	1
Biological process	GO:0071483	cellular response to blue light	2/763	18/13230	0.278565	0.86311	0.793598	Cg3g022430/Cg9g006330	2	1	1
Biological process	GO:0009651	response to salt stress	30/763	463/13230	0.278741	0.86311	0.793598	Cg2g012510/Cg2g013180/Cg3g022900/Cg4g014320/Cg4g018830/Cg4g020660/Cg4g024570/Cg5g003510/Cg5g006140/Cg5g007370/Cg5g009780/Cg5g009860/Cg5g013320/Cg5g016050/Cg5g035910/Cg5g040140/Cg5g040470/Cg6g005300/Cg6g015730/Cg7g006810/Cg7g010180/Cg7g019960/Cg8g018420/Cg8g018440/Cg8g022340/Cg9g009100/Cg9g026770/Cg9g027550/Cg9g027820/CgUng002190	30	19	11
Biological process	GO:0090627	plant epidermal cell differentiation	7/763	92/13230	0.28008	0.864169	0.794572	Cg1g013660/Cg2g019680/Cg3g017880/Cg3g020940/Cg4g004610/Cg6g017070/Cg7g021600	7	7	0
Biological process	GO:0016128	phytosteroid metabolic process	3/763	32/13230	0.280182	0.864169	0.794572	Cg1g001690/Cg1g009640/Cg3g021510	3	1	2
Biological process	GO:0009124	nucleoside monophosphate biosynthetic process	10/763	139/13230	0.280988	0.864959	0.795298	Cg1g013420/Cg1g013660/Cg2g044960/Cg3g005210/Cg3g020270/Cg4g004610/Cg5g000260/Cg5g040000/Cg7g014530/Cg9g013190	10	8	2
Biological process	GO:0009555	pollen development	15/763	219/13230	0.282408	0.867633	0.797757	Cg1g026820/Cg2g037340/Cg4g012010/Cg4g020280/Cg4g020410/Cg5g006140/Cg5g012700/Cg6g005770/Cg8g023350/Cg8g023360/Cg8g023380/Cg8g024170/Cg9g021740/CgUng005990/CgUng019660	15	5	10
Biological process	GO:0009141	nucleoside triphosphate metabolic process	10/763	140/13230	0.288403	0.884325	0.813104	Cg1g013420/Cg1g013660/Cg2g044960/Cg3g005210/Cg3g020270/Cg4g004610/Cg5g000260/Cg5g040000/Cg7g014530/Cg9g013190	10	8	2
Biological process	GO:0042446	hormone biosynthetic process	13/763	188/13230	0.289426	0.885734	0.8144	Cg1g001690/Cg1g003960/Cg1g009640/Cg2g023660/Cg2g037340/Cg2g044860/Cg3g021510/Cg3g023440/Cg3g023850/Cg5g030310/Cg7g001270/Cg7g007580/Cg8g024170	13	9	4
Biological process	GO:0044262	cellular carbohydrate metabolic process	22/763	335/13230	0.294012	0.898023	0.825699	Cg1g007100/Cg2g007490/Cg2g017560/Cg2g020180/Cg3g023860/Cg3g025200/Cg4g002030/Cg4g018060/Cg4g020710/Cg4g022560/Cg5g004730/Cg5g008610/Cg5g008630/Cg5g009980/Cg5g039550/Cg6g016110/Cg6g024960/Cg7g014460/Cg7g022080/Cg9g001560/Cg9g002460/Cg9g007480	22	14	8
Biological process	GO:1901616	organic hydroxy compound catabolic process	3/763	33/13230	0.296211	0.902985	0.830261	Cg1g001690/Cg1g017890/Cg1g017900	3	3	0
Biological process	GO:0009798	axis specification	4/763	48/13230	0.299266	0.903467	0.830705	Cg1g015520/Cg5g043600/Cg7g019070/Cg7g021600	4	2	2
Biological process	GO:0006857	oligopeptide transport	2/763	19/13230	0.30039	0.903467	0.830705	Cg6g006390/Cg9g009100	2	1	1
Biological process	GO:0009612	response to mechanical stimulus	2/763	19/13230	0.30039	0.903467	0.830705	Cg1g027590/Cg6g008210	2	1	1
Biological process	GO:0010337	regulation of salicylic acid metabolic process	2/763	19/13230	0.30039	0.903467	0.830705	Cg5g021790/Cg5g021820	2	0	2
Biological process	GO:0015748	organophosphate ester transport	2/763	19/13230	0.30039	0.903467	0.830705	Cg2g024030/Cg2g042640	2	1	1
Biological process	GO:0035265	organ growth	2/763	19/13230	0.30039	0.903467	0.830705	Cg7g016460/Cg7g017070	2	1	1
Biological process	GO:0072348	sulfur compound transport	2/763	19/13230	0.30039	0.903467	0.830705	Cg1g028990/Cg9g006210	2	1	1
Biological process	GO:0042742	defense response to bacterium	30/763	470/13230	0.307336	0.920522	0.846386	Cg1g011230/Cg1g013070/Cg1g014830/Cg1g015500/Cg1g015690/Cg1g027650/Cg2g017150/Cg2g043590/Cg2g045760/Cg4g001550/Cg4g024590/Cg5g006300/Cg5g021790/Cg5g021820/Cg5g030310/Cg5g040920/Cg5g044850/Cg5g044860/Cg6g005040/Cg7g001180/Cg7g004470/Cg7g008180/Cg7g009010/Cg7g012360/Cg7g019950/Cg8g011260/Cg8g024170/Cg9g009100/Cg9g020900/CgUng001230	30	13	17
Biological process	GO:0045454	cell redox homeostasis	8/763	111/13230	0.309835	0.920522	0.846386	Cg2g023200/Cg2g042710/Cg3g022900/Cg3g024580/Cg5g036730/Cg9g001500/Cg9g003330/Cg9g003340	8	5	3
Biological process	GO:0032879	regulation of localization	11/763	159/13230	0.310608	0.920522	0.846386	Cg1g002990/Cg1g015500/Cg2g005960/Cg4g005670/Cg4g019610/Cg5g040140/Cg6g002060/Cg6g020190/Cg7g000680/Cg7g021600/CgUng003130	11	6	5
Biological process	GO:2000241	regulation of reproductive process	18/763	273/13230	0.312207	0.920522	0.846386	Cg1g026820/Cg2g017880/Cg2g020660/Cg2g041050/Cg3g000530/Cg3g000580/Cg3g014040/Cg4g001550/Cg4g015080/Cg4g022380/Cg5g002420/Cg5g024880/Cg5g043600/Cg8g005300/Cg8g007040/Cg8g023080/Cg9g002820/Cg9g002970	18	8	10
Biological process	GO:0009835	fruit ripening	3/763	34/13230	0.312292	0.920522	0.846386	Cg2g040360/Cg5g022340/Cg5g022450	3	1	2
Biological process	GO:0030004	cellular monovalent inorganic cation homeostasis	3/763	34/13230	0.312292	0.920522	0.846386	Cg1g013420/Cg4g013580/Cg9g000590	3	1	2
Biological process	GO:0050777	negative regulation of immune response	3/763	34/13230	0.312292	0.920522	0.846386	Cg2g045760/Cg4g001550/Cg5g006300	3	2	1
Biological process	GO:0055088	lipid homeostasis	3/763	34/13230	0.312292	0.920522	0.846386	Cg1g001690/Cg1g009640/Cg1g026820	3	1	2
Biological process	GO:0065001	specification of axis polarity	3/763	34/13230	0.312292	0.920522	0.846386	Cg1g015520/Cg5g043600/Cg7g019070	3	1	2
Biological process	GO:0010025	wax biosynthetic process	4/763	49/13230	0.312498	0.920522	0.846386	Cg5g044850/Cg5g044860/Cg6g024890/Cg7g008140	4	3	1
Biological process	GO:0071322	cellular response to carbohydrate stimulus	4/763	49/13230	0.312498	0.920522	0.846386	Cg4g000260/Cg5g006140/Cg5g009860/Cg6g015730	4	2	2
Biological process	GO:0015994	chlorophyll metabolic process	6/763	80/13230	0.314309	0.924129	0.849702	Cg2g021210/Cg5g009510/Cg5g020710/Cg5g028200/Cg6g017060/Cg9g006330	6	3	3
Biological process	GO:0010016	shoot system morphogenesis	10/763	144/13230	0.318568	0.928355	0.853589	Cg1g029540/Cg2g008400/Cg2g013180/Cg4g014320/Cg5g003510/Cg6g019270/Cg6g020410/Cg7g020900/Cg7g022650/CgUng002190	10	3	7
Biological process	GO:0002218	activation of innate immune response	5/763	65/13230	0.320515	0.928355	0.853589	Cg1g013070/Cg2g005960/Cg2g045760/Cg5g006300/CgUng003130	5	3	2
Biological process	GO:0002253	activation of immune response	5/763	65/13230	0.320515	0.928355	0.853589	Cg1g013070/Cg2g005960/Cg2g045760/Cg5g006300/CgUng003130	5	3	2
Biological process	GO:0071214	cellular response to abiotic stimulus	13/763	193/13230	0.321975	0.928355	0.853589	Cg1g007430/Cg1g018640/Cg2g013180/Cg2g014580/Cg2g044230/Cg3g022430/Cg5g002420/Cg6g011730/Cg7g022060/Cg7g022930/Cg8g004670/Cg9g002820/Cg9g006330	13	9	4
Biological process	GO:0104004	cellular response to environmental stimulus	13/763	193/13230	0.321975	0.928355	0.853589	Cg1g007430/Cg1g018640/Cg2g013180/Cg2g014580/Cg2g044230/Cg3g022430/Cg5g002420/Cg6g011730/Cg7g022060/Cg7g022930/Cg8g004670/Cg9g002820/Cg9g006330	13	9	4
Biological process	GO:0010104	regulation of ethylene-activated signaling pathway	2/763	20/13230	0.3221	0.928355	0.853589	Cg3g017880/Cg4g007230	2	1	1
Biological process	GO:0042343	indole glucosinolate metabolic process	2/763	20/13230	0.3221	0.928355	0.853589	Cg1g003260/Cg5g030310	2	1	1
Biological process	GO:0070297	regulation of phosphorelay signal transduction system	2/763	20/13230	0.3221	0.928355	0.853589	Cg3g017880/Cg4g007230	2	1	1
Biological process	GO:0072503	cellular divalent inorganic cation homeostasis	2/763	20/13230	0.3221	0.928355	0.853589	Cg6g006900/Cg8g024060	2	0	2
Biological process	GO:1902532	negative regulation of intracellular signal transduction	2/763	20/13230	0.3221	0.928355	0.853589	Cg3g017880/Cg4g007230	2	1	1
Biological process	GO:0008283	cell proliferation	6/763	81/13230	0.324614	0.928355	0.853589	Cg2g019720/Cg2g019730/Cg5g033500/Cg7g016460/Cg7g017070/Cg8g018120	6	5	1
Biological process	GO:1901137	carbohydrate derivative biosynthetic process	28/763	441/13230	0.32544	0.928355	0.853589	Cg1g013420/Cg1g013660/Cg1g015970/Cg2g044960/Cg3g005210/Cg3g016050/Cg3g020270/Cg4g004610/Cg4g019710/Cg4g020570/Cg4g020710/Cg5g000260/Cg5g009980/Cg5g011010/Cg5g030310/Cg5g037390/Cg5g040000/Cg6g006870/Cg6g019480/Cg6g024960/Cg7g002280/Cg7g014530/Cg7g019950/Cg8g023200/Cg8g024010/Cg9g001500/Cg9g002760/Cg9g013190	28	24	4
Biological process	GO:0009309	amine biosynthetic process	4/763	50/13230	0.32578	0.928355	0.853589	Cg3g023440/Cg5g026120/Cg5g030310/Cg7g001270	4	2	2
Biological process	GO:0009816	defense response to bacterium, incompatible interaction	4/763	50/13230	0.32578	0.928355	0.853589	Cg2g045760/Cg5g006300/Cg5g040920/Cg7g001180	4	1	3
Biological process	GO:0010166	wax metabolic process	4/763	50/13230	0.32578	0.928355	0.853589	Cg5g044850/Cg5g044860/Cg6g024890/Cg7g008140	4	3	1
Biological process	GO:0040034	regulation of development, heterochronic	4/763	50/13230	0.32578	0.928355	0.853589	Cg2g008400/Cg3g000530/Cg3g000580/Cg9g021740	4	1	3
Biological process	GO:0042401	cellular biogenic amine biosynthetic process	4/763	50/13230	0.32578	0.928355	0.853589	Cg3g023440/Cg5g026120/Cg5g030310/Cg7g001270	4	2	2
Biological process	GO:0009150	purine ribonucleotide metabolic process	14/763	210/13230	0.326529	0.928432	0.853659	Cg1g013420/Cg1g013660/Cg1g015970/Cg2g044960/Cg3g005210/Cg3g020270/Cg4g004610/Cg4g020570/Cg5g000260/Cg5g002560/Cg5g040000/Cg7g014530/Cg9g001500/Cg9g013190	14	11	3
Biological process	GO:0009648	photoperiodism	9/763	129/13230	0.326987	0.928432	0.853659	Cg1g010370/Cg2g020660/Cg3g000530/Cg3g000580/Cg4g001550/Cg4g022380/Cg7g023040/Cg8g005300/Cg9g002820	9	5	4
Biological process	GO:0002683	negative regulation of immune system process	3/763	35/13230	0.328394	0.92907	0.854246	Cg2g045760/Cg4g001550/Cg5g006300	3	2	1
Biological process	GO:0019252	starch biosynthetic process	3/763	35/13230	0.328394	0.92907	0.854246	Cg3g025200/Cg4g020710/Cg6g016110	3	3	0
Biological process	GO:0009063	cellular amino acid catabolic process	5/763	66/13230	0.332069	0.934427	0.859172	Cg4g010230/Cg6g020070/Cg7g001180/Cg8g010040/Cg8g024330	5	3	2
Biological process	GO:0055067	monovalent inorganic cation homeostasis	5/763	66/13230	0.332069	0.934427	0.859172	Cg1g013420/Cg3g006140/Cg4g013580/Cg5g040140/Cg9g000590	5	2	3
Biological process	GO:1901568	fatty acid derivative metabolic process	5/763	66/13230	0.332069	0.934427	0.859172	Cg5g002560/Cg5g044850/Cg5g044860/Cg6g024890/Cg7g008140	5	3	2
Biological process	GO:0010119	regulation of stomatal movement	6/763	82/13230	0.334965	0.939746	0.864062	Cg4g013580/Cg5g028960/Cg7g000680/Cg7g023040/Cg8g019250/CgUng003480	6	4	2
Biological process	GO:0071478	cellular response to radiation	9/763	130/13230	0.335154	0.939746	0.864062	Cg1g018640/Cg2g014580/Cg3g022430/Cg5g002420/Cg6g011730/Cg7g022930/Cg8g004670/Cg9g002820/Cg9g006330	9	6	3
Biological process	GO:0002831	regulation of response to biotic stimulus	8/763	114/13230	0.335933	0.940254	0.864529	Cg1g002990/Cg1g015690/Cg2g043590/Cg3g016650/Cg5g038920/Cg7g009010/Cg9g005280/Cg9g020900	8	4	4
Biological process	GO:0009611	response to wounding	12/763	179/13230	0.3375	0.94074	0.864976	Cg1g013070/Cg2g011280/Cg2g028290/Cg2g043870/Cg3g004920/Cg4g018830/Cg5g006140/Cg5g040140/Cg5g040470/Cg6g005030/Cg7g007580/Cg9g009100	12	6	6
Biological process	GO:0009788	negative regulation of abscisic acid-activated signaling pathway	4/763	51/13230	0.339097	0.94074	0.864976	Cg3g020400/Cg7g000680/Cg8g023080/CgUng003480	4	4	0
Biological process	GO:0048232	male gamete generation	4/763	51/13230	0.339097	0.94074	0.864976	Cg6g005770/Cg8g023350/Cg8g023360/Cg8g023380	4	1	3
Biological process	GO:1901420	negative regulation of response to alcohol	4/763	51/13230	0.339097	0.94074	0.864976	Cg3g020400/Cg7g000680/Cg8g023080/CgUng003480	4	4	0
Biological process	GO:1905958	negative regulation of cellular response to alcohol	4/763	51/13230	0.339097	0.94074	0.864976	Cg3g020400/Cg7g000680/Cg8g023080/CgUng003480	4	4	0
Biological process	GO:0042214	terpene metabolic process	2/763	21/13230	0.343636	0.944651	0.868572	Cg2g016400/Cg2g040820	2	1	1
Biological process	GO:0007264	small GTPase mediated signal transduction	3/763	36/13230	0.344487	0.944651	0.868572	Cg1g012650/Cg7g021600/Cg8g003980	3	3	0
Biological process	GO:0010311	lateral root formation	3/763	36/13230	0.344487	0.944651	0.868572	Cg1g000490/Cg7g021600/Cg9g005280	3	2	1
Biological process	GO:0052482	defense response by cell wall thickening	3/763	36/13230	0.344487	0.944651	0.868572	Cg1g015500/Cg5g030310/Cg7g019950	3	2	1
Biological process	GO:0052544	defense response by callose deposition in cell wall	3/763	36/13230	0.344487	0.944651	0.868572	Cg1g015500/Cg5g030310/Cg7g019950	3	2	1
Biological process	GO:0071470	cellular response to osmotic stress	3/763	36/13230	0.344487	0.944651	0.868572	Cg1g007430/Cg2g013180/Cg7g022060	3	2	1
Biological process	GO:0048573	photoperiodism, flowering	8/763	115/13230	0.344711	0.944651	0.868572	Cg2g020660/Cg3g000530/Cg3g000580/Cg4g001550/Cg4g022380/Cg7g023040/Cg8g005300/Cg9g002820	8	4	4
Biological process	GO:0006163	purine nucleotide metabolic process	14/763	214/13230	0.352173	0.960787	0.883408	Cg1g013420/Cg1g013660/Cg1g015970/Cg2g044960/Cg3g005210/Cg3g020270/Cg4g004610/Cg4g020570/Cg5g000260/Cg5g002560/Cg5g040000/Cg7g014530/Cg9g001500/Cg9g013190	14	11	3
Biological process	GO:0002833	positive regulation of response to biotic stimulus	4/763	52/13230	0.352431	0.960787	0.883408	Cg1g015690/Cg2g043590/Cg7g009010/Cg9g020900	4	1	3
Biological process	GO:1901570	fatty acid derivative biosynthetic process	4/763	52/13230	0.352431	0.960787	0.883408	Cg5g044850/Cg5g044860/Cg6g024890/Cg7g008140	4	3	1
Biological process	GO:0009856	pollination	15/763	231/13230	0.355267	0.963211	0.885637	Cg1g008650/Cg1g011740/Cg1g011760/Cg2g006510/Cg2g007490/Cg2g014880/Cg2g020490/Cg2g044960/Cg3g012090/Cg5g032390/Cg6g005510/Cg7g018180/Cg8g018400/Cg8g018470/Cg9g015050	15	7	8
Biological process	GO:0044706	multi-multicellular organism process	15/763	231/13230	0.355267	0.963211	0.885637	Cg1g008650/Cg1g011740/Cg1g011760/Cg2g006510/Cg2g007490/Cg2g014880/Cg2g020490/Cg2g044960/Cg3g012090/Cg5g032390/Cg6g005510/Cg7g018180/Cg8g018400/Cg8g018470/Cg9g015050	15	7	8
Biological process	GO:0010647	positive regulation of cell communication	6/763	84/13230	0.35577	0.963211	0.885637	Cg1g002990/Cg4g018940/Cg5g009820/Cg5g043760/Cg7g016040/Cg8g023080	6	5	1
Biological process	GO:0016571	histone methylation	6/763	84/13230	0.35577	0.963211	0.885637	Cg3g000530/Cg3g000580/Cg5g033500/Cg8g005300/Cg9g002970/Cg9g011720	6	2	4
Biological process	GO:0034614	cellular response to reactive oxygen species	3/763	37/13230	0.360546	0.971129	0.892918	Cg1g027590/Cg2g013180/Cg6g008210	3	2	1
Biological process	GO:0042538	hyperosmotic salinity response	3/763	37/13230	0.360546	0.971129	0.892918	Cg2g013180/Cg4g024570/Cg9g009100	3	2	1
Biological process	GO:0071417	cellular response to organonitrogen compound	3/763	37/13230	0.360546	0.971129	0.892918	Cg1g002990/Cg4g022490/Cg6g000930	3	3	0
Biological process	GO:0009639	response to red or far red light	13/763	199/13230	0.362087	0.973039	0.894674	Cg1g005520/Cg1g012930/Cg1g018640/Cg1g021380/Cg4g002180/Cg4g006940/Cg5g002420/Cg5g023620/Cg5g030310/Cg6g006850/Cg6g024720/Cg9g002820/Cg9g006330	13	9	4
Biological process	GO:0009958	positive gravitropism	2/763	22/13230	0.364946	0.973039	0.894674	Cg1g012930/Cg6g024720	2	1	1
Biological process	GO:0009962	regulation of flavonoid biosynthetic process	2/763	22/13230	0.364946	0.973039	0.894674	Cg5g038100/Cg6g018450	2	2	0
Biological process	GO:0031570	DNA integrity checkpoint	2/763	22/13230	0.364946	0.973039	0.894674	Cg1g018630/Cg6g011730	2	2	0
Biological process	GO:0071236	cellular response to antibiotic	6/763	85/13230	0.366208	0.973039	0.894674	Cg2g013180/Cg2g042710/Cg7g006930/Cg7g022060/Cg8g007780/Cg9g029620	6	5	1
Biological process	GO:0071446	cellular response to salicylic acid stimulus	5/763	69/13230	0.366911	0.973039	0.894674	Cg2g042710/Cg7g006930/Cg7g022060/Cg8g007780/Cg9g029620	5	4	1
Biological process	GO:2000242	negative regulation of reproductive process	5/763	69/13230	0.366911	0.973039	0.894674	Cg2g020660/Cg3g014040/Cg4g022380/Cg8g005300/Cg8g023080	5	2	3
Biological process	GO:0009790	embryo development	23/763	367/13230	0.370093	0.973039	0.894674	Cg1g008660/Cg1g011060/Cg1g012760/Cg1g012870/Cg1g012880/Cg1g015520/Cg1g029540/Cg2g008400/Cg2g038980/Cg2g039820/Cg2g043490/Cg5g001740/Cg5g009780/Cg5g016050/Cg5g016500/Cg5g036570/Cg6g016110/Cg6g019480/Cg6g020410/Cg7g020900/Cg7g021600/Cg7g022060/Cg9g021740	23	16	7
Biological process	GO:0048868	pollen tube development	7/763	102/13230	0.374108	0.973039	0.894674	Cg1g008650/Cg1g011740/Cg1g011760/Cg2g006510/Cg2g007490/Cg2g020490/Cg2g044960	7	6	1
Biological process	GO:0006739	NADP metabolic process	3/763	38/13230	0.376545	0.973039	0.894674	Cg3g014370/Cg4g017260/Cg7g016170	3	0	3
Biological process	GO:0048506	regulation of timing of meristematic phase transition	3/763	38/13230	0.376545	0.973039	0.894674	Cg3g000530/Cg3g000580/Cg9g021740	3	1	2
Biological process	GO:0048510	regulation of timing of transition from vegetative to reproductive phase	3/763	38/13230	0.376545	0.973039	0.894674	Cg3g000530/Cg3g000580/Cg9g021740	3	1	2
Biological process	GO:0009741	response to brassinosteroid	6/763	86/13230	0.376661	0.973039	0.894674	Cg1g026820/Cg1g028040/Cg3g021510/Cg4g022720/Cg5g009820/Cg9g005160	6	2	4
Biological process	GO:0000724	double-strand break repair via homologous recombination	5/763	70/13230	0.378548	0.973039	0.894674	Cg5g033500/Cg6g011730/Cg8g004670/Cg9g002710/Cg9g006370	5	5	0
Biological process	GO:0000725	recombinational repair	5/763	70/13230	0.378548	0.973039	0.894674	Cg5g033500/Cg6g011730/Cg8g004670/Cg9g002710/Cg9g006370	5	5	0
Biological process	GO:0034968	histone lysine methylation	5/763	70/13230	0.378548	0.973039	0.894674	Cg3g000530/Cg3g000580/Cg5g033500/Cg8g005300/Cg9g011720	5	1	4
Biological process	GO:0007131	reciprocal meiotic recombination	4/763	54/13230	0.379088	0.973039	0.894674	Cg5g008040/Cg6g011730/Cg9g006370/Cg9g011720	4	3	1
Biological process	GO:0015995	chlorophyll biosynthetic process	4/763	54/13230	0.379088	0.973039	0.894674	Cg2g021210/Cg5g028200/Cg6g017060/Cg9g006330	4	1	3
Biological process	GO:0035825	homologous recombination	4/763	54/13230	0.379088	0.973039	0.894674	Cg5g008040/Cg6g011730/Cg9g006370/Cg9g011720	4	3	1
Biological process	GO:0009165	nucleotide biosynthetic process	14/763	219/13230	0.38471	0.973039	0.894674	Cg1g013420/Cg1g013660/Cg1g015970/Cg2g044960/Cg3g005210/Cg3g020270/Cg4g004610/Cg4g020570/Cg5g000260/Cg5g040000/Cg7g014530/Cg8g006200/Cg9g001500/Cg9g013190	14	12	2
Biological process	GO:1901293	nucleoside phosphate biosynthetic process	14/763	219/13230	0.38471	0.973039	0.894674	Cg1g013420/Cg1g013660/Cg1g015970/Cg2g044960/Cg3g005210/Cg3g020270/Cg4g004610/Cg4g020570/Cg5g000260/Cg5g040000/Cg7g014530/Cg8g006200/Cg9g001500/Cg9g013190	14	12	2
Biological process	GO:0006470	protein dephosphorylation	2/763	23/13230	0.385985	0.973039	0.894674	Cg2g032010/CgUng003480	2	2	0
Biological process	GO:0006898	receptor-mediated endocytosis	2/763	23/13230	0.385985	0.973039	0.894674	Cg1g015500/Cg3g022430	2	0	2
Biological process	GO:0006935	chemotaxis	2/763	23/13230	0.385985	0.973039	0.894674	Cg1g011740/Cg1g011760	2	2	0
Biological process	GO:0010183	pollen tube guidance	2/763	23/13230	0.385985	0.973039	0.894674	Cg1g011740/Cg1g011760	2	2	0
Biological process	GO:0042330	taxis	2/763	23/13230	0.385985	0.973039	0.894674	Cg1g011740/Cg1g011760	2	2	0
Biological process	GO:0046889	positive regulation of lipid biosynthetic process	2/763	23/13230	0.385985	0.973039	0.894674	Cg4g014320/CgUng002190	2	1	1
Biological process	GO:0050918	positive chemotaxis	2/763	23/13230	0.385985	0.973039	0.894674	Cg1g011740/Cg1g011760	2	2	0
Biological process	GO:1902170	cellular response to reactive nitrogen species	2/763	23/13230	0.385985	0.973039	0.894674	Cg2g006980/Cg4g003460	2	2	0
Biological process	GO:0045089	positive regulation of innate immune response	6/763	87/13230	0.387119	0.973039	0.894674	Cg1g013070/Cg2g005960/Cg2g045760/Cg5g006300/Cg9g029620/CgUng003130	6	4	2
Biological process	GO:1901699	cellular response to nitrogen compound	5/763	71/13230	0.39018	0.973039	0.894674	Cg1g002990/Cg2g006980/Cg4g003460/Cg4g022490/Cg6g000930	5	5	0
Biological process	GO:0043902	positive regulation of multi-organism process	4/763	55/13230	0.39238	0.973039	0.894674	Cg1g015690/Cg2g043590/Cg7g009010/Cg9g020900	4	1	3
Biological process	GO:0044247	cellular polysaccharide catabolic process	3/763	39/13230	0.39246	0.973039	0.894674	Cg3g023860/Cg4g020710/Cg5g039550	3	2	1
Biological process	GO:0048653	anther development	3/763	39/13230	0.39246	0.973039	0.894674	Cg1g026820/Cg2g037340/Cg8g014140	3	1	2
Biological process	GO:1901361	organic cyclic compound catabolic process	17/763	271/13230	0.3957	0.973039	0.894674	Cg1g013660/Cg1g017890/Cg1g017900/Cg2g027520/Cg2g041470/Cg2g044960/Cg3g005210/Cg3g020270/Cg4g004610/Cg4g010230/Cg5g000260/Cg5g009510/Cg5g020710/Cg5g040000/Cg6g020070/Cg7g001180/Cg7g014530	17	16	1
Biological process	GO:0009126	purine nucleoside monophosphate metabolic process	10/763	154/13230	0.396329	0.973039	0.894674	Cg1g013420/Cg1g013660/Cg2g044960/Cg3g005210/Cg3g020270/Cg4g004610/Cg5g000260/Cg5g040000/Cg7g014530/Cg9g013190	10	8	2
Biological process	GO:0009167	purine ribonucleoside monophosphate metabolic process	10/763	154/13230	0.396329	0.973039	0.894674	Cg1g013420/Cg1g013660/Cg2g044960/Cg3g005210/Cg3g020270/Cg4g004610/Cg5g000260/Cg5g040000/Cg7g014530/Cg9g013190	10	8	2
Biological process	GO:0002684	positive regulation of immune system process	6/763	88/13230	0.397576	0.973039	0.894674	Cg1g013070/Cg2g005960/Cg2g045760/Cg5g006300/Cg9g029620/CgUng003130	6	4	2
Biological process	GO:0006778	porphyrin-containing compound metabolic process	6/763	88/13230	0.397576	0.973039	0.894674	Cg2g021210/Cg5g009510/Cg5g020710/Cg5g028200/Cg6g017060/Cg9g006330	6	3	3
Biological process	GO:0050778	positive regulation of immune response	6/763	88/13230	0.397576	0.973039	0.894674	Cg1g013070/Cg2g005960/Cg2g045760/Cg5g006300/Cg9g029620/CgUng003130	6	4	2
Biological process	GO:0016143	S-glycoside metabolic process	4/763	56/13230	0.40563	0.973039	0.894674	Cg1g003260/Cg2g040740/Cg5g030310/Cg7g019950	4	2	2
Biological process	GO:0019757	glycosinolate metabolic process	4/763	56/13230	0.40563	0.973039	0.894674	Cg1g003260/Cg2g040740/Cg5g030310/Cg7g019950	4	2	2
Biological process	GO:0019760	glucosinolate metabolic process	4/763	56/13230	0.40563	0.973039	0.894674	Cg1g003260/Cg2g040740/Cg5g030310/Cg7g019950	4	2	2
Biological process	GO:0018193	peptidyl-amino acid modification	16/763	256/13230	0.406688	0.973039	0.894674	Cg1g021330/Cg2g006260/Cg3g000530/Cg3g000580/Cg3g022100/Cg4g001480/Cg4g024570/Cg5g031660/Cg5g033500/Cg5g040140/Cg6g010350/Cg7g003410/Cg8g005300/Cg8g010170/Cg9g002970/Cg9g011720	16	11	5
Biological process	GO:0009695	jasmonic acid biosynthetic process	2/763	24/13230	0.406712	0.973039	0.894674	Cg2g037340/Cg7g007580	2	1	1
Biological process	GO:0010345	suberin biosynthetic process	2/763	24/13230	0.406712	0.973039	0.894674	Cg2g020180/Cg6g024890	2	1	1
Biological process	GO:0030641	regulation of cellular pH	2/763	24/13230	0.406712	0.973039	0.894674	Cg1g013420/Cg9g000590	2	0	2
Biological process	GO:0045834	positive regulation of lipid metabolic process	2/763	24/13230	0.406712	0.973039	0.894674	Cg4g014320/CgUng002190	2	1	1
Biological process	GO:0051453	regulation of intracellular pH	2/763	24/13230	0.406712	0.973039	0.894674	Cg1g013420/Cg9g000590	2	0	2
Biological process	GO:0010208	pollen wall assembly	3/763	40/13230	0.408268	0.973039	0.894674	Cg1g026820/Cg4g012010/CgUng005990	3	2	1
Biological process	GO:0043455	regulation of secondary metabolic process	3/763	40/13230	0.408268	0.973039	0.894674	Cg4g007030/Cg4g014320/CgUng002190	3	2	1
Biological process	GO:0007568	aging	12/763	190/13230	0.415402	0.973039	0.894674	Cg1g027590/Cg2g040360/Cg2g041470/Cg3g010210/Cg3g011250/Cg5g022340/Cg5g022450/Cg5g040920/Cg6g008210/Cg7g022060/Cg8g022210/Cg9g026770	12	5	7
Biological process	GO:0090558	plant epidermis development	12/763	190/13230	0.415402	0.973039	0.894674	Cg1g013660/Cg1g015520/Cg2g019680/Cg2g042600/Cg3g017880/Cg3g020940/Cg4g004610/Cg6g010520/Cg6g017070/Cg6g025140/Cg7g021600/Cg7g022650	12	8	4
Biological process	GO:0008202	steroid metabolic process	6/763	90/13230	0.418458	0.973039	0.894674	Cg1g001690/Cg1g009640/Cg2g020490/Cg3g004920/Cg3g021510/Cg5g021720	6	3	3
Biological process	GO:0033013	tetrapyrrole metabolic process	6/763	90/13230	0.418458	0.973039	0.894674	Cg2g021210/Cg5g009510/Cg5g020710/Cg5g028200/Cg6g017060/Cg9g006330	6	3	3
Biological process	GO:0052545	callose localization	4/763	57/13230	0.418823	0.973039	0.894674	Cg1g002990/Cg1g015500/Cg5g030310/Cg7g019950	4	3	1
Biological process	GO:0006955	immune response	28/763	462/13230	0.420433	0.973039	0.894674	Cg1g002990/Cg1g011230/Cg1g013070/Cg2g003810/Cg2g005960/Cg2g017150/Cg2g028290/Cg2g043870/Cg2g045760/Cg3g013480/Cg3g016650/Cg4g001550/Cg4g019030/Cg4g022640/Cg5g006300/Cg5g030310/Cg5g038920/Cg5g040920/Cg6g000930/Cg7g001180/Cg7g006930/Cg8g007780/Cg8g018410/Cg9g007340/Cg9g023220/Cg9g029620/CgUng001230/CgUng003130	28	14	14
Biological process	GO:0018022	peptidyl-lysine methylation	5/763	74/13230	0.424943	0.973039	0.894674	Cg3g000530/Cg3g000580/Cg5g033500/Cg8g005300/Cg9g011720	5	1	4
Biological process	GO:0034599	cellular response to oxidative stress	5/763	74/13230	0.424943	0.973039	0.894674	Cg1g027590/Cg2g013180/Cg2g023200/Cg6g002810/Cg6g008210	5	3	2
Biological process	GO:0009943	adaxial/abaxial axis specification	2/763	25/13230	0.427095	0.973039	0.894674	Cg5g043600/Cg7g019070	2	1	1
Biological process	GO:0009944	polarity specification of adaxial/abaxial axis	2/763	25/13230	0.427095	0.973039	0.894674	Cg5g043600/Cg7g019070	2	1	1
Biological process	GO:0015996	chlorophyll catabolic process	2/763	25/13230	0.427095	0.973039	0.894674	Cg5g009510/Cg5g020710	2	2	0
Biological process	GO:0042157	lipoprotein metabolic process	2/763	25/13230	0.427095	0.973039	0.894674	Cg1g016860/Cg4g002710	2	2	0
Biological process	GO:0046149	pigment catabolic process	2/763	25/13230	0.427095	0.973039	0.894674	Cg5g009510/Cg5g020710	2	2	0
Biological process	GO:0071490	cellular response to far red light	2/763	25/13230	0.427095	0.973039	0.894674	Cg1g018640/Cg9g006330	2	2	0
Biological process	GO:0009072	aromatic amino acid family metabolic process	6/763	91/13230	0.428868	0.973039	0.894674	Cg3g023440/Cg4g010230/Cg5g030310/Cg5g036570/Cg7g001180/Cg7g001270	6	4	2
Biological process	GO:0022900	electron transport chain	6/763	91/13230	0.428868	0.973039	0.894674	Cg3g012900/Cg4g017260/Cg5g001280/Cg6g024950/Cg8g013250/Cg9g013180	6	2	4
Biological process	GO:0019439	aromatic compound catabolic process	16/763	260/13230	0.431253	0.973039	0.894674	Cg1g013660/Cg1g017890/Cg1g017900/Cg2g027520/Cg2g041470/Cg2g044960/Cg3g005210/Cg3g020270/Cg4g004610/Cg4g010230/Cg5g000260/Cg5g009510/Cg5g020710/Cg5g040000/Cg7g001180/Cg7g014530	16	15	1
Biological process	GO:0010224	response to UV-B	4/763	58/13230	0.431946	0.973039	0.894674	Cg1g026820/Cg2g041050/Cg5g038100/Cg6g008750	4	2	2
Biological process	GO:0033037	polysaccharide localization	4/763	58/13230	0.431946	0.973039	0.894674	Cg1g002990/Cg1g015500/Cg5g030310/Cg7g019950	4	3	1
Biological process	GO:0045786	negative regulation of cell cycle	4/763	58/13230	0.431946	0.973039	0.894674	Cg1g018630/Cg5g033500/Cg6g011730/Cg9g012720	4	4	0
Biological process	GO:0080167	response to karrikin	5/763	75/13230	0.436456	0.973039	0.894674	Cg1g024330/Cg2g013180/Cg2g024030/Cg6g008120/Cg9g006330	5	4	1
Biological process	GO:0006479	protein methylation	6/763	92/13230	0.439248	0.973039	0.894674	Cg3g000530/Cg3g000580/Cg5g033500/Cg8g005300/Cg9g002970/Cg9g011720	6	2	4
Biological process	GO:0008213	protein alkylation	6/763	92/13230	0.439248	0.973039	0.894674	Cg3g000530/Cg3g000580/Cg5g033500/Cg8g005300/Cg9g002970/Cg9g011720	6	2	4
Biological process	GO:0015980	energy derivation by oxidation of organic compounds	6/763	92/13230	0.439248	0.973039	0.894674	Cg2g008710/Cg3g025200/Cg4g022640/Cg5g031660/Cg6g016110/Cg9g013180	6	4	2
Biological process	GO:0010927	cellular component assembly involved in morphogenesis	3/763	42/13230	0.439486	0.973039	0.894674	Cg1g026820/Cg4g012010/CgUng005990	3	2	1
Biological process	GO:0034605	cellular response to heat	3/763	42/13230	0.439486	0.973039	0.894674	Cg3g002240/Cg3g013020/Cg9g006330	3	1	2
Biological process	GO:0048440	carpel development	3/763	42/13230	0.439486	0.973039	0.894674	Cg1g005520/Cg5g009780/Cg7g019070	3	2	1
Biological process	GO:0052543	callose deposition in cell wall	3/763	42/13230	0.439486	0.973039	0.894674	Cg1g015500/Cg5g030310/Cg7g019950	3	2	1
Biological process	GO:0009909	regulation of flower development	10/763	160/13230	0.443542	0.973039	0.894674	Cg1g026820/Cg2g017880/Cg2g041050/Cg3g014040/Cg4g022380/Cg5g002420/Cg5g024880/Cg5g043600/Cg8g007040/Cg9g002970	10	4	6
Biological process	GO:1901698	response to nitrogen compound	15/763	245/13230	0.443754	0.973039	0.894674	Cg1g002990/Cg2g006980/Cg2g029090/Cg4g003460/Cg4g022490/Cg5g006140/Cg5g040920/Cg5g044340/Cg6g000930/Cg6g014500/Cg6g015730/Cg6g024890/Cg8g010170/Cg9g009100/Cg9g026530	15	9	6
Biological process	GO:0046700	heterocycle catabolic process	14/763	228/13230	0.443905	0.973039	0.894674	Cg1g013660/Cg2g027520/Cg2g041470/Cg2g044960/Cg3g005210/Cg3g020270/Cg4g004610/Cg5g000260/Cg5g009510/Cg5g020710/Cg5g040000/Cg6g020070/Cg7g001180/Cg7g014530	14	13	1
Biological process	GO:0005982	starch metabolic process	4/763	59/13230	0.444988	0.973039	0.894674	Cg3g025200/Cg4g020710/Cg6g016110/Cg9g002460	4	4	0
Biological process	GO:0006787	porphyrin-containing compound catabolic process	2/763	26/13230	0.447103	0.973039	0.894674	Cg5g009510/Cg5g020710	2	2	0
Biological process	GO:0019432	triglyceride biosynthetic process	2/763	26/13230	0.447103	0.973039	0.894674	Cg2g010080/Cg3g005210	2	2	0
Biological process	GO:0019747	regulation of isoprenoid metabolic process	2/763	26/13230	0.447103	0.973039	0.894674	Cg4g014320/CgUng002190	2	1	1
Biological process	GO:0033015	tetrapyrrole catabolic process	2/763	26/13230	0.447103	0.973039	0.894674	Cg5g009510/Cg5g020710	2	2	0
Biological process	GO:0006308	DNA catabolic process	1/763	10/13230	0.448011	0.973039	0.894674	Cg2g041470	1	1	0
Biological process	GO:0006545	glycine biosynthetic process	1/763	10/13230	0.448011	0.973039	0.894674	Cg8g010040	1	1	0
Biological process	GO:0006561	proline biosynthetic process	1/763	10/13230	0.448011	0.973039	0.894674	Cg7g000580	1	1	0
Biological process	GO:0006903	vesicle targeting	1/763	10/13230	0.448011	0.973039	0.894674	Cg7g021600	1	1	0
Biological process	GO:0009750	response to fructose	1/763	10/13230	0.448011	0.973039	0.894674	Cg8g024330	1	0	1
Biological process	GO:0009942	longitudinal axis specification	1/763	10/13230	0.448011	0.973039	0.894674	Cg7g021600	1	1	0
Biological process	GO:0010274	hydrotropism	1/763	10/13230	0.448011	0.973039	0.894674	Cg7g021600	1	1	0
Biological process	GO:0010959	regulation of metal ion transport	1/763	10/13230	0.448011	0.973039	0.894674	Cg5g040140	1	0	1
Biological process	GO:0015697	quaternary ammonium group transport	1/763	10/13230	0.448011	0.973039	0.894674	Cg4g020040	1	1	0
Biological process	GO:0016233	telomere capping	1/763	10/13230	0.448011	0.973039	0.894674	Cg6g011730	1	1	0
Biological process	GO:0033306	phytol metabolic process	1/763	10/13230	0.448011	0.973039	0.894674	Cg2g010080	1	1	0
Biological process	GO:0035067	negative regulation of histone acetylation	1/763	10/13230	0.448011	0.973039	0.894674	Cg5g033500	1	1	0
Biological process	GO:0042816	vitamin B6 metabolic process	1/763	10/13230	0.448011	0.973039	0.894674	Cg3g014370	1	0	1
Biological process	GO:0042819	vitamin B6 biosynthetic process	1/763	10/13230	0.448011	0.973039	0.894674	Cg3g014370	1	0	1
Biological process	GO:0043171	peptide catabolic process	1/763	10/13230	0.448011	0.973039	0.894674	Cg5g017120	1	1	0
Biological process	GO:0046246	terpene biosynthetic process	1/763	10/13230	0.448011	0.973039	0.894674	Cg2g040820	1	1	0
Biological process	GO:0046886	positive regulation of hormone biosynthetic process	1/763	10/13230	0.448011	0.973039	0.894674	Cg8g024170	1	1	0
Biological process	GO:0048354	mucilage biosynthetic process involved in seed coat development	1/763	10/13230	0.448011	0.973039	0.894674	Cg8g022340	1	0	1
Biological process	GO:0048455	stamen formation	1/763	10/13230	0.448011	0.973039	0.894674	Cg1g026820	1	0	1
Biological process	GO:0051180	vitamin transport	1/763	10/13230	0.448011	0.973039	0.894674	Cg4g020040	1	1	0
Biological process	GO:0055070	copper ion homeostasis	1/763	10/13230	0.448011	0.973039	0.894674	Cg5g009340	1	1	0
Biological process	GO:0060992	response to fungicide	1/763	10/13230	0.448011	0.973039	0.894674	Cg8g010170	1	1	0
Biological process	GO:0062014	negative regulation of small molecule metabolic process	1/763	10/13230	0.448011	0.973039	0.894674	Cg5g033500	1	1	0
Biological process	GO:0080024	indolebutyric acid metabolic process	1/763	10/13230	0.448011	0.973039	0.894674	Cg2g013180	1	1	0
Biological process	GO:0090308	regulation of methylation-dependent chromatin silencing	1/763	10/13230	0.448011	0.973039	0.894674	Cg2g012630	1	1	0
Biological process	GO:1901654	response to ketone	1/763	10/13230	0.448011	0.973039	0.894674	Cg8g010170	1	1	0
Biological process	GO:1901879	regulation of protein depolymerization	1/763	10/13230	0.448011	0.973039	0.894674	Cg2g027560	1	0	1
Biological process	GO:1901984	negative regulation of protein acetylation	1/763	10/13230	0.448011	0.973039	0.894674	Cg5g033500	1	1	0
Biological process	GO:1903173	fatty alcohol metabolic process	1/763	10/13230	0.448011	0.973039	0.894674	Cg2g010080	1	1	0
Biological process	GO:2000757	negative regulation of peptidyl-lysine acetylation	1/763	10/13230	0.448011	0.973039	0.894674	Cg5g033500	1	1	0
Biological process	GO:0048544	recognition of pollen	6/763	93/13230	0.449593	0.973039	0.894674	Cg2g014880/Cg3g012090/Cg6g005510/Cg8g018400/Cg8g018470/Cg9g015050	6	0	6
Biological process	GO:0009787	regulation of abscisic acid-activated signaling pathway	7/763	110/13230	0.450562	0.973039	0.894674	Cg1g007430/Cg3g020400/Cg4g014320/Cg7g000680/Cg8g023080/CgUng002190/CgUng003480	7	5	2
Biological process	GO:1901419	regulation of response to alcohol	7/763	110/13230	0.450562	0.973039	0.894674	Cg1g007430/Cg3g020400/Cg4g014320/Cg7g000680/Cg8g023080/CgUng002190/CgUng003480	7	5	2
Biological process	GO:1905957	regulation of cellular response to alcohol	7/763	110/13230	0.450562	0.973039	0.894674	Cg1g007430/Cg3g020400/Cg4g014320/Cg7g000680/Cg8g023080/CgUng002190/CgUng003480	7	5	2
Biological process	GO:0010243	response to organonitrogen compound	12/763	195/13230	0.451096	0.973039	0.894674	Cg1g002990/Cg2g029090/Cg4g022490/Cg5g040920/Cg5g044340/Cg6g000930/Cg6g014500/Cg6g015730/Cg6g024890/Cg8g010170/Cg9g009100/Cg9g026530	12	7	5
Biological process	GO:0031668	cellular response to extracellular stimulus	9/763	144/13230	0.451341	0.973039	0.894674	Cg2g013180/Cg2g044230/Cg3g013480/Cg4g019710/Cg5g040140/Cg5g043760/Cg6g010200/Cg8g024330/Cg9g008980	9	7	2
Biological process	GO:0007623	circadian rhythm	10/763	161/13230	0.451388	0.973039	0.894674	Cg1g005520/Cg1g010370/Cg1g018640/Cg2g017880/Cg2g020660/Cg2g041050/Cg3g011680/Cg5g006140/Cg9g002820/Cg9g027550	10	7	3
Biological process	GO:0044282	small molecule catabolic process	10/763	161/13230	0.451388	0.973039	0.894674	Cg1g001690/Cg1g017890/Cg1g017900/Cg2g020490/Cg4g010230/Cg6g020070/Cg7g001180/Cg8g010040/Cg8g024330/Cg9g026850	10	8	2
Biological process	GO:0009756	carbohydrate mediated signaling	3/763	43/13230	0.454858	0.973039	0.894674	Cg5g006140/Cg5g009860/Cg6g015730	3	1	2
Biological process	GO:0009846	pollen germination	3/763	43/13230	0.454858	0.973039	0.894674	Cg2g020490/Cg5g032390/Cg7g018180	3	2	1
Biological process	GO:0010182	sugar mediated signaling pathway	3/763	43/13230	0.454858	0.973039	0.894674	Cg5g006140/Cg5g009860/Cg6g015730	3	1	2
Biological process	GO:0019932	second-messenger-mediated signaling	3/763	43/13230	0.454858	0.973039	0.894674	Cg4g022490/Cg9g008980/Cg9g014450	3	2	1
Biological process	GO:0052386	cell wall thickening	3/763	43/13230	0.454858	0.973039	0.894674	Cg1g015500/Cg5g030310/Cg7g019950	3	2	1
Biological process	GO:0006855	drug transmembrane transport	4/763	60/13230	0.457937	0.973039	0.894674	Cg1g008180/Cg3g014460/Cg4g008110/Cg9g007850	4	2	2
Biological process	GO:0007127	meiosis I	4/763	60/13230	0.457937	0.973039	0.894674	Cg5g008040/Cg6g011730/Cg9g006370/Cg9g011720	4	3	1
Biological process	GO:0007276	gamete generation	4/763	60/13230	0.457937	0.973039	0.894674	Cg6g005770/Cg8g023350/Cg8g023360/Cg8g023380	4	1	3
Biological process	GO:0030162	regulation of proteolysis	4/763	60/13230	0.457937	0.973039	0.894674	Cg3g002240/Cg5g006140/Cg7g012290/Cg7g012320	4	0	4
Biological process	GO:1900424	regulation of defense response to bacterium	4/763	60/13230	0.457937	0.973039	0.894674	Cg1g015690/Cg2g043590/Cg7g009010/Cg9g020900	4	1	3
Biological process	GO:0045087	innate immune response	27/763	453/13230	0.458235	0.973039	0.894674	Cg1g002990/Cg1g011230/Cg1g013070/Cg2g003810/Cg2g005960/Cg2g017150/Cg2g028290/Cg2g043870/Cg2g045760/Cg3g013480/Cg3g016650/Cg4g019030/Cg4g022640/Cg5g006300/Cg5g030310/Cg5g038920/Cg5g040920/Cg6g000930/Cg7g001180/Cg7g006930/Cg8g007780/Cg8g018410/Cg9g007340/Cg9g023220/Cg9g029620/CgUng001230/CgUng003130	27	13	14
Biological process	GO:0010118	stomatal movement	7/763	111/13230	0.460034	0.973039	0.894674	Cg4g013580/Cg5g028960/Cg7g000680/Cg7g004470/Cg7g023040/Cg8g019250/CgUng003480	7	5	2
Biological process	GO:0009259	ribonucleotide metabolic process	14/763	231/13230	0.463628	0.973039	0.894674	Cg1g013420/Cg1g013660/Cg1g015970/Cg2g044960/Cg3g005210/Cg3g020270/Cg4g004610/Cg4g020570/Cg5g000260/Cg5g002560/Cg5g040000/Cg7g014530/Cg9g001500/Cg9g013190	14	11	3
Biological process	GO:0009817	defense response to fungus, incompatible interaction	2/763	27/13230	0.466712	0.973039	0.894674	Cg1g013070/Cg3g013480	2	2	0
Biological process	GO:0046460	neutral lipid biosynthetic process	2/763	27/13230	0.466712	0.973039	0.894674	Cg2g010080/Cg3g005210	2	2	0
Biological process	GO:0046463	acylglycerol biosynthetic process	2/763	27/13230	0.466712	0.973039	0.894674	Cg2g010080/Cg3g005210	2	2	0
Biological process	GO:0048449	floral organ formation	2/763	27/13230	0.466712	0.973039	0.894674	Cg1g026820/Cg5g043600	2	0	2
Biological process	GO:0070417	cellular response to cold	2/763	27/13230	0.466712	0.973039	0.894674	Cg2g044230/Cg4g007030	2	2	0
Biological process	GO:0031669	cellular response to nutrient levels	7/763	112/13230	0.46947	0.973039	0.894674	Cg3g013480/Cg4g019710/Cg5g040140/Cg5g043760/Cg6g010200/Cg8g024330/Cg9g008980	7	5	2
Biological process	GO:0036293	response to decreased oxygen levels	3/763	44/13230	0.470051	0.973039	0.894674	Cg5g031660/Cg6g009400/Cg9g002460	3	3	0
Biological process	GO:0080134	regulation of response to stress	24/763	404/13230	0.470694	0.973039	0.894674	Cg1g002990/Cg1g013070/Cg1g015690/Cg2g005960/Cg2g006510/Cg2g028290/Cg2g043590/Cg2g043870/Cg2g045760/Cg3g016650/Cg4g014320/Cg5g006050/Cg5g006300/Cg5g009780/Cg5g026310/Cg5g038920/Cg5g040920/Cg5g043760/Cg7g009010/Cg9g005280/Cg9g020900/Cg9g029620/CgUng002190/CgUng003130	24	12	12
Biological process	GO:0006779	porphyrin-containing compound biosynthetic process	4/763	61/13230	0.470781	0.973039	0.894674	Cg2g021210/Cg5g028200/Cg6g017060/Cg9g006330	4	1	3
Biological process	GO:1901606	alpha-amino acid catabolic process	4/763	61/13230	0.470781	0.973039	0.894674	Cg4g010230/Cg6g020070/Cg7g001180/Cg8g010040	4	3	1
Biological process	GO:0034637	cellular carbohydrate biosynthetic process	11/763	181/13230	0.473603	0.973039	0.894674	Cg2g020180/Cg3g025200/Cg4g002030/Cg4g020710/Cg4g022560/Cg5g004730/Cg5g008610/Cg5g009980/Cg6g016110/Cg6g024960/Cg9g007480	11	8	3
Biological process	GO:0006828	manganese ion transport	1/763	11/13230	0.479869	0.973039	0.894674	Cg6g017180	1	1	0
Biological process	GO:0009099	valine biosynthetic process	1/763	11/13230	0.479869	0.973039	0.894674	Cg3g013250	1	1	0
Biological process	GO:0009423	chorismate biosynthetic process	1/763	11/13230	0.479869	0.973039	0.894674	Cg5g036570	1	1	0
Biological process	GO:0009900	dehiscence	1/763	11/13230	0.479869	0.973039	0.894674	Cg2g037340	1	0	1
Biological process	GO:0009904	chloroplast accumulation movement	1/763	11/13230	0.479869	0.973039	0.894674	Cg3g022430	1	0	1
Biological process	GO:0010019	chloroplast-nucleus signaling pathway	1/763	11/13230	0.479869	0.973039	0.894674	Cg5g028200	1	0	1
Biological process	GO:0010227	floral organ abscission	1/763	11/13230	0.479869	0.973039	0.894674	Cg2g041420	1	1	0
Biological process	GO:0010262	somatic embryogenesis	1/763	11/13230	0.479869	0.973039	0.894674	Cg9g021740	1	1	0
Biological process	GO:0010466	negative regulation of peptidase activity	1/763	11/13230	0.479869	0.973039	0.894674	Cg3g002240	1	0	1
Biological process	GO:0010951	negative regulation of endopeptidase activity	1/763	11/13230	0.479869	0.973039	0.894674	Cg3g002240	1	0	1
Biological process	GO:0031330	negative regulation of cellular catabolic process	1/763	11/13230	0.479869	0.973039	0.894674	Cg2g027520	1	1	0
Biological process	GO:0031440	regulation of mRNA 3'-end processing	1/763	11/13230	0.479869	0.973039	0.894674	Cg9g029620	1	1	0
Biological process	GO:0032388	positive regulation of intracellular transport	1/763	11/13230	0.479869	0.973039	0.894674	Cg6g002060	1	0	1
Biological process	GO:0045851	pH reduction	1/763	11/13230	0.479869	0.973039	0.894674	Cg1g013420	1	0	1
Biological process	GO:0046839	phospholipid dephosphorylation	1/763	11/13230	0.479869	0.973039	0.894674	Cg6g023550	1	0	1
Biological process	GO:0046856	phosphatidylinositol dephosphorylation	1/763	11/13230	0.479869	0.973039	0.894674	Cg6g023550	1	0	1
Biological process	GO:0048441	petal development	1/763	11/13230	0.479869	0.973039	0.894674	Cg1g009640	1	0	1
Biological process	GO:0048465	corolla development	1/763	11/13230	0.479869	0.973039	0.894674	Cg1g009640	1	0	1
Biological process	GO:0051222	positive regulation of protein transport	1/763	11/13230	0.479869	0.973039	0.894674	Cg6g002060	1	0	1
Biological process	GO:0051865	protein autoubiquitination	1/763	11/13230	0.479869	0.973039	0.894674	Cg6g014500	1	0	1
Biological process	GO:0052547	regulation of peptidase activity	1/763	11/13230	0.479869	0.973039	0.894674	Cg3g002240	1	0	1
Biological process	GO:0052548	regulation of endopeptidase activity	1/763	11/13230	0.479869	0.973039	0.894674	Cg3g002240	1	0	1
Biological process	GO:0090316	positive regulation of intracellular protein transport	1/763	11/13230	0.479869	0.973039	0.894674	Cg6g002060	1	0	1
Biological process	GO:1900363	regulation of mRNA polyadenylation	1/763	11/13230	0.479869	0.973039	0.894674	Cg9g029620	1	1	0
Biological process	GO:1903829	positive regulation of cellular protein localization	1/763	11/13230	0.479869	0.973039	0.894674	Cg6g002060	1	0	1
Biological process	GO:1904951	positive regulation of establishment of protein localization	1/763	11/13230	0.479869	0.973039	0.894674	Cg6g002060	1	0	1
Biological process	GO:2000116	regulation of cysteine-type endopeptidase activity	1/763	11/13230	0.479869	0.973039	0.894674	Cg3g002240	1	0	1
Biological process	GO:2000117	negative regulation of cysteine-type endopeptidase activity	1/763	11/13230	0.479869	0.973039	0.894674	Cg3g002240	1	0	1
Biological process	GO:0008037	cell recognition	6/763	96/13230	0.480349	0.973039	0.894674	Cg2g014880/Cg3g012090/Cg6g005510/Cg8g018400/Cg8g018470/Cg9g015050	6	0	6
Biological process	GO:0009615	response to virus	5/763	79/13230	0.481905	0.973039	0.894674	Cg5g018510/Cg7g004440/Cg7g004470/Cg7g004490/Cg7g008140	5	3	2
Biological process	GO:0009967	positive regulation of signal transduction	5/763	79/13230	0.481905	0.973039	0.894674	Cg1g002990/Cg4g018940/Cg5g009820/Cg7g016040/Cg8g023080	5	4	1
Biological process	GO:0023056	positive regulation of signaling	5/763	79/13230	0.481905	0.973039	0.894674	Cg1g002990/Cg4g018940/Cg5g009820/Cg7g016040/Cg8g023080	5	4	1
Biological process	GO:0061982	meiosis I cell cycle process	4/763	62/13230	0.483512	0.973039	0.894674	Cg5g008040/Cg6g011730/Cg9g006370/Cg9g011720	4	3	1
Biological process	GO:0006972	hyperosmotic response	3/763	45/13230	0.485051	0.973039	0.894674	Cg2g013180/Cg4g024570/Cg9g009100	3	2	1
Biological process	GO:0055072	iron ion homeostasis	3/763	45/13230	0.485051	0.973039	0.894674	Cg5g018670/Cg5g041700/Cg6g017180	3	2	1
Biological process	GO:0055086	nucleobase-containing small molecule metabolic process	24/763	407/13230	0.485649	0.973039	0.894674	Cg1g013420/Cg1g013660/Cg1g015970/Cg2g044960/Cg3g005210/Cg3g014370/Cg3g020270/Cg4g004610/Cg4g017260/Cg4g020570/Cg5g000260/Cg5g002560/Cg5g009980/Cg5g011010/Cg5g037390/Cg5g040000/Cg6g019480/Cg7g002280/Cg7g014530/Cg7g016170/Cg8g006200/Cg9g001500/Cg9g002760/Cg9g013190	24	17	7
Biological process	GO:0009877	nodulation	2/763	28/13230	0.485901	0.973039	0.894674	Cg1g007470/Cg4g018060	2	1	1
Biological process	GO:0006767	water-soluble vitamin metabolic process	4/763	63/13230	0.496118	0.973039	0.894674	Cg3g014370/Cg5g028570/Cg9g001440/CgUng019930	4	2	2
Biological process	GO:0072329	monocarboxylic acid catabolic process	4/763	63/13230	0.496118	0.973039	0.894674	Cg1g001690/Cg1g017890/Cg1g017900/Cg2g020490	4	4	0
Biological process	GO:0044743	protein transmembrane import into intracellular organelle	3/763	46/13230	0.499843	0.973039	0.894674	Cg4g013560/Cg8g000920/Cg9g001480	3	1	2
Biological process	GO:0009267	cellular response to starvation	6/763	98/13230	0.500565	0.973039	0.894674	Cg3g013480/Cg4g019710/Cg5g040140/Cg5g043760/Cg8g024330/Cg9g008980	6	4	2
Biological process	GO:0016144	S-glycoside biosynthetic process	2/763	29/13230	0.504655	0.973039	0.894674	Cg5g030310/Cg7g019950	2	2	0
Biological process	GO:0019758	glycosinolate biosynthetic process	2/763	29/13230	0.504655	0.973039	0.894674	Cg5g030310/Cg7g019950	2	2	0
Biological process	GO:0019761	glucosinolate biosynthetic process	2/763	29/13230	0.504655	0.973039	0.894674	Cg5g030310/Cg7g019950	2	2	0
Biological process	GO:0045824	negative regulation of innate immune response	2/763	29/13230	0.504655	0.973039	0.894674	Cg2g045760/Cg5g006300	2	1	1
Biological process	GO:0009863	salicylic acid mediated signaling pathway	4/763	64/13230	0.508592	0.973039	0.894674	Cg2g042710/Cg7g006930/Cg8g007780/Cg9g029620	4	3	1
Biological process	GO:0033014	tetrapyrrole biosynthetic process	4/763	64/13230	0.508592	0.973039	0.894674	Cg2g021210/Cg5g028200/Cg6g017060/Cg9g006330	4	1	3
Biological process	GO:0000394	RNA splicing, via endonucleolytic cleavage and ligation	1/763	12/13230	0.509891	0.973039	0.894674	Cg8g020870	1	1	0
Biological process	GO:0000578	embryonic axis specification	1/763	12/13230	0.509891	0.973039	0.894674	Cg7g021600	1	1	0
Biological process	GO:0006097	glyoxylate cycle	1/763	12/13230	0.509891	0.973039	0.894674	Cg9g001560	1	0	1
Biological process	GO:0006566	threonine metabolic process	1/763	12/13230	0.509891	0.973039	0.894674	Cg8g010040	1	1	0
Biological process	GO:0008300	isoprenoid catabolic process	1/763	12/13230	0.509891	0.973039	0.894674	Cg1g001690	1	1	0
Biological process	GO:0009269	response to desiccation	1/763	12/13230	0.509891	0.973039	0.894674	Cg2g024840	1	1	0
Biological process	GO:0009299	mRNA transcription	1/763	12/13230	0.509891	0.973039	0.894674	Cg2g038570	1	1	0
Biological process	GO:0010093	specification of floral organ identity	1/763	12/13230	0.509891	0.973039	0.894674	Cg5g043600	1	0	1
Biological process	GO:0010375	stomatal complex patterning	1/763	12/13230	0.509891	0.973039	0.894674	Cg1g001510	1	1	0
Biological process	GO:0016024	CDP-diacylglycerol biosynthetic process	1/763	12/13230	0.509891	0.973039	0.894674	Cg8g006200	1	1	0
Biological process	GO:0016075	rRNA catabolic process	1/763	12/13230	0.509891	0.973039	0.894674	Cg2g027520	1	1	0
Biological process	GO:0016115	terpenoid catabolic process	1/763	12/13230	0.509891	0.973039	0.894674	Cg1g001690	1	1	0
Biological process	GO:0031057	negative regulation of histone modification	1/763	12/13230	0.509891	0.973039	0.894674	Cg5g033500	1	1	0
Biological process	GO:0034052	positive regulation of plant-type hypersensitive response	1/763	12/13230	0.509891	0.973039	0.894674	Cg9g029620	1	1	0
Biological process	GO:0043087	regulation of GTPase activity	1/763	12/13230	0.509891	0.973039	0.894674	Cg2g041420	1	1	0
Biological process	GO:0046341	CDP-diacylglycerol metabolic process	1/763	12/13230	0.509891	0.973039	0.894674	Cg8g006200	1	1	0
Biological process	GO:0046487	glyoxylate metabolic process	1/763	12/13230	0.509891	0.973039	0.894674	Cg9g001560	1	0	1
Biological process	GO:0048448	stamen morphogenesis	1/763	12/13230	0.509891	0.973039	0.894674	Cg1g026820	1	0	1
Biological process	GO:0050821	protein stabilization	1/763	12/13230	0.509891	0.973039	0.894674	Cg4g017260	1	0	1
Biological process	GO:0051238	sequestering of metal ion	1/763	12/13230	0.509891	0.973039	0.894674	Cg6g017180	1	1	0
Biological process	GO:0051345	positive regulation of hydrolase activity	1/763	12/13230	0.509891	0.973039	0.894674	Cg2g041420	1	1	0
Biological process	GO:0051353	positive regulation of oxidoreductase activity	1/763	12/13230	0.509891	0.973039	0.894674	Cg6g024890	1	1	0
Biological process	GO:0071577	zinc ion transmembrane transport	1/763	12/13230	0.509891	0.973039	0.894674	Cg8g022750	1	0	1
Biological process	GO:0080144	amino acid homeostasis	1/763	12/13230	0.509891	0.973039	0.894674	Cg9g007850	1	0	1
Biological process	GO:1900992	(-)-secologanin metabolic process	1/763	12/13230	0.509891	0.973039	0.894674	Cg8g023200	1	0	1
Biological process	GO:1900994	(-)-secologanin biosynthetic process	1/763	12/13230	0.509891	0.973039	0.894674	Cg8g023200	1	0	1
Biological process	GO:1902290	positive regulation of defense response to oomycetes	1/763	12/13230	0.509891	0.973039	0.894674	Cg2g043590	1	0	1
Biological process	GO:1902456	regulation of stomatal opening	1/763	12/13230	0.509891	0.973039	0.894674	Cg8g019250	1	0	1
Biological process	GO:0048509	regulation of meristem development	6/763	99/13230	0.510569	0.973039	0.894674	Cg3g000530/Cg3g000580/Cg5g024880/Cg5g033500/Cg5g043600/Cg9g021740	6	3	3
Biological process	GO:0012501	programmed cell death	15/763	256/13230	0.513098	0.973039	0.894674	Cg1g011230/Cg1g023140/Cg1g027590/Cg2g003810/Cg2g005960/Cg2g017150/Cg2g045760/Cg4g001550/Cg4g024590/Cg5g006300/Cg5g017860/Cg6g008210/Cg8g007780/Cg9g029620/CgUng003130	15	8	7
Biological process	GO:0016101	diterpenoid metabolic process	3/763	47/13230	0.514416	0.973039	0.894674	Cg2g010080/Cg2g023660/Cg2g044860	3	3	0
Biological process	GO:0071496	cellular response to external stimulus	9/763	152/13230	0.516803	0.973039	0.894674	Cg2g013180/Cg2g044230/Cg3g013480/Cg4g019710/Cg5g040140/Cg5g043760/Cg6g010200/Cg8g024330/Cg9g008980	9	7	2
Biological process	GO:0006694	steroid biosynthetic process	4/763	65/13230	0.520925	0.973039	0.894674	Cg1g001690/Cg1g009640/Cg3g021510/Cg5g021720	4	2	2
Biological process	GO:0006310	DNA recombination	10/763	170/13230	0.521034	0.973039	0.894674	Cg5g008040/Cg5g033500/Cg6g007530/Cg6g011730/Cg6g015370/Cg8g004670/Cg9g002710/Cg9g006370/Cg9g011720/CgUng021860	10	7	3
Biological process	GO:0006641	triglyceride metabolic process	2/763	30/13230	0.522958	0.973039	0.894674	Cg2g010080/Cg3g005210	2	2	0
Biological process	GO:0009084	glutamine family amino acid biosynthetic process	2/763	30/13230	0.522958	0.973039	0.894674	Cg5g038890/Cg7g000580	2	2	0
Biological process	GO:0009683	indoleacetic acid metabolic process	2/763	30/13230	0.522958	0.973039	0.894674	Cg5g030310/Cg7g004010	2	2	0
Biological process	GO:0010584	pollen exine formation	2/763	30/13230	0.522958	0.973039	0.894674	Cg1g026820/CgUng005990	2	1	1
Biological process	GO:0051336	regulation of hydrolase activity	2/763	30/13230	0.522958	0.973039	0.894674	Cg2g041420/Cg3g002240	2	1	1
Biological process	GO:0055075	potassium ion homeostasis	2/763	30/13230	0.522958	0.973039	0.894674	Cg4g013580/Cg5g040140	2	1	1
Biological process	GO:0071900	regulation of protein serine/threonine kinase activity	2/763	30/13230	0.522958	0.973039	0.894674	Cg1g002990/Cg2g031080	2	2	0
Biological process	GO:0010150	leaf senescence	9/763	153/13230	0.524824	0.973039	0.894674	Cg1g027590/Cg2g041470/Cg3g010210/Cg3g011250/Cg5g040920/Cg6g008210/Cg7g022060/Cg8g022210/Cg9g026770	9	4	5
Biological process	GO:0005996	monosaccharide metabolic process	8/763	136/13230	0.529138	0.973039	0.894674	Cg2g032860/Cg3g013480/Cg3g016050/Cg5g009980/Cg5g037390/Cg6g018080/Cg7g011170/Cg9g002760	8	5	3
Biological process	GO:0002376	immune system process	28/763	486/13230	0.530998	0.973039	0.894674	Cg1g002990/Cg1g011230/Cg1g013070/Cg2g003810/Cg2g005960/Cg2g017150/Cg2g028290/Cg2g043870/Cg2g045760/Cg3g013480/Cg3g016650/Cg4g001550/Cg4g019030/Cg4g022640/Cg5g006300/Cg5g030310/Cg5g038920/Cg5g040920/Cg6g000930/Cg7g001180/Cg7g006930/Cg8g007780/Cg8g018410/Cg9g007340/Cg9g023220/Cg9g029620/CgUng001230/CgUng003130	28	14	14
Biological process	GO:0019693	ribose phosphate metabolic process	15/763	259/13230	0.531679	0.973039	0.894674	Cg1g013420/Cg1g013660/Cg1g015970/Cg2g044960/Cg3g005210/Cg3g020270/Cg4g004610/Cg4g020570/Cg5g000260/Cg5g002560/Cg5g040000/Cg7g014530/Cg7g016170/Cg9g001500/Cg9g013190	15	11	4
Biological process	GO:0044264	cellular polysaccharide metabolic process	13/763	224/13230	0.531777	0.973039	0.894674	Cg1g007100/Cg2g017560/Cg2g020180/Cg3g023860/Cg3g025200/Cg4g020710/Cg5g009980/Cg5g039550/Cg6g016110/Cg6g024960/Cg7g014460/Cg9g002460/Cg9g007480	13	7	6
Biological process	GO:0009640	photomorphogenesis	4/763	66/13230	0.533109	0.973039	0.894674	Cg1g012930/Cg1g021380/Cg5g002420/Cg6g024720	4	3	1
Biological process	GO:0072521	purine-containing compound metabolic process	14/763	242/13230	0.53489	0.973039	0.894674	Cg1g013420/Cg1g013660/Cg1g015970/Cg2g044960/Cg3g005210/Cg3g020270/Cg4g004610/Cg4g020570/Cg5g000260/Cg5g002560/Cg5g040000/Cg7g014530/Cg9g001500/Cg9g013190	14	11	3
Biological process	GO:0009161	ribonucleoside monophosphate metabolic process	10/763	172/13230	0.536158	0.973039	0.894674	Cg1g013420/Cg1g013660/Cg2g044960/Cg3g005210/Cg3g020270/Cg4g004610/Cg5g000260/Cg5g040000/Cg7g014530/Cg9g013190	10	8	2
Biological process	GO:0015893	drug transport	5/763	84/13230	0.536809	0.973039	0.894674	Cg1g008180/Cg3g014460/Cg4g008110/Cg4g020040/Cg9g007850	5	3	2
Biological process	GO:0002213	defense response to insect	1/763	13/13230	0.538182	0.973039	0.894674	Cg9g005280	1	0	1
Biological process	GO:0006570	tyrosine metabolic process	1/763	13/13230	0.538182	0.973039	0.894674	Cg4g010230	1	1	0
Biological process	GO:0010044	response to aluminum ion	1/763	13/13230	0.538182	0.973039	0.894674	Cg5g009780	1	1	0
Biological process	GO:0010088	phloem development	1/763	13/13230	0.538182	0.973039	0.894674	Cg7g000520	1	1	0
Biological process	GO:0010389	regulation of G2/M transition of mitotic cell cycle	1/763	13/13230	0.538182	0.973039	0.894674	Cg6g011730	1	1	0
Biological process	GO:0010440	stomatal lineage progression	1/763	13/13230	0.538182	0.973039	0.894674	Cg3g020940	1	1	0
Biological process	GO:0016926	protein desumoylation	1/763	13/13230	0.538182	0.973039	0.894674	Cg2g006260	1	1	0
Biological process	GO:0033386	geranylgeranyl diphosphate biosynthetic process	1/763	13/13230	0.538182	0.973039	0.894674	Cg6g018390	1	0	1
Biological process	GO:0046417	chorismate metabolic process	1/763	13/13230	0.538182	0.973039	0.894674	Cg5g036570	1	1	0
Biological process	GO:0046822	regulation of nucleocytoplasmic transport	1/763	13/13230	0.538182	0.973039	0.894674	Cg6g002060	1	0	1
Biological process	GO:0051026	chiasma assembly	1/763	13/13230	0.538182	0.973039	0.894674	Cg5g008040	1	1	0
Biological process	GO:0051346	negative regulation of hydrolase activity	1/763	13/13230	0.538182	0.973039	0.894674	Cg3g002240	1	0	1
Biological process	GO:0051648	vesicle localization	1/763	13/13230	0.538182	0.973039	0.894674	Cg7g021600	1	1	0
Biological process	GO:0051650	establishment of vesicle localization	1/763	13/13230	0.538182	0.973039	0.894674	Cg7g021600	1	1	0
Biological process	GO:0070370	cellular heat acclimation	1/763	13/13230	0.538182	0.973039	0.894674	Cg3g013020	1	0	1
Biological process	GO:0090068	positive regulation of cell cycle process	1/763	13/13230	0.538182	0.973039	0.894674	Cg5g033500	1	1	0
Biological process	GO:0090701	specification of plant organ identity	1/763	13/13230	0.538182	0.973039	0.894674	Cg5g043600	1	0	1
Biological process	GO:1990069	stomatal opening	1/763	13/13230	0.538182	0.973039	0.894674	Cg8g019250	1	0	1
Biological process	GO:2000069	regulation of post-embryonic root development	1/763	13/13230	0.538182	0.973039	0.894674	Cg3g017880	1	1	0
Biological process	GO:0098660	inorganic ion transmembrane transport	6/763	102/13230	0.540113	0.973039	0.894674	Cg1g028990/Cg4g005670/Cg4g019610/Cg4g020720/Cg6g017180/Cg8g022750	6	5	1
Biological process	GO:0090693	plant organ senescence	9/763	155/13230	0.540727	0.973039	0.894674	Cg1g027590/Cg2g041470/Cg3g010210/Cg3g011250/Cg5g040920/Cg6g008210/Cg7g022060/Cg8g022210/Cg9g026770	9	4	5
Biological process	GO:0001708	cell fate specification	2/763	31/13230	0.540801	0.973039	0.894674	Cg1g015520/Cg5g043600	2	0	2
Biological process	GO:0042753	positive regulation of circadian rhythm	2/763	31/13230	0.540801	0.973039	0.894674	Cg1g010370/Cg1g018640	2	2	0
Biological process	GO:0070482	response to oxygen levels	3/763	49/13230	0.542864	0.973039	0.894674	Cg5g031660/Cg6g009400/Cg9g002460	3	3	0
Biological process	GO:0044270	cellular nitrogen compound catabolic process	13/763	226/13230	0.544947	0.973039	0.894674	Cg1g013660/Cg2g027520/Cg2g041470/Cg2g044960/Cg3g005210/Cg3g020270/Cg4g004610/Cg5g000260/Cg5g009510/Cg5g020710/Cg5g040000/Cg7g001180/Cg7g014530	13	12	1
Biological process	GO:0009064	glutamine family amino acid metabolic process	5/763	85/13230	0.547471	0.973039	0.894674	Cg5g038890/Cg6g019270/Cg6g020070/Cg7g000580/Cg8g024330	5	4	1
Biological process	GO:0048638	regulation of developmental growth	5/763	85/13230	0.547471	0.973039	0.894674	Cg4g014320/Cg5g024880/Cg7g016460/Cg7g017070/CgUng002190	5	3	2
Biological process	GO:0048831	regulation of shoot system development	13/763	227/13230	0.551485	0.973039	0.894674	Cg1g026820/Cg2g017880/Cg2g041050/Cg3g014040/Cg4g014320/Cg4g022380/Cg5g002420/Cg5g024880/Cg5g043600/Cg6g019270/Cg8g007040/Cg9g002970/CgUng002190	13	6	7
Biological process	GO:0009853	photorespiration	3/763	50/13230	0.55672	0.973039	0.894674	Cg4g009780/Cg4g021720/Cg6g010200	3	3	0
Biological process	GO:0009073	aromatic amino acid family biosynthetic process	4/763	68/13230	0.557004	0.973039	0.894674	Cg3g023440/Cg5g030310/Cg5g036570/Cg7g001270	4	3	1
Biological process	GO:0043085	positive regulation of catalytic activity	5/763	86/13230	0.558015	0.973039	0.894674	Cg1g002990/Cg2g041420/Cg5g006140/Cg5g028200/Cg6g024890	5	3	2
Biological process	GO:0001505	regulation of neurotransmitter levels	2/763	32/13230	0.558175	0.973039	0.894674	Cg8g010040/Cg9g007850	2	1	1
Biological process	GO:0008361	regulation of cell size	2/763	32/13230	0.558175	0.973039	0.894674	Cg1g012930/Cg6g024720	2	1	1
Biological process	GO:0009686	gibberellin biosynthetic process	2/763	32/13230	0.558175	0.973039	0.894674	Cg2g023660/Cg2g044860	2	2	0
Biological process	GO:0035670	plant-type ovary development	2/763	32/13230	0.558175	0.973039	0.894674	Cg5g009780/Cg7g019070	2	2	0
Biological process	GO:0042631	cellular response to water deprivation	2/763	32/13230	0.558175	0.973039	0.894674	Cg2g013180/Cg2g044230	2	2	0
Biological process	GO:0044772	mitotic cell cycle phase transition	2/763	32/13230	0.558175	0.973039	0.894674	Cg3g020940/Cg6g011730	2	2	0
Biological process	GO:0045036	protein targeting to chloroplast	2/763	32/13230	0.558175	0.973039	0.894674	Cg8g000920/Cg8g022390	2	1	1
Biological process	GO:0048481	plant ovule development	2/763	32/13230	0.558175	0.973039	0.894674	Cg5g009780/Cg7g019070	2	2	0
Biological process	GO:0072596	establishment of protein localization to chloroplast	2/763	32/13230	0.558175	0.973039	0.894674	Cg8g000920/Cg8g022390	2	1	1
Biological process	GO:2000030	regulation of response to red or far red light	2/763	32/13230	0.558175	0.973039	0.894674	Cg5g002420/Cg9g002820	2	2	0
Biological process	GO:0016051	carbohydrate biosynthetic process	16/763	281/13230	0.558305	0.973039	0.894674	Cg2g020180/Cg3g013480/Cg3g025200/Cg4g002030/Cg4g020710/Cg4g021720/Cg4g022560/Cg5g004730/Cg5g008610/Cg5g009980/Cg5g038640/Cg6g016110/Cg6g024960/Cg7g006810/Cg7g014840/Cg9g007480	16	12	4
Biological process	GO:0009123	nucleoside monophosphate metabolic process	10/763	175/13230	0.558519	0.973039	0.894674	Cg1g013420/Cg1g013660/Cg2g044960/Cg3g005210/Cg3g020270/Cg4g004610/Cg5g000260/Cg5g040000/Cg7g014530/Cg9g013190	10	8	2
Biological process	GO:1905393	plant organ formation	6/763	104/13230	0.559373	0.973039	0.894674	Cg1g000490/Cg1g026820/Cg5g043600/Cg6g019270/Cg7g021600/Cg9g005280	6	3	3
Biological process	GO:0010557	positive regulation of macromolecule biosynthetic process	18/763	317/13230	0.562456	0.973039	0.894674	Cg1g018640/Cg1g026560/Cg3g005210/Cg3g014040/Cg4g004100/Cg4g014320/Cg5g000500/Cg5g003510/Cg5g006140/Cg5g018510/Cg5g033500/Cg5g037790/Cg5g038100/Cg5g040260/Cg5g040920/Cg6g015730/Cg9g008130/CgUng002190	18	11	7
Biological process	GO:0000060	protein import into nucleus, translocation	1/763	14/13230	0.564842	0.973039	0.894674	Cg6g002060	1	0	1
Biological process	GO:0000086	G2/M transition of mitotic cell cycle	1/763	14/13230	0.564842	0.973039	0.894674	Cg6g011730	1	1	0
Biological process	GO:0001906	cell killing	1/763	14/13230	0.564842	0.973039	0.894674	Cg5g010000	1	0	1
Biological process	GO:0006526	arginine biosynthetic process	1/763	14/13230	0.564842	0.973039	0.894674	Cg5g038890	1	1	0
Biological process	GO:0006549	isoleucine metabolic process	1/763	14/13230	0.564842	0.973039	0.894674	Cg3g013250	1	1	0
Biological process	GO:0009097	isoleucine biosynthetic process	1/763	14/13230	0.564842	0.973039	0.894674	Cg3g013250	1	1	0
Biological process	GO:0009228	thiamine biosynthetic process	1/763	14/13230	0.564842	0.973039	0.894674	Cg9g001440	1	1	0
Biological process	GO:0009691	cytokinin biosynthetic process	1/763	14/13230	0.564842	0.973039	0.894674	Cg3g023850	1	1	0
Biological process	GO:0009773	photosynthetic electron transport in photosystem I	1/763	14/13230	0.564842	0.973039	0.894674	Cg4g017260	1	0	1
Biological process	GO:0009903	chloroplast avoidance movement	1/763	14/13230	0.564842	0.973039	0.894674	Cg3g022430	1	0	1
Biological process	GO:0010078	maintenance of root meristem identity	1/763	14/13230	0.564842	0.973039	0.894674	Cg5g033500	1	1	0
Biological process	GO:0010506	regulation of autophagy	1/763	14/13230	0.564842	0.973039	0.894674	Cg2g027520	1	1	0
Biological process	GO:0015696	ammonium transport	1/763	14/13230	0.564842	0.973039	0.894674	Cg4g020040	1	1	0
Biological process	GO:0031540	regulation of anthocyanin biosynthetic process	1/763	14/13230	0.564842	0.973039	0.894674	Cg6g018450	1	1	0
Biological process	GO:0031640	killing of cells of other organism	1/763	14/13230	0.564842	0.973039	0.894674	Cg5g010000	1	0	1
Biological process	GO:0031647	regulation of protein stability	1/763	14/13230	0.564842	0.973039	0.894674	Cg4g017260	1	0	1
Biological process	GO:0033384	geranyl diphosphate biosynthetic process	1/763	14/13230	0.564842	0.973039	0.894674	Cg6g018390	1	0	1
Biological process	GO:0033385	geranylgeranyl diphosphate metabolic process	1/763	14/13230	0.564842	0.973039	0.894674	Cg6g018390	1	0	1
Biological process	GO:0034308	primary alcohol metabolic process	1/763	14/13230	0.564842	0.973039	0.894674	Cg2g010080	1	1	0
Biological process	GO:0035065	regulation of histone acetylation	1/763	14/13230	0.564842	0.973039	0.894674	Cg5g033500	1	1	0
Biological process	GO:0042219	cellular modified amino acid catabolic process	1/763	14/13230	0.564842	0.973039	0.894674	Cg5g017120	1	1	0
Biological process	GO:0042724	thiamine-containing compound biosynthetic process	1/763	14/13230	0.564842	0.973039	0.894674	Cg9g001440	1	1	0
Biological process	GO:0044364	disruption of cells of other organism	1/763	14/13230	0.564842	0.973039	0.894674	Cg5g010000	1	0	1
Biological process	GO:0045337	farnesyl diphosphate biosynthetic process	1/763	14/13230	0.564842	0.973039	0.894674	Cg6g018390	1	0	1
Biological process	GO:0048658	anther wall tapetum development	1/763	14/13230	0.564842	0.973039	0.894674	Cg1g026820	1	0	1
Biological process	GO:0051194	positive regulation of cofactor metabolic process	1/763	14/13230	0.564842	0.973039	0.894674	Cg9g022040	1	0	1
Biological process	GO:1901804	beta-glucoside metabolic process	1/763	14/13230	0.564842	0.973039	0.894674	Cg8g023200	1	0	1
Biological process	GO:1901806	beta-glucoside biosynthetic process	1/763	14/13230	0.564842	0.973039	0.894674	Cg8g023200	1	0	1
Biological process	GO:1901983	regulation of protein acetylation	1/763	14/13230	0.564842	0.973039	0.894674	Cg5g033500	1	1	0
Biological process	GO:1902749	regulation of cell cycle G2/M phase transition	1/763	14/13230	0.564842	0.973039	0.894674	Cg6g011730	1	1	0
Biological process	GO:1904589	regulation of protein import	1/763	14/13230	0.564842	0.973039	0.894674	Cg6g002060	1	0	1
Biological process	GO:1905428	regulation of plant organ formation	1/763	14/13230	0.564842	0.973039	0.894674	Cg6g019270	1	1	0
Biological process	GO:2000756	regulation of peptidyl-lysine acetylation	1/763	14/13230	0.564842	0.973039	0.894674	Cg5g033500	1	1	0
Biological process	GO:0048511	rhythmic process	10/763	176/13230	0.565878	0.973039	0.894674	Cg1g005520/Cg1g010370/Cg1g018640/Cg2g017880/Cg2g020660/Cg2g041050/Cg3g011680/Cg5g006140/Cg9g002820/Cg9g027550	10	7	3
Biological process	GO:0048284	organelle fusion	5/763	87/13230	0.568436	0.973039	0.894674	Cg2g012510/Cg2g038980/Cg3g024730/Cg4g020660/Cg7g010180	5	3	2
Biological process	GO:0071482	cellular response to light stimulus	7/763	123/13230	0.569673	0.973039	0.894674	Cg1g018640/Cg2g014580/Cg3g022430/Cg5g002420/Cg7g022930/Cg9g002820/Cg9g006330	7	4	3
Biological process	GO:1901607	alpha-amino acid biosynthetic process	10/763	177/13230	0.573186	0.973039	0.894674	Cg3g013250/Cg3g015300/Cg3g023440/Cg5g030310/Cg5g038890/Cg7g000580/Cg7g001270/Cg7g014390/Cg8g010040/Cg8g024330	10	8	2
Biological process	GO:0000075	cell cycle checkpoint	2/763	33/13230	0.575076	0.973039	0.894674	Cg1g018630/Cg6g011730	2	2	0
Biological process	GO:0006638	neutral lipid metabolic process	2/763	33/13230	0.575076	0.973039	0.894674	Cg2g010080/Cg3g005210	2	2	0
Biological process	GO:0006639	acylglycerol metabolic process	2/763	33/13230	0.575076	0.973039	0.894674	Cg2g010080/Cg3g005210	2	2	0
Biological process	GO:0009685	gibberellin metabolic process	2/763	33/13230	0.575076	0.973039	0.894674	Cg2g023660/Cg2g044860	2	2	0
Biological process	GO:0009955	adaxial/abaxial pattern specification	2/763	33/13230	0.575076	0.973039	0.894674	Cg5g043600/Cg7g019070	2	1	1
Biological process	GO:0031935	regulation of chromatin silencing	2/763	33/13230	0.575076	0.973039	0.894674	Cg2g012630/Cg9g011720	2	1	1
Biological process	GO:0071462	cellular response to water stimulus	2/763	33/13230	0.575076	0.973039	0.894674	Cg2g013180/Cg2g044230	2	2	0
Biological process	GO:0080135	regulation of cellular response to stress	4/763	70/13230	0.580227	0.973039	0.894674	Cg2g045760/Cg5g006300/Cg5g043760/Cg9g029620	4	3	1
Biological process	GO:0016042	lipid catabolic process	10/763	179/13230	0.587643	0.973039	0.894674	Cg1g001690/Cg1g013070/Cg1g013410/Cg2g020490/Cg5g035470/Cg6g006920/Cg7g017860/Cg7g022080/Cg8g024150/Cg8g024170	10	8	2
Biological process	GO:0008652	cellular amino acid biosynthetic process	11/763	197/13230	0.588306	0.973039	0.894674	Cg3g013250/Cg3g015300/Cg3g023440/Cg5g030310/Cg5g036570/Cg5g038890/Cg7g000580/Cg7g001270/Cg7g014390/Cg8g010040/Cg8g024330	11	9	2
Biological process	GO:0005983	starch catabolic process	1/763	15/13230	0.589965	0.973039	0.894674	Cg4g020710	1	1	0
Biological process	GO:0006020	inositol metabolic process	1/763	15/13230	0.589965	0.973039	0.894674	Cg2g007490	1	1	0
Biological process	GO:0006270	DNA replication initiation	1/763	15/13230	0.589965	0.973039	0.894674	Cg4g024690	1	1	0
Biological process	GO:0006346	methylation-dependent chromatin silencing	1/763	15/13230	0.589965	0.973039	0.894674	Cg2g012630	1	1	0
Biological process	GO:0006544	glycine metabolic process	1/763	15/13230	0.589965	0.973039	0.894674	Cg8g010040	1	1	0
Biological process	GO:0006551	leucine metabolic process	1/763	15/13230	0.589965	0.973039	0.894674	Cg3g013250	1	1	0
Biological process	GO:0009759	indole glucosinolate biosynthetic process	1/763	15/13230	0.589965	0.973039	0.894674	Cg5g030310	1	1	0
Biological process	GO:0009838	abscission	1/763	15/13230	0.589965	0.973039	0.894674	Cg2g041420	1	1	0
Biological process	GO:0009934	regulation of meristem structural organization	1/763	15/13230	0.589965	0.973039	0.894674	Cg5g033500	1	1	0
Biological process	GO:0010192	mucilage biosynthetic process	1/763	15/13230	0.589965	0.973039	0.894674	Cg8g022340	1	0	1
Biological process	GO:0015695	organic cation transport	1/763	15/13230	0.589965	0.973039	0.894674	Cg4g020040	1	1	0
Biological process	GO:0016137	glycoside metabolic process	1/763	15/13230	0.589965	0.973039	0.894674	Cg8g023200	1	0	1
Biological process	GO:0016138	glycoside biosynthetic process	1/763	15/13230	0.589965	0.973039	0.894674	Cg8g023200	1	0	1
Biological process	GO:0019674	NAD metabolic process	1/763	15/13230	0.589965	0.973039	0.894674	Cg3g014370	1	0	1
Biological process	GO:0030245	cellulose catabolic process	1/763	15/13230	0.589965	0.973039	0.894674	Cg3g023860	1	1	0
Biological process	GO:0034661	ncRNA catabolic process	1/763	15/13230	0.589965	0.973039	0.894674	Cg2g027520	1	1	0
Biological process	GO:0045338	farnesyl diphosphate metabolic process	1/763	15/13230	0.589965	0.973039	0.894674	Cg6g018390	1	0	1
Biological process	GO:0046164	alcohol catabolic process	1/763	15/13230	0.589965	0.973039	0.894674	Cg1g001690	1	1	0
Biological process	GO:0048572	short-day photoperiodism	1/763	15/13230	0.589965	0.973039	0.894674	Cg4g022380	1	0	1
Biological process	GO:0048575	short-day photoperiodism, flowering	1/763	15/13230	0.589965	0.973039	0.894674	Cg4g022380	1	0	1
Biological process	GO:0051054	positive regulation of DNA metabolic process	1/763	15/13230	0.589965	0.973039	0.894674	Cg5g006140	1	0	1
Biological process	GO:0052325	cell wall pectin biosynthetic process	1/763	15/13230	0.589965	0.973039	0.894674	Cg2g020180	1	0	1
Biological process	GO:0070301	cellular response to hydrogen peroxide	1/763	15/13230	0.589965	0.973039	0.894674	Cg2g013180	1	1	0
Biological process	GO:0071902	positive regulation of protein serine/threonine kinase activity	1/763	15/13230	0.589965	0.973039	0.894674	Cg1g002990	1	1	0
Biological process	GO:1900457	regulation of brassinosteroid mediated signaling pathway	1/763	15/13230	0.589965	0.973039	0.894674	Cg5g009820	1	1	0
Biological process	GO:2000067	regulation of root morphogenesis	1/763	15/13230	0.589965	0.973039	0.894674	Cg1g015520	1	0	1
Biological process	GO:2000762	regulation of phenylpropanoid metabolic process	1/763	15/13230	0.589965	0.973039	0.894674	Cg4g007030	1	1	0
Biological process	GO:0006626	protein targeting to mitochondrion	2/763	34/13230	0.5915	0.973039	0.894674	Cg4g013560/Cg9g001480	2	1	1
Biological process	GO:0009251	glucan catabolic process	2/763	34/13230	0.5915	0.973039	0.894674	Cg3g023860/Cg4g020710	2	2	0
Biological process	GO:0070585	protein localization to mitochondrion	2/763	34/13230	0.5915	0.973039	0.894674	Cg4g013560/Cg9g001480	2	1	1
Biological process	GO:0072598	protein localization to chloroplast	2/763	34/13230	0.5915	0.973039	0.894674	Cg8g000920/Cg8g022390	2	1	1
Biological process	GO:0072655	establishment of protein localization to mitochondrion	2/763	34/13230	0.5915	0.973039	0.894674	Cg4g013560/Cg9g001480	2	1	1
Biological process	GO:0065002	intracellular protein transmembrane transport	4/763	71/13230	0.591573	0.973039	0.894674	Cg4g013560/Cg8g000920/Cg8g022390/Cg9g001480	4	2	2
Biological process	GO:0071806	protein transmembrane transport	4/763	71/13230	0.591573	0.973039	0.894674	Cg4g013560/Cg8g000920/Cg8g022390/Cg9g001480	4	2	2
Biological process	GO:0007166	cell surface receptor signaling pathway	14/763	252/13230	0.596959	0.973039	0.894674	Cg1g015970/Cg1g021440/Cg2g000290/Cg2g024270/Cg3g017520/Cg3g025290/Cg4g019430/Cg5g026300/Cg6g000930/Cg7g020850/Cg8g020380/Cg9g003410/Cg9g014380/Cg9g023190	14	7	7
Biological process	GO:0006766	vitamin metabolic process	5/763	90/13230	0.598915	0.973039	0.894674	Cg3g014370/Cg4g010230/Cg5g028570/Cg9g001440/CgUng019930	5	3	2
Biological process	GO:0009117	nucleotide metabolic process	18/763	324/13230	0.600416	0.973039	0.894674	Cg1g013420/Cg1g013660/Cg1g015970/Cg2g044960/Cg3g005210/Cg3g014370/Cg3g020270/Cg4g004610/Cg4g017260/Cg4g020570/Cg5g000260/Cg5g002560/Cg5g040000/Cg7g014530/Cg7g016170/Cg8g006200/Cg9g001500/Cg9g013190	18	12	6
Biological process	GO:0009991	response to extracellular stimulus	10/763	181/13230	0.601874	0.973039	0.894674	Cg2g013180/Cg2g044230/Cg3g013480/Cg4g019710/Cg5g040140/Cg5g043760/Cg6g010200/Cg6g019480/Cg8g024330/Cg9g008980	10	8	2
Biological process	GO:0034655	nucleobase-containing compound catabolic process	10/763	181/13230	0.601874	0.973039	0.894674	Cg1g013660/Cg2g027520/Cg2g041470/Cg2g044960/Cg3g005210/Cg3g020270/Cg4g004610/Cg5g000260/Cg5g040000/Cg7g014530	10	10	0
Biological process	GO:0010089	xylem development	2/763	35/13230	0.607446	0.973039	0.894674	Cg1g023140/Cg4g015080	2	1	1
Biological process	GO:0040011	locomotion	2/763	35/13230	0.607446	0.973039	0.894674	Cg1g011740/Cg1g011760	2	2	0
Biological process	GO:0060341	regulation of cellular localization	2/763	35/13230	0.607446	0.973039	0.894674	Cg6g002060/Cg7g021600	2	1	1
Biological process	GO:0065009	regulation of molecular function	11/763	200/13230	0.6086	0.973039	0.894674	Cg1g002990/Cg1g015500/Cg2g005960/Cg2g031080/Cg2g041420/Cg3g002240/Cg5g006140/Cg5g028200/Cg6g024890/Cg7g000680/CgUng003130	11	6	5
Biological process	GO:0006473	protein acetylation	3/763	54/13230	0.609538	0.973039	0.894674	Cg1g021380/Cg5g033500/Cg8g024450	3	2	1
Biological process	GO:0009060	aerobic respiration	3/763	54/13230	0.609538	0.973039	0.894674	Cg2g008710/Cg4g022640/Cg9g013180	3	1	2
Biological process	GO:0048467	gynoecium development	3/763	54/13230	0.609538	0.973039	0.894674	Cg1g005520/Cg5g009780/Cg7g019070	3	2	1
Biological process	GO:1901000	regulation of response to salt stress	3/763	54/13230	0.609538	0.973039	0.894674	Cg4g014320/Cg5g009780/CgUng002190	3	2	1
Biological process	GO:0006753	nucleoside phosphate metabolic process	18/763	326/13230	0.611007	0.973039	0.894674	Cg1g013420/Cg1g013660/Cg1g015970/Cg2g044960/Cg3g005210/Cg3g014370/Cg3g020270/Cg4g004610/Cg4g017260/Cg4g020570/Cg5g000260/Cg5g002560/Cg5g040000/Cg7g014530/Cg7g016170/Cg8g006200/Cg9g001500/Cg9g013190	18	12	6
Biological process	GO:0000165	MAPK cascade	1/763	16/13230	0.61364	0.973039	0.894674	Cg1g002990	1	1	0
Biological process	GO:0000462	maturation of SSU-rRNA from tricistronic rRNA transcript (SSU-rRNA, 5.8S rRNA, LSU-rRNA)	1/763	16/13230	0.61364	0.973039	0.894674	Cg9g005470	1	1	0
Biological process	GO:0000712	resolution of meiotic recombination intermediates	1/763	16/13230	0.61364	0.973039	0.894674	Cg9g011720	1	0	1
Biological process	GO:0009806	lignan metabolic process	1/763	16/13230	0.61364	0.973039	0.894674	Cg8g007190	1	0	1
Biological process	GO:0009807	lignan biosynthetic process	1/763	16/13230	0.61364	0.973039	0.894674	Cg8g007190	1	0	1
Biological process	GO:0009862	systemic acquired resistance, salicylic acid mediated signaling pathway	1/763	16/13230	0.61364	0.973039	0.894674	Cg7g006930	1	1	0
Biological process	GO:0009880	embryonic pattern specification	1/763	16/13230	0.61364	0.973039	0.894674	Cg7g021600	1	1	0
Biological process	GO:0010189	vitamin E biosynthetic process	1/763	16/13230	0.61364	0.973039	0.894674	Cg4g010230	1	1	0
Biological process	GO:0010453	regulation of cell fate commitment	1/763	16/13230	0.61364	0.973039	0.894674	Cg1g015520	1	0	1
Biological process	GO:0030042	actin filament depolymerization	1/763	16/13230	0.61364	0.973039	0.894674	Cg2g027560	1	0	1
Biological process	GO:0033500	carbohydrate homeostasis	1/763	16/13230	0.61364	0.973039	0.894674	Cg4g000260	1	1	0
Biological process	GO:0042360	vitamin E metabolic process	1/763	16/13230	0.61364	0.973039	0.894674	Cg4g010230	1	1	0
Biological process	GO:0043244	regulation of protein complex disassembly	1/763	16/13230	0.61364	0.973039	0.894674	Cg2g027560	1	0	1
Biological process	GO:0044839	cell cycle G2/M phase transition	1/763	16/13230	0.61364	0.973039	0.894674	Cg6g011730	1	1	0
Biological process	GO:0045861	negative regulation of proteolysis	1/763	16/13230	0.61364	0.973039	0.894674	Cg3g002240	1	0	1
Biological process	GO:0050829	defense response to Gram-negative bacterium	1/763	16/13230	0.61364	0.973039	0.894674	Cg1g027650	1	0	1
Biological process	GO:0051341	regulation of oxidoreductase activity	1/763	16/13230	0.61364	0.973039	0.894674	Cg6g024890	1	1	0
Biological process	GO:0051651	maintenance of location in cell	1/763	16/13230	0.61364	0.973039	0.894674	Cg6g017180	1	1	0
Biological process	GO:0060429	epithelium development	1/763	16/13230	0.61364	0.973039	0.894674	Cg7g021600	1	1	0
Biological process	GO:0098739	import across plasma membrane	1/763	16/13230	0.61364	0.973039	0.894674	Cg9g007850	1	0	1
Biological process	GO:1901988	negative regulation of cell cycle phase transition	1/763	16/13230	0.61364	0.973039	0.894674	Cg6g011730	1	1	0
Biological process	GO:1901991	negative regulation of mitotic cell cycle phase transition	1/763	16/13230	0.61364	0.973039	0.894674	Cg6g011730	1	1	0
Biological process	GO:0019318	hexose metabolic process	6/763	110/13230	0.614728	0.973783	0.895358	Cg2g032860/Cg3g013480/Cg3g016050/Cg5g009980/Cg6g018080/Cg7g011170	6	3	3
Biological process	GO:0045893	positive regulation of transcription, DNA-templated	16/763	291/13230	0.615377	0.973831	0.895402	Cg1g018640/Cg1g026560/Cg3g014040/Cg4g004100/Cg4g014320/Cg5g000500/Cg5g003510/Cg5g018510/Cg5g033500/Cg5g037790/Cg5g038100/Cg5g040260/Cg5g040920/Cg6g015730/Cg9g008130/CgUng002190	16	10	6
Biological process	GO:0043900	regulation of multi-organism process	8/763	147/13230	0.618311	0.974969	0.896449	Cg1g002990/Cg1g015690/Cg2g043590/Cg3g016650/Cg5g038920/Cg7g009010/Cg9g005280/Cg9g020900	8	4	4
Biological process	GO:0010087	phloem or xylem histogenesis	5/763	92/13230	0.618546	0.974969	0.896449	Cg1g023140/Cg1g029540/Cg4g015080/Cg7g000520/Cg7g021600	5	3	2
Biological process	GO:1902680	positive regulation of RNA biosynthetic process	16/763	292/13230	0.6209	0.974969	0.896449	Cg1g018640/Cg1g026560/Cg3g014040/Cg4g004100/Cg4g014320/Cg5g000500/Cg5g003510/Cg5g018510/Cg5g033500/Cg5g037790/Cg5g038100/Cg5g040260/Cg5g040920/Cg6g015730/Cg9g008130/CgUng002190	16	10	6
Biological process	GO:1903508	positive regulation of nucleic acid-templated transcription	16/763	292/13230	0.6209	0.974969	0.896449	Cg1g018640/Cg1g026560/Cg3g014040/Cg4g004100/Cg4g014320/Cg5g000500/Cg5g003510/Cg5g018510/Cg5g033500/Cg5g037790/Cg5g038100/Cg5g040260/Cg5g040920/Cg6g015730/Cg9g008130/CgUng002190	16	10	6
Biological process	GO:0009066	aspartate family amino acid metabolic process	3/763	55/13230	0.622066	0.974969	0.896449	Cg7g014390/Cg8g010040/Cg8g024330	3	2	1
Biological process	GO:0042435	indole-containing compound biosynthetic process	3/763	55/13230	0.622066	0.974969	0.896449	Cg3g023440/Cg5g030310/Cg7g001270	3	2	1
Biological process	GO:0044275	cellular carbohydrate catabolic process	3/763	55/13230	0.622066	0.974969	0.896449	Cg3g023860/Cg4g020710/Cg5g039550	3	2	1
Biological process	GO:2000243	positive regulation of reproductive process	3/763	55/13230	0.622066	0.974969	0.896449	Cg1g026820/Cg4g022380/Cg8g007040	3	0	3
Biological process	GO:0048646	anatomical structure formation involved in morphogenesis	10/763	184/13230	0.622772	0.974969	0.896449	Cg1g000490/Cg1g012930/Cg1g026820/Cg4g012010/Cg5g043600/Cg6g019270/Cg6g024720/Cg7g021600/Cg9g005280/CgUng005990	10	6	4
Biological process	GO:0043200	response to amino acid	2/763	36/13230	0.622914	0.974969	0.896449	Cg4g022490/Cg9g009100	2	1	1
Biological process	GO:0044770	cell cycle phase transition	2/763	36/13230	0.622914	0.974969	0.896449	Cg3g020940/Cg6g011730	2	2	0
Biological process	GO:0031667	response to nutrient levels	8/763	149/13230	0.63354	0.976483	0.89784	Cg3g013480/Cg4g019710/Cg5g040140/Cg5g043760/Cg6g010200/Cg6g019480/Cg8g024330/Cg9g008980	8	6	2
Biological process	GO:0000038	very long-chain fatty acid metabolic process	1/763	17/13230	0.635949	0.976483	0.89784	Cg2g039010	1	1	0
Biological process	GO:0006094	gluconeogenesis	1/763	17/13230	0.635949	0.976483	0.89784	Cg3g013480	1	1	0
Biological process	GO:0006536	glutamate metabolic process	1/763	17/13230	0.635949	0.976483	0.89784	Cg6g020070	1	1	0
Biological process	GO:0006573	valine metabolic process	1/763	17/13230	0.635949	0.976483	0.89784	Cg3g013250	1	1	0
Biological process	GO:0006775	fat-soluble vitamin metabolic process	1/763	17/13230	0.635949	0.976483	0.89784	Cg4g010230	1	1	0
Biological process	GO:0006835	dicarboxylic acid transport	1/763	17/13230	0.635949	0.976483	0.89784	Cg9g007850	1	0	1
Biological process	GO:0010216	maintenance of DNA methylation	1/763	17/13230	0.635949	0.976483	0.89784	Cg2g012630	1	1	0
Biological process	GO:0010232	vascular transport	1/763	17/13230	0.635949	0.976483	0.89784	Cg3g006140	1	1	0
Biological process	GO:0010233	phloem transport	1/763	17/13230	0.635949	0.976483	0.89784	Cg3g006140	1	1	0
Biological process	GO:0010380	regulation of chlorophyll biosynthetic process	1/763	17/13230	0.635949	0.976483	0.89784	Cg9g006330	1	1	0
Biological process	GO:0030838	positive regulation of actin filament polymerization	1/763	17/13230	0.635949	0.976483	0.89784	Cg2g027560	1	0	1
Biological process	GO:0042362	fat-soluble vitamin biosynthetic process	1/763	17/13230	0.635949	0.976483	0.89784	Cg4g010230	1	1	0
Biological process	GO:0045010	actin nucleation	1/763	17/13230	0.635949	0.976483	0.89784	Cg2g027560	1	0	1
Biological process	GO:0048830	adventitious root development	1/763	17/13230	0.635949	0.976483	0.89784	Cg5g030310	1	1	0
Biological process	GO:0051570	regulation of histone H3-K9 methylation	1/763	17/13230	0.635949	0.976483	0.89784	Cg9g011720	1	0	1
Biological process	GO:1900376	regulation of secondary metabolite biosynthetic process	1/763	17/13230	0.635949	0.976483	0.89784	Cg4g007030	1	1	0
Biological process	GO:1902183	regulation of shoot apical meristem development	1/763	17/13230	0.635949	0.976483	0.89784	Cg5g043600	1	0	1
Biological process	GO:1902288	regulation of defense response to oomycetes	1/763	17/13230	0.635949	0.976483	0.89784	Cg2g043590	1	0	1
Biological process	GO:0019722	calcium-mediated signaling	2/763	37/13230	0.637907	0.976483	0.89784	Cg4g022490/Cg9g014450	2	1	1
Biological process	GO:0070192	chromosome organization involved in meiotic cell cycle	2/763	37/13230	0.637907	0.976483	0.89784	Cg5g008040/Cg9g006370	2	2	0
Biological process	GO:1990542	mitochondrial transmembrane transport	2/763	37/13230	0.637907	0.976483	0.89784	Cg4g013560/Cg9g001480	2	1	1
Biological process	GO:0040008	regulation of growth	14/763	259/13230	0.638159	0.976483	0.89784	Cg1g000490/Cg1g021380/Cg2g026730/Cg2g032010/Cg4g014320/Cg4g022720/Cg5g016500/Cg5g024880/Cg5g030310/Cg5g040280/Cg7g016460/Cg7g017070/CgUng002190/CgUng005390	14	9	5
Biological process	GO:0009891	positive regulation of biosynthetic process	19/763	350/13230	0.641898	0.98125	0.902223	Cg1g018640/Cg1g026560/Cg3g005210/Cg3g014040/Cg4g004100/Cg4g014320/Cg5g000500/Cg5g003510/Cg5g006140/Cg5g018510/Cg5g033500/Cg5g037790/Cg5g038100/Cg5g040260/Cg5g040920/Cg6g015730/Cg8g024170/Cg9g008130/CgUng002190	19	12	7
Biological process	GO:0042546	cell wall biogenesis	9/763	169/13230	0.645408	0.985657	0.906276	Cg1g007100/Cg2g007490/Cg2g017560/Cg2g020180/Cg2g040340/Cg3g023440/Cg6g019480/Cg9g007480/CgUng006010	9	5	4
Biological process	GO:0043543	protein acylation	3/763	57/13230	0.646289	0.986046	0.906633	Cg1g021380/Cg5g033500/Cg8g024450	3	2	1
Biological process	GO:0042594	response to starvation	6/763	114/13230	0.649375	0.989793	0.910078	Cg3g013480/Cg4g019710/Cg5g040140/Cg5g043760/Cg8g024330/Cg9g008980	6	4	2
Biological process	GO:0007389	pattern specification process	9/763	170/13230	0.652361	0.989862	0.910142	Cg1g001510/Cg1g015520/Cg1g029540/Cg3g004920/Cg5g043600/Cg6g020410/Cg6g025140/Cg7g019070/Cg7g021600	9	3	6
Biological process	GO:0016102	diterpenoid biosynthetic process	2/763	38/13230	0.652427	0.989862	0.910142	Cg2g023660/Cg2g044860	2	2	0
Biological process	GO:0044092	negative regulation of molecular function	2/763	38/13230	0.652427	0.989862	0.910142	Cg3g002240/Cg7g000680	2	1	1
Biological process	GO:0006596	polyamine biosynthetic process	1/763	18/13230	0.656971	0.989862	0.910142	Cg5g026120	1	0	1
Biological process	GO:0009082	branched-chain amino acid biosynthetic process	1/763	18/13230	0.656971	0.989862	0.910142	Cg3g013250	1	1	0
Biological process	GO:0010193	response to ozone	1/763	18/13230	0.656971	0.989862	0.910142	Cg5g040920	1	0	1
Biological process	GO:0019319	hexose biosynthetic process	1/763	18/13230	0.656971	0.989862	0.910142	Cg3g013480	1	1	0
Biological process	GO:0033383	geranyl diphosphate metabolic process	1/763	18/13230	0.656971	0.989862	0.910142	Cg6g018390	1	0	1
Biological process	GO:0051275	beta-glucan catabolic process	1/763	18/13230	0.656971	0.989862	0.910142	Cg3g023860	1	1	0
Biological process	GO:0051307	meiotic chromosome separation	1/763	18/13230	0.656971	0.989862	0.910142	Cg9g011720	1	0	1
Biological process	GO:1901463	regulation of tetrapyrrole biosynthetic process	1/763	18/13230	0.656971	0.989862	0.910142	Cg9g006330	1	1	0
Biological process	GO:1905268	negative regulation of chromatin organization	1/763	18/13230	0.656971	0.989862	0.910142	Cg5g033500	1	1	0
Biological process	GO:0047484	regulation of response to osmotic stress	3/763	58/13230	0.657981	0.990434	0.910668	Cg4g014320/Cg5g009780/CgUng002190	3	2	1
Biological process	GO:0046777	protein autophosphorylation	10/763	190/13230	0.662808	0.996746	0.916472	Cg1g002990/Cg1g007470/Cg1g015690/Cg2g024270/Cg2g043490/Cg4g002250/Cg6g002060/Cg7g009010/Cg8g010170/Cg9g020900	10	4	6
Biological process	GO:0001666	response to hypoxia	2/763	39/13230	0.666479	1	0.919463	Cg5g031660/Cg9g002460	2	2	0
Biological process	GO:0048764	trichoblast maturation	3/763	59/13230	0.669391	1	0.919463	Cg3g017880/Cg6g017070/Cg7g021600	3	3	0
Biological process	GO:0048765	root hair cell differentiation	3/763	59/13230	0.669391	1	0.919463	Cg3g017880/Cg6g017070/Cg7g021600	3	3	0
Biological process	GO:0006071	glycerol metabolic process	1/763	19/13230	0.676781	1	0.919463	Cg7g022080	1	1	0
Biological process	GO:0006833	water transport	1/763	19/13230	0.676781	1	0.919463	Cg6g013740	1	1	0
Biological process	GO:0007093	mitotic cell cycle checkpoint	1/763	19/13230	0.676781	1	0.919463	Cg6g011730	1	1	0
Biological process	GO:0019400	alditol metabolic process	1/763	19/13230	0.676781	1	0.919463	Cg7g022080	1	1	0
Biological process	GO:0042044	fluid transport	1/763	19/13230	0.676781	1	0.919463	Cg6g013740	1	1	0
Biological process	GO:0044273	sulfur compound catabolic process	1/763	19/13230	0.676781	1	0.919463	Cg5g017120	1	1	0
Biological process	GO:0045037	protein import into chloroplast stroma	1/763	19/13230	0.676781	1	0.919463	Cg8g022390	1	1	0
Biological process	GO:0046189	phenol-containing compound biosynthetic process	1/763	19/13230	0.676781	1	0.919463	Cg1g013420	1	0	1
Biological process	GO:0051050	positive regulation of transport	1/763	19/13230	0.676781	1	0.919463	Cg6g002060	1	0	1
Biological process	GO:0006073	cellular glucan metabolic process	9/763	174/13230	0.679381	1	0.919463	Cg1g007100/Cg2g017560/Cg3g023860/Cg3g025200/Cg4g020710/Cg6g016110/Cg7g014460/Cg9g002460/Cg9g007480	9	6	3
Biological process	GO:0044042	glucan metabolic process	9/763	174/13230	0.679381	1	0.919463	Cg1g007100/Cg2g017560/Cg3g023860/Cg3g025200/Cg4g020710/Cg6g016110/Cg7g014460/Cg9g002460/Cg9g007480	9	6	3
Biological process	GO:0010074	maintenance of meristem identity	2/763	40/13230	0.680069	1	0.919463	Cg2g026730/Cg5g033500	2	2	0
Biological process	GO:0031407	oxylipin metabolic process	2/763	40/13230	0.680069	1	0.919463	Cg2g031250/Cg9g005280	2	1	1
Biological process	GO:0031408	oxylipin biosynthetic process	2/763	40/13230	0.680069	1	0.919463	Cg2g031250/Cg9g005280	2	1	1
Biological process	GO:0051259	protein complex oligomerization	2/763	40/13230	0.680069	1	0.919463	Cg4g013580/Cg8g000920	2	1	1
Biological process	GO:0016125	sterol metabolic process	3/763	60/13230	0.68052	1	0.919463	Cg1g001690/Cg1g009640/Cg2g020490	3	2	1
Biological process	GO:0042364	water-soluble vitamin biosynthetic process	3/763	60/13230	0.68052	1	0.919463	Cg3g014370/Cg5g028570/Cg9g001440	3	2	1
Biological process	GO:0048469	cell maturation	3/763	60/13230	0.68052	1	0.919463	Cg3g017880/Cg6g017070/Cg7g021600	3	3	0
Biological process	GO:0070838	divalent metal ion transport	3/763	60/13230	0.68052	1	0.919463	Cg4g022490/Cg5g036300/Cg8g022750	3	2	1
Biological process	GO:0016567	protein ubiquitination	17/763	322/13230	0.682611	1	0.919463	Cg1g006760/Cg1g029540/Cg2g012630/Cg2g013590/Cg2g037340/Cg2g040840/Cg3g020400/Cg4g001550/Cg4g007230/Cg5g029490/Cg5g037300/Cg5g042760/Cg6g008120/Cg6g014500/Cg8g019250/Cg9g026410/CgUng001230	17	7	10
Biological process	GO:0044093	positive regulation of molecular function	5/763	100/13230	0.691111	1	0.919463	Cg1g002990/Cg2g041420/Cg5g006140/Cg5g028200/Cg6g024890	5	3	2
Biological process	GO:0010054	trichoblast differentiation	3/763	61/13230	0.691369	1	0.919463	Cg3g017880/Cg6g017070/Cg7g021600	3	3	0
Biological process	GO:0072511	divalent inorganic cation transport	3/763	61/13230	0.691369	1	0.919463	Cg4g022490/Cg5g036300/Cg8g022750	3	2	1
Biological process	GO:0009911	positive regulation of flower development	2/763	41/13230	0.693204	1	0.919463	Cg1g026820/Cg8g007040	2	0	2
Biological process	GO:0048444	floral organ morphogenesis	2/763	41/13230	0.693204	1	0.919463	Cg1g026820/Cg5g043600	2	0	2
Biological process	GO:0048767	root hair elongation	2/763	41/13230	0.693204	1	0.919463	Cg3g017880/Cg6g017070	2	2	0
Biological process	GO:0006298	mismatch repair	1/763	20/13230	0.695449	1	0.919463	Cg5g008040	1	1	0
Biological process	GO:0006525	arginine metabolic process	1/763	20/13230	0.695449	1	0.919463	Cg5g038890	1	1	0
Biological process	GO:0006879	cellular iron ion homeostasis	1/763	20/13230	0.695449	1	0.919463	Cg6g017180	1	1	0
Biological process	GO:0007338	single fertilization	1/763	20/13230	0.695449	1	0.919463	Cg5g012700	1	0	1
Biological process	GO:0009960	endosperm development	1/763	20/13230	0.695449	1	0.919463	Cg5g016050	1	1	0
Biological process	GO:0030490	maturation of SSU-rRNA	1/763	20/13230	0.695449	1	0.919463	Cg9g005470	1	1	0
Biological process	GO:0042136	neurotransmitter biosynthetic process	1/763	20/13230	0.695449	1	0.919463	Cg8g010040	1	1	0
Biological process	GO:0051261	protein depolymerization	1/763	20/13230	0.695449	1	0.919463	Cg2g027560	1	0	1
Biological process	GO:0090056	regulation of chlorophyll metabolic process	1/763	20/13230	0.695449	1	0.919463	Cg9g006330	1	1	0
Biological process	GO:1901605	alpha-amino acid metabolic process	15/763	288/13230	0.695985	1	0.919463	Cg3g013250/Cg3g015300/Cg3g023440/Cg4g010230/Cg5g026120/Cg5g030310/Cg5g038890/Cg6g019270/Cg6g020070/Cg7g000580/Cg7g001180/Cg7g001270/Cg7g014390/Cg8g010040/Cg8g024330	15	11	4
Biological process	GO:0045935	positive regulation of nucleobase-containing compound metabolic process	17/763	325/13230	0.697073	1	0.919463	Cg1g018640/Cg1g026560/Cg3g014040/Cg4g004100/Cg4g014320/Cg5g000500/Cg5g003510/Cg5g006140/Cg5g018510/Cg5g033500/Cg5g037790/Cg5g038100/Cg5g040260/Cg5g040920/Cg6g015730/Cg9g008130/CgUng002190	17	10	7
Biological process	GO:0031328	positive regulation of cellular biosynthetic process	18/763	344/13230	0.700118	1	0.919463	Cg1g018640/Cg1g026560/Cg3g014040/Cg4g004100/Cg4g014320/Cg5g000500/Cg5g003510/Cg5g006140/Cg5g018510/Cg5g033500/Cg5g037790/Cg5g038100/Cg5g040260/Cg5g040920/Cg6g015730/Cg8g024170/Cg9g008130/CgUng002190	18	11	7
Biological process	GO:0045333	cellular respiration	4/763	82/13230	0.703696	1	0.919463	Cg2g008710/Cg4g022640/Cg5g031660/Cg9g013180	4	2	2
Biological process	GO:0009067	aspartate family amino acid biosynthetic process	2/763	42/13230	0.705889	1	0.919463	Cg7g014390/Cg8g024330	2	1	1
Biological process	GO:0006302	double-strand break repair	5/763	102/13230	0.707699	1	0.919463	Cg5g033500/Cg6g011730/Cg8g004670/Cg9g002710/Cg9g006370	5	5	0
Biological process	GO:0051254	positive regulation of RNA metabolic process	16/763	309/13230	0.708554	1	0.919463	Cg1g018640/Cg1g026560/Cg3g014040/Cg4g004100/Cg4g014320/Cg5g000500/Cg5g003510/Cg5g018510/Cg5g033500/Cg5g037790/Cg5g038100/Cg5g040260/Cg5g040920/Cg6g015730/Cg9g008130/CgUng002190	16	10	6
Biological process	GO:0048589	developmental growth	17/763	328/13230	0.711148	1	0.919463	Cg1g008650/Cg1g021380/Cg2g006510/Cg2g019680/Cg2g020490/Cg2g042600/Cg3g017880/Cg3g023440/Cg4g014320/Cg5g024880/Cg5g043600/Cg6g010520/Cg6g017070/Cg7g016460/Cg7g017070/Cg7g021600/CgUng002190	17	12	5
Biological process	GO:0000079	regulation of cyclin-dependent protein serine/threonine kinase activity	1/763	21/13230	0.71304	1	0.919463	Cg2g031080	1	1	0
Biological process	GO:0006595	polyamine metabolic process	1/763	21/13230	0.71304	1	0.919463	Cg5g026120	1	0	1
Biological process	GO:0006662	glycerol ether metabolic process	1/763	21/13230	0.71304	1	0.919463	Cg2g023200	1	0	1
Biological process	GO:0007129	synapsis	1/763	21/13230	0.71304	1	0.919463	Cg5g008040	1	1	0
Biological process	GO:0007584	response to nutrient	1/763	21/13230	0.71304	1	0.919463	Cg6g019480	1	1	0
Biological process	GO:0010492	maintenance of shoot apical meristem identity	1/763	21/13230	0.71304	1	0.919463	Cg5g033500	1	1	0
Biological process	GO:0031400	negative regulation of protein modification process	1/763	21/13230	0.71304	1	0.919463	Cg5g033500	1	1	0
Biological process	GO:0031537	regulation of anthocyanin metabolic process	1/763	21/13230	0.71304	1	0.919463	Cg6g018450	1	1	0
Biological process	GO:0032273	positive regulation of protein polymerization	1/763	21/13230	0.71304	1	0.919463	Cg2g027560	1	0	1
Biological process	GO:0033157	regulation of intracellular protein transport	1/763	21/13230	0.71304	1	0.919463	Cg6g002060	1	0	1
Biological process	GO:0043650	dicarboxylic acid biosynthetic process	1/763	21/13230	0.71304	1	0.919463	Cg5g036570	1	1	0
Biological process	GO:0045930	negative regulation of mitotic cell cycle	1/763	21/13230	0.71304	1	0.919463	Cg6g011730	1	1	0
Biological process	GO:0046184	aldehyde biosynthetic process	1/763	21/13230	0.71304	1	0.919463	Cg8g023200	1	0	1
Biological process	GO:0060148	positive regulation of posttranscriptional gene silencing	1/763	21/13230	0.71304	1	0.919463	Cg7g008140	1	0	1
Biological process	GO:0060627	regulation of vesicle-mediated transport	1/763	21/13230	0.71304	1	0.919463	Cg7g021600	1	1	0
Biological process	GO:0071472	cellular response to salt stress	1/763	21/13230	0.71304	1	0.919463	Cg2g013180	1	1	0
Biological process	GO:1901401	regulation of tetrapyrrole metabolic process	1/763	21/13230	0.71304	1	0.919463	Cg9g006330	1	1	0
Biological process	GO:1904029	regulation of cyclin-dependent protein kinase activity	1/763	21/13230	0.71304	1	0.919463	Cg2g031080	1	1	0
Biological process	GO:0010228	vegetative to reproductive phase transition of meristem	10/763	199/13230	0.71804	1	0.919463	Cg2g020660/Cg3g000530/Cg3g000580/Cg4g001550/Cg4g022380/Cg5g035910/Cg7g023040/Cg8g005300/Cg9g002820/Cg9g002970	10	6	4
Biological process	GO:0006885	regulation of pH	2/763	43/13230	0.718135	1	0.919463	Cg1g013420/Cg9g000590	2	0	2
Biological process	GO:0009070	serine family amino acid biosynthetic process	2/763	43/13230	0.718135	1	0.919463	Cg3g015300/Cg8g010040	2	2	0
Biological process	GO:0098657	import into cell	4/763	84/13230	0.721486	1	0.919463	Cg1g015500/Cg3g022430/Cg7g021600/Cg9g007850	4	1	3
Biological process	GO:0010051	xylem and phloem pattern formation	3/763	64/13230	0.722244	1	0.919463	Cg1g029540/Cg3g004920/Cg6g020410	3	0	3
Biological process	GO:0044242	cellular lipid catabolic process	3/763	64/13230	0.722244	1	0.919463	Cg1g001690/Cg2g020490/Cg7g022080	3	3	0
Biological process	GO:0055114	oxidation-reduction process	15/763	294/13230	0.725377	1	0.919463	Cg2g008710/Cg2g020490/Cg3g012900/Cg3g025200/Cg4g017260/Cg4g022640/Cg5g001280/Cg5g031660/Cg6g005300/Cg6g009060/Cg6g016110/Cg6g024950/Cg8g013250/Cg9g005280/Cg9g013180	15	8	7
Biological process	GO:0019953	sexual reproduction	6/763	124/13230	0.727237	1	0.919463	Cg5g012700/Cg6g005770/Cg8g023350/Cg8g023360/Cg8g023380/Cg8g024170	6	2	4
Biological process	GO:0009626	plant-type hypersensitive response	9/763	182/13230	0.729453	1	0.919463	Cg1g011230/Cg2g003810/Cg2g005960/Cg2g017150/Cg2g045760/Cg5g006300/Cg8g007780/Cg9g029620/CgUng003130	9	4	5
Biological process	GO:0034050	host programmed cell death induced by symbiont	9/763	182/13230	0.729453	1	0.919463	Cg1g011230/Cg2g003810/Cg2g005960/Cg2g017150/Cg2g045760/Cg5g006300/Cg8g007780/Cg9g029620/CgUng003130	9	4	5
Biological process	GO:0010099	regulation of photomorphogenesis	1/763	22/13230	0.729615	1	0.919463	Cg5g002420	1	1	0
Biological process	GO:0010103	stomatal complex morphogenesis	1/763	22/13230	0.729615	1	0.919463	Cg7g022650	1	0	1
Biological process	GO:0032776	DNA methylation on cytosine	1/763	22/13230	0.729615	1	0.919463	Cg2g012630	1	1	0
Biological process	GO:0051223	regulation of protein transport	1/763	22/13230	0.729615	1	0.919463	Cg6g002060	1	0	1
Biological process	GO:0051567	histone H3-K9 methylation	1/763	22/13230	0.729615	1	0.919463	Cg9g011720	1	0	1
Biological process	GO:0061647	histone H3-K9 modification	1/763	22/13230	0.729615	1	0.919463	Cg9g011720	1	0	1
Biological process	GO:0070201	regulation of establishment of protein localization	1/763	22/13230	0.729615	1	0.919463	Cg6g002060	1	0	1
Biological process	GO:0090087	regulation of peptide transport	1/763	22/13230	0.729615	1	0.919463	Cg6g002060	1	0	1
Biological process	GO:0009682	induced systemic resistance	2/763	44/13230	0.729948	1	0.919463	Cg1g013070/Cg5g030310	2	2	0
Biological process	GO:0009581	detection of external stimulus	4/763	85/13230	0.730079	1	0.919463	Cg1g018640/Cg1g027590/Cg6g008210/Cg9g002820	4	3	1
Biological process	GO:0009582	detection of abiotic stimulus	4/763	85/13230	0.730079	1	0.919463	Cg1g018640/Cg1g027590/Cg6g008210/Cg9g002820	4	3	1
Biological process	GO:0010410	hemicellulose metabolic process	3/763	65/13230	0.731985	1	0.919463	Cg1g007100/Cg2g017560/Cg7g014460	3	0	3
Biological process	GO:2000024	regulation of leaf development	3/763	65/13230	0.731985	1	0.919463	Cg4g014320/Cg5g043600/CgUng002190	3	1	2
Biological process	GO:0010639	negative regulation of organelle organization	2/763	45/13230	0.741339	1	0.919463	Cg2g027560/Cg5g033500	2	1	1
Biological process	GO:0034440	lipid oxidation	2/763	45/13230	0.741339	1	0.919463	Cg2g020490/Cg9g005280	2	1	1
Biological process	GO:0045489	pectin biosynthetic process	2/763	45/13230	0.741339	1	0.919463	Cg2g020180/Cg7g014840	2	0	2
Biological process	GO:0032535	regulation of cellular component size	3/763	66/13230	0.741455	1	0.919463	Cg1g012930/Cg2g027560/Cg6g024720	3	1	2
Biological process	GO:0090066	regulation of anatomical structure size	3/763	66/13230	0.741455	1	0.919463	Cg1g012930/Cg2g027560/Cg6g024720	3	1	2
Biological process	GO:0003002	regionalization	7/763	146/13230	0.744503	1	0.919463	Cg1g001510/Cg1g029540/Cg3g004920/Cg5g043600/Cg6g020410/Cg6g025140/Cg7g019070	7	2	5
Biological process	GO:0018205	peptidyl-lysine modification	7/763	146/13230	0.744503	1	0.919463	Cg2g006260/Cg3g000530/Cg3g000580/Cg3g022100/Cg5g033500/Cg8g005300/Cg9g011720	7	3	4
Biological process	GO:0010018	far-red light signaling pathway	1/763	23/13230	0.745235	1	0.919463	Cg1g018640	1	1	0
Biological process	GO:0018904	ether metabolic process	1/763	23/13230	0.745235	1	0.919463	Cg2g023200	1	0	1
Biological process	GO:0030041	actin filament polymerization	1/763	23/13230	0.745235	1	0.919463	Cg2g027560	1	0	1
Biological process	GO:0030833	regulation of actin filament polymerization	1/763	23/13230	0.745235	1	0.919463	Cg2g027560	1	0	1
Biological process	GO:0032386	regulation of intracellular transport	1/763	23/13230	0.745235	1	0.919463	Cg6g002060	1	0	1
Biological process	GO:0050684	regulation of mRNA processing	1/763	23/13230	0.745235	1	0.919463	Cg9g029620	1	1	0
Biological process	GO:0097237	cellular response to toxic substance	1/763	23/13230	0.745235	1	0.919463	Cg2g013180	1	1	0
Biological process	GO:1902182	shoot apical meristem development	1/763	23/13230	0.745235	1	0.919463	Cg5g043600	1	0	1
Biological process	GO:1902679	negative regulation of RNA biosynthetic process	10/763	204/13230	0.746066	1	0.919463	Cg2g012630/Cg3g014040/Cg4g012460/Cg4g015080/Cg4g022380/Cg5g033500/Cg5g035280/Cg7g014820/Cg8g005300/Cg9g011720	10	3	7
Biological process	GO:1903507	negative regulation of nucleic acid-templated transcription	10/763	204/13230	0.746066	1	0.919463	Cg2g012630/Cg3g014040/Cg4g012460/Cg4g015080/Cg4g022380/Cg5g033500/Cg5g035280/Cg7g014820/Cg8g005300/Cg9g011720	10	3	7
Biological process	GO:0009110	vitamin biosynthetic process	4/763	87/13230	0.746667	1	0.919463	Cg3g014370/Cg4g010230/Cg5g028570/Cg9g001440	4	3	1
Biological process	GO:0071489	cellular response to red or far red light	4/763	87/13230	0.746667	1	0.919463	Cg1g018640/Cg5g002420/Cg9g002820/Cg9g006330	4	4	0
Biological process	GO:0072528	pyrimidine-containing compound biosynthetic process	3/763	67/13230	0.750658	1	0.919463	Cg8g006200/Cg9g001440/CgUng019930	3	2	1
Biological process	GO:0050790	regulation of catalytic activity	7/763	147/13230	0.750813	1	0.919463	Cg1g002990/Cg2g031080/Cg2g041420/Cg3g002240/Cg5g006140/Cg5g028200/Cg6g024890	7	4	3
Biological process	GO:0010374	stomatal complex development	2/763	46/13230	0.752316	1	0.919463	Cg3g020940/Cg7g022650	2	1	1
Biological process	GO:0035266	meristem growth	2/763	46/13230	0.752316	1	0.919463	Cg5g024880/Cg5g043600	2	1	1
Biological process	GO:0045132	meiotic chromosome segregation	2/763	46/13230	0.752316	1	0.919463	Cg5g008040/Cg9g011720	2	1	1
Biological process	GO:1901264	carbohydrate derivative transport	2/763	46/13230	0.752316	1	0.919463	Cg2g024030/Cg2g042640	2	1	1
Biological process	GO:0044703	multi-organism reproductive process	6/763	128/13230	0.754744	1	0.919463	Cg5g012700/Cg6g005770/Cg8g023350/Cg8g023360/Cg8g023380/Cg8g024170	6	2	4
Biological process	GO:0061024	membrane organization	6/763	128/13230	0.754744	1	0.919463	Cg4g020280/Cg4g020410/Cg6g006870/Cg6g024950/Cg8g024010/CgUng019660	6	3	3
Biological process	GO:0006897	endocytosis	3/763	68/13230	0.759596	1	0.919463	Cg1g015500/Cg3g022430/Cg7g021600	3	1	2
Biological process	GO:0002832	negative regulation of response to biotic stimulus	1/763	24/13230	0.759953	1	0.919463	Cg9g005280	1	0	1
Biological process	GO:0009895	negative regulation of catabolic process	1/763	24/13230	0.759953	1	0.919463	Cg2g027520	1	1	0
Biological process	GO:0010229	inflorescence development	1/763	24/13230	0.759953	1	0.919463	Cg5g043600	1	0	1
Biological process	GO:0032102	negative regulation of response to external stimulus	1/763	24/13230	0.759953	1	0.919463	Cg9g005280	1	0	1
Biological process	GO:0043901	negative regulation of multi-organism process	1/763	24/13230	0.759953	1	0.919463	Cg9g005280	1	0	1
Biological process	GO:0045143	homologous chromosome segregation	1/763	24/13230	0.759953	1	0.919463	Cg5g008040	1	1	0
Biological process	GO:0048359	mucilage metabolic process involved in seed coat development	1/763	24/13230	0.759953	1	0.919463	Cg8g022340	1	0	1
Biological process	GO:0051495	positive regulation of cytoskeleton organization	1/763	24/13230	0.759953	1	0.919463	Cg2g027560	1	0	1
Biological process	GO:0071230	cellular response to amino acid stimulus	1/763	24/13230	0.759953	1	0.919463	Cg4g022490	1	1	0
Biological process	GO:1902905	positive regulation of supramolecular fiber organization	1/763	24/13230	0.759953	1	0.919463	Cg2g027560	1	0	1
Biological process	GO:2000031	regulation of salicylic acid mediated signaling pathway	1/763	24/13230	0.759953	1	0.919463	Cg9g029620	1	1	0
Biological process	GO:0140013	meiotic nuclear division	4/763	89/13230	0.762465	1	0.919463	Cg5g008040/Cg6g011730/Cg9g006370/Cg9g011720	4	3	1
Biological process	GO:0019827	stem cell population maintenance	2/763	47/13230	0.762889	1	0.919463	Cg2g026730/Cg5g033500	2	2	0
Biological process	GO:0080147	root hair cell development	2/763	47/13230	0.762889	1	0.919463	Cg3g017880/Cg6g017070	2	2	0
Biological process	GO:0098727	maintenance of cell number	2/763	47/13230	0.762889	1	0.919463	Cg2g026730/Cg5g033500	2	2	0
Biological process	GO:0033692	cellular polysaccharide biosynthetic process	7/763	149/13230	0.763097	1	0.919463	Cg2g020180/Cg3g025200/Cg4g020710/Cg5g009980/Cg6g016110/Cg6g024960/Cg9g007480	7	5	2
Biological process	GO:0046486	glycerolipid metabolic process	5/763	110/13230	0.76773	1	0.919463	Cg2g010080/Cg3g005210/Cg6g023550/Cg7g022080/Cg8g006200	5	4	1
Biological process	GO:0043648	dicarboxylic acid metabolic process	3/763	69/13230	0.768273	1	0.919463	Cg5g036570/Cg6g020070/Cg9g026850	3	3	0
Biological process	GO:0006541	glutamine metabolic process	2/763	48/13230	0.773069	1	0.919463	Cg6g019270/Cg8g024330	2	1	1
Biological process	GO:0019751	polyol metabolic process	2/763	48/13230	0.773069	1	0.919463	Cg2g007490/Cg7g022080	2	2	0
Biological process	GO:0051129	negative regulation of cellular component organization	2/763	48/13230	0.773069	1	0.919463	Cg2g027560/Cg5g033500	2	1	1
Biological process	GO:0006612	protein targeting to membrane	1/763	25/13230	0.773822	1	0.919463	Cg8g000920	1	0	1
Biological process	GO:0010075	regulation of meristem growth	1/763	25/13230	0.773822	1	0.919463	Cg5g024880	1	1	0
Biological process	GO:0045926	negative regulation of growth	1/763	25/13230	0.773822	1	0.919463	Cg2g032010	1	1	0
Biological process	GO:0050826	response to freezing	1/763	25/13230	0.773822	1	0.919463	Cg6g002060	1	0	1
Biological process	GO:0071897	DNA biosynthetic process	1/763	25/13230	0.773822	1	0.919463	Cg5g006140	1	0	1
Biological process	GO:2001023	regulation of response to drug	1/763	25/13230	0.773822	1	0.919463	Cg9g029620	1	1	0
Biological process	GO:2001038	regulation of cellular response to drug	1/763	25/13230	0.773822	1	0.919463	Cg9g029620	1	1	0
Biological process	GO:0051640	organelle localization	5/763	111/13230	0.77453	1	0.919463	Cg1g013650/Cg2g038560/Cg3g022430/Cg6g016530/Cg7g021600	5	4	1
Biological process	GO:0042325	regulation of phosphorylation	3/763	70/13230	0.776693	1	0.919463	Cg1g002990/Cg2g031080/Cg3g005210	3	3	0
Biological process	GO:0051253	negative regulation of RNA metabolic process	10/763	210/13230	0.777124	1	0.919463	Cg2g012630/Cg3g014040/Cg4g012460/Cg4g015080/Cg4g022380/Cg5g033500/Cg5g035280/Cg7g014820/Cg8g005300/Cg9g011720	10	3	7
Biological process	GO:0010383	cell wall polysaccharide metabolic process	4/763	91/13230	0.777487	1	0.919463	Cg1g007100/Cg2g017560/Cg2g020180/Cg7g014460	4	0	4
Biological process	GO:0009753	response to jasmonic acid	9/763	191/13230	0.779209	1	0.919463	Cg2g042710/Cg3g016650/Cg5g006140/Cg5g037790/Cg6g018450/Cg8g018420/Cg8g018440/Cg9g009100/Cg9g027550	9	4	5
Biological process	GO:0032446	protein modification by small protein conjugation	17/763	344/13230	0.779341	1	0.919463	Cg1g006760/Cg1g029540/Cg2g012630/Cg2g013590/Cg2g037340/Cg2g040840/Cg3g020400/Cg4g001550/Cg4g007230/Cg5g029490/Cg5g037300/Cg5g042760/Cg6g008120/Cg6g014500/Cg8g019250/Cg9g026410/CgUng001230	17	7	10
Biological process	GO:0060560	developmental growth involved in morphogenesis	11/763	230/13230	0.780447	1	0.919463	Cg1g008650/Cg1g021380/Cg2g006510/Cg2g019680/Cg2g020490/Cg2g042600/Cg3g017880/Cg3g023440/Cg6g010520/Cg6g017070/Cg7g021600	11	9	2
Biological process	GO:0048588	developmental cell growth	5/763	112/13230	0.781177	1	0.919463	Cg1g008650/Cg2g006510/Cg2g020490/Cg3g017880/Cg6g017070	5	4	1
Biological process	GO:0045892	negative regulation of transcription, DNA-templated	9/763	192/13230	0.784304	1	0.919463	Cg2g012630/Cg3g014040/Cg4g012460/Cg4g015080/Cg4g022380/Cg5g033500/Cg5g035280/Cg7g014820/Cg9g011720	9	3	6
Biological process	GO:0010026	trichome differentiation	3/763	71/13230	0.78486	1	0.919463	Cg2g042600/Cg6g010520/Cg6g025140	3	1	2
Biological process	GO:0008064	regulation of actin polymerization or depolymerization	1/763	26/13230	0.786891	1	0.919463	Cg2g027560	1	0	1
Biological process	GO:0009556	microsporogenesis	1/763	26/13230	0.786891	1	0.919463	Cg8g024170	1	1	0
Biological process	GO:0010191	mucilage metabolic process	1/763	26/13230	0.786891	1	0.919463	Cg8g022340	1	0	1
Biological process	GO:0030832	regulation of actin filament length	1/763	26/13230	0.786891	1	0.919463	Cg2g027560	1	0	1
Biological process	GO:0031058	positive regulation of histone modification	1/763	26/13230	0.786891	1	0.919463	Cg5g033500	1	1	0
Biological process	GO:0043068	positive regulation of programmed cell death	1/763	26/13230	0.786891	1	0.919463	Cg9g029620	1	1	0
Biological process	GO:0110053	regulation of actin filament organization	1/763	26/13230	0.786891	1	0.919463	Cg2g027560	1	0	1
Biological process	GO:0022603	regulation of anatomical structure morphogenesis	5/763	113/13230	0.787671	1	0.919463	Cg1g015520/Cg4g014320/Cg5g033500/Cg6g019270/CgUng002190	5	3	2
Biological process	GO:0045017	glycerolipid biosynthetic process	3/763	72/13230	0.792778	1	0.919463	Cg2g010080/Cg3g005210/Cg8g006200	3	3	0
Biological process	GO:0048468	cell development	9/763	195/13230	0.799077	1	0.919463	Cg1g008650/Cg2g006510/Cg2g020490/Cg2g042600/Cg3g017880/Cg6g010520/Cg6g017070/Cg6g025140/Cg7g021600	9	6	3
Biological process	GO:0006623	protein targeting to vacuole	1/763	27/13230	0.799206	1	0.919463	CgUng006250	1	0	1
Biological process	GO:0009641	shade avoidance	1/763	27/13230	0.799206	1	0.919463	Cg5g030310	1	1	0
Biological process	GO:0009833	plant-type primary cell wall biogenesis	1/763	27/13230	0.799206	1	0.919463	Cg9g007480	1	1	0
Biological process	GO:0010091	trichome branching	1/763	27/13230	0.799206	1	0.919463	Cg6g025140	1	0	1
Biological process	GO:0042126	nitrate metabolic process	1/763	27/13230	0.799206	1	0.919463	Cg2g006980	1	1	0
Biological process	GO:0042128	nitrate assimilation	1/763	27/13230	0.799206	1	0.919463	Cg2g006980	1	1	0
Biological process	GO:0045787	positive regulation of cell cycle	1/763	27/13230	0.799206	1	0.919463	Cg5g033500	1	1	0
Biological process	GO:0052546	cell wall pectin metabolic process	1/763	27/13230	0.799206	1	0.919463	Cg2g020180	1	0	1
Biological process	GO:1903827	regulation of cellular protein localization	1/763	27/13230	0.799206	1	0.919463	Cg6g002060	1	0	1
Biological process	GO:0009860	pollen tube growth	3/763	73/13230	0.800452	1	0.919463	Cg1g008650/Cg2g006510/Cg2g020490	3	2	1
Biological process	GO:0031056	regulation of histone modification	2/763	52/13230	0.810055	1	0.919463	Cg5g033500/Cg9g011720	2	1	1
Biological process	GO:0044038	cell wall macromolecule biosynthetic process	2/763	52/13230	0.810055	1	0.919463	Cg2g020180/Cg6g019480	2	1	1
Biological process	GO:0070589	cellular component macromolecule biosynthetic process	2/763	52/13230	0.810055	1	0.919463	Cg2g020180/Cg6g019480	2	1	1
Biological process	GO:0007267	cell-cell signaling	1/763	28/13230	0.81081	1	0.919463	Cg9g014450	1	0	1
Biological process	GO:0009684	indoleacetic acid biosynthetic process	1/763	28/13230	0.81081	1	0.919463	Cg5g030310	1	1	0
Biological process	GO:0010223	secondary shoot formation	1/763	28/13230	0.81081	1	0.919463	Cg6g019270	1	1	0
Biological process	GO:0010305	leaf vascular tissue pattern formation	1/763	28/13230	0.81081	1	0.919463	Cg1g029540	1	0	1
Biological process	GO:0010346	shoot axis formation	1/763	28/13230	0.81081	1	0.919463	Cg6g019270	1	1	0
Biological process	GO:0031146	SCF-dependent proteasomal ubiquitin-dependent protein catabolic process	1/763	28/13230	0.81081	1	0.919463	Cg3g012810	1	0	1
Biological process	GO:0032271	regulation of protein polymerization	1/763	28/13230	0.81081	1	0.919463	Cg2g027560	1	0	1
Biological process	GO:0043562	cellular response to nitrogen levels	1/763	28/13230	0.81081	1	0.919463	Cg6g010200	1	1	0
Biological process	GO:0043622	cortical microtubule organization	1/763	28/13230	0.81081	1	0.919463	Cg3g015220	1	1	0
Biological process	GO:0051260	protein homooligomerization	1/763	28/13230	0.81081	1	0.919463	Cg4g013580	1	1	0
Biological process	GO:1901990	regulation of mitotic cell cycle phase transition	1/763	28/13230	0.81081	1	0.919463	Cg6g011730	1	1	0
Biological process	GO:2001251	negative regulation of chromosome organization	1/763	28/13230	0.81081	1	0.919463	Cg5g033500	1	1	0
Biological process	GO:0006839	mitochondrial transport	4/763	96/13230	0.811755	1	0.919463	Cg4g013560/Cg6g009730/Cg9g000570/Cg9g001480	4	2	2
Biological process	GO:0016049	cell growth	14/763	296/13230	0.814522	1	0.919463	Cg1g008650/Cg1g021380/Cg2g006510/Cg2g019680/Cg2g020490/Cg2g040340/Cg2g042600/Cg3g017880/Cg3g023440/Cg6g010520/Cg6g017070/Cg7g021600/Cg8g022340/CgUng006010	14	10	4
Biological process	GO:0009606	tropism	3/763	75/13230	0.815087	1	0.919463	Cg1g012930/Cg6g024720/Cg7g021600	3	2	1
Biological process	GO:0030258	lipid modification	3/763	75/13230	0.815087	1	0.919463	Cg2g020490/Cg6g023550/Cg9g005280	3	1	2
Biological process	GO:0072527	pyrimidine-containing compound metabolic process	3/763	75/13230	0.815087	1	0.919463	Cg8g006200/Cg9g001440/CgUng019930	3	2	1
Biological process	GO:0009657	plastid organization	11/763	238/13230	0.815719	1	0.919463	Cg1g013650/Cg2g038560/Cg2g039820/Cg3g022430/Cg4g020280/Cg4g020410/Cg6g006870/Cg6g016530/Cg6g024950/Cg8g024010/CgUng019660	11	6	5
Biological process	GO:0000271	polysaccharide biosynthetic process	8/763	179/13230	0.817324	1	0.919463	Cg2g020180/Cg3g025200/Cg4g020710/Cg5g009980/Cg6g016110/Cg6g024960/Cg7g014840/Cg9g007480	8	5	3
Biological process	GO:0009932	cell tip growth	4/763	97/13230	0.818065	1	0.919463	Cg1g008650/Cg2g006510/Cg2g019680/Cg2g020490	4	3	1
Biological process	GO:0000723	telomere maintenance	1/763	29/13230	0.821744	1	0.919463	Cg6g011730	1	1	0
Biological process	GO:0001763	morphogenesis of a branching structure	1/763	29/13230	0.821744	1	0.919463	Cg6g019270	1	1	0
Biological process	GO:0006284	base-excision repair	1/763	29/13230	0.821744	1	0.919463	Cg9g002710	1	1	0
Biological process	GO:0006378	mRNA polyadenylation	1/763	29/13230	0.821744	1	0.919463	Cg9g029620	1	1	0
Biological process	GO:0009081	branched-chain amino acid metabolic process	1/763	29/13230	0.821744	1	0.919463	Cg3g013250	1	1	0
Biological process	GO:0032200	telomere organization	1/763	29/13230	0.821744	1	0.919463	Cg6g011730	1	1	0
Biological process	GO:0032880	regulation of protein localization	1/763	29/13230	0.821744	1	0.919463	Cg6g002060	1	0	1
Biological process	GO:0032956	regulation of actin cytoskeleton organization	1/763	29/13230	0.821744	1	0.919463	Cg2g027560	1	0	1
Biological process	GO:0032970	regulation of actin filament-based process	1/763	29/13230	0.821744	1	0.919463	Cg2g027560	1	0	1
Biological process	GO:0042133	neurotransmitter metabolic process	1/763	29/13230	0.821744	1	0.919463	Cg8g010040	1	1	0
Biological process	GO:0043086	negative regulation of catalytic activity	1/763	29/13230	0.821744	1	0.919463	Cg3g002240	1	0	1
Biological process	GO:0043631	RNA polyadenylation	1/763	29/13230	0.821744	1	0.919463	Cg9g029620	1	1	0
Biological process	GO:0006650	glycerophospholipid metabolic process	3/763	76/13230	0.822056	1	0.919463	Cg6g023550/Cg7g022080/Cg8g006200	3	2	1
Biological process	GO:0009630	gravitropism	2/763	54/13230	0.826454	1	0.919463	Cg1g012930/Cg6g024720	2	1	1
Biological process	GO:0051347	positive regulation of transferase activity	2/763	54/13230	0.826454	1	0.919463	Cg1g002990/Cg5g006140	2	1	1
Biological process	GO:0010628	positive regulation of gene expression	16/763	338/13230	0.82674	1	0.919463	Cg1g018640/Cg1g026560/Cg3g014040/Cg4g004100/Cg4g014320/Cg5g000500/Cg5g003510/Cg5g018510/Cg5g033500/Cg5g037790/Cg5g038100/Cg5g040260/Cg5g040920/Cg6g015730/Cg9g008130/CgUng002190	16	10	6
Biological process	GO:0042752	regulation of circadian rhythm	3/763	77/13230	0.828801	1	0.919463	Cg1g010370/Cg1g018640/Cg9g027550	3	3	0
Biological process	GO:1903046	meiotic cell cycle process	5/763	120/13230	0.829002	1	0.919463	Cg5g008040/Cg6g011730/Cg8g024170/Cg9g006370/Cg9g011720	5	4	1
Biological process	GO:0043161	proteasome-mediated ubiquitin-dependent protein catabolic process	12/763	261/13230	0.829135	1	0.919463	Cg1g025990/Cg2g009070/Cg2g037340/Cg3g012810/Cg3g020400/Cg4g020730/Cg5g006140/Cg5g017860/Cg6g024890/Cg7g012290/Cg7g012320/Cg9g007890	12	4	8
Biological process	GO:0090407	organophosphate biosynthetic process	17/763	358/13230	0.829267	1	0.919463	Cg1g013420/Cg1g013660/Cg1g015970/Cg2g044960/Cg3g005210/Cg3g020270/Cg4g004610/Cg4g020570/Cg5g000260/Cg5g040000/Cg6g018390/Cg7g014530/Cg8g006200/Cg9g001440/Cg9g001500/Cg9g013190/CgUng019930	17	13	4
Biological process	GO:0009826	unidimensional cell growth	9/763	202/13230	0.8306	1	0.919463	Cg1g008650/Cg1g021380/Cg2g006510/Cg2g019680/Cg2g020490/Cg2g042600/Cg3g023440/Cg6g010520/Cg7g021600	9	7	2
Biological process	GO:0031327	negative regulation of cellular biosynthetic process	11/763	242/13230	0.831691	1	0.919463	Cg2g012630/Cg3g014040/Cg3g021510/Cg4g012460/Cg4g015080/Cg4g022380/Cg5g033500/Cg5g035280/Cg7g014820/Cg8g005300/Cg9g011720	11	3	8
Biological process	GO:0009086	methionine biosynthetic process	1/763	30/13230	0.832047	1	0.919463	Cg7g014390	1	1	0
Biological process	GO:0009247	glycolipid biosynthetic process	1/763	30/13230	0.832047	1	0.919463	Cg4g019710	1	1	0
Biological process	GO:0030433	ubiquitin-dependent ERAD pathway	1/763	30/13230	0.832047	1	0.919463	Cg6g024890	1	1	0
Biological process	GO:0032147	activation of protein kinase activity	1/763	30/13230	0.832047	1	0.919463	Cg1g002990	1	1	0
Biological process	GO:0042274	ribosomal small subunit biogenesis	1/763	30/13230	0.832047	1	0.919463	Cg9g005470	1	1	0
Biological process	GO:0043624	cellular protein complex disassembly	1/763	30/13230	0.832047	1	0.919463	Cg2g027560	1	0	1
Biological process	GO:0060249	anatomical structure homeostasis	1/763	30/13230	0.832047	1	0.919463	Cg6g011730	1	1	0
[truncated: 302 more rows]
